# Supplementary material for: TEMP: a computational method for analyzing transposable element polymorphism in populations
Source: Nucleic Acids Res. 2014 Apr 21;42(11):6826–38. doi: 10.1093/nar/gku323 (PMC4066757; doi:10.1093/nar/gku323)
Supplement: SUPPLEMENTARY DATA [file supp_gku323_nar-03732-z-2013-File008.zip]

Archive with 12 entries (11 files):
- NAR_supplementary_material/
- NAR_supplementary_material/Supplementary Material.pdf
- NAR_supplementary_material/TableS1.xls
- NAR_supplementary_material/TableS2.xls
- NAR_supplementary_material/TableS3.xls
- NAR_supplementary_material/TableS4.xlsx
- NAR_supplementary_material/TableS5.xlsx
- NAR_supplementary_material/TableS6.xlsx
- NAR_supplementary_material/TableS7 Absence.xls
- NAR_supplementary_material/TableS7 Insertion.xls
- NAR_supplementary_material/TableS8.xls
- NAR_supplementary_material/TableS9.xlsx
