# Supplementary material for: TEMP: a computational method for analyzing transposable element polymorphism in populations
Source: Nucleic Acids Res. 2014 Apr 21;42(11):6826–38. doi: 10.1093/nar/gku323 (PMC4066757; doi:10.1093/nar/gku323)
Supplement: SUPPLEMENTARY DATA [file supp_gku323_nar-03732-z-2013-File008.zip › NAR_supplementary_material/TableS1.xls]

## Sheet: Genomic sequencing datasets
DGRP line	SRA accession
109	SRR835219
142	SRR834551
177	SRR834547
229	SRR835221
235	SRR834531
320	SRR834510
321	SRR834511
362	SRR846985
370	SRR834539
371	SRR835326
373	SRR835329
377	SRR834543
383	SRR834554
38	SRR834541
391	SRR060098
392	SRR834520
405	SRR835023
406	SRR835024
409	SRR835331
40	SRR835025
426	SRR835026
42	SRR835027
437	SRR835333
439	SRR835028
440	SRR835029
441	SRR835030
443	SRR835031
461	SRR835033
492	SRR835036
502	SRR835038
508	SRR835040
513	SRR835042
517	SRR061748
531	SRR835045
75	SRR835087
765	SRR018322
774	SRR835338
790	SRR835092
801	SRR835341
802	SRR835343
805	SRR835095
808	SRR835345
812	SRR835052
822	SRR835055
83	SRR835058
855	SRR835062
857	SRR835063
882	SRR835067
887	SRR835069
892	SRR835072
894	SRR835073
907	SRR835074
908	SRR835075

## Sheet: RNA-seq datasets
DGRP line	SRA accession
362x765	ERX141791
517x765	ERX141789
765x517	ERX141786
DGRP_765	ERX141784
765x362	ERX141780
DGRP_362	ERX141779
DGRP_517	ERX141782
