# Supplementary material for: TEMP: a computational method for analyzing transposable element polymorphism in populations
Source: Nucleic Acids Res. 2014 Apr 21;42(11):6826–38. doi: 10.1093/nar/gku323 (PMC4066757; doi:10.1093/nar/gku323)
Supplement: SUPPLEMENTARY DATA [file supp_gku323_nar-03732-z-2013-File008.zip › NAR_supplementary_material/TableS2.xls]

## Sheet: Enrichment
TE	Genomic feature	#insertions in the feature	#insertions genome wide	p-value	Benjamini–Hochberg q-value	Rank	log p-value
FBgn0003055_P-element	Promoter	437	652	1.956e-177	5.06605e-175	1	176.709
FBgn0000638_FB	Intron/UTR	284	327	2.04286e-94	2.64551e-92	2	93.6898
FBgn0000155_roo	Intron/UTR	1011	2016	4.2336e-64	3.65501e-62	3	63.3733
FBgn0001210_hobo	Intron/UTR	288	531	3.24625e-26	2.10195e-24	4	25.4886
FBgn0014967_hopper	Intron/UTR	175	321	6.95483e-17	3.6026e-15	5	16.1577
FBgn0002698_mdg3	Intron/UTR	105	191	4.70956e-11	2.03296e-09	6	10.327
FBgn0003519_Stalker	Intergenic	72	101	2.09518e-10	7.75216e-09	7	9.67878
FBgn0003122_pogo	Intron/UTR	139	278	3.54084e-10	1.14635e-08	8	9.45089
FBgn0010302_Burdock	Intron/UTR	121	241	3.38181e-09	9.7321e-08	9	8.47085
FBgn0063897_Stalker4	Intergenic	76	116	2.74888e-08	7.11959e-07	10	7.56084
FBgn0000199_blood	Intron/UTR	155	340	1.1294e-07	2.65923e-06	11	6.94715
FBgn0005673_1360	Promoter	60	189	4.18623e-07	9.03527e-06	12	6.37818
FBgn0004082_Tirant	Intron/UTR	99	203	4.91805e-07	9.79828e-06	13	6.30821
FBgn0003007_opus	Intron/UTR	174	403	1.62369e-06	3.00383e-05	14	5.7895
FBgn0001283_jockey	Intron/UTR	165	382	2.86377e-06	4.94478e-05	15	5.54306
FBgn0069343_TAHRE	piRNA Cluster	7	27	9.59895e-06	0.000155383	16	5.01778
FBgn0040267_Transpac	Intron/UTR	122	275	1.16585e-05	0.00017762	17	4.93336
FBgn0003055_P-element	Intron/UTR	260	652	1.29306e-05	0.000186057	18	4.88838
FBgn0000349_copia	Intron/UTR	166	394	1.48586e-05	0.000202546	19	4.82802
FBgn0000005_297	Intron/UTR	137	317	1.7961e-05	0.000232595	20	4.74567
FBgn0063429_invader2	Intergenic	23	29	1.9125e-05	0.000235875	21	4.7184
FBgn0001283_jockey	Promoter	96	382	2.88633e-05	0.0003398	22	4.53965
FBgn0000006_412	Intron/UTR	188	461	4.31366e-05	0.000485756	23	4.36515
FBgn0014947_flea	Intron/UTR	98	221	8.02121e-05	0.000865622	24	4.09576
FBgn0003122_pogo	Promoter	72	278	9.8204e-05	0.00101739	25	4.00787
FBgn0000652_F-element	Intron/UTR	189	470	0.000103354	0.00102957	26	3.98567
FBgn0069343_TAHRE	Intergenic	20	27	0.000355195	0.00340724	27	3.44953
FBgn0005673_1360	Intron/UTR	83	189	0.000389372	0.00360169	28	3.40964
FBgn0000481_Doc	Intron/UTR	137	336	0.000425496	0.00380012	29	3.3711
FBgn0042682_Rt1b	Intron/UTR	42	84	0.000452252	0.00390444	30	3.34462
FBgn0043969_diver	Promoter	25	79	0.000948525	0.00792477	31	3.02295
FBgn0000481_Doc	piRNA Cluster	21	336	0.00105042	0.00850184	32	2.97864
FBgn0005384_3S18	Intron/UTR	54	118	0.0012098	0.00949508	33	2.91729
FBgn0004904_TART-A	Intergenic	16	22	0.00195838	0.0149183	34	2.7081
FBgn0046110_Juan	Intron/UTR	35	73	0.00322416	0.0238588	35	2.49158
FBgn0000349_copia	piRNA Cluster	22	394	0.00328686	0.0236471	36	2.48322
FBgn0003908_R1A1-element	Intergenic	28	46	0.00348536	0.0243975	37	2.45775
FBgn0004904_TART-A	piRNA Cluster	4	22	0.00348814	0.0237744	38	2.45741
FBgn0040267_Transpac	Promoter	64	275	0.00407263	0.0270464	39	2.39013
FBgn0002698_mdg3	Promoter	46	191	0.0069734	0.0451528	40	2.15656
FBgn0000006_412	Promoter	98	461	0.00864213	0.0545929	41	2.06338
FBgn0063429_invader2	piRNA Cluster	4	29	0.00963394	0.0594093	42	2.0162
FBgn0063455_Stalker2	Intron/UTR	46	107	0.0109005	0.0656566	43	1.96255
FBgn0001167_gypsy	piRNA Cluster	4	31	0.0121893	0.0717509	44	1.91402
FBgn0003490_springer	Promoter	12	38	0.0192669	0.110892	45	1.71519
FBgn0041728_Rt1a	Intron/UTR	13	24	0.0200765	0.113039	46	1.69731
FBgn0043055_Ivk	Promoter	11	34	0.0204541	0.112715	47	1.68922
FBgn0004082_Tirant	Promoter	46	203	0.0206648	0.111504	48	1.68477
FBgn0063507_G2	Intron/UTR	38	90	0.0262761	0.138888	49	1.58044
FBgn0044355_Quasimodo	Intron/UTR	72	185	0.0273041	0.141435	50	1.56377

## Sheet: Depletion
TE	Genomic feature	#insertions in the feature	#insertions genome wide	p-value	log p-value	Benjamini–Hochberg q-value	Rank
FBgn0003055_P-element	Intergenic	47	652	1.04377e-81	80.9814	2.70337e-79	1
FBgn0000638_FB	Intergenic	12	327	4.40666e-54	53.3559	5.70662e-52	2
FBgn0000155_roo	Exon	161	2016	1.11288e-42	41.9536	9.60787e-41	3
FBgn0000155_roo	Intergenic	553	2016	1.35269e-32	31.8688	8.75865e-31	4
FBgn0000652_F-element	Exon	20	470	6.46819e-21	20.1892	3.35052e-19	5
FBgn0001210_hobo	Exon	27	531	1.74593e-20	19.758	7.53659e-19	6
FBgn0001283_jockey	Exon	16	382	1.88394e-17	16.7249	6.97057e-16	7
FBgn0000349_copia	Exon	18	394	6.54653e-17	16.184	2.11944e-15	8
FBgn0014967_hopper	Exon	13	321	3.28625e-15	14.4833	9.4571e-14	9
FBgn0010302_Burdock	Exon	8	241	4.16114e-13	12.3808	1.07773e-11	10
FBgn0000481_Doc	Exon	20	336	9.23188e-12	11.0347	2.17369e-10	11
FBgn0000638_FB	Exon	19	327	9.54214e-12	11.0204	2.05951e-10	12
FBgn0003122_pogo	Exon	14	278	1.71943e-11	10.7646	3.42564e-10	13
FBgn0001210_hobo	Intergenic	140	531	2.59231e-11	10.5863	4.79577e-10	14
FBgn0040267_Transpac	Exon	15	275	1.13234e-10	9.94602	1.95517e-09	15
FBgn0000006_412	Exon	38	461	1.70325e-10	9.76872	2.75713e-09	16
FBgn0000199_blood	Exon	23	340	2.04123e-10	9.69011	3.10987e-09	17
FBgn0014947_flea	Exon	10	221	3.76378e-10	9.42438	5.41567e-09	18
FBgn0001283_jockey	Intergenic	97	382	1.21661e-09	8.91485	1.65844e-08	19
FBgn0003122_pogo	Intergenic	64	278	1.41263e-09	8.84997	1.82936e-08	20
FBgn0004082_Tirant	Exon	10	203	6.81489e-09	8.16654	8.40503e-08	21
FBgn0003007_opus	Exon	35	403	1.20627e-08	7.91856	1.4201e-07	22
FBgn0001249_I-element	Exon	13	201	5.06446e-07	6.29547	5.70303e-06	23
FBgn0002698_mdg3	Exon	12	191	6.3361e-07	6.19818	6.8377e-06	24
FBgn0000005_297	Exon	29	317	1.50648e-06	5.82204	1.56072e-05	25
FBgn0063507_G2	Exon	2	90	1.76495e-06	5.75327	1.75816e-05	26
FBgn0002698_mdg3	Intergenic	46	191	2.41187e-06	5.61765	2.31361e-05	27
FBgn0014967_hopper	Intergenic	92	321	1.37762e-05	4.86087	0.00012743	28
FBgn0063897_Stalker4	Exon	6	116	1.95653e-05	4.70851	0.000174738	29
FBgn0042682_Rt1b	Exon	3	84	3.60361e-05	4.44326	0.000311112	30
FBgn0045970_Tabor	Exon	10	146	3.6246e-05	4.44074	0.00030283	31
FBgn0044355_Quasimodo	Exon	15	185	3.87942e-05	4.41123	0.000313991	32
FBgn0003519_Stalker	Exon	5	101	5.03537e-05	4.29797	0.000395201	33
FBgn0005673_1360	Exon	16	189	6.09188e-05	4.21525	0.000464058	34
FBgn0010302_Burdock	Intergenic	68	241	8.42253e-05	4.07456	0.000623268	35
FBgn0000005_297	Intergenic	95	317	0.000121523	3.91534	0.000874291	36
FBgn0003055_P-element	piRNA Cluster	5	652	0.000127403	3.89482	0.000891821	37
FBgn0005384_3S18	Exon	8	118	0.00018751	3.72698	0.00127803	38
FBgn0005673_1360	Intergenic	52	189	0.000215094	3.66737	0.00142845	39
FBgn0046110_Juan	Exon	3	73	0.000237523	3.62429	0.00153796	40
FBgn0003519_Stalker	Intron/UTR	17	101	0.000450771	3.34604	0.00284755	41
FBgn0063919_Max-element	Exon	6	95	0.000480813	3.31802	0.00296502	42
FBgn0002697_mdg1	Exon	7	103	0.000495759	3.30473	0.00298608	43
FBgn0000638_FB	piRNA Cluster	1	327	0.000670327	3.17371	0.00394579	44
FBgn0042682_Rt1b	Promoter	4	84	0.000757821	3.12043	0.00436168	45
FBgn0061485_rover	Exon	3	66	0.000764716	3.1165	0.00430568	46
FBgn0014967_hopper	piRNA Cluster	1	321	0.000787434	3.10379	0.00433926	47
FBgn0003908_R1A1-element	Exon	1	46	0.000817544	3.08749	0.00441133	48
FBgn0001283_jockey	piRNA Cluster	2	382	0.000949462	3.02252	0.00501858	49
FBgnnnnnnnn_HMS-Beagle2	Exon	1	45	0.000986458	3.00592	0.00510985	50
FBgn0005384_3S18	Intergenic	31	118	0.0012116	2.91664	0.00615303	51
FBgn0004082_Tirant	Intergenic	60	203	0.00121425	2.91569	0.0060479	52
FBgn0014947_flea	Intergenic	67	221	0.00169099	2.77186	0.00826354	53
FBgn0063455_Stalker2	Exon	9	107	0.00233103	2.63245	0.0111803	54
FBgn0000004_17.6	Exon	13	135	0.00266873	2.5737	0.0125673	55
FBgn0003519_Stalker	Promoter	7	101	0.00285114	2.54498	0.0131865	56
FBgn0000155_roo	piRNA Cluster	39	2016	0.00347643	2.45887	0.0157964	57
FBgn0000638_FB	Promoter	38	327	0.00512061	2.29068	0.0228662	58
FBgn0000199_blood	Intergenic	113	340	0.00560224	2.25164	0.0245929	59
FBgn0001207_HMS-Beagle	Intergenic	44	148	0.00589084	2.22982	0.0254288	60
FBgn0000006_412	Intergenic	158	461	0.00608501	2.21574	0.0258364	61
FBgn0063455_Stalker2	Intergenic	30	107	0.00649814	2.18721	0.0271455	62
FBgn0063429_invader2	Intron/UTR	3	29	0.00678298	2.16858	0.0278856	63
FBgn0063897_Stalker4	Promoter	10	116	0.00818266	2.08711	0.0331142	64
FBgn0043969_diver	Intergenic	21	79	0.00870437	2.06026	0.0346836	65
FBgn0063897_Stalker4	Intron/UTR	25	116	0.00880378	2.05533	0.0345482	66
FBgn0069343_TAHRE	Intron/UTR	3	27	0.0119696	1.92192	0.0462704	67
FBgn0001249_I-element	piRNA Cluster	1	201	0.0182394	1.73899	0.0694705	68
FBgn0063429_invader2	Exon	1	29	0.0185494	1.73167	0.0696274	69
FBgn0040267_Transpac	Intergenic	93	275	0.0193985	1.71223	0.0717745	70
FBgn0069343_TAHRE	Exon	1	27	0.0264253	1.57798	0.0963965	71
FBgn0043969_diver	Exon	8	79	0.0277651	1.5565	0.0998771	72
FBgn0046110_Juan	Intergenic	21	73	0.0303678	1.51759	0.107743	73
FBgn0063429_invader2	Promoter	1	29	0.0322393	1.49161	0.112838	74
FBgn0003007_opus	Intergenic	143	403	0.033416	1.47605	0.115397	75
FBgn0000004_17.6	Intron/UTR	33	135	0.0348661	1.4576	0.11882	76
FBgn0001210_hobo	Promoter	74	531	0.0368495	1.43357	0.123948	77
FBgn0040267_Transpac	piRNA Cluster	3	275	0.0394727	1.4037	0.13107	78
FBgn0005773_Bari1	Exon	5	55	0.039842	1.39966	0.130621	79
FBgn0002745_micropia	Promoter	1	27	0.0439225	1.35731	0.142199	80
FBgn0069343_TAHRE	Promoter	1	27	0.0439225	1.35731	0.140443	81
FBgn0063447_accord	Exon	1	24	0.0445814	1.35085	0.140812	82
FBgn0042231_X-element	Exon	1	24	0.0445814	1.35085	0.139115	83
FBgn0003908_R1A1-element	Intron/UTR	9	46	0.0455041	1.34195	0.140304	84
FBgn0026065_Idefix	Exon	9	81	0.0460175	1.33708	0.140218	85
FBgn0004904_TART-A	Intron/UTR	3	22	0.0462638	1.33476	0.139329	86
