# Supplementary material for: TEMP: a computational method for analyzing transposable element polymorphism in populations
Source: Nucleic Acids Res. 2014 Apr 21;42(11):6826–38. doi: 10.1093/nar/gku323 (PMC4066757; doi:10.1093/nar/gku323)
Supplement: SUPPLEMENTARY DATA [file supp_gku323_nar-03732-z-2013-File008.zip › NAR_supplementary_material/TableS3.xls]

## Sheet: Sheet2
Gene	RAL-326	RAL-517	RAL-765	F1 RAL326 X RAL765	F1 RAL517 X RAL765	F1 RAL765 X RAL326	F1 RAL765 X RAL517
FBgn0052791	1.13035	I:0.6667:0	0.672559	0.776028	0.644463	0.576202	0.575914
FBgn0001083	0.74135	P:0.5000:0	0.627747	0.619457	0.473287	0.40205	0.688894
FBgn0030052	18.4927	E:0.3684:0	17.9435	12.5673	14.0714	15.7907	14.5083
FBgn0085435	P:0.5000:1.77229	7.21927	7.13894	4.86264	7.37382	5.26588	8.00597
FBgn0263115	10.0114	P:0.6429:0	8.3156	9.62849	7.246	7.27721	7.58331
FBgn0033980	13.5234	22.2594	I:0.5263:4.11879	7.65038	9.96037	6.73131	11.0472
FBgn0036306	23.0622	I:0.9286:9.53452	30.1432	26.2548	16.8885	23.4465	18.2468
FBgn0034356	I:0.3871:10.2494	4.74699	0.936428	2.56691	1.60914	1.97775	2.1503
FBgn0041203	17.2165	E:0.8182:0	22.358	17.4802	20.8866	16.9557	17.8209
FBgn0029922	0.754402	P:1.0000:0	0.610975	0.541984	0.319873	0.412019	0.439545
FBgn0038012	8.13287	P:0.8000:28.1376	2.63209	5.37422	13.7251	4.52874	12.6543
FBgn0262509	11.183	P:0.8333:35.315	8.18363	11.2493	16.0683	9.64404	17.9527
FBgn0000535	1.51676	I:0.9000:0	1.09792	1.36551	1.07884	1.23752	1.14981
FBgn0032022	24.7131	28.5672	I:0.3333:8.90167	12.5729	8.81274	11.4983	11.1466
FBgn0036834	5.51542	P:0.5556:12.1088	4.89035	4.84649	6.82751	7.71892	6.88167
FBgn0024314	34.2957	43.9976	E:0.5217:9.52047	22.813	25.0419	27.5169	24.0561
FBgn0030756	4.08692	P:0.7273:0	2.19768	2.53994	1.55329	2.76557	2.22709
FBgn0044011	2.11561	I:1.0000:0.622343	2.74111	2.7628	1.20147	2.21697	1.08167
FBgn0033275	2.64133	0.62591	P:0.9444:0	0.123495	1.0741	0.117352	2.05487
FBgn0034660	2.22773	5.34501	P:1.0000:0.681322	1.49987	1.27394	1.91519	1.88094
FBgn0031741	I:0.9000:3.47506	35.4493	13.5731	11.3812	21.4908	10.6476	23.8659
FBgn0261360	I:0.9091:12.0315	49.6458	26.7582	19.3664	30.8492	18.3799	33.3485
FBgn0039099	52.3242	P:0.4167:117.645	2.63482	21.346	63.7791	29.646	59.0267
FBgn0031315	16.1284	32.6556	E:0.5217:5.70866	9.96531	10.8342	11.2655	10.4266
FBgn0260005	9.04072	12.0885	I:1.0000:4.07975	5.87184	5.17649	6.78454	6.68896
FBgn0031467	P:0.5714:0.936959	0	0	0	0	0	0.171512
FBgn0031519	5.45747	7.76076	E:0.3529:0.826037	3.26583	4.41424	5.04732	4.85937
FBgn0052773	1.98425	I:0.3125:0	2.22926	2.3856	1.55616	1.58685	1.05074
FBgn0031360	E:0.8235:1.92166	83.333	47.8965	27.108	42.6166	30.3699	43.6437
FBgn0259878	3.47982	5.09895	I:0.6923:1.02405	2.12158	2.10304	2.34602	2.26025
FBgn0052600	0.748349	I:0.4815:0	1.50402	1.36982	1.40366	1.03236	1.35617
FBgn0015229	65.9586	98.1388	I:0.4545:8.59667	40.052	43.4998	34.3777	39.4418
FBgn0053532	P:0.8947:1.03967	25.7244	47.6112	4.02539	7.23052	11.4756	11.6488
FBgn0030562	4.81067	I:0.7500:0	2.52303	5.26493	2.37765	4.38085	4.59827
FBgn0263088	0.308697	P:0.6667:1.97509	0	0	0.282447	0	1.01714
FBgn0083956	19.2814	P:0.9375:0	10.6344	11.3023	8.91076	11.2149	12.2635
FBgn0053346	23.537	82.5904	P:0.7692:3.33996	12.2745	19.879	14.7206	32.3966
FBgn0030505	20.2641	I:0.8667:0	18.7253	15.6797	14.9782	14.9435	15.0835
FBgn0029768	7.96786	I:0.3333:0	8.09588	6.67966	5.73619	6.59436	5.67301
FBgn0086911	11.198	I:0.9000:0	9.46916	8.50367	7.59259	8.20632	7.87063
FBgn0260000	P:0.2667:0	2.91129	1.19282	1.14882	1.66532	1.09167	2.2489
FBgn0259834	32.7842	I:0.2143:0	35.0658	28.725	30.5513	26.7302	28.0878
FBgn0064766	23.3745	E:0.9286:6.0596	21.8584	19.1787	13.4807	20.8482	12.2813
FBgn0030053	18.5094	P:0.3684:0	20.2032	17.6856	20.1263	18.5833	19.2258
FBgn0037203	65.3966	90.855	I:0.5000:20.1919	40.8183	44.95	46.0124	45.634
FBgn0038532	12.8898	22.4598	E:1.0000:3.44052	9.50886	11.2909	8.80185	11.3553
FBgn0000473	E:0.9474:9.80513	90.4002	28.7371	15.2737	37.0556	18.8486	34.0129
FBgn0030797	23.9888	P:1.0000:0	19.1167	22.9429	23.6496	19.9646	22.7149
For values in column B,C,D, there is only 1 number denoting the FPKM expression level of the gene when there is no TE insertion near that gene in the parcitular strain.
When there is insertion near the gene, the values are in the format a:b:c. a stands for the region where the insertion locates, with P meaning promoter, I meaning intronic regions and E meaning exonic regions. b stands for the frequency of the insertion. c strands for the FPKM expression of the gene.
