# Supplementary material for: TEMP: a computational method for analyzing transposable element polymorphism in populations
Source: Nucleic Acids Res. 2014 Apr 21;42(11):6826–38. doi: 10.1093/nar/gku323 (PMC4066757; doi:10.1093/nar/gku323)
Supplement: SUPPLEMENTARY DATA [file supp_gku323_nar-03732-z-2013-File008.zip › NAR_supplementary_material/TableS4.xlsx]

## Sheet: Insertions
Chr	Start	End	TransposonName	TransposonDirection	Class	VariantSupport	Frequency	Junction1	Junction1Support	Junction2	Junction2Support	5'_Support	3'_Support	In DGV same individual?	In DGV?
chr1	16750675	16750804	AluYi6	sense	1p1	4	0.3077	16750739	0	16750739	0	2.5	1.5	No	Yes
chr1	16750675	16750804	AluYbc3a	sense	1p1	4	0.3077	16750739	0	16750739	0	2.5	1.5	No	Yes
chr1	24941266	24941271	AluYb9	antisense	1p1	13.75	0.4622	24941266	6	24941266	0	2.25	5.5	Yes	Yes
chr1	24941266	24941271	AluYb8	antisense	1p1	11.75	0.4234	24941266	6	24941266	0	2.25	3.5	Yes	Yes
chr1	24941106	24941287	AluYb3a2	antisense	1p1	5.75	0.2644	24941266	4	24941266	0	0.25	1.5	Yes	Yes
chr1	24941106	24941454	AluYb3a1	antisense	1p1	5.75	0.2644	24941266	4	24941266	0	0.25	1.5	Yes	Yes
chr1	27434512	27435012	AluSx	antisense	singleton	3	0.2308	27434837	1	27434845	1	1	0	No	Yes
chr1	49428733	49428756	L1HS	antisense	1p1	10.6667	0.2909	49428739	4	49428739	0	1.66667	5	Yes	Yes
chr1	56879046	56879048	AluYb8	antisense	1p1	5.66667	0.3036	56879047	0	56879047	0	2.5	3.16667	Yes	Yes
chr1	56879046	56879048	AluYb9	antisense	1p1	4.16667	0.2427	56879047	0	56879047	0	0.5	3.66667	Yes	Yes
chr1	64958039	64958065	AluYb8	antisense	1p1	12.5	0.3247	64958062	9	64958062	0	2.5	1	Yes	Yes
chr1	64958039	64958065	AluYb9	antisense	1p1	10.5	0.2877	64958062	9	64958062	0	0.5	1	Yes	Yes
chr1	65572256	65572332	AluYb3a1	sense	1p1	5.66667	0.2208	65572274	0	65572274	5	0.333333	0.333333	No	No
chr1	76270311	76270811	AluYi6	antisense	2p	8	0.2222	76270561	0	76270561	0	0	8	No	No
chr1	79582044	79582070	AluYb9	antisense	1p1	9	0.45	79582057	0	79582057	0	3.5	5.5	Yes	Yes
chr1	79582044	79582070	AluYb8	antisense	1p1	9	0.45	79582057	0	79582057	0	3.5	5.5	Yes	Yes
chr1	80299060	80299157	AluYb9	antisense	1p1	6	0.2609	80299097	2	80299097	0	1.5	2.5	Yes	Yes
chr1	80299060	80299157	AluYb8	antisense	1p1	5	0.2273	80299097	2	80299097	0	1.5	1.5	Yes	Yes
chr1	81004099	81004599	AluYa8	sense	2p	5.33333	0.2025	81004224	0	81004224	4	1.33333	0	Yes	Yes
chr1	86005656	86006156	L1	sense	2p	14.5	0.3258	86005697	0	86005697	7	7.5	0	No	No
chr1	93167494	93167570	AluYa8	antisense	1p1	2.16667	0.2364	93167532	0	93167532	0	1.16667	1	Yes	Yes
chr1	93167507	93167543	AluYa5	antisense	1p1	4.66667	0.3684	93167525	0	93167525	0	1.66667	3	Yes	Yes
chr1	93167494	93167543	AluYa4	antisense	1p1	4.16667	0.4098	93167518	0	93167518	0	1.16667	3	Yes	Yes
chr1	93498147	93498244	AluYa5	antisense	1p1	6.25	0.3846	93498213	2	93498213	0	0.5	3.75	Yes	Yes
chr1	93498147	93498244	AluYa4	antisense	1p1	6.25	0.3846	93498213	2	93498213	0	0.5	3.75	Yes	Yes
chr1	93497750	93498250	AluYbc3a	antisense	singleton	2.75	0.2157	93498213	2	93498213	0	0	0.75	Yes	Yes
chr1	93497766	93498266	AluYa8	antisense	singleton	3	0.2308	93498213	2	93498213	0	0	1	Yes	Yes
chr1	100994200	100994204	AluYb9	sense	1p1	4	0.2353	100994202	0	100994202	0	2.5	1.5	Yes	Yes
chr1	100994200	100994204	AluYb8	sense	1p1	4	0.2353	100994202	0	100994202	0	2.5	1.5	Yes	Yes
chr1	102920440	102920610	AluYa8	antisense	1p1	5	0.2778	102920531	4	102920531	0	0.333333	0.666667	Yes	Yes
chr1	102920440	102920610	AluYa5	antisense	1p1	5.5	0.2973	102920531	4	102920531	0	0.333333	1.16667	Yes	Yes
chr1	102920440	102920697	AluYa4	antisense	1p1	5.16667	0.2844	102920531	4	102920531	0	0.333333	0.833333	Yes	Yes
chr1	102920110	102920610	AluYa1	antisense	2p	6.33333	0.3276	102920531	4	102920531	0	0	2.33333	Yes	Yes
chr1	102920192	102920692	AluY	antisense	singleton	5	0.2778	102920531	4	102920531	0	0	1	Yes	Yes
chr1	108142329	108142510	AluYb9	antisense	1p1	7.83333	0.2919	108142467	3	108142467	0	1	3.83333	Yes	Yes
chr1	108142329	108142510	AluYb8	antisense	1p1	8.83333	0.3174	108142467	3	108142467	0	1	4.83333	Yes	Yes
chr1	111802586	111802599	LTR5_Hs	antisense	1p1	16.5	0.541	111802591	1	111802597	1	3	11.5	No	No
chr1	112991988	112992488	AluYa1	antisense	2p	8.5	0.2267	112991995	7	112991995	0	1.5	0	Yes	Yes
chr1	112991988	112992119	AluYa8	antisense	1p1	7.83333	0.2127	112991995	7	112991995	0	0.5	0.333333	Yes	Yes
chr1	112991988	112992002	AluYa5	antisense	1p1	10.3333	0.2627	112991995	7	112991995	0	0.5	2.83333	Yes	Yes
chr1	112991988	112992002	AluYa4	antisense	1p1	10.3333	0.2627	112991995	7	112991995	0	0.5	2.83333	Yes	Yes
chr1	145152279	145152779	AluYe5	antisense	2p	12	0.7059	145152719	10	145152719	0	0	2	No	Yes
chr1	145152378	145152878	AluY	antisense	singleton	11	0.6875	145152719	10	145152719	0	0	1	No	Yes
chr1	145152379	145152879	AluYb3a2	antisense	singleton	11	0.6875	145152719	10	145152719	0	0	1	No	Yes
chr1	165659206	165659706	AluYa5	sense	2p	5.75	0.3433	165659306	0	165659306	4	1.75	0	No	Yes
chr1	165659206	165659706	AluYa4	sense	2p	5.75	0.3433	165659306	0	165659306	4	1.75	0	No	Yes
chr1	165659206	165659706	AluYa8	sense	singleton	4.25	0.2787	165659306	0	165659306	4	0.25	0	No	Yes
chr1	165659206	165659706	AluYa1	sense	singleton	4.25	0.2787	165659306	0	165659306	4	0.25	0	No	Yes
chr1	179575256	179575359	L1HS	antisense	1p1	10	0.2381	179575307	0	179575307	0	3	7	Yes	Yes
chr1	187521922	187522194	AluYe5	sense	1p1	8	0.2963	187522081	0	187522081	3	3	2	No	No
chr1	191580712	191580925	AluYa5	sense	1p1	7.58333	0.248	191580781	0	191580781	5	2.33333	0.25	Yes	Yes
chr1	191580709	191580925	AluYa4	sense	1p1	6.58333	0.2225	191580781	0	191580781	5	1.33333	0.25	Yes	Yes
chr1	192262218	192262718	L1HS	antisense	2p	4.5	0.2195	192262254	2	192262254	0	2.5	0	No	No
chr1	196153545	196153566	AluYb8	antisense	1p1	5.25	0.2727	196153555	0	196153555	0	2.5	2.75	No	Yes
chr1	204238445	204238485	AluYg6	sense	1p1	13.25	0.469	204238474	0	204238474	4	7.25	2	Yes	Yes
chr1	228959845	228960077	AluYf1	antisense	1p1	5	0.2381	228959919	3	228959919	0	1	1	Yes	Yes
chr1	228959883	228960383	AluY	antisense	singleton	4	0.2	228959919	3	228959919	0	1	0	Yes	Yes
chr1	228959492	228959992	AluYe5	antisense	singleton	4	0.2	228959919	3	228959919	0	0	1	Yes	Yes
chr1	228959577	228960077	AluYd2	antisense	singleton	4	0.2	228959919	3	228959919	0	0	1	Yes	Yes
chr1	228959623	228960123	AluYa4	antisense	singleton	4	0.2	228959919	3	228959919	0	0	1	Yes	Yes
chr1	228959627	228960127	AluYa1	antisense	singleton	4	0.2	228959919	3	228959919	0	0	1	Yes	Yes
chr1	228959651	228960151	AluYb3a2	antisense	singleton	4	0.2	228959919	3	228959919	0	0	1	Yes	Yes
chr1	231085161	231085179	AluYb9	sense	1p1	8.33333	0.2841	231085161	0	231085161	3	2	3.33333	Yes	Yes
chr1	231085161	231085179	AluYb8	sense	1p1	9.83333	0.3189	231085161	0	231085161	3	2.5	4.33333	Yes	Yes
chr1	237569155	237569308	AluYa5	antisense	1p1	4.58333	0.2124	237569231	0	237569231	0	2.58333	2	Yes	Yes
chr1	245175644	245175947	AluYbc3a	antisense	1p1	4	0.2353	245175789	3	245175789	0	0.5	0.5	Yes	Yes
chr1	245175748	245175831	AluYa5	antisense	1p1	5.25	0.2877	245175789	3	245175789	0	0.333333	1.91667	Yes	Yes
chr1	245175331	245175831	AluYa1	antisense	singleton	3.91667	0.2315	245175789	3	245175789	0	0	0.916667	Yes	Yes
chr1	245989312	245989349	AluYa5	antisense	1p1	6.91667	0.3018	245989330	0	245989330	0	3.25	3.66667	Yes	Yes
chr1	246406571	246406837	AluYb9	antisense	1p1	4.83333	0.2028	246406703	2	246406703	0	0.833333	2	Yes	Yes
chr1	246406593	246406837	AluYb8	antisense	1p1	5.83333	0.2349	246406703	2	246406703	0	1.83333	2	Yes	Yes
chr1	246565231	246565731	AluYc1	antisense	singleton	5	0.2	246565670	4	246565670	0	0	1	Yes	Yes
chr1	249191421	249191921	L1PA2	antisense	2p	7.66667	0.2277	249191472	0	249191472	3	4.66667	0	Yes	Yes
chr1	249191020	249191520	L1HS	sense	2p	7	0.2	249191462	3	249191462	0	0	4	Yes	Yes
chr10	9510882	9511071	AluYa8	antisense	1p1	4.5	0.3913	9510982	4	9510982	0	0.25	0.25	Yes	Yes
chr10	9510882	9511071	AluYa1	antisense	1p1	4.5	0.3913	9510982	4	9510982	0	0.25	0.25	Yes	Yes
chr10	9510512	9511012	AluYbc3a	antisense	2p	5.25	0.4286	9510982	4	9510982	0	0	1.25	Yes	Yes
chr10	25707685	25707693	L1HS	antisense	1p1	12.3333	0.3814	25707689	0	25707689	0	2.33333	10	Yes	Yes
chr10	27929909	27929924	AluYb9	antisense	1p1	7	0.25	27929916	0	27929916	0	3.66667	3.33333	Yes	Yes
chr10	27929909	27929924	AluYb8	antisense	1p1	8.5	0.2881	27929916	0	27929916	0	4.66667	3.83333	Yes	Yes
chr10	29102521	29102570	AluYa5	antisense	1p1	4.58333	0.203	29102528	3	29102528	0	0.5	1.08333	Yes	Yes
chr10	29102521	29102570	AluYa4	antisense	1p1	4.58333	0.203	29102528	3	29102528	0	0.5	1.08333	Yes	Yes
chr10	29105289	29105305	AluYc1	sense	1p1	6	0.2143	29105298	0	29105298	2	2	2	Yes	Yes
chr10	30018373	30018596	AluYc2	sense	1p1	5.16667	0.2138	30018484	0	30018484	0	2.5	2.66667	No	No
chr10	33315335	33315337	L1HS	antisense	1p1	7	0.2188	33315336	0	33315336	0	3	4	Yes	Yes
chr10	57974566	57974716	AluYa8	sense	1p1	11.6667	0.6604	57974632	0	57974632	10	1.33333	0.333333	Yes	Yes
chr10	57974600	57974716	AluYa5	sense	1p1	13.6667	0.6949	57974632	0	57974632	9	3.83333	0.833333	Yes	Yes
chr10	57974600	57974716	AluYa4	sense	1p1	13.6667	0.6949	57974632	0	57974632	9	3.83333	0.833333	Yes	Yes
chr10	58483353	58483853	AluY	antisense	singleton	3	0.2727	58483852	2	58483852	0	0	1	No	No
chr10	58483376	58483876	AluYi6	antisense	singleton	3	0.2727	58483852	2	58483852	0	0	1	No	No
chr10	58483376	58483876	AluYbc3a	antisense	2p	4	0.3333	58483852	2	58483852	0	0	2	No	No
chr10	58483454	58483954	AluYe2	antisense	2p	4	0.3333	58483852	2	58483852	0	0	2	No	No
chr10	58483600	58484100	AluYe5	antisense	singleton	3	0.2727	58483852	2	58483852	0	0	1	No	No
chr10	60984921	60984977	AluYa5	sense	1p1	3.5	0.2593	60984949	0	60984949	0	2.16667	1.33333	Yes	Yes
chr10	60984921	60984977	AluYa4	sense	1p1	2.5	0.2	60984949	0	60984949	0	2.16667	0.333333	Yes	Yes
chr10	62124844	62124862	AluYb9	sense	1p1	10	0.5	62124858	0	62124858	4	3.83333	2.16667	Yes	Yes
chr10	62124844	62124862	AluYb8	sense	1p1	13	0.5652	62124858	0	62124858	4	5.83333	3.16667	Yes	Yes
chr10	62124775	62124916	AluYb3a2	sense	1p1	3.66667	0.2683	62124858	0	62124858	3	0.333333	0.333333	Yes	Yes
chr10	62124362	62124862	AluYb3a1	sense	singleton	3.33333	0.25	62124858	0	62124858	3	0	0.333333	Yes	Yes
chr10	67430688	67431188	AluYe2	sense	singleton	4	0.25	67431003	0	67431003	3	1	0	Yes	Yes
chr10	67430736	67431236	AluYe5	sense	singleton	4	0.25	67431003	0	67431003	3	1	0	Yes	Yes
chr10	67430776	67431276	AluYbc3a	sense	singleton	4	0.25	67431003	0	67431003	3	1	0	Yes	Yes
chr10	67430949	67431449	AluYa1	sense	2p	6	0.3333	67431003	0	67431003	3	3	0	Yes	Yes
chr10	67430896	67431022	AluY	sense	1p1	5	0.2941	67431003	0	67431003	3	1	1	Yes	Yes
chr10	67430908	67431408	AluYc2	sense	singleton	4	0.25	67431003	0	67431003	3	1	0	Yes	Yes
chr10	67430509	67431009	AluYb3a2	sense	2p	5	0.2941	67431003	0	67431003	3	0	2	Yes	Yes
chr10	89373651	89373691	AluYb9	sense	1p1	7.66667	0.2771	89373681	0	89373681	4	1.83333	1.83333	Yes	Yes
chr10	89373651	89373691	AluYb8	sense	1p1	7.16667	0.2638	89373681	0	89373681	4	1.33333	1.83333	Yes	Yes
chr10	92730936	92731079	L1HS	antisense	1p1	7.5	0.2055	92731007	0	92731007	0	4.5	3	No	No
chr10	101015980	101016480	LTR5_Hs	antisense	singleton	10	0.4545	101016134	0	101016134	9	1	0	No	Yes
chr10	101015735	101016235	LTR5_Hs	sense	2p	10	0.3846	101016122	6	101016122	0	0	4	No	Yes
chr10	107891461	107891555	AluYc1	antisense	1p1	15.3333	0.5227	107891547	3	107891547	0	7.33333	5	Yes	Yes
chr10	107891389	107891619	AluYc2	antisense	1p1	6.33333	0.3115	107891547	3	107891547	0	0.333333	3	Yes	Yes
chr10	107891445	107891945	AluYbc3a	antisense	2p	4.33333	0.2364	107891547	3	107891547	0	1.33333	0	Yes	Yes
chr10	107891496	107891996	AluYe5	antisense	singleton	4	0.2222	107891547	3	107891547	0	1	0	Yes	Yes
chr10	107891262	107891762	AluY	antisense	singleton	4	0.2222	107891547	3	107891547	0	0	1	Yes	Yes
chr10	107891309	107891809	AluYf1	antisense	singleton	4	0.2222	107891547	3	107891547	0	0	1	Yes	Yes
chr10	110453249	110453477	L1HS	sense	1p1	11.8333	0.2474	110453373	3	110453373	0	1	7.83333	No	Yes
chr10	115047934	115048434	AluYa1	sense	singleton	6	0.2143	115048265	0	115048265	5	1	0	Yes	Yes
chr10	115048003	115048402	AluYe2	sense	1p1	7	0.2414	115048265	0	115048265	5	1	1	Yes	Yes
chr10	115048207	115048707	AluYb3a2	sense	singleton	6	0.2143	115048265	0	115048265	5	1	0	Yes	Yes
chr10	115048208	115048708	AluYbc3a	sense	singleton	6	0.2143	115048265	0	115048265	5	1	0	Yes	Yes
chr10	115048217	115048717	AluY	sense	singleton	6	0.2143	115048265	0	115048265	5	1	0	Yes	Yes
chr10	117006249	117006327	AluYb9	antisense	1p1	5.83333	0.2174	117006288	0	117006288	0	1	4.83333	Yes	Yes
chr10	117006249	117006327	AluYb8	antisense	1p1	9.33333	0.3077	117006288	0	117006288	0	2	7.33333	Yes	Yes
chr10	117005908	117006408	AluYb3a2	antisense	2p	4.5	0.2308	117006328	3	117006328	0	0	1.5	Yes	Yes
chr10	117005947	117006447	AluYb3a1	antisense	singleton	4.33333	0.2241	117006328	4	117006328	0	0	0.333333	Yes	Yes
chr10	124455208	124455240	L1HS	sense	1p1	7.5	0.283	124455224	0	124455224	0	6	1.5	Yes	Yes
chr10	132145435	132145655	AluYb8	antisense	1p1	7.33333	0.2136	132145572	4	132145572	0	0.333333	3	Yes	Yes
chr11	428004	428019	AluYe5	antisense	1p1	24.5	0.6364	428015	4	428015	0	10	10.5	Yes	Yes
chr11	427905	428042	AluYe2	antisense	1p1	8.5	0.3778	428015	4	428015	0	1	3.5	Yes	Yes
chr11	427578	428078	AluYbc3a	antisense	singleton	5	0.2632	428015	4	428015	0	0	1	Yes	Yes
chr11	427587	428087	AluY	antisense	singleton	5	0.2632	428015	4	428015	0	0	1	Yes	Yes
chr11	7092768	7092802	AluYb9	sense	1p1	9.83333	0.341	7092800	0	7092800	4	4.33333	1.5	Yes	Yes
chr11	7092768	7092802	AluYb8	sense	1p1	9.83333	0.341	7092800	0	7092800	4	4.33333	1.5	Yes	Yes
chr11	9757984	9757990	AluYb8	sense	1p1	7	0.2059	9757987	0	9757987	0	3.83333	3.16667	Yes	Yes
chr11	14499958	14500029	AluYa4	antisense	1p1	4.25	0.2	14500011	2	14500011	0	0.333333	1.91667	No	No
chr11	23522801	23522863	AluYb9	sense	1p1	9.83333	0.396	23522804	0	23522804	5	3.83333	1	Yes	Yes
chr11	23522801	23522863	AluYb8	sense	1p1	10.5	0.4118	23522804	0	23522804	5	4.5	1	Yes	Yes
chr11	24792934	24792978	AluYa8	antisense	1p1	8.5	0.3778	24792943	7	24792943	0	0.5	1	Yes	Yes
chr11	24792934	24792971	AluYa5	antisense	1p1	12.3333	0.4684	24792943	7	24792943	0	1.5	3.83333	Yes	Yes
chr11	24792934	24792978	AluYa4	antisense	1p1	10.5	0.4286	24792943	7	24792943	0	1.5	2	Yes	Yes
chr11	24792934	24793008	AluYa1	antisense	1p1	9.33333	0.4	24792943	7	24792943	0	0.5	1.83333	Yes	Yes
chr11	24792508	24793008	AluY	antisense	singleton	7.33333	0.3438	24792943	7	24792943	0	0	0.333333	Yes	Yes
chr11	25605122	25605127	AluYb9	sense	1p1	11.3333	0.4	25605124	0	25605124	0	7.33333	4	Yes	Yes
chr11	25605122	25605127	AluYb8	sense	1p1	11.8333	0.4104	25605124	0	25605124	0	8.83333	3	Yes	Yes
chr11	29012397	29012897	L1	antisense	2p	6.5	0.4194	29012889	4	29012889	0	0	2.5	No	No
chr11	29012535	29013035	L1HS	antisense	singleton	4.5	0.3333	29012889	4	29012889	0	0	0.5	No	No
chr11	33670105	33670605	L1	antisense	2p	5.5	0.2157	33670138	0	33670138	4	1.5	0	No	Yes
chr11	38801058	38801070	AluYa5	sense	1p1	6.25	0.2941	38801064	0	38801064	0	4.66667	1.58333	Yes	Yes
chr11	38801058	38801070	AluYa4	sense	1p1	5.25	0.2593	38801064	0	38801064	0	3.66667	1.58333	Yes	Yes
chr11	40063972	40064191	L1HS	sense	1p1	5.5	0.2075	40064081	0	40064081	0	2.5	3	No	No
chr11	40493971	40494056	AluYa5	sense	1p1	7.66667	0.2212	40494018	0	40494018	4	2.83333	0.833333	Yes	Yes
chr11	40493971	40494056	AluYa4	sense	1p1	7.66667	0.2212	40494018	0	40494018	4	2.83333	0.833333	Yes	Yes
chr11	41831748	41832248	L1HS	antisense	2p	5.5	0.2444	41831810	0	41831810	2	3.5	0	Yes	Yes
chr11	48933098	48933125	AluYb9	antisense	1p1	13.0833	0.5925	48933110	2	48933110	0	2.83333	8.25	Yes	Yes
chr11	48933124	48933125	AluYb8	antisense	1p1	16.0833	0.5174	48933124	0	48933124	0	5.83333	10.25	Yes	Yes
chr11	56303361	56303367	AluYg6	sense	1p1	12.25	0.392	56303364	0	56303364	0	6.25	6	Yes	Yes
chr11	58171849	58171904	L1HS	sense	1p1	6	0.2069	58171876	0	58171876	0	2	4	Yes	Yes
chr11	81283748	81283889	AluYb9	antisense	1p1	6	0.24	81283868	2	81283868	0	1.5	2.5	Yes	Yes
chr11	92608321	92608821	AluYe5	sense	2p	12	0.4138	92608491	0	92608491	10	2	0	Yes	Yes
chr11	92608267	92608767	AluYf1	sense	singleton	11	0.3929	92608491	0	92608491	10	1	0	Yes	Yes
chr11	92608271	92608771	AluYb3a2	sense	singleton	11	0.3929	92608491	0	92608491	10	1	0	Yes	Yes
chr11	92608477	92608592	AluYc1	sense	1p1	14	0.4516	92608491	0	92608491	10	3	1	Yes	Yes
chr11	92608478	92608978	AluYa1	sense	2p	12	0.4138	92608491	0	92608491	10	2	0	Yes	Yes
chr11	92608439	92608939	AluY	sense	2p	12	0.4138	92608491	0	92608491	10	2	0	Yes	Yes
chr11	92608460	92608960	AluYd2	sense	2p	12	0.4138	92608491	0	92608491	10	2	0	Yes	Yes
chr11	92608081	92608581	AluYi6	sense	singleton	5	0.2273	92608491	0	92608491	4	0	1	Yes	Yes
chr11	92608185	92608685	AluYd3	sense	singleton	5	0.2273	92608491	0	92608491	4	0	1	Yes	Yes
chr11	94684371	94684389	L1HS	sense	1p1	13.5	0.403	94684380	0	94684380	0	10	3.5	No	Yes
chr11	100781377	100781381	AluYb8	sense	1p1	6.16667	0.2114	100781379	0	100781379	0	1.33333	4.83333	Yes	Yes
chr11	103792600	103792648	AluYb8	sense	1p1	6.16667	0.2114	103792624	0	103792624	0	4.16667	2	Yes	Yes
chr11	104556028	104556130	L1HS	antisense	1p1	13	0.4643	104556129	2	104556130	1	3	7	No	No
chr11	104786603	104787103	AluYa5	sense	2p	9.33333	0.3182	104786608	0	104786608	6	3.33333	0	Yes	Yes
chr11	104786603	104787103	AluYa4	sense	2p	9.33333	0.3182	104786608	0	104786608	6	3.33333	0	Yes	Yes
chr11	104786556	104787056	AluYa8	sense	singleton	6.33333	0.2405	104786608	0	104786608	6	0.333333	0	Yes	Yes
chr11	104786116	104786616	AluYa1	sense	2p	8	0.2857	104786608	0	104786608	6	0	2	Yes	Yes
chr11	112084603	112084646	L1HS	sense	1p1	16.5	0.5238	112084609	2	112084617	5	8	1.5	No	Yes
chr11	126915157	126915657	AluYb8	sense	2p	8.83333	0.2611	126915325	0	126915325	3	5.83333	0	No	Yes
chr11	130675919	130675923	AluYg6	sense	1p1	9	0.2903	130675921	0	130675921	0	6	3	Yes	Yes
chr11	134305589	134305669	L1HS	antisense	1p1	18.3333	0.9483	134305648	6	134305648	0	6.33333	6	Yes	Yes
chr11	134305589	134305684	L1PA2	antisense	1p1	4.33333	0.325	134305636	0	134305636	0	1.33333	3	Yes	Yes
chr12	2089742	2090025	AluYa8	antisense	1p1	6.58333	0.2387	2089842	6	2089842	0	0.25	0.333333	Yes	Yes
chr12	2089742	2089876	AluYa5	antisense	1p1	9.08333	0.3019	2089842	6	2089842	0	0.25	2.83333	Yes	Yes
chr12	2089742	2089876	AluYa4	antisense	1p1	9.08333	0.3019	2089842	6	2089842	0	0.25	2.83333	Yes	Yes
chr12	2089742	2090242	AluYa1	antisense	singleton	6.25	0.2294	2089842	6	2089842	0	0.25	0	Yes	Yes
chr12	9016807	9017307	AluSp	sense	2p	2	0.2	9017057	0	9017057	0	2	0	No	No
chr12	9410896	9411396	AluYb3a1	sense	2p	5	0.25	9411146	0	9411146	0	5	0	No	No
chr12	9632769	9633269	L1HS	sense	2p	5	0.4545	9633019	0	9633019	0	5	0	No	No
chr12	10234189	10234254	AluYc2	antisense	1p1	2.91667	0.2258	10234221	0	10234221	0	1.33333	1.58333	Yes	Yes
chr12	10234085	10234228	AluYbc3a	antisense	1p1	9.08333	0.9008	10234185	1	10234202	3	2	3.08333	Yes	Yes
chr12	10234189	10234254	AluYc1	antisense	1p1	2.91667	0.2258	10234221	0	10234221	0	0.333333	2.58333	Yes	Yes
chr12	10233728	10234228	AluYi6	antisense	singleton	3.83333	0.3538	10234202	0	10234202	3	0	0.833333	Yes	Yes
chr12	12933622	12933692	L1HS	antisense	1p1	12.5	0.4902	12933680	4	12933703	1	1	6.5	Yes	Yes
chr12	12933192	12933692	L1	antisense	2p	9.5	0.3725	12933680	3	12933680	0	0	6.5	Yes	Yes
chr12	14173848	14173912	AluYa5	antisense	1p1	4	0.2	14173870	2	14173870	0	0.5	1.5	Yes	Yes
chr12	14173848	14173912	AluYa4	antisense	1p1	4	0.2	14173870	2	14173870	0	0.5	1.5	Yes	Yes
chr12	22123690	22123809	AluYa5	antisense	1p1	6	0.3	22123783	2	22123783	0	0.333333	3.66667	Yes	Yes
chr12	22123690	22123813	AluYa4	antisense	1p1	5.66667	0.2881	22123783	2	22123783	0	0.333333	3.33333	Yes	Yes
chr12	27511892	27511934	AluYc1	antisense	1p1	7.25	0.2397	27511913	0	27511913	0	5	2.25	No	Yes
chr12	28226299	28226424	L1HS	antisense	1p1	14	0.3889	28226361	0	28226361	0	4	10	Yes	Yes
chr12	28438598	28438717	AluYb8	antisense	1p1	6.25	0.2066	28438657	0	28438657	0	2.75	3.5	Yes	Yes
chr12	32076412	32076419	AluYg6	sense	1p1	18	0.4	32076415	0	32076415	0	13	5	Yes	Yes
chr12	39378147	39378474	AluYa5	sense	1p1	7.5	0.2727	39378255	0	39378255	4	2.5	1	No	Yes
chr12	39378147	39378647	AluYa4	sense	2p	6.5	0.2453	39378255	0	39378255	4	2.5	0	No	Yes
chr12	39377778	39378278	AluYa1	sense	singleton	5	0.2	39378255	0	39378255	4	0	1	No	Yes
chr12	41847587	41847900	AluYi6	sense	1p1	6.25	0.2	41847743	0	41847743	0	2.25	4	Yes	Yes
chr12	43256918	43256990	L1HS	antisense	1p1	6.5	0.2131	43256954	0	43256954	0	2.5	4	No	Yes
chr12	43717855	43718034	AluYb8	antisense	1p1	11.5	0.2421	43717929	4	43717929	0	4.66667	2.83333	Yes	Yes
chr12	44313643	44313651	LTR5_Hs	sense	1p1	10.5	0.2258	44313647	0	44313647	0	5.5	5	No	No
chr12	46174661	46175161	AluYf1	antisense	singleton	3.5	0.2258	46175156	3	46175156	0	0	0.5	Yes	Yes
chr12	46174661	46175161	AluYb3a1	antisense	2p	5.83333	0.3271	46175156	3	46175156	0	0	2.83333	Yes	Yes
chr12	46174661	46175161	AluYa1	antisense	singleton	3.83333	0.2421	46175156	3	46175156	0	0	0.833333	Yes	Yes
chr12	46174661	46175161	AluY	antisense	singleton	3.83333	0.2421	46175156	3	46175156	0	0	0.833333	Yes	Yes
chr12	47369621	47369626	L1HS	sense	1p1	7.25	0.2248	47369623	0	47369623	0	3.25	4	No	No
chr12	47369621	47370121	L1	sense	2p	9	0.3214	47369630	0	47369630	7	2	0	No	No
chr12	53748352	53748406	AluYa5	antisense	1p1	4.33333	0.2031	53748379	0	53748379	0	1.5	2.83333	No	No
chr12	53748352	53748406	AluYa4	antisense	1p1	4.33333	0.2031	53748379	0	53748379	0	1.5	2.83333	No	No
chr12	58359075	58359075	AluYg6	sense	1p1	7	0.2692	58359075	0	58359075	0	3	4	Yes	Yes
chr12	62416898	62417398	AluYe5	sense	2p	6	0.2222	62417392	0	62417392	4	0	2	Yes	Yes
chr12	63630404	63630518	AluYb8	sense	1p1	7.33333	0.2895	63630483	0	63630483	3	1.5	2.83333	Yes	Yes
chr12	75201623	75201671	AluYa5	antisense	1p1	9.25	0.4353	75201644	3	75201644	0	1.75	4.5	No	Yes
chr12	75201623	75201671	AluYa4	antisense	1p1	8.25	0.4074	75201644	3	75201644	0	1.75	3.5	No	Yes
chr12	75201623	75201679	AluYa8	antisense	1p1	4.75	0.2836	75201644	3	75201644	0	0.75	1	No	Yes
chr12	75201623	75202123	AluYa1	antisense	singleton	3.75	0.2381	75201644	3	75201644	0	0.75	0	No	Yes
chr12	75931100	75931120	AluYg6	antisense	1p1	10	0.3125	75931110	0	75931110	0	6	4	Yes	Yes
chr12	76823044	76823085	AluYb8	sense	1p1	4.5	0.2308	76823064	0	76823064	0	2.5	2	Yes	Yes
chr12	84955154	84955203	L1HS	antisense	1p1	5.5	0.2157	84955201	2	84955201	0	1	2.5	Yes	Yes
chr12	87870633	87870919	AluYc2	antisense	1p1	4	0.2667	87870776	0	87870776	0	1	3	Yes	Yes
chr12	87870788	87870811	AluYc1	antisense	1p1	6	0.4615	87870799	0	87870799	0	5	1	Yes	Yes
chr12	87870696	87870818	AluYb3a1	antisense	1p1	8	0.5714	87870815	3	87870815	0	1	4	Yes	Yes
chr12	88338171	88338206	AluYa5	sense	1p1	5.75	0.215	88338188	0	88338188	0	4.16667	1.58333	Yes	Yes
chr12	98886326	98886374	AluYb9	sense	1p1	9.33333	0.3415	98886358	0	98886358	3	4	2.33333	No	Yes
chr12	98886338	98886374	AluYb8	sense	1p1	10.1667	0.3609	98886358	0	98886358	3	4.83333	2.33333	No	Yes
chr12	115221960	115222460	AluYa8	sense	2p	7.25	0.3766	115221993	0	115221993	5	2.25	0	No	No
chr12	115221960	115222460	AluYa5	sense	2p	7.08333	0.3712	115221993	0	115221993	5	2.08333	0	No	No
chr12	115221960	115222460	AluYa4	sense	2p	6.75	0.36	115221993	0	115221993	5	1.75	0	No	No
chr12	115221916	115222416	AluYa1	sense	singleton	5.58333	0.3175	115221993	0	115221993	5	0.583333	0	No	No
chr12	115221916	115222416	AluY	sense	singleton	5.33333	0.3077	115221993	0	115221993	5	0.333333	0	No	No
chr12	115731085	115731096	AluYc1	antisense	1p1	4.33333	0.2131	115731090	0	115731090	0	0.333333	4	Yes	Yes
chr12	123928040	123928320	AluYf2	antisense	1p1	4	0.3636	123928180	0	123928180	0	1	3	No	No
chr12	126802856	126802949	L1HS	antisense	1p1	11.5	0.2644	126802943	0	126802943	2	3.5	6	Yes	Yes
chr13	19606155	19606167	AluYb9	antisense	1p1	9.5	0.3016	19606161	0	19606161	0	2.5	7	No	No
chr13	19606155	19606167	AluYb8	antisense	1p1	6.5	0.2281	19606161	0	19606161	0	1.5	5	No	No
chr13	22188497	22188521	AluYa5	sense	1p1	4.83333	0.232	22188509	0	22188509	0	3.83333	1	No	Yes
chr13	22188327	22188624	AluY	sense	1p1	4.5	0.2195	22188494	0	22188494	3	1	0.5	No	Yes
chr13	27488100	27488600	L1PA3	sense	singleton	6	0.2308	27488126	0	27488126	5	1	0	Yes	Yes
chr13	27488100	27488136	L1PA2	sense	1p1	8	0.2857	27488126	0	27488126	5	2	1	Yes	Yes
chr13	27488100	27488124	L1HS	sense	1p1	8	0.2162	27488112	0	27488112	0	2	6	Yes	Yes
chr13	27488079	27488579	L1PA4	sense	singleton	6	0.2308	27488126	0	27488126	5	1	0	Yes	Yes
chr13	29538394	29538894	AluYa5	antisense	2p	4	0.2857	29538876	2	29538876	0	0	2	Yes	Yes
chr13	29538394	29538894	AluYa4	antisense	2p	4	0.2857	29538876	2	29538876	0	0	2	Yes	Yes
chr13	29538402	29538902	AluYi6	antisense	singleton	2.5	0.2	29538876	2	29538876	0	0	0.5	Yes	Yes
chr13	29538402	29538902	AluYbc3a	antisense	singleton	2.5	0.2	29538876	2	29538876	0	0	0.5	Yes	Yes
chr13	29538576	29539076	AluYa8	antisense	singleton	3	0.2308	29538876	2	29538876	0	0	1	Yes	Yes
chr13	47095087	47095587	AluY	sense	singleton	3	0.2	47095353	0	47095353	2	1	0	No	Yes
chr13	47095351	47095851	AluYe5	sense	singleton	3	0.2	47095353	0	47095353	2	1	0	No	Yes
chr13	47094873	47095373	AluYa5	sense	2p	5	0.2941	47095353	0	47095353	2	0	3	No	Yes
chr13	47094878	47095378	AluYa1	sense	singleton	3	0.2	47095353	0	47095353	2	0	1	No	Yes
chr13	47094922	47095422	AluYa4	sense	singleton	3	0.2	47095353	0	47095353	2	0	1	No	Yes
chr13	50042727	50042766	AluYb8	antisense	1p1	9.83333	0.267	50042746	0	50042746	0	4.5	5.33333	Yes	Yes
chr13	50122760	50123260	AluY	sense	singleton	6	0.2308	50123000	0	50123000	5	1	0	No	No
chr13	50122989	50123489	AluYe2	sense	2p	7.5	0.2727	50123000	0	50123000	5	2.5	0	No	No
chr13	50122933	50123376	AluYe5	sense	1p1	16.5	0.4521	50123000	0	50123000	5	4.5	7	No	No
chr13	50122822	50123322	AluYc1	sense	singleton	5	0.2	50123000	0	50123000	4	1	0	No	No
chr13	50122938	50123438	AluYa1	sense	singleton	6	0.2308	50123000	0	50123000	5	1	0	No	No
chr13	50122814	50123314	AluYf1	sense	singleton	6	0.2308	50123000	0	50123000	5	0	1	No	No
chr13	58621065	58621084	AluYb9	antisense	1p1	6	0.2069	58621074	0	58621074	0	3	3	Yes	Yes
chr13	58621065	58621084	AluYb8	antisense	1p1	6	0.2069	58621074	0	58621074	0	3	3	Yes	Yes
chr13	59396874	59396885	AluYg6	antisense	1p1	14.5	0.5273	59396880	2	59396880	0	3	9.5	Yes	Yes
chr13	61462333	61462371	L1HS	antisense	1p1	13.5	0.6	61462352	0	61462352	0	4.5	9	Yes	Yes
chr13	64203363	64203731	AluYe5	sense	1p1	7	0.2059	64203547	0	64203547	0	6	1	Yes	Yes
chr13	67903313	67903476	AluYe5	antisense	1p1	7	0.25	67903394	0	67903394	0	2	5	Yes	Yes
chr13	78584635	78584686	AluYa5	antisense	1p1	7.66667	0.2421	78584664	5	78584664	0	1	1.66667	Yes	Yes
chr13	78584186	78584686	AluYa4	antisense	2p	6.66667	0.2174	78584664	5	78584664	0	0	1.66667	Yes	Yes
chr13	79259781	79259798	L1HS	antisense	1p1	24.6667	0.7115	79259788	9	79259788	0	3.16667	12.5	Yes	Yes
chr13	79271597	79271644	AluYa5	sense	1p1	8.66667	0.6341	79271601	0	79271601	4	4.33333	0.333333	Yes	Yes
chr13	79271597	79271644	AluYa4	sense	1p1	12.1667	0.7087	79271601	0	79271601	4	6.83333	1.33333	Yes	Yes
chr13	79271564	79271644	AluYa8	sense	1p1	6.66667	0.5714	79271601	0	79271601	4	2.33333	0.333333	Yes	Yes
chr13	79271420	79271920	AluYa1	sense	singleton	4.5	0.4737	79271601	0	79271601	4	0.5	0	Yes	Yes
chr13	79271570	79272070	AluYc2	sense	singleton	5	0.5	79271601	0	79271601	4	1	0	Yes	Yes
chr13	79271571	79272071	AluYd2	sense	singleton	5	0.5	79271601	0	79271601	4	1	0	Yes	Yes
chr13	81810184	81810684	AluYb9	sense	singleton	2.5	0.2174	81810192	0	81810192	2	0.5	0	Yes	Yes
chr13	81810184	81810242	AluYb8	sense	1p1	2.75	0.234	81810192	0	81810192	2	0.5	0.25	Yes	Yes
chr13	81809742	81810242	AluYd3	sense	singleton	2.25	0.2	81810192	0	81810192	2	0	0.25	Yes	Yes
chr13	81809742	81810242	AluYd2	sense	singleton	2.25	0.2	81810192	0	81810192	2	0	0.25	Yes	Yes
chr13	81809742	81810242	AluYb3a2	sense	singleton	2.25	0.2	81810192	0	81810192	2	0	0.25	Yes	Yes
chr13	85871611	85871619	L1HS	antisense	1p1	10.1667	0.3742	85871615	0	85871615	0	6	4.16667	Yes	Yes
chr13	85871106	85871606	L1PA2	antisense	2p	10.1667	0.5304	85871602	3	85871602	0	0	7.16667	Yes	Yes
chr13	85871123	85871623	L1PA3	antisense	2p	6.66667	0.4255	85871602	3	85871602	0	0	3.66667	Yes	Yes
chr13	85871149	85871649	L1PA4	antisense	singleton	4	0.3077	85871602	3	85871602	0	0	1	Yes	Yes
chr13	90038568	90038787	AluYc1	antisense	1p1	7.33333	0.2683	90038672	2	90038672	0	1.33333	4	No	No
chr13	90947609	90947681	AluYb9	antisense	1p1	7.25	0.3118	90947643	3	90947643	0	1.75	2.5	Yes	Yes
chr13	90947609	90947681	AluYb8	antisense	1p1	8.25	0.3402	90947643	3	90947643	0	1.75	3.5	Yes	Yes
chr13	91626199	91626367	L1HS	sense	1p1	17.5	0.4667	91626223	1	91626231	6	8.5	2	Yes	Yes
chr13	91626057	91626557	L1	sense	singleton	6.5	0.2281	91626231	0	91626231	6	0.5	0	Yes	Yes
chr13	92261264	92261278	AluYg6	sense	1p1	14	0.4375	92261271	0	92261271	0	9	5	Yes	Yes
chr13	92279592	92279607	L1PA4	antisense	1p1	8	0.6154	92279599	0	92279599	0	1.5	6.5	No	No
chr13	93828404	93828465	AluYa8	antisense	1p1	4	0.4444	93828404	2	93828404	0	0.5	1.5	Yes	Yes
chr13	93828404	93828465	AluYa5	antisense	1p1	4.75	0.4872	93828404	2	93828404	0	0.5	2.25	Yes	Yes
chr13	93828404	93828465	AluYa4	antisense	1p1	3.75	0.4286	93828404	2	93828404	0	0.5	1.25	Yes	Yes
chr13	99764805	99765014	AluYa5	antisense	1p1	7.33333	0.3793	99764995	3	99764995	0	0.25	4.08333	Yes	Yes
chr13	99764805	99765014	AluYa4	antisense	1p1	6.33333	0.3455	99764995	3	99764995	0	0.25	3.08333	Yes	Yes
chr13	99764805	99765086	AluYa1	antisense	1p1	3.5	0.2258	99764995	3	99764995	0	0.25	0.25	Yes	Yes
chr13	99764514	99765014	AluYbc3a	antisense	singleton	3.5	0.2258	99764995	3	99764995	0	0	0.5	Yes	Yes
chr13	100082611	100082629	AluYc1	antisense	1p1	12.75	0.5152	100082612	6	100082612	0	2.75	4	Yes	Yes
chr13	100082611	100082627	AluYa1	antisense	1p1	11	0.4783	100082612	6	100082612	0	1.75	3.25	Yes	Yes
chr13	100082532	100082649	AluY	antisense	1p1	9.75	0.4483	100082612	6	100082612	0	1.75	2	Yes	Yes
chr13	100082612	100082627	AluYa8	antisense	1p1	8.25	0.4074	100082612	6	100082612	0	2	0.25	Yes	Yes
chr13	100082127	100082627	AluYa5	antisense	singleton	6.25	0.3425	100082612	6	100082612	0	0	0.25	Yes	Yes
chr13	100082139	100082639	AluYf1	antisense	2p	8	0.4	100082612	6	100082612	0	0	2	Yes	Yes
chr13	100082266	100082766	AluYe2	antisense	2p	8	0.4	100082612	6	100082612	0	0	2	Yes	Yes
chr13	100082314	100082814	AluYe5	antisense	singleton	7	0.3684	100082612	6	100082612	0	0	1	Yes	Yes
chr13	104296141	104296233	L1HS	antisense	1p1	10.6667	0.4	104296223	7	104296223	0	1	2.66667	No	Yes
chr13	105714858	105714945	AluYb8	antisense	1p1	10	0.3125	105714921	2	105714921	0	2.83333	5.16667	Yes	Yes
chr13	105714858	105714945	AluYb9	antisense	1p1	7	0.2414	105714921	2	105714921	0	0.833333	4.16667	Yes	Yes
chr13	108668832	108669332	AluYa1	sense	singleton	8.33333	0.3731	108669030	0	108669030	8	0.333333	0	Yes	Yes
chr13	108668832	108669332	AluY	sense	singleton	8.33333	0.3731	108669030	0	108669030	8	0.333333	0	Yes	Yes
chr13	108668996	108669496	AluYd3a1	sense	singleton	4	0.2222	108669030	0	108669030	3	1	0	Yes	Yes
chr13	108669025	108669525	AluYf1	sense	singleton	9	0.3913	108669030	0	108669030	8	1	0	Yes	Yes
chr14	28301229	28301337	L1HS	sense	1p1	5.33333	0.2025	28301283	0	28301283	0	2	3.33333	Yes	Yes
chr14	36674735	36675235	L1HS	sense	2p	10.5	0.4286	36674760	0	36674760	6	4.5	0	Yes	Yes
chr14	36674707	36675207	L1PA2	sense	singleton	6.5	0.3171	36674760	0	36674760	6	0.5	0	Yes	Yes
chr14	37770726	37771226	L1HS	antisense	2p	12	0.7059	37770976	0	37770976	0	0	12	No	No
chr14	38359618	38359642	AluYi6	sense	1p1	5.25	0.2	38359630	0	38359630	0	4	1.25	Yes	Yes
chr14	40312944	40313006	AluYa4	antisense	1p1	6.33333	0.2714	40312948	2	40312948	0	4	0.333333	Yes	Yes
chr14	45014094	45014594	AluYa5	sense	2p	7.25	0.2762	45014099	0	45014099	2	5.25	0	Yes	Yes
chr14	45014091	45014591	AluYa4	sense	2p	6.91667	0.2669	45014099	0	45014099	2	4.91667	0	Yes	Yes
chr14	47835948	47836088	AluYb8	antisense	1p1	5.33333	0.2025	47836018	0	47836018	0	1	4.33333	Yes	Yes
chr14	47835716	47836216	AluYb3a2	antisense	singleton	7.33333	0.2683	47836089	7	47836089	0	0	0.333333	Yes	Yes
chr14	47835770	47836270	AluYa8	antisense	singleton	7.5	0.2727	47836089	7	47836089	0	0	0.5	Yes	Yes
chr14	51432033	51432127	AluYb9	antisense	1p1	7.16667	0.2544	51432080	4	51432080	0	1.5	1.66667	Yes	Yes
chr14	51432033	51432127	AluYb8	antisense	1p1	7.16667	0.2544	51432080	4	51432080	0	1.5	1.66667	Yes	Yes
chr14	60454140	60454194	AluYb9	antisense	1p1	11	0.5789	60454156	4	60454156	0	3.5	3.5	Yes	Yes
chr14	60454140	60454194	AluYb8	antisense	1p1	12.25	0.6049	60454156	4	60454156	0	3.75	4.5	Yes	Yes
chr14	60454140	60454185	AluYb3a2	antisense	1p1	7.25	0.4754	60454156	3	60454156	0	3.25	1	Yes	Yes
chr14	60454070	60454199	AluYb3a1	antisense	1p1	4.25	0.3469	60454156	3	60454156	0	0.25	1	Yes	Yes
chr14	60575239	60575534	AluYa1	antisense	1p1	3.25	0.3171	60575487	2	60575487	0	1	0.25	Yes	Yes
chr14	60575472	60575517	AluYa8	antisense	1p1	3.58333	0.3386	60575487	2	60575487	0	0.333333	1.25	Yes	Yes
chr14	60575472	60575517	AluYa5	antisense	1p1	6.58333	0.4847	60575487	2	60575487	0	0.333333	4.25	Yes	Yes
chr14	60575472	60575517	AluYa4	antisense	1p1	6.58333	0.4847	60575487	2	60575487	0	0.333333	4.25	Yes	Yes
chr14	65015030	65015053	AluYb9	antisense	1p1	12	0.4615	65015036	5	65015036	0	2.33333	4.66667	Yes	Yes
chr14	65015030	65015053	AluYb8	antisense	1p1	12	0.4615	65015036	5	65015036	0	2.33333	4.66667	Yes	Yes
chr14	67419851	67419957	L1HS	antisense	1p1	11	0.4583	67419864	3	67419880	1	2	5	Yes	Yes
chr14	74186050	74186550	AluYa5	antisense	2p	6.5	0.2203	74186529	5	74186529	0	0	1.5	Yes	Yes
chr14	74186050	74186550	AluYa4	antisense	2p	6.5	0.2203	74186529	5	74186529	0	0	1.5	Yes	Yes
chr14	74186085	74186585	AluYa8	antisense	singleton	6	0.2069	74186529	5	74186529	0	0	1	Yes	Yes
chr14	90912033	90912533	LTR5	antisense	2p	6	0.2308	90912283	0	90912283	0	6	0	No	No
chr14	91185170	91185360	AluYb9	sense	1p1	9	0.2647	91185194	0	91185194	4	4.5	0.5	Yes	Yes
chr14	91185170	91185360	AluYb8	sense	1p1	9	0.2647	91185194	0	91185194	4	4.5	0.5	Yes	Yes
chr14	92125056	92125086	AluYa5	sense	1p1	8.66667	0.4407	92125068	0	92125068	4	3.33333	1.33333	Yes	Yes
chr14	92125056	92125086	AluYa4	sense	1p1	8.16667	0.4261	92125068	0	92125068	4	2.83333	1.33333	Yes	Yes
chr14	92124870	92125086	AluYa1	sense	1p1	5	0.3125	92125068	0	92125068	4	0.5	0.5	Yes	Yes
chr14	92124870	92125370	AluY	sense	singleton	4.33333	0.2826	92125068	0	92125068	4	0.333333	0	Yes	Yes
chr14	92125024	92125086	AluYa8	sense	1p1	6.83333	0.3832	92125068	0	92125068	4	2	0.833333	Yes	Yes
chr14	93830914	93831414	AluYe5	sense	singleton	8	0.2759	93830941	0	93830941	7	1	0	Yes	Yes
chr14	93830446	93830946	AluYe2	sense	singleton	8	0.2759	93830941	0	93830941	7	0	1	Yes	Yes
chr14	93830456	93830956	AluYf1	sense	singleton	8	0.2759	93830941	0	93830941	7	0	1	Yes	Yes
chr14	98494313	98494428	AluYb8	antisense	1p1	8.5	0.2615	98494370	0	98494370	0	3.66667	4.83333	Yes	Yes
chr14	98494313	98494428	AluYb9	antisense	1p1	6.5	0.2131	98494370	0	98494370	0	1.66667	4.83333	Yes	Yes
chr14	103028351	103028851	AluYc1	antisense	singleton	6	0.2609	103028440	5	103028440	0	1	0	No	No
chr15	22769041	22769088	AluYb9	sense	1p1	8.33333	0.625	22769074	0	22769074	4	3	1.33333	No	Yes
chr15	22769041	22769075	AluYb8	sense	1p1	11.8333	0.703	22769074	0	22769074	3	5.5	3.33333	No	Yes
chr15	22768626	22769126	AluYb3a1	sense	singleton	4.33333	0.4643	22769074	0	22769074	4	0	0.333333	No	Yes
chr15	27765781	27765796	AluYb9	antisense	1p1	7.58333	0.2853	27765781	2	27765781	0	2.25	3.33333	Yes	Yes
chr15	27765781	27765796	AluYb8	antisense	1p1	10.0833	0.3467	27765781	2	27765781	0	4.75	3.33333	Yes	Yes
chr15	28429789	28430289	LTR5_Hs	sense	singleton	8	0.5714	28430082	7	28430082	0	0	1	No	Yes
chr15	34031786	34031888	L1HS	antisense	1p1	12.5	0.3247	34031837	0	34031837	0	6	6.5	Yes	Yes
chr15	35653672	35654172	L1HS	antisense	2p	11	0.2619	35653922	0	35653922	0	0	11	Yes	Yes
chr15	39691592	39691624	AluYc1	sense	1p1	14.25	0.3725	39691605	0	39691605	7	6.25	1	Yes	Yes
chr15	39691522	39692022	AluYa1	sense	singleton	7.25	0.232	39691605	0	39691605	7	0.25	0	Yes	Yes
chr15	39691528	39691743	AluY	sense	1p1	9.25	0.2782	39691605	0	39691605	7	1.25	1	Yes	Yes
chr15	39691525	39692025	AluYf1	sense	singleton	8	0.25	39691605	0	39691605	7	1	0	Yes	Yes
chr15	39691176	39691676	AluYbc3a	sense	singleton	8	0.25	39691605	0	39691605	7	0	1	Yes	Yes
chr15	41100299	41100419	AluYg6	antisense	1p1	13	0.3171	41100319	2	41100319	0	8	3	Yes	Yes
chr15	47507289	47507322	L1HS	antisense	1p1	8	0.2857	47507305	0	47507305	0	4	4	Yes	Yes
chr15	56833759	56834060	AluYi6	sense	1p1	5	0.4167	56833937	0	56833937	3	1	1	No	Yes
chr15	60657226	60657277	AluYa5	antisense	1p1	8.08333	0.2304	60657244	2	60657244	0	2.41667	3.66667	Yes	Yes
chr15	60657226	60657277	AluYa4	antisense	1p1	8.08333	0.2304	60657244	2	60657244	0	2.41667	3.66667	Yes	Yes
chr15	61216548	61216567	AluYc1	sense	1p1	8	0.3333	61216557	0	61216557	0	5	3	Yes	Yes
chr15	63374505	63374615	LTR5_Hs	antisense	1p1	11	0.3056	63374599	0	63374599	4	1	6	No	No
chr15	66513933	66513957	AluYb9	antisense	1p1	9.16667	0.2941	66513944	3	66513944	0	4.16667	2	Yes	Yes
chr15	66513933	66513957	AluYb8	antisense	1p1	7.16667	0.2457	66513944	2	66513944	0	3.16667	2	Yes	Yes
chr15	67294393	67294893	AluYa5	antisense	2p	6.41667	0.2996	67294848	2	67294848	0	0	4.41667	Yes	Yes
chr15	67294393	67294893	AluYa4	antisense	2p	5.41667	0.2653	67294848	2	67294848	0	0	3.41667	Yes	Yes
chr15	70408633	70408664	AluYa5	sense	1p1	4.25	0.2208	70408648	0	70408648	0	3	1.25	Yes	Yes
chr15	70408633	70408664	AluYa4	sense	1p1	4.25	0.2208	70408648	0	70408648	0	3	1.25	Yes	Yes
chr15	70747269	70747307	AluYb8	sense	1p1	6	0.25	70747288	0	70747288	0	3.5	2.5	Yes	Yes
chr15	72639471	72639594	AluYa8	antisense	1p1	5.33333	0.3478	72639538	4	72639538	0	0.333333	1	No	Yes
chr15	72639546	72639594	AluYa5	antisense	1p1	4.33333	0.2653	72639570	0	72639570	0	0.833333	3.5	No	Yes
chr15	72639471	72639594	AluYa4	antisense	1p1	7.83333	0.4393	72639538	4	72639538	0	0.333333	3.5	No	Yes
chr15	72639254	72639754	AluYc1	antisense	singleton	4.5	0.3103	72639538	4	72639538	0	0	0.5	No	Yes
chr15	72639254	72639754	AluY	antisense	singleton	4.5	0.3103	72639538	4	72639538	0	0	0.5	No	Yes
chr15	86012077	86012508	AluYb8	antisense	1p1	8.75	0.2147	86012292	0	86012292	0	5.5	3.25	No	No
chr15	93372754	93372814	AluYb9	sense	1p1	7.5	0.2941	93372761	0	93372761	3	3.66667	0.833333	Yes	Yes
chr15	93372754	93372814	AluYb8	sense	1p1	7.16667	0.2848	93372761	0	93372761	3	3.33333	0.833333	Yes	Yes
chr15	95164896	95165109	AluYa1	sense	1p1	6	0.4	95165007	3	95165030	1	1	1	Yes	Yes
chr15	95164972	95165472	AluYd3	sense	singleton	5	0.3125	95165007	4	95165007	0	1	0	Yes	Yes
chr15	95164677	95165177	AluYc1	sense	singleton	7	0.4375	95165007	5	95165030	1	0	1	Yes	Yes
chr15	98828068	98828474	AluYc2	antisense	1p1	7	0.2	98828271	0	98828271	0	3	4	No	No
chr15	100898907	100899173	AluYa5	sense	1p1	5.33333	0.3265	100898979	0	100898979	3	2.08333	0.25	Yes	Yes
chr15	100898907	100899173	AluYa4	sense	1p1	5	0.3125	100898979	0	100898979	3	1.75	0.25	Yes	Yes
chr15	100898904	100899000	AluYa1	sense	1p1	5.83333	0.3465	100898979	0	100898979	3	1.58333	1.25	Yes	Yes
chr15	100898904	100899173	AluYa8	sense	1p1	3.83333	0.2584	100898979	0	100898979	3	0.583333	0.25	Yes	Yes
chr15	100930640	100931140	L1HS	sense	2p	18.5	0.3592	100930890	0	100930890	0	0	18.5	No	No
chr16	6793797	6793986	L1HS	sense	1p1	6	0.24	6793891	0	6793891	0	5	1	Yes	Yes
chr16	8535317	8535687	AluYb8	sense	1p1	7	0.2593	8535509	0	8535509	2	3.5	1.5	No	Yes
chr16	46385494	46385994	L1HS	antisense	singleton	15.5	0.3131	46385802	15	46385802	0	0	0.5	No	No
chr16	46385494	46385994	L1	antisense	singleton	15.5	0.3131	46385802	15	46385802	0	0	0.5	No	No
chr16	53874945	53875007	AluYb9	sense	1p1	9	0.2727	53874981	0	53874981	5	2.5	1.5	Yes	Yes
chr16	53874945	53875007	AluYb8	sense	1p1	10.25	0.2993	53874981	0	53874981	5	2.5	2.75	Yes	Yes
chr16	60040695	60041195	AluYa8	antisense	2p	5.33333	0.2105	60041148	4	60041148	0	0	1.33333	Yes	Yes
chr16	60040695	60041195	AluYa5	antisense	2p	6.83333	0.2547	60041148	4	60041148	0	0	2.83333	Yes	Yes
chr16	60040695	60041195	AluYa4	antisense	2p	6.83333	0.2547	60041148	4	60041148	0	0	2.83333	Yes	Yes
chr16	60040709	60041209	AluYc2	antisense	singleton	5	0.2	60041148	4	60041148	0	0	1	Yes	Yes
chr16	78692830	78693330	AluYb9	sense	2p	6.5	0.2281	78692836	0	78692836	3	3.5	0	No	No
chr16	78692830	78693330	AluYb8	sense	2p	6.5	0.2281	78692836	0	78692836	2	4.5	0	No	No
chr16	82164648	82164704	AluYc1	sense	1p1	5.33333	0.64	82164676	0	82164676	0	2	3.33333	Yes	Yes
chr16	83666358	83666380	AluYb9	sense	1p1	7.33333	0.2683	83666369	0	83666369	0	4.5	2.83333	No	Yes
chr16	83666358	83666380	AluYb8	sense	1p1	9.33333	0.3182	83666369	0	83666369	0	6.5	2.83333	No	Yes
chr17	13799652	13799661	AluYa1	sense	1p1	10	0.4	13799656	0	13799656	5	4	1	Yes	Yes
chr17	13799610	13799689	AluYa8	sense	1p1	7	0.3182	13799656	0	13799656	5	0.666667	1.33333	Yes	Yes
chr17	13799610	13799689	AluYa5	sense	1p1	7.33333	0.3284	13799656	0	13799656	5	2	0.333333	Yes	Yes
chr17	13799610	13799689	AluYa4	sense	1p1	6.33333	0.2969	13799656	0	13799656	5	1	0.333333	Yes	Yes
chr17	13799355	13799855	AluYb3a1	sense	singleton	6	0.2857	13799656	0	13799656	5	0	1	Yes	Yes
chr17	28398285	28398331	L1HS	sense	1p1	15	0.4412	28398308	1	28398313	1	5.5	7.5	No	Yes
chr17	36169289	36169379	AluYa8	antisense	1p1	6	0.2609	36169330	5	36169330	0	0.333333	0.666667	Yes	Yes
chr17	46504927	46505109	AluYa8	sense	1p1	5.16667	0.2053	46505002	0	46505002	3	1.66667	0.5	Yes	Yes
chr17	46504976	46505059	AluYa5	sense	1p1	6.5	0.2453	46505002	0	46505002	3	2.5	1	Yes	Yes
chr17	46504976	46505059	AluYa4	sense	1p1	6.5	0.2453	46505002	0	46505002	3	2.5	1	Yes	Yes
chr17	80589446	80589474	AluYa5	antisense	1p1	5.33333	0.25	80589460	0	80589460	0	1.66667	3.66667	No	No
chr17	80589446	80589474	AluYa4	antisense	1p1	5.33333	0.25	80589460	0	80589460	0	1.66667	3.66667	No	No
chr18	1235741	1235799	AluYc2	sense	1p1	7	0.3182	1235790	0	1235790	3	3	1	Yes	Yes
chr18	3110862	3111362	AluSg	antisense	2p	4	0.2105	3111119	0	3111119	2	2	0	No	Yes
chr18	4355772	4355876	AluYb9	antisense	1p1	7.5	0.2941	4355868	4	4355868	0	1.33333	2.16667	Yes	Yes
chr18	4355772	4355876	AluYb8	antisense	1p1	7.5	0.2941	4355868	4	4355868	0	1.33333	2.16667	Yes	Yes
chr18	15094743	15095243	L1HS	antisense	2p	5	0.2	15094993	0	15094993	0	0	5	Yes	Yes
chr18	27219127	27219627	L1HS	antisense	2p	6	0.25	27219200	0	27219200	3	3	0	No	Yes
chr18	27800697	27800873	AluYb9	antisense	1p1	6.5	0.3714	27800848	4	27800848	0	1	1.5	Yes	Yes
chr18	27800697	27800873	AluYb8	antisense	1p1	6.5	0.3714	27800848	4	27800848	0	1	1.5	Yes	Yes
chr18	27800404	27800904	AluY	antisense	singleton	4	0.2667	27800848	3	27800848	0	0	1	Yes	Yes
chr18	27800417	27800917	AluYa1	antisense	singleton	4	0.2667	27800848	3	27800848	0	0	1	Yes	Yes
chr18	27800425	27800925	AluYc2	antisense	singleton	3.5	0.2414	27800848	3	27800848	0	0	0.5	Yes	Yes
chr18	27800425	27800925	AluYb3a1	antisense	singleton	3.5	0.2414	27800848	3	27800848	0	0	0.5	Yes	Yes
chr18	38347977	38348477	AluYb3a2	sense	singleton	6	0.3529	38348168	0	38348168	5	1	0	Yes	Yes
chr18	38348006	38348506	AluYb3a1	sense	singleton	4	0.2667	38348168	0	38348168	3	1	0	Yes	Yes
chr18	38348057	38348557	AluYc2	sense	singleton	6	0.3529	38348168	0	38348168	5	1	0	Yes	Yes
chr18	38348082	38348582	AluYbc3a	sense	singleton	6	0.3529	38348168	0	38348168	5	1	0	Yes	Yes
chr18	38348151	38348651	AluYc1	sense	singleton	6	0.3529	38348168	0	38348168	5	1	0	Yes	Yes
chr18	38543626	38544126	AluYc1	sense	singleton	3	0.2	38543868	2	38543868	0	1	0	No	No
chr18	50986509	50986645	AluYb8	antisense	1p1	8.5	0.2152	50986540	3	50986540	0	3	2.5	Yes	Yes
chr18	51762692	51762736	L1HS	antisense	1p1	6.5	0.2	51762730	2	51762730	0	1.5	3	No	No
chr18	58774896	58775087	AluYb8	sense	1p1	7.83333	0.2461	58774991	0	58774991	0	5	2.83333	Yes	Yes
chr18	62173606	62173955	AluYh9	antisense	1p1	7	0.25	62173782	3	62173782	0	2	2	Yes	Yes
chr18	63487142	63487642	AluYe5	sense	2p	5	0.3846	63487287	0	63487287	3	2	0	Yes	Yes
chr18	63487133	63487633	AluYbc3a	sense	2p	4.5	0.36	63487287	0	63487287	3	1.5	0	Yes	Yes
chr18	63487166	63487331	AluYc1	sense	1p1	9	0.5294	63487287	0	63487287	3	4	2	Yes	Yes
chr18	63487140	63487640	AluYe2	sense	singleton	4	0.3333	63487287	0	63487287	3	1	0	Yes	Yes
chr18	63487163	63487390	AluYc2	sense	1p1	5	0.3846	63487287	0	63487287	3	1	1	Yes	Yes
chr18	66572445	66572610	AluYb9	antisense	1p1	6.41667	0.4162	66572494	4	66572494	0	0.75	1.66667	Yes	Yes
chr18	66572445	66572523	AluYb8	antisense	1p1	10.4167	0.5365	66572494	5	66572494	0	0.75	4.66667	Yes	Yes
chr18	66572428	66572928	AluYb3a2	antisense	singleton	4.25	0.3208	66572494	4	66572494	0	0.25	0	Yes	Yes
chr18	66572447	66572642	AluYb3a1	antisense	1p1	5.91667	0.3966	66572494	4	66572494	0	1.25	0.666667	Yes	Yes
chr18	66572223	66572723	AluYe5	antisense	singleton	5	0.3571	66572494	4	66572494	0	0	1	Yes	Yes
chr18	73953886	73953955	AluYi6	antisense	1p1	7.5	0.5172	73953925	5	73953925	0	1	1.5	Yes	Yes
chr19	3710886	3711386	AluYf1	antisense	2p	2	0.2222	3711136	0	3711136	0	0	2	No	Yes
chr19	22414312	22414812	LTR5_Hs	antisense	2p	8	0.2424	22414379	2	22414379	0	6	0	Yes	Yes
chr19	23917066	23917071	AluYb9	antisense	1p1	3.25	0.2	23917068	0	23917068	0	1.16667	2.08333	No	No
chr19	23917066	23917071	AluYb8	antisense	1p1	3.75	0.2239	23917068	0	23917068	0	1.66667	2.08333	No	No
chr19	23951415	23951668	AluYa5	sense	1p1	7.5	0.3191	23951541	0	23951541	0	6.5	1	No	No
chr19	29855761	29855812	LTR5_Hs	antisense	1p1	15	0.4286	29855781	2	29855781	0	10	3	No	Yes
chr19	31690668	31690685	AluYb9	sense	1p1	7.33333	0.2136	31690684	0	31690684	3	3.33333	1	Yes	Yes
chr19	31690668	31690685	AluYb8	sense	1p1	7.33333	0.2136	31690684	0	31690684	3	3.33333	1	Yes	Yes
chr19	35073433	35073555	AluYbc3a	sense	1p1	9.5	0.3585	35073552	0	35073552	6	2	1.5	Yes	Yes
chr19	35073338	35073689	AluYa4	sense	1p1	8	0.32	35073552	0	35073552	6	1	1	Yes	Yes
chr19	35073363	35073863	AluYa1	sense	singleton	7	0.2917	35073552	0	35073552	6	1	0	Yes	Yes
chr19	35073224	35073724	AluYf1	sense	singleton	7	0.2917	35073552	0	35073552	6	0	1	Yes	Yes
chr19	36179712	36180212	AluYc1	antisense	2p	5.25	0.2471	36179962	0	36179962	0	0	5.25	No	No
chr19	55476926	55477426	AluYb3a1	antisense	2p	4	0.2857	55477176	0	55477176	0	4	0	No	No
chr19	57425534	57425550	AluYc2	sense	1p1	4.5	0.2093	57425542	0	57425542	0	3.5	1	Yes	Yes
chr19	57425389	57425570	AluYa1	sense	1p1	3.66667	0.2075	57425532	0	57425532	2	0.333333	1.33333	Yes	Yes
chr19	57425506	57425580	AluY	sense	1p1	4.66667	0.25	57425532	0	57425532	2	2.33333	0.333333	Yes	Yes
chr2	1471710	1471902	AluYb3a2	antisense	1p1	5.75	0.215	1471715	4	1471715	0	0.75	1	Yes	Yes
chr2	1471710	1472210	AluYb3a1	antisense	singleton	6.5	0.2364	1471715	6	1471715	0	0.5	0	Yes	Yes
chr2	9888630	9888815	AluYb9	antisense	1p1	5.66667	0.2208	9888790	2	9888790	0	1	2.66667	Yes	Yes
chr2	9888809	9888815	AluYb8	antisense	1p1	8.66667	0.2737	9888812	0	9888812	0	6	2.66667	Yes	Yes
chr2	15163750	15163760	AluYb9	sense	1p1	6.5	0.2549	15163755	0	15163755	0	5.5	1	Yes	Yes
chr2	15163750	15163760	AluYb8	sense	1p1	5.5	0.2245	15163755	0	15163755	0	4.5	1	Yes	Yes
chr2	15519228	15519691	AluYe2	sense	1p1	5	0.2083	15519553	0	15519553	3	1	1	Yes	Yes
chr2	15519552	15519600	AluYc1	sense	1p1	9	0.3214	15519553	0	15519553	3	4	2	Yes	Yes
chr2	21796827	21796894	AluYd8	sense	1p1	6.83333	0.3445	21796827	0	21796827	2	4.33333	0.5	Yes	Yes
chr2	21796827	21796894	AluYd2	sense	1p1	3.83333	0.2277	21796827	0	21796827	2	1.33333	0.5	Yes	Yes
chr2	26623664	26623665	AluYb8	antisense	1p1	5.91667	0.2582	26623664	0	26623664	0	3.33333	2.58333	Yes	Yes
chr2	31559679	31559750	AluYa5	sense	1p1	8.41667	0.5127	31559696	0	31559696	3	3.33333	2.08333	Yes	Yes
chr2	31559679	31559750	AluYa4	sense	1p1	7.58333	0.4866	31559696	0	31559696	3	2.5	2.08333	Yes	Yes
chr2	31559663	31559777	AluYa8	sense	1p1	5.41667	0.4037	31559696	0	31559696	3	1.33333	1.08333	Yes	Yes
chr2	31559638	31559851	AluYa1	sense	1p1	4.58333	0.3642	31559696	0	31559696	3	0.833333	0.75	Yes	Yes
chr2	31952188	31952688	AluYbc3a	sense	singleton	3.75	0.3846	31952210	0	31952210	3	0.75	0	Yes	Yes
chr2	31952188	31952199	AluYa5	sense	1p1	4.58333	0.2941	31952193	0	31952193	0	3.58333	1	Yes	Yes
chr2	31952188	31952199	AluYa4	sense	1p1	4.08333	0.2707	31952193	0	31952193	0	3.08333	1	Yes	Yes
chr2	35879293	35879374	L1HS	sense	1p1	9.33333	0.2979	35879337	2	35879337	0	4	3.33333	Yes	Yes
chr2	39315285	39315323	AluYa1	antisense	1p1	4	0.2667	39315304	0	39315304	0	3	1	Yes	Yes
chr2	39315278	39315366	AluYa8	antisense	1p1	3.58333	0.3094	39315327	2	39315327	0	0.333333	1.25	Yes	Yes
chr2	39315305	39315335	AluYa5	antisense	1p1	7.08333	0.4696	39315327	2	39315327	0	1.83333	3.25	Yes	Yes
chr2	39315305	39315335	AluYa4	antisense	1p1	6.08333	0.432	39315327	2	39315327	0	0.833333	3.25	Yes	Yes
chr2	39314866	39315366	AluYi6	antisense	2p	10.25	0.9111	39315327	6	39315339	2	0	2.25	Yes	Yes
chr2	40613686	40613690	AluYb9	sense	1p1	6.66667	0.3774	40613688	0	40613688	4	1.83333	0.833333	Yes	Yes
chr2	40613686	40613690	AluYb8	sense	1p1	8	0.4211	40613688	0	40613688	4	3.16667	0.833333	Yes	Yes
chr2	44825811	44825982	AluYa8	sense	1p1	4.33333	0.25	44825850	0	44825850	3	1	0.333333	Yes	Yes
chr2	44825819	44825977	AluYa5	sense	1p1	7.33333	0.3607	44825850	0	44825850	3	3.5	0.833333	Yes	Yes
chr2	44825819	44825907	AluYa4	sense	1p1	11.3333	0.4658	44825850	0	44825850	3	5.5	2.83333	Yes	Yes
chr2	47319258	47319758	AluYg6	antisense	singleton	3	0.2727	47319281	2	47319281	0	1	0	Yes	Yes
chr2	47318813	47319313	AluYa8	antisense	singleton	2.33333	0.2258	47319281	2	47319281	0	0	0.333333	Yes	Yes
chr2	47318813	47319313	AluYa5	antisense	singleton	2.33333	0.2258	47319281	2	47319281	0	0	0.333333	Yes	Yes
chr2	47318813	47319313	AluYa4	antisense	singleton	2.33333	0.2258	47319281	2	47319281	0	0	0.333333	Yes	Yes
chr2	49733481	49733550	AluYb9	antisense	1p1	6.83333	0.2752	49733481	2	49733481	0	1.83333	3	Yes	Yes
chr2	49733481	49733550	AluYb8	antisense	1p1	10.1667	0.3609	49733481	2	49733481	0	4.16667	4	Yes	Yes
chr2	50602625	50602649	AluYb8	antisense	1p1	8.75	0.3684	50602630	3	50602630	0	3.58333	2.16667	Yes	Yes
chr2	50602625	50602649	AluYb9	antisense	1p1	6.75	0.3103	50602630	3	50602630	0	1.58333	2.16667	Yes	Yes
chr2	53459549	53460049	L1HS	sense	2p	7	0.2	53459799	0	53459799	0	0	7	Yes	Yes
chr2	63779205	63779247	AluYb9	antisense	1p1	3	0.2	63779226	0	63779226	0	1.5	1.5	Yes	Yes
chr2	63779205	63779247	AluYb8	antisense	1p1	5	0.2941	63779226	0	63779226	0	2.5	2.5	Yes	Yes
chr2	65333803	65334303	AluYd8	sense	2p	9.25	0.5362	65333803	0	65333803	6	3.25	0	Yes	Yes
chr2	65333613	65334113	AluYd3a1	sense	2p	5.25	0.3962	65333803	0	65333803	4	1.25	0	Yes	Yes
chr2	65333613	65334113	AluYd3	sense	singleton	4.75	0.3725	65333803	0	65333803	4	0.75	0	Yes	Yes
chr2	65333630	65333945	AluYd2	sense	1p1	8.75	0.5224	65333803	0	65333803	6	1.75	1	Yes	Yes
chr2	65333743	65333913	AluYc2	sense	1p1	8	0.5	65333803	0	65333803	6	1	1	Yes	Yes
chr2	65333761	65334261	AluYc1	sense	singleton	7	0.4667	65333803	0	65333803	6	1	0	Yes	Yes
chr2	65333482	65333982	AluY	sense	singleton	7	0.4667	65333803	0	65333803	6	0	1	Yes	Yes
chr2	66658852	66659352	AluYe2	sense	singleton	4	0.3077	66658991	0	66658991	3	1	0	Yes	Yes
chr2	66658559	66659059	AluYbc3a	sense	singleton	4	0.3077	66658991	0	66658991	3	0	1	Yes	Yes
chr2	66658584	66659084	AluYe5	sense	singleton	4	0.3077	66658991	0	66658991	3	0	1	Yes	Yes
chr2	75387869	75387892	AluYc1	sense	1p1	8.66667	0.3824	75387880	0	75387880	0	5	3.66667	Yes	Yes
chr2	75387871	75387892	AluYc2	sense	1p1	8.66667	0.3824	75387881	0	75387881	0	3	5.66667	Yes	Yes
chr2	84728547	84729047	AluYc1	sense	singleton	7	0.4667	84728755	0	84728755	6	1	0	Yes	Yes
chr2	84728607	84729107	AluYbc3a	sense	singleton	7	0.4667	84728755	0	84728755	6	1	0	Yes	Yes
chr2	84728614	84729114	AluYa1	sense	singleton	7	0.4667	84728755	0	84728755	6	1	0	Yes	Yes
chr2	84728742	84728769	AluYg6	sense	1p1	23.5	0.746	84728755	0	84728755	6	7	10.5	Yes	Yes
chr2	84728700	84729200	AluYb3a2	sense	singleton	7	0.4667	84728755	0	84728755	6	1	0	Yes	Yes
chr2	123330664	123330686	AluYa5	sense	1p1	5.5	0.2	123330675	0	123330675	0	3.16667	2.33333	Yes	Yes
chr2	123330664	123330686	AluYa4	sense	1p1	5.5	0.2	123330675	0	123330675	0	3.16667	2.33333	Yes	Yes
chr2	137156445	137156502	L1HS	antisense	1p1	6.5	0.2453	137156473	0	137156473	0	3	3.5	No	Yes
chr2	138220340	138220541	AluYa5	sense	1p1	5.33333	0.2025	138220363	0	138220363	3	1.83333	0.5	Yes	Yes
chr2	138245132	138245632	L1HS	sense	2p	5.5	0.5238	138245382	0	138245382	0	0	5.5	Yes	Yes
chr2	138259785	138259791	AluYc1	antisense	1p1	9.33333	0.4	138259788	0	138259788	0	4.33333	5	Yes	Yes
chr2	138259771	138259815	AluYf1	antisense	1p1	5	0.2174	138259793	2	138259793	0	1	2	Yes	Yes
chr2	141533563	141534063	AluYb9	antisense	2p	4	0.2	141534056	2	141534056	0	0	2	Yes	Yes
chr2	145346753	145346753	AluYb9	sense	1p1	6.5	0.2549	145346753	0	145346753	0	3.16667	3.33333	Yes	Yes
chr2	145346753	145346753	AluYb8	sense	1p1	9.5	0.3333	145346753	0	145346753	0	4.16667	5.33333	Yes	Yes
chr2	145346679	145346771	AluYb3a2	sense	1p1	6	0.2308	145346767	0	145346767	4	1.66667	0.333333	Yes	Yes
chr2	147020933	147021433	L1HS	sense	2p	20	0.8	147020925	1	147020933	4	15	0	Yes	Yes
chr2	147020931	147021431	L1	sense	singleton	5	0.3846	147020933	0	147020933	4	1	0	Yes	Yes
chr2	148476966	148477025	AluYa8	sense	1p1	3.16667	0.2235	148477019	0	148477019	2	0.666667	0.5	Yes	Yes
chr2	148477013	148477025	AluYa5	sense	1p1	6.66667	0.3774	148477019	0	148477019	2	4.16667	0.5	Yes	Yes
chr2	148477013	148477025	AluYa4	sense	1p1	6.66667	0.3774	148477019	0	148477019	2	4.16667	0.5	Yes	Yes
chr2	153248269	153248284	AluYg6	sense	1p1	14	0.4	153248276	0	153248276	0	11	3	Yes	Yes
chr2	158510360	158510387	AluYb9	sense	1p1	6.83333	0.202	158510372	0	158510372	4	2	0.833333	Yes	Yes
chr2	158510360	158510387	AluYb8	sense	1p1	7.83333	0.2249	158510372	0	158510372	4	3	0.833333	Yes	Yes
chr2	169144259	169144350	AluYa5	sense	1p1	7	0.2258	169144328	0	169144328	3	2.5	1.5	No	No
chr2	175735845	175735949	AluYa8	sense	1p1	7.5	0.3488	175735945	0	175735945	5	1.66667	0.833333	Yes	Yes
chr2	175735921	175735949	AluYa5	sense	1p1	8.5	0.3778	175735945	0	175735945	5	2.66667	0.833333	Yes	Yes
chr2	175735921	175735949	AluYa4	sense	1p1	7.5	0.3488	175735945	0	175735945	5	1.66667	0.833333	Yes	Yes
chr2	175735449	175735949	AluYa1	sense	singleton	5.5	0.2821	175735945	0	175735945	5	0	0.5	Yes	Yes
chr2	176728187	176728346	AluYa5	sense	1p1	6.66667	0.2041	176728297	0	176728297	3	2.16667	1.5	Yes	Yes
chr2	178318203	178318703	AluYb9	antisense	2p	6.33333	0.2603	178318453	0	178318453	0	0	6.33333	No	No
chr2	178318203	178318703	AluYb8	antisense	2p	6.33333	0.2603	178318453	0	178318453	0	0	6.33333	No	No
chr2	178351397	178351504	AluYb9	antisense	1p1	9.58333	0.4894	178351455	4	178351455	0	0.25	5.33333	Yes	Yes
chr2	178351397	178351502	AluYb8	antisense	1p1	12.25	0.5506	178351455	4	178351455	0	0.25	8	Yes	Yes
chr2	178351397	178351897	AluYb3a1	antisense	singleton	4.25	0.2982	178351455	4	178351455	0	0.25	0	Yes	Yes
chr2	178351203	178351703	AluYa8	antisense	singleton	4.33333	0.3023	178351455	4	178351455	0	0	0.333333	Yes	Yes
chr2	178351203	178351703	AluYa4	antisense	singleton	4.33333	0.3023	178351455	4	178351455	0	0	0.333333	Yes	Yes
chr2	183975073	183975284	AluYb9	sense	1p1	5.83333	0.2096	183975178	0	183975178	0	5.33333	0.5	No	No
chr2	189853754	189853944	AluYc1	sense	1p1	5	0.2632	189853849	0	189853849	0	2	3	Yes	Yes
chr2	198763297	198763517	AluYa5	antisense	1p1	7.66667	0.46	198763446	5	198763446	0	1	1.66667	Yes	Yes
chr2	198762994	198763494	AluYa8	antisense	2p	7.66667	0.46	198763446	5	198763446	0	0	2.66667	Yes	Yes
chr2	208472338	208472488	AluY	antisense	1p1	3.33333	0.2041	208472413	0	208472413	0	1.33333	2	Yes	Yes
chr2	208472398	208472492	AluYbc3a	antisense	1p1	3.5	0.2121	208472445	0	208472445	0	1	2.5	Yes	Yes
chr2	215201462	215201962	AluYc2	sense	singleton	5.66667	0.2125	215201641	0	215201641	5	0.666667	0	Yes	Yes
chr2	216548403	216548465	AluYb9	sense	1p1	6.5	0.2063	216548435	0	216548435	3	1.5	2	Yes	Yes
chr2	216548403	216548465	AluYb8	sense	1p1	7.5	0.2308	216548435	0	216548435	3	1.5	3	Yes	Yes
chr2	223882864	223882867	AluYd8	sense	1p1	8.5	0.4359	223882865	0	223882865	0	5.25	3.25	Yes	Yes
chr2	233845889	233845905	AluYa5	sense	1p1	5.75	0.2072	233845893	0	233845893	4	0.583333	1.16667	Yes	Yes
chr2	233845889	233845905	AluYa4	sense	1p1	5.75	0.2072	233845893	0	233845893	4	0.583333	1.16667	Yes	Yes
chr2	235519808	235519852	L1HS	sense	1p1	7.08333	0.2716	235519830	0	235519830	0	5.08333	2	No	No
chr2	242633949	242634449	AluSc	sense	2p	4	0.2353	242634292	2	242634292	0	0	2	No	Yes
chr20	1546202	1546223	AluYa5	sense	1p1	4	0.2222	1546212	0	1546212	0	2.83333	1.16667	Yes	Yes
chr20	8670512	8670602	AluYd8	antisense	1p1	14.0833	0.5015	8670601	6	8670601	0	2.25	5.83333	Yes	Yes
chr20	8670512	8670613	AluYd2	antisense	1p1	7.41667	0.3463	8670601	6	8670601	0	0.25	1.16667	Yes	Yes
chr20	15087549	15087689	AluYb9	antisense	1p1	8.16667	0.3245	15087660	4	15087660	0	0.333333	3.83333	Yes	Yes
chr20	15087549	15087807	AluYb3a2	antisense	1p1	4.66667	0.2154	15087660	4	15087660	0	0.333333	0.333333	Yes	Yes
chr20	15087218	15087718	AluYa8	antisense	singleton	5.5	0.2444	15087660	5	15087660	0	0	0.5	Yes	Yes
chr20	15712171	15712671	AluYb9	antisense	2p	4	0.5	15712421	0	15712421	0	0	4	No	No
chr20	15712171	15712671	AluYb8	antisense	2p	5	0.5556	15712421	0	15712421	0	0	5	No	No
chr20	16874996	16875044	AluYa5	sense	1p1	2.91667	0.2448	16875020	0	16875020	0	2.66667	0.25	No	No
chr20	17860921	17860932	L1HS	sense	1p1	9.5	0.2468	17860926	0	17860926	0	6	3.5	Yes	Yes
chr20	22501509	22501694	L1HS	sense	1p1	8	0.2162	22501601	0	22501601	0	4	4	No	Yes
chr20	24903648	24904148	L1	sense	2p	6	0.3529	24903898	0	24903898	0	6	0	No	No
chr20	53761834	53761853	AluYa5	sense	1p1	6.91667	0.4637	53761850	0	53761850	5	1.33333	0.583333	Yes	Yes
chr20	53761834	53761853	AluYa4	sense	1p1	6.91667	0.4637	53761850	0	53761850	5	1.33333	0.583333	Yes	Yes
chr20	53761834	53761853	AluYa8	sense	1p1	5.91667	0.4251	53761850	0	53761850	5	0.333333	0.583333	Yes	Yes
chr20	53761353	53761853	AluYa1	sense	2p	6.25	0.4386	53761850	0	53761850	5	0	1.25	Yes	Yes
chr21	9495841	9496341	L1HS	sense	2p	8	0.2667	9496091	0	9496091	0	8	0	No	No
chr21	14390165	14390188	L1HS	antisense	1p1	4.25	0.2208	14390176	0	14390176	0	2.33333	1.91667	No	No
chr21	14414953	14415453	AluYc2	sense	2p	8.5	0.2537	14415002	0	14415002	2	6.5	0	Yes	Yes
chr21	16461777	16461878	AluYa5	sense	1p1	6	0.2308	16461790	0	16461790	4	1.5	0.5	Yes	Yes
chr21	16461777	16461878	AluYa4	sense	1p1	7	0.2593	16461790	0	16461790	4	1.5	1.5	Yes	Yes
chr21	19066613	19066724	AluYi6	sense	1p1	10	0.2439	19066643	0	19066643	3	4	3	No	No
chr21	19517292	19517314	L1HS	antisense	1p1	14.5	0.4915	19517297	1	19517313	3	5.5	5	Yes	Yes
chr21	23579425	23579606	AluYa5	sense	1p1	6	0.5	23579570	0	23579570	3	2	1	Yes	Yes
chr21	23579425	23579606	AluYa4	sense	1p1	6	0.5	23579570	0	23579570	3	2	1	Yes	Yes
chr21	23579160	23579660	AluYa8	sense	singleton	3.5	0.3684	23579570	0	23579570	3	0	0.5	Yes	Yes
chr21	23579160	23579660	AluYa1	sense	singleton	3.5	0.3684	23579570	0	23579570	3	0	0.5	Yes	Yes
chr21	23817329	23817402	AluYb8	sense	1p1	4.83333	0.2871	23817365	0	23817365	0	3.33333	1.5	No	No
chr21	26354135	26354251	AluYc2	antisense	1p1	8.33333	0.2174	26354223	7	26354223	0	0.333333	1	Yes	Yes
chr21	26354207	26354707	AluYd2	antisense	singleton	8	0.2105	26354223	7	26354223	0	1	0	Yes	Yes
chr21	26353801	26354301	AluYa1	antisense	singleton	8	0.2105	26354223	7	26354223	0	0	1	Yes	Yes
chr21	26353865	26354365	AluYf1	antisense	singleton	8	0.2105	26354223	7	26354223	0	0	1	Yes	Yes
chr21	26497256	26497756	AluYa1	sense	singleton	8	0.32	26497431	0	26497431	7	1	0	Yes	Yes
chr21	26497416	26497419	AluYa4	sense	1p1	6	0.2308	26497417	0	26497417	0	5	1	Yes	Yes
chr21	26497278	26497778	AluYc1	sense	singleton	8	0.32	26497431	0	26497431	7	1	0	Yes	Yes
chr21	26497290	26497790	AluY	sense	singleton	8	0.32	26497431	0	26497431	7	1	0	Yes	Yes
chr21	26497327	26497827	AluYb3a1	sense	singleton	6	0.2609	26497431	0	26497431	5	1	0	Yes	Yes
chr21	26496952	26497452	AluYa5	sense	singleton	8	0.32	26497431	0	26497431	7	0	1	Yes	Yes
chr21	35383686	35383853	AluYa1	antisense	1p1	7.5	0.2308	35383709	3	35383709	0	3.5	1	No	No
chr21	44385886	44385888	AluYb9	sense	1p1	3.83333	0.215	44385887	0	44385887	0	2.5	1.33333	No	No
chr21	44385886	44385888	AluYb8	sense	1p1	4.83333	0.2566	44385887	0	44385887	0	2.5	2.33333	No	No
chr22	17705192	17705427	AluYb9	antisense	1p1	7.5	0.2632	17705291	6	17705291	0	0.5	1	Yes	Yes
chr22	17705192	17705427	AluYb8	antisense	1p1	7.83333	0.2717	17705291	6	17705291	0	0.5	1.33333	Yes	Yes
chr22	22486340	22486423	L1HS	antisense	1p1	12	0.375	22486381	0	22486381	0	4	8	Yes	Yes
chr22	22534120	22534620	AluYa5	sense	2p	4.5	0.2903	22534142	0	22534142	3	1.5	0	Yes	Yes
chr22	22534120	22534620	AluYa4	sense	2p	4.5	0.2903	22534142	0	22534142	3	1.5	0	Yes	Yes
chr22	23170827	23170919	AluYb9	sense	1p1	6.58333	0.305	23170887	0	23170887	3	1	2.58333	Yes	Yes
chr22	23170827	23170919	AluYb8	sense	1p1	7.33333	0.3284	23170887	0	23170887	3	1	3.33333	Yes	Yes
chr22	33528463	33528525	AluYg6	sense	1p1	7	0.3043	33528513	0	33528513	2	3	2	No	Yes
chr22	34430617	34430627	AluYb8	antisense	1p1	7.33333	0.22	34430622	0	34430622	0	4.33333	3	Yes	Yes
chr3	234076	234576	AluYb3a1	sense	2p	3	0.2	234326	0	234326	0	0	3	No	No
chr3	2961984	2962022	AluYg6	sense	1p1	7	0.2414	2962003	0	2962003	0	6	1	Yes	Yes
chr3	4205031	4205188	AluYa5	sense	1p1	4.66667	0.3415	4205109	0	4205109	0	0.833333	3.83333	Yes	Yes
chr3	4205031	4205188	AluYa4	sense	1p1	3.41667	0.2752	4205109	0	4205109	0	0.833333	2.58333	Yes	Yes
chr3	6752748	6752787	L1HS	antisense	1p1	5.41667	0.2416	6752767	0	6752767	0	3.41667	2	Yes	Yes
chr3	7130371	7130387	AluYb9	antisense	1p1	16.1667	0.8017	7130371	7	7130371	0	4.5	4.66667	Yes	Yes
chr3	7130371	7130387	AluYb8	antisense	1p1	18.4167	0.8216	7130371	7	7130371	0	5.75	5.66667	Yes	Yes
chr3	7130344	7130844	AluYd2	antisense	singleton	4.25	0.5152	7130371	4	7130371	0	0.25	0	Yes	Yes
chr3	7130344	7130371	AluYb3a2	antisense	1p1	5.91667	0.5966	7130371	4	7130371	0	0.25	1.66667	Yes	Yes
chr3	7133396	7133434	AluYb9	sense	1p1	5.66667	0.4146	7133415	0	7133415	0	3.83333	1.83333	Yes	Yes
chr3	7133396	7133434	AluYb8	sense	1p1	8.66667	0.52	7133415	0	7133415	0	6.83333	1.83333	Yes	Yes
chr3	11699942	11700136	AluYa4	antisense	1p1	7.66667	0.2347	11700039	0	11700039	0	1.5	6.16667	Yes	Yes
chr3	23557290	23557790	L1HS	sense	2p	10	0.2222	23557540	0	23557540	0	0	10	No	No
chr3	26786715	26787688	L1	antisense	1p1	7.33333	0.25	26787201	0	26787201	0	6.33333	1	No	No
chr3	31881379	31881387	AluYb9	sense	1p1	6.83333	0.2147	31881383	0	31881383	0	2.5	4.33333	Yes	Yes
chr3	31881379	31881387	AluYb8	sense	1p1	8.16667	0.2462	31881383	0	31881383	0	3.5	4.66667	Yes	Yes
chr3	38399689	38399909	AluYb9	sense	1p1	10	0.7143	38399708	0	38399708	5	4.16667	0.833333	Yes	Yes
chr3	38399689	38399909	AluYb8	sense	1p1	10	0.7143	38399708	0	38399708	5	4.16667	0.833333	Yes	Yes
chr3	38626075	38626108	L1HS	sense	1p1	12	0.2609	38626091	0	38626091	0	11	1	Yes	Yes
chr3	45542180	45542680	AluYa8	antisense	singleton	3.66667	0.22	45542653	3	45542653	0	0	0.666667	Yes	Yes
chr3	45542180	45542680	AluYa5	antisense	2p	4.16667	0.2427	45542653	3	45542653	0	0	1.16667	Yes	Yes
chr3	45542180	45542680	AluYa4	antisense	singleton	3.66667	0.22	45542653	3	45542653	0	0	0.666667	Yes	Yes
chr3	45542323	45542823	AluYa1	antisense	singleton	3.5	0.2121	45542653	3	45542653	0	0	0.5	Yes	Yes
chr3	48386313	48386813	L1HS	sense	2p	7	0.2121	48386752	0	48386752	4	0	3	No	No
chr3	50879141	50879158	AluYb9	antisense	1p1	9.16667	0.3642	50879149	0	50879149	0	2	7.16667	Yes	Yes
chr3	50879141	50879158	AluYb8	antisense	1p1	9.16667	0.3642	50879149	0	50879149	0	2	7.16667	Yes	Yes
chr3	55788568	55788582	L1HS	sense	1p1	12	0.3158	55788568	2	55788568	0	8	2	Yes	Yes
chr3	56393838	56393980	AluYi6	antisense	1p1	13.5	0.36	56393849	5	56393849	0	7	1.5	No	No
chr3	59852908	59852938	L1HS	sense	1p1	22.0833	0.6883	59852887	2	59852903	4	11.5833	4.5	Yes	Yes
chr3	59852908	59852938	L1PA2	sense	1p1	6.08333	0.2526	59852923	0	59852923	0	3.58333	2.5	Yes	Yes
chr3	76985779	76985914	AluYc1	sense	1p1	6.33333	0.2088	76985883	0	76985883	2	3	1.33333	Yes	Yes
chr3	82144350	82144850	L1HS	antisense	2p	12	0.2264	82144600	0	82144600	0	0	12	Yes	Yes
chr3	84592780	84593280	L1HS	sense	2p	6	0.24	84593274	3	84593274	0	0	3	No	Yes
chr3	84592780	84593280	L1	sense	2p	5	0.2083	84593274	3	84593274	0	0	2	No	Yes
chr3	86264442	86264942	L1HS	sense	2p	6.83333	0.202	86264939	3	86264939	0	0	3.83333	Yes	Yes
chr3	88478099	88478149	AluYa4	sense	1p1	6.5	0.2766	88478124	0	88478124	0	3.5	3	No	Yes
chr3	89021836	89022336	L1HS	sense	2p	21	0.5676	89022331	4	89022331	0	0	17	Yes	Yes
chr3	89021908	89022408	L1	sense	singleton	5	0.2381	89022331	4	89022331	0	0	1	Yes	Yes
chr3	98726775	98726785	AluYd3a1	sense	1p1	6.08333	0.2166	98726780	0	98726780	0	2.08333	4	Yes	Yes
chr3	98774992	98775492	L1HS	antisense	2p	6	0.2	98775242	0	98775242	0	0	6	Yes	Yes
chr3	99655379	99655402	AluYa4	antisense	1p1	6.33333	0.3455	99655390	0	99655390	0	2.5	3.83333	No	Yes
chr3	101763375	101763397	L1HS	antisense	1p1	4.33333	0.2131	101763386	0	101763386	0	3.33333	1	No	No
chr3	106289179	106289184	AluYb9	sense	1p1	7.33333	0.2075	106289181	0	106289181	0	3.83333	3.5	Yes	Yes
chr3	106289179	106289184	AluYb8	sense	1p1	9.33333	0.25	106289181	0	106289181	0	5.83333	3.5	Yes	Yes
chr3	109751730	109752230	L1PA2	sense	singleton	10	0.4545	109751770	0	109751770	9	1	0	No	No
chr3	109751755	109752255	L1HS	sense	2p	13	0.52	109751770	0	109751770	9	4	0	No	No
chr3	110113745	110113874	AluYb8	sense	1p1	6.66667	0.2174	110113809	0	110113809	0	2.83333	3.83333	No	Yes
chr3	111226294	111226363	AluYb9	sense	1p1	7.33333	0.234	111226328	0	111226328	0	4	3.33333	Yes	Yes
chr3	112453297	112453797	AluYa8	sense	singleton	7.66667	0.2277	112453505	0	112453505	7	0.666667	0	Yes	Yes
chr3	112453464	112453964	AluYa5	sense	2p	8.66667	0.25	112453505	0	112453505	7	1.66667	0	Yes	Yes
chr3	112453464	112453537	AluYa4	sense	1p1	9.66667	0.271	112453505	0	112453505	7	1.66667	1	Yes	Yes
chr3	114915055	114915555	AluYb3a2	sense	2p	5	0.2	114915094	0	114915094	3	2	0	Yes	Yes
chr3	114915017	114915126	AluYf1	sense	1p1	5	0.2	114915094	0	114915094	3	1	1	Yes	Yes
chr3	123590715	123590780	L1HS	sense	1p1	10.3333	0.5636	123590713	1	123590726	2	4	3.33333	Yes	Yes
chr3	128395216	128395249	AluYe5	antisense	1p1	7.5	0.2542	128395232	0	128395232	0	3.5	4	Yes	Yes
chr3	128395151	128395268	AluYe2	antisense	1p1	9.5	0.3878	128395202	4	128395202	0	4.5	1	Yes	Yes
chr3	128395107	128395607	AluY	antisense	2p	5	0.25	128395202	3	128395202	0	2	0	Yes	Yes
chr3	128394721	128395221	AluYf1	antisense	singleton	4	0.2105	128395202	3	128395202	0	0	1	Yes	Yes
chr3	128394721	128395221	AluYa1	antisense	2p	7	0.3182	128395202	4	128395202	0	0	3	Yes	Yes
chr3	128394935	128395435	AluYbc3a	antisense	singleton	4	0.2105	128395202	3	128395202	0	0	1	Yes	Yes
chr3	129938372	129938422	AluYe5	sense	1p1	9.5	0.3878	129938397	0	129938397	0	3.5	6	Yes	Yes
chr3	151148482	151148560	L1HS	antisense	1p1	16	0.5	151148555	0	151148555	4	1	11	Yes	Yes
chr3	151538420	151538573	AluYa5	antisense	1p1	4.83333	0.2437	151538496	0	151538496	0	0.5	4.33333	No	No
chr3	151538420	151538573	AluYa4	antisense	1p1	3.83333	0.2035	151538496	0	151538496	0	0.5	3.33333	No	No
chr3	162717244	162717744	L1PA3	sense	2p	3	0.2308	162717494	0	162717494	0	3	0	No	No
chr3	176143024	176143097	AluYa5	sense	1p1	8.66667	0.4643	176143034	0	176143034	3	5.33333	0.333333	Yes	Yes
chr3	176143024	176143097	AluYa4	sense	1p1	6.66667	0.4	176143034	0	176143034	3	3.33333	0.333333	Yes	Yes
chr3	176142970	176143470	AluYa1	sense	singleton	4	0.2857	176143034	0	176143034	3	1	0	Yes	Yes
chr3	176142831	176143331	AluY	sense	singleton	3.33333	0.25	176143034	0	176143034	3	0.333333	0	Yes	Yes
chr3	176143016	176143097	AluYa8	sense	1p1	4.33333	0.3023	176143034	0	176143034	3	1	0.333333	Yes	Yes
chr3	181192842	181192928	L1HS	sense	1p1	9	0.3214	181192848	0	181192848	3	5	1	No	No
chr3	186371894	186372394	L1	sense	singleton	4.5	0.2093	186372141	0	186372141	4	0.5	0	Yes	Yes
chr3	186372127	186372141	L1HS	sense	1p1	35.6667	0.6772	186372141	0	186372141	4	19	12.6667	Yes	Yes
chr3	188883226	188883236	AluYb9	antisense	1p1	8.16667	0.2033	188883231	0	188883231	0	3.5	4.66667	Yes	Yes
chr3	188883226	188883236	AluYb8	antisense	1p1	9.16667	0.2227	188883231	0	188883231	0	4.5	4.66667	Yes	Yes
chr3	193354151	193354153	L1HS	antisense	1p1	5.83333	0.2023	193354152	0	193354152	0	4	1.83333	Yes	Yes
chr4	9603236	9603243	LTR5_Hs	antisense	1p1	24	0.75	9603239	3	9603244	3	12	6	No	No
chr4	18162209	18162709	L1HS	sense	2p	5.5	0.2157	18162680	2	18162680	0	0	3.5	No	Yes
chr4	31406865	31407365	TIGGER2	sense	singleton	3	0.25	31406989	2	31406989	0	1	0	No	No
chr4	42088032	42088532	AluYa5	sense	2p	8.16667	0.214	42088056	0	42088056	6	2.16667	0	Yes	Yes
chr4	42088032	42088532	AluYa4	sense	2p	8.16667	0.214	42088056	0	42088056	6	2.16667	0	Yes	Yes
chr4	43399969	43399990	AluYb9	sense	1p1	5.75	0.215	43399979	0	43399979	0	3.75	2	Yes	Yes
chr4	43399969	43399990	AluYb8	sense	1p1	5.5	0.2075	43399979	0	43399979	0	3.5	2	Yes	Yes
chr4	47007772	47007784	L1HS	antisense	1p1	24.75	0.7333	47007785	1	47007790	6	7.5	10.25	No	Yes
chr4	47007761	47007798	L1PA2	antisense	1p1	9.75	0.52	47007790	6	47007790	0	0.5	3.25	No	Yes
chr4	47007344	47007844	L1PA4	antisense	singleton	6.75	0.4286	47007790	6	47007790	0	0	0.75	No	Yes
chr4	47007344	47007844	L1PA3	antisense	singleton	6.75	0.4286	47007790	6	47007790	0	0	0.75	No	Yes
chr4	56371741	56372241	AluYc1	sense	singleton	4	0.25	56371962	0	56371962	3	1	0	Yes	Yes
chr4	56371957	56372457	AluYb3a2	sense	singleton	4	0.25	56371962	0	56371962	3	1	0	Yes	Yes
chr4	56371562	56372062	AluYe2	sense	singleton	3.5	0.2258	56371962	0	56371962	3	0	0.5	Yes	Yes
chr4	61825108	61825115	AluYb9	sense	1p1	9.33333	0.3544	61825109	0	61825109	5	3.33333	1	Yes	Yes
chr4	61825108	61825115	AluYb8	sense	1p1	9.33333	0.3544	61825109	0	61825109	4	4.33333	1	Yes	Yes
chr4	61824657	61825157	AluYbc3a	sense	singleton	5	0.2273	61825109	0	61825109	4	0	1	Yes	Yes
chr4	65216579	65217079	AluYb3a1	sense	singleton	5	0.2083	65216746	0	65216746	4	1	0	Yes	Yes
chr4	65216267	65216767	AluYe5	sense	2p	11	0.3667	65216746	0	65216746	4	0	7	Yes	Yes
chr4	66413676	66414176	L1PA2	sense	singleton	6	0.3	66413936	0	66413936	5	1	0	No	No
chr4	66413840	66414340	L1HS	sense	2p	9	0.3913	66413936	0	66413936	5	4	0	No	No
chr4	67963806	67963894	AluYe2	antisense	1p1	6.78571	0.5307	67963879	3	67963879	0	2	1.78571	No	Yes
chr4	67963394	67963894	AluYf1	antisense	singleton	3.78571	0.3869	67963879	3	67963879	0	0	0.785714	No	Yes
chr4	67963394	67963894	AluYe5	antisense	2p	4.78571	0.4437	67963879	3	67963879	0	0	1.78571	No	Yes
chr4	67963394	67963894	AluYb3a2	antisense	singleton	3.78571	0.3869	67963879	3	67963879	0	0	0.785714	No	Yes
chr4	67963394	67963894	AluYa1	antisense	singleton	3.78571	0.3869	67963879	3	67963879	0	0	0.785714	No	Yes
chr4	67963394	67963894	AluY	antisense	singleton	3.78571	0.3869	67963879	3	67963879	0	0	0.785714	No	Yes
chr4	67963401	67963901	AluYc1	antisense	singleton	3.14286	0.3438	67963879	3	67963879	0	0	0.142857	No	Yes
chr4	67963608	67964108	AluYb3a1	antisense	singleton	2.14286	0.2632	67963879	2	67963879	0	0	0.142857	No	Yes
chr4	70413659	70413673	AluYb8	sense	1p1	6.66667	0.2247	70413673	0	70413673	2	4.33333	0.333333	Yes	Yes
chr4	70585359	70585565	AluYe5	sense	1p1	6	0.2	70585462	0	70585462	0	2	4	No	Yes
chr4	75648356	75648856	L1PA4	antisense	2p	6.25	0.6098	75648606	0	75648606	0	0	6.25	No	No
chr4	76993813	76993829	AluYb9	sense	1p1	9.83333	0.4504	76993824	0	76993824	4	3.5	2.33333	Yes	Yes
chr4	76993813	76993829	AluYb8	sense	1p1	10.8333	0.4745	76993824	0	76993824	4	3.5	3.33333	Yes	Yes
chr4	80768529	80768586	L1HS	sense	1p1	8.25	0.205	80768545	0	80768545	3	3.25	2	No	Yes
chr4	80768529	80768586	L1PA2	sense	1p1	8.25	0.205	80768545	0	80768545	3	4.25	1	No	Yes
chr4	82630098	82630598	AluYa5	sense	singleton	5	0.2273	82630148	0	82630148	4	1	0	Yes	Yes
chr4	82630098	82630598	AluYa4	sense	singleton	5	0.2273	82630148	0	82630148	4	1	0	Yes	Yes
chr4	86470220	86470720	AluYb3a2	sense	singleton	6	0.2308	86470382	0	86470382	5	1	0	Yes	Yes
chr4	86470363	86470388	AluYc1	sense	1p1	7.83333	0.2814	86470382	0	86470382	5	1	1.83333	Yes	Yes
chr4	86469888	86470388	AluYc2	sense	2p	6.83333	0.2547	86470382	0	86470382	5	0	1.83333	Yes	Yes
chr4	86469888	86470388	AluY	sense	singleton	5.33333	0.2105	86470382	0	86470382	5	0	0.333333	Yes	Yes
chr4	106636785	106636935	AluYa8	sense	1p1	3	0.2143	106636860	0	106636860	0	2.66667	0.333333	Yes	Yes
chr4	107094999	107095008	L1HS	antisense	1p1	11.5	0.2473	107095003	0	107095003	0	2.5	9	No	No
chr4	113498171	113498671	L1	sense	2p	4	0.2	113498421	0	113498421	0	4	0	No	No
chr4	114018255	114018311	AluYe5	antisense	1p1	13	0.3023	114018283	0	114018283	0	7	6	Yes	Yes
chr4	115549927	115549936	AluYb9	sense	1p1	11.6667	0.5147	115549931	0	115549931	0	7.83333	3.83333	Yes	Yes
chr4	115549927	115549936	AluYb8	sense	1p1	14.6667	0.5714	115549931	0	115549931	0	8.83333	5.83333	Yes	Yes
chr4	115549786	115550046	AluYd3	sense	1p1	3	0.2	115549916	0	115549916	0	2	1	Yes	Yes
chr4	138177327	138177349	L1HS	sense	1p1	20.1667	0.5902	138177334	0	138177334	5	9.5	5.66667	Yes	Yes
chr4	138298943	138299062	AluYe5	sense	1p1	11	0.3056	138299002	0	138299002	0	5	6	Yes	Yes
chr4	138298920	138299420	AluYbc3a	sense	singleton	3	0.2	138298990	1	138299005	1	1	0	Yes	Yes
chr4	139225200	139225234	AluYi6	antisense	1p1	8	0.2759	139225217	0	139225217	0	0.333333	7.66667	Yes	Yes
chr4	145395308	145395340	AluYa5	sense	1p1	10.3333	0.3298	145395308	0	145395308	7	2.83333	0.5	Yes	Yes
chr4	145395308	145395340	AluYa4	sense	1p1	10.3333	0.3298	145395308	0	145395308	7	2.83333	0.5	Yes	Yes
chr4	145395046	145395546	AluY	sense	singleton	6.33333	0.2317	145395308	0	145395308	6	0.333333	0	Yes	Yes
chr4	147225291	147225300	L1HS	sense	1p1	15.6667	0.4519	147225295	0	147225295	0	6	9.66667	Yes	Yes
chr4	162451333	162451833	L1PA3	sense	2p	5.33333	0.2286	162451667	4	162451667	0	0	1.33333	No	Yes
chr4	179444690	179444725	AluYi6	antisense	1p1	6.83333	0.2993	179444707	0	179444707	0	4.33333	2.5	Yes	Yes
chr4	180256953	180256956	AluYi6	antisense	1p1	11.5	0.5349	180256954	0	180256954	0	6	5.5	Yes	Yes
chr4	186361882	186361969	AluYa1	sense	1p1	9.83333	0.3089	186361924	0	186361924	3	3.33333	3.5	Yes	Yes
chr4	190563235	190563735	AluYb3a1	sense	2p	2	0.2222	190563485	0	190563485	0	2	0	No	No
chr5	1585511	1585651	AluYc1	sense	1p1	8	0.4211	1585517	0	1585517	3	3	2	No	Yes
chr5	1585487	1585688	AluYc2	sense	1p1	5	0.3125	1585517	0	1585517	3	1	1	No	Yes
chr5	1585484	1585984	AluYa1	sense	singleton	4	0.2667	1585517	0	1585517	3	1	0	No	Yes
chr5	1585492	1585992	AluYb3a2	sense	singleton	4	0.2667	1585517	0	1585517	3	1	0	No	Yes
chr5	1812611	1812671	AluYa8	antisense	1p1	5.83333	0.28	1812641	3	1812641	0	1.16667	1.66667	Yes	Yes
chr5	1812611	1812671	AluYa5	antisense	1p1	6.83333	0.313	1812641	3	1812641	0	1.16667	2.66667	Yes	Yes
chr5	1812611	1812671	AluYa4	antisense	1p1	6.33333	0.2969	1812641	3	1812641	0	1.16667	2.16667	Yes	Yes
chr5	1812462	1812712	AluYa1	antisense	1p1	4	0.2105	1812641	3	1812641	0	0.5	0.5	Yes	Yes
chr5	1812159	1812659	AluYbc3a	antisense	2p	4.5	0.2308	1812641	3	1812641	0	0	1.5	Yes	Yes
chr5	5595130	5595261	AluYe2	antisense	1p1	8.5	0.6296	5595241	4	5595241	0	3.5	1	Yes	Yes
chr5	5595238	5595276	AluYe5	antisense	1p1	16.5	0.7674	5595241	4	5595241	0	6.5	6	Yes	Yes
chr5	5595113	5595295	AluYf1	antisense	1p1	6	0.5455	5595241	4	5595241	0	1	1	Yes	Yes
chr5	5594920	5595420	AluY	antisense	singleton	5	0.5	5595241	4	5595241	0	0	1	Yes	Yes
chr5	17712578	17712686	AluYa8	sense	1p1	7.33333	0.3607	17712622	0	17712622	5	1	1.33333	Yes	Yes
chr5	17712578	17712686	AluYa5	sense	1p1	7.33333	0.3607	17712622	0	17712622	5	2	0.333333	Yes	Yes
chr5	17712578	17712686	AluYa4	sense	1p1	7.33333	0.3607	17712622	0	17712622	5	2	0.333333	Yes	Yes
chr5	18570121	18570163	AluYb9	antisense	1p1	6.5	0.2766	18570156	3	18570156	0	1	2.5	Yes	Yes
chr5	18570121	18570163	AluYb8	antisense	1p1	6.5	0.2766	18570156	3	18570156	0	1	2.5	Yes	Yes
chr5	33632867	33633367	L1PA3	sense	2p	12.1667	0.2635	33633335	8	33633335	0	0	4.16667	Yes	Yes
chr5	33632880	33633380	L1PA4	sense	2p	10.1667	0.2302	33633335	8	33633335	0	0	2.16667	Yes	Yes
chr5	51518520	51518816	AluYe5	antisense	1p1	5	0.2	51518702	3	51518702	0	1	1	No	No
chr5	55689432	55689612	AluYb9	sense	1p1	7.16667	0.3386	55689499	0	55689499	2	3.66667	1.5	Yes	Yes
chr5	55689432	55689526	AluYb8	sense	1p1	9.16667	0.3957	55689499	0	55689499	2	3.66667	3.5	Yes	Yes
chr5	55689326	55689567	AluYb3a2	sense	1p1	4.66667	0.25	55689499	0	55689499	2	0.666667	2	Yes	Yes
chr5	61857063	61857105	AluYb8	sense	1p1	6	0.24	61857084	0	61857084	0	3	3	Yes	Yes
chr5	68263443	68263512	L1PA2	antisense	1p1	5.58333	0.2182	68263458	4	68263458	0	0.5	1.08333	No	No
chr5	68263443	68263502	L1HS	antisense	1p1	9.58333	0.3239	68263458	4	68263458	0	2.5	3.08333	No	No
chr5	68263012	68263512	L1PA3	antisense	2p	6.08333	0.2332	68263458	4	68263458	0	0	2.08333	No	No
chr5	84239598	84239700	L1HS	antisense	1p1	7.25	0.2	84239673	2	84239673	0	2.5	2.75	No	No
chr5	84384278	84384602	AluYc1	sense	1p1	9	0.25	84384492	0	84384492	6	1	2	Yes	Yes
chr5	84384102	84384602	AluY	sense	singleton	7	0.2059	84384492	0	84384492	6	0	1	Yes	Yes
chr5	86372660	86372710	AluYa8	sense	1p1	4.25	0.2099	86372695	0	86372695	3	1	0.25	Yes	Yes
chr5	86372660	86372710	AluYa5	sense	1p1	4.75	0.2289	86372695	0	86372695	3	1.5	0.25	Yes	Yes
chr5	86372660	86372710	AluYa4	sense	1p1	4.75	0.2289	86372695	0	86372695	3	1.5	0.25	Yes	Yes
chr5	89450782	89450784	L1HS	sense	1p1	15.5	0.7209	89450783	0	89450783	0	11.5	4	Yes	Yes
chr5	96866339	96866839	L1PA5	antisense	singleton	4	0.2105	96866423	0	96866423	3	1	0	No	Yes
chr5	99622921	99623241	L1	sense	1p1	4.5	0.2093	99623081	0	99623081	0	0.5	4	No	No
chr5	100497223	100497520	AluYb3a1	antisense	1p1	9.25	0.3058	100497250	2	100497250	0	4.25	3	No	Yes
chr5	109479750	109480250	L1HS	antisense	2p	8	0.2105	109480000	0	109480000	0	0	8	Yes	Yes
chr5	114393653	114394153	L1	antisense	2p	6	0.24	114393903	0	114393903	0	6	0	No	No
chr5	114739715	114739725	AluYe5	antisense	1p1	17	0.4359	114739723	5	114739723	0	6	6	Yes	Yes
chr5	114739668	114740168	AluYe2	antisense	2p	8	0.2667	114739723	5	114739723	0	3	0	Yes	Yes
chr5	114739228	114739728	AluYb3a2	antisense	singleton	6	0.2143	114739723	5	114739723	0	0	1	Yes	Yes
chr5	114739397	114739897	AluYf1	antisense	singleton	6	0.2143	114739723	5	114739723	0	0	1	Yes	Yes
chr5	118977553	118977697	AluYb3a1	sense	1p1	9.25	0.4157	118977635	0	118977635	3	5.25	1	Yes	Yes
chr5	130853224	130853250	AluYb9	sense	1p1	5.66667	0.2125	130853237	0	130853237	0	3.83333	1.83333	Yes	Yes
chr5	130853224	130853250	AluYb8	sense	1p1	5.66667	0.2125	130853237	0	130853237	0	3.83333	1.83333	Yes	Yes
chr5	132170750	132170766	AluYb8	sense	1p1	4.25	0.2	132170758	0	132170758	0	0.5	3.75	No	Yes
chr5	146369622	146369652	AluYb9	sense	1p1	6	0.2143	146369626	0	146369626	3	2.5	0.5	No	Yes
chr5	146369611	146369628	AluYb8	sense	1p1	7.5	0.2542	146369626	0	146369626	3	2	2.5	No	Yes
chr5	149057035	149057134	AluYb9	sense	1p1	9.58333	0.3034	149057101	0	149057101	3	4	2.58333	No	No
chr5	149057063	149057134	AluYb8	sense	1p1	11.8333	0.3498	149057101	0	149057101	2	5.25	4.58333	No	No
chr5	159122135	159122150	AluYg6	sense	1p1	6	0.2143	159122142	0	159122142	0	4	2	No	Yes
chr5	170201165	170201406	AluYa4	sense	1p1	6.91667	0.257	170201339	0	170201339	3	2.83333	1.08333	Yes	Yes
chr5	170201142	170201406	AluYa5	sense	1p1	6.91667	0.257	170201339	0	170201339	3	0.833333	3.08333	Yes	Yes
chr5	171893717	171893737	AluYc1	antisense	1p1	7	0.2333	171893734	5	171893734	0	1	1	Yes	Yes
chr5	171893267	171893767	AluYd2	antisense	singleton	6	0.2069	171893734	5	171893734	0	0	1	Yes	Yes
chr5	171893293	171893793	AluY	antisense	singleton	6	0.2069	171893734	5	171893734	0	0	1	Yes	Yes
chr5	171893403	171893903	AluYe2	antisense	singleton	6	0.2069	171893734	5	171893734	0	0	1	Yes	Yes
chr5	177062606	177062874	L1	antisense	1p1	3.5	0.2593	177062740	0	177062740	0	2	1.5	No	Yes
chr5	180184437	180184937	L1	antisense	2p	6	0.24	180184461	0	180184461	3	3	0	No	No
chr6	4296893	4297150	AluYb8	sense	1p1	7	0.2	4296988	0	4296988	3	3	1	Yes	Yes
chr6	13718437	13718465	AluYd8	antisense	1p1	10.3333	0.2562	13718465	5	13718465	0	1.25	4.08333	Yes	Yes
chr6	19137112	19137118	AluYb8	antisense	1p1	6.5	0.2453	19137115	0	19137115	0	4.66667	1.83333	Yes	Yes
chr6	20887886	20887972	AluYa8	antisense	1p1	8	0.5714	20887907	6	20887907	0	1.33333	0.666667	No	Yes
chr6	20887886	20887912	AluYa5	antisense	1p1	11	0.6471	20887907	6	20887907	0	2.83333	2.16667	No	No
chr6	20887886	20887912	AluYa4	antisense	1p1	11	0.6471	20887907	6	20887907	0	2.83333	2.16667	No	No
chr6	20887886	20888386	AluYa1	antisense	singleton	7	0.5385	20887907	6	20887907	0	1	0	No	Yes
chr6	23978335	23978344	AluYb9	sense	1p1	6.58333	0.2915	23978339	0	23978339	0	3	3.58333	Yes	Yes
chr6	23978335	23978344	AluYb8	sense	1p1	6.58333	0.2915	23978339	0	23978339	0	3	3.58333	Yes	Yes
chr6	31438943	31439034	AluYi6	antisense	1p1	4.75	0.2533	31439001	1	31439016	1	0.25	2.5	Yes	Yes
chr6	31438943	31439034	AluYbc3a	antisense	1p1	4.75	0.2533	31439001	2	31439016	1	0.25	1.5	Yes	Yes
chr6	32643461	32643715	LTR5	sense	1p1	3	0.2	32643588	0	32643588	0	2	1	No	No
chr6	32647993	32648044	LTR5_Hs	sense	1p1	3	0.2	32648018	0	32648018	0	1	2	No	No
chr6	32687107	32687208	AluYf1	antisense	1p1	6	0.2308	32687154	3	32687154	0	1	2	Yes	Yes
chr6	32687123	32687171	AluYc1	antisense	1p1	7	0.2593	32687154	3	32687154	0	1	3	Yes	Yes
chr6	32687144	32687301	AluYc2	antisense	1p1	5	0.2	32687154	3	32687154	0	1	1	Yes	Yes
chr6	36968551	36968558	AluYb9	sense	1p1	6.83333	0.2867	36968554	0	36968554	0	5	1.83333	No	No
chr6	36968551	36968558	AluYb8	sense	1p1	8.83333	0.3419	36968554	0	36968554	0	5	3.83333	No	No
chr6	40046859	40046999	AluYc2	sense	1p1	6.25	0.2475	40046929	0	40046929	0	4.25	2	Yes	Yes
chr6	43895466	43895510	AluYa5	antisense	1p1	9.25	0.2298	43895475	6	43895475	0	0.75	2.5	Yes	Yes
chr6	43895466	43895510	AluYa4	antisense	1p1	9.25	0.2298	43895475	6	43895475	0	0.75	2.5	Yes	Yes
chr6	56760541	56761041	L1PB2c	antisense	2p	4.5	0.4286	56760947	2	56760947	0	0	2.5	No	No
chr6	56760541	56761041	L1PB2	antisense	singleton	3	0.3333	56760947	2	56760947	0	0	1	No	No
chr6	63368193	63368196	L1HS	sense	1p1	12	0.3636	63368194	0	63368194	0	7	5	No	Yes
chr6	66816105	66816150	AluYb9	antisense	1p1	5.5	0.234	66816127	0	66816127	0	1.66667	3.83333	Yes	Yes
chr6	66816105	66816148	AluYb8	antisense	1p1	10.5	0.3684	66816126	0	66816126	0	3.66667	6.83333	Yes	Yes
chr6	67781870	67782370	AluYb8	antisense	2p	4.83333	0.2214	67782120	0	67782120	0	0	4.83333	No	Yes
chr6	68313911	68314046	AluYa5	antisense	1p1	3.5	0.2258	68313978	0	68313978	0	1.5	2	Yes	Yes
chr6	68313911	68314118	AluYa8	antisense	1p1	5.83333	0.3933	68314050	4	68314050	0	1.5	0.333333	Yes	Yes
chr6	68313914	68314118	AluYa1	antisense	1p1	6.33333	0.413	68314050	4	68314050	0	1	1.33333	Yes	Yes
chr6	68313618	68314118	AluY	antisense	singleton	4.33333	0.325	68314050	4	68314050	0	0	0.333333	Yes	Yes
chr6	69198256	69198756	L1HS	sense	2p	5	0.2174	69198729	2	69198729	0	0	3	Yes	Yes
chr6	72254254	72254557	AluYb8	antisense	1p1	7.66667	0.2347	72254372	3	72254372	0	2	2.66667	Yes	Yes
chr6	77357755	77357833	AluYa5	antisense	1p1	6.75	0.3803	77357779	3	77357779	0	0.833333	2.91667	Yes	Yes
chr6	77357755	77357833	AluYa4	antisense	1p1	5.75	0.3433	77357779	3	77357779	0	0.833333	1.91667	Yes	Yes
chr6	77357755	77357833	AluYa8	antisense	1p1	4.25	0.2787	77357779	3	77357779	0	0.333333	0.916667	Yes	Yes
chr6	77357333	77357833	AluYa1	antisense	singleton	3.25	0.2281	77357779	3	77357779	0	0	0.25	Yes	Yes
chr6	77548598	77548644	AluYb9	sense	1p1	10.6667	0.3478	77548621	0	77548621	7	2.33333	1.33333	Yes	Yes
chr6	77548598	77548606	AluYb8	sense	1p1	7.66667	0.2277	77548602	0	77548602	0	2.33333	5.33333	Yes	Yes
chr6	77548431	77548670	AluYb3a2	sense	1p1	8.33333	0.2941	77548621	0	77548621	7	0.333333	1	Yes	Yes
chr6	77548144	77548644	AluYc2	sense	singleton	7.33333	0.2683	77548621	0	77548621	7	0	0.333333	Yes	Yes
chr6	78843170	78843308	AluYg6	antisense	1p1	10	0.4545	78843172	4	78843172	0	5	1	Yes	Yes
chr6	86708707	86709207	L1PA5	antisense	2p	4	0.4444	86708957	0	86708957	0	4	0	No	No
chr6	91669059	91669559	L1HS	sense	2p	10.5	0.5122	91669508	3	91669508	0	0	7.5	No	Yes
chr6	94930692	94930788	AluYb8	antisense	1p1	7.33333	0.234	94930740	0	94930740	0	4	3.33333	Yes	Yes
chr6	96509167	96509204	AluYg6	antisense	1p1	14	0.4516	96509185	0	96509185	0	8	6	Yes	Yes
chr6	100407456	100407489	AluYe5	sense	1p1	8	0.2424	100407472	0	100407472	0	5	3	Yes	Yes
chr6	100407000	100407500	AluYe2	sense	2p	9	0.3462	100407499	0	100407499	7	0	2	Yes	Yes
chr6	102283250	102283750	L1HS	antisense	2p	26	0.963	102283759	4	102283771	4	0	18	No	Yes
chr6	112224283	112224783	L1	antisense	2p	7	0.3043	112224426	0	112224426	3	4	0	No	No
chr6	112224283	112224783	L1HS	antisense	2p	6	0.2727	112224426	0	112224426	3	3	0	No	No
chr6	116307024	116307155	AluYa5	sense	1p1	7.16667	0.3233	116307096	0	116307096	4	2.66667	0.5	Yes	Yes
chr6	116307024	116307155	AluYa4	sense	1p1	7.16667	0.3233	116307096	0	116307096	4	2.66667	0.5	Yes	Yes
chr6	116307024	116307101	AluYa8	sense	1p1	5.33333	0.2623	116307096	0	116307096	4	0.333333	1	Yes	Yes
chr6	118626104	118626221	AluYa8	antisense	1p1	5.25	0.2593	118626149	4	118626149	0	0.25	1	Yes	Yes
chr6	118626104	118626259	AluYa5	antisense	1p1	5.25	0.2593	118626149	4	118626149	0	0.25	1	Yes	Yes
chr6	118626104	118626259	AluYa4	antisense	1p1	5.25	0.2593	118626149	4	118626149	0	0.25	1	Yes	Yes
chr6	118626104	118626604	AluYa1	antisense	singleton	4.25	0.2208	118626149	4	118626149	0	0.25	0	Yes	Yes
chr6	118626129	118626407	AluYc2	antisense	1p1	6	0.2857	118626149	4	118626149	0	1	1	Yes	Yes
chr6	118625833	118626333	AluYb3a1	antisense	singleton	5	0.25	118626149	4	118626149	0	0	1	Yes	Yes
chr6	120568231	120568331	AluYb9	antisense	1p1	12.3333	0.5522	120568247	7	120568247	0	2	3.33333	Yes	Yes
chr6	120568231	120568310	AluYb8	antisense	1p1	13.8333	0.5804	120568247	7	120568247	0	3	3.83333	Yes	Yes
chr6	120568121	120568331	AluY	antisense	1p1	9	0.4737	120568247	7	120568247	0	1	1	Yes	Yes
chr6	120567818	120568318	AluYd3	antisense	singleton	5	0.3333	120568247	4	120568247	0	0	1	Yes	Yes
chr6	120567862	120568362	AluYb3a2	antisense	2p	8.33333	0.4545	120568247	7	120568247	0	0	1.33333	Yes	Yes
chr6	120567880	120568380	AluYa8	antisense	singleton	7.5	0.4286	120568247	7	120568247	0	0	0.5	Yes	Yes
chr6	133160080	133160185	AluYa5	antisense	1p1	6.08333	0.2332	133160107	3	133160107	0	1.25	1.83333	Yes	Yes
chr6	133160080	133160185	AluYa4	antisense	1p1	5.75	0.2233	133160107	3	133160107	0	0.916667	1.83333	Yes	Yes
chr6	141770801	141771301	AluYa1	antisense	singleton	5.25	0.2079	141770870	5	141770870	0	0.25	0	Yes	Yes
chr6	141770817	141771317	AluYb3a1	antisense	singleton	6	0.2308	141770870	5	141770870	0	1	0	Yes	Yes
chr6	142450026	142450094	L1HS	antisense	1p1	6.5	0.2549	142450060	0	142450060	0	2.5	4	Yes	Yes
chr6	148163575	148163588	L1HS	sense	1p1	9.5	0.2346	148163581	0	148163581	0	3	6.5	Yes	Yes
chr6	148195806	148195910	L1HS	sense	1p1	9	0.225	148195858	0	148195858	0	6.5	2.5	Yes	Yes
chr6	157968665	157968729	L1HS	antisense	1p1	21	0.5833	157968697	0	157968697	0	4	17	Yes	Yes
chr6	157968665	157969165	L1PA2	antisense	singleton	3	0.3	157968753	0	157968753	2	1	0	Yes	Yes
chr6	159204428	159204432	AluYb9	sense	1p1	7	0.2258	159204431	0	159204431	3	3.5	0.5	Yes	Yes
chr6	159204428	159204432	AluYb8	sense	1p1	8	0.25	159204431	0	159204431	3	3.5	1.5	Yes	Yes
chr6	161270856	161270900	LTR5_Hs	sense	1p1	9.5	0.2468	161270899	1	161270904	3	3.5	2	No	Yes
chr6	162181252	162181276	L1HS	sense	1p1	10.5	0.3559	162181264	0	162181264	0	7	3.5	Yes	Yes
chr6	163814202	163814263	AluYg6	sense	1p1	18	0.5	163814230	0	163814230	4	11	3	Yes	Yes
chr6	167124762	167124854	AluYb9	sense	1p1	8.58333	0.2412	167124812	0	167124812	3	2	3.58333	Yes	Yes
chr6	167124762	167124866	AluYb8	sense	1p1	7.58333	0.2193	167124812	0	167124812	3	2	2.58333	Yes	Yes
chr7	22853404	22853515	AluYa8	sense	1p1	6.66667	0.241	22853492	0	22853492	4	2	0.666667	Yes	Yes
chr7	22853480	22853515	AluYa5	sense	1p1	9.16667	0.3039	22853492	0	22853492	4	4.5	0.666667	Yes	Yes
chr7	22853480	22853515	AluYa4	sense	1p1	9.16667	0.3039	22853492	0	22853492	4	4.5	0.666667	Yes	Yes
chr7	27783403	27783903	AluYe5	antisense	2p	6	0.4	27783653	0	27783653	0	6	0	No	No
chr7	37836516	37836671	AluYe5	antisense	1p1	7.5	0.2	37836637	3	37836637	0	1	3.5	Yes	Yes
chr7	42647608	42648108	AluYa8	antisense	2p	6.16667	0.2913	42647644	5	42647644	0	1.16667	0	Yes	Yes
chr7	42647608	42647821	AluYa5	antisense	1p1	8.66667	0.3662	42647644	5	42647644	0	3.16667	0.5	Yes	Yes
chr7	42647608	42647821	AluYa4	antisense	1p1	8.66667	0.3662	42647644	5	42647644	0	3.16667	0.5	Yes	Yes
chr7	42647627	42648127	AluYa1	antisense	2p	6.5	0.3023	42647644	5	42647644	0	1.5	0	Yes	Yes
chr7	49057437	49057625	AluYc1	antisense	1p1	8.33333	0.3731	49057608	3	49057608	0	1	4.33333	Yes	Yes
chr7	49057486	49057687	AluYc2	antisense	1p1	6.33333	0.3115	49057608	3	49057608	0	2	1.33333	Yes	Yes
chr7	49057156	49057656	AluYf1	antisense	2p	5	0.2632	49057608	3	49057608	0	0	2	Yes	Yes
chr7	52789359	52789481	L1HS	sense	1p1	12.6667	0.5135	52789447	1	52789472	5	3.83333	2.83333	Yes	Yes
chr7	56244908	56244917	AluYb9	sense	1p1	3.33333	0.2326	56244912	0	56244912	0	2	1.33333	Yes	Yes
chr7	56244908	56244917	AluYb8	sense	1p1	5	0.3125	56244912	0	56244912	0	2	3	Yes	Yes
chr7	56278849	56278877	AluYa5	sense	1p1	3	0.2	56278863	0	56278863	0	2.5	0.5	No	No
chr7	56278849	56278877	AluYa4	sense	1p1	3	0.2	56278863	0	56278863	0	2.5	0.5	No	No
chr7	61777818	61778318	L1HS	antisense	2p	6.5	0.3333	61778308	3	61778321	1	0	2.5	No	Yes
chr7	62492939	62493439	L1HS	antisense	2p	11.5	0.451	62492947	0	62492947	5	6.5	0	No	Yes
chr7	62492938	62493438	L1	antisense	singleton	4.5	0.2432	62492947	0	62492947	4	0.5	0	No	Yes
chr7	66078301	66078343	AluYa5	sense	1p1	4.75	0.2184	66078316	0	66078316	2	0.5	2.25	No	No
chr7	66078301	66078343	AluYa4	sense	1p1	4.75	0.2184	66078316	0	66078316	2	0.5	2.25	No	No
chr7	66591176	66591185	L1HS	antisense	1p1	18.5	0.3394	66591180	0	66591180	0	8.5	10	Yes	Yes
chr7	82947137	82947148	AluYb9	antisense	1p1	6	0.2609	82947142	0	82947142	0	0.833333	5.16667	Yes	Yes
chr7	82947137	82947148	AluYb8	antisense	1p1	8	0.32	82947142	0	82947142	0	2.83333	5.16667	Yes	Yes
chr7	84901699	84901782	L1HS	antisense	1p1	8.5	0.2394	84901724	2	84901725	2	2.5	2	Yes	Yes
chr7	85044746	85045246	L1HS	antisense	2p	17.5	0.4545	85044737	1	85044751	2	14.5	0	Yes	Yes
chr7	87668526	87669026	AluYb3a1	sense	2p	2	0.2	87668776	0	87668776	0	2	0	No	No
chr7	88380153	88380653	AluYa1	antisense	2p	8.25	0.2821	88380340	7	88380340	0	1.25	0	Yes	Yes
chr7	88380153	88380653	AluYa8	antisense	singleton	7.25	0.2566	88380340	7	88380340	0	0.25	0	Yes	Yes
chr7	88380339	88380366	AluYa5	antisense	1p1	10.25	0.328	88380340	7	88380340	0	0.75	2.5	Yes	Yes
chr7	88380339	88380366	AluYa4	antisense	1p1	10.25	0.328	88380340	7	88380340	0	0.75	2.5	Yes	Yes
chr7	91751529	91751700	AluYe5	sense	1p1	9	0.2812	91751552	0	91751552	3	2	4	Yes	Yes
chr7	94779044	94779052	AluYb9	sense	1p1	5.83333	0.2258	94779048	0	94779048	0	4	1.83333	Yes	Yes
chr7	94779044	94779052	AluYb8	sense	1p1	5.83333	0.2258	94779048	0	94779048	0	4	1.83333	Yes	Yes
chr7	98197737	98197947	AluYa5	antisense	1p1	5.5	0.2157	98197787	4	98197787	0	0.5	1	No	Yes
chr7	98197737	98197888	AluYa1	antisense	1p1	6.5	0.2453	98197787	4	98197787	0	0.5	2	No	Yes
chr7	101000324	101000824	AluYb3a1	sense	singleton	5.25	0.2877	101000402	0	101000402	5	0.25	0	No	Yes
chr7	107829264	107829281	L1HS	sense	1p1	13.5	0.36	107829272	0	107829272	0	12.5	1	Yes	Yes
chr7	109283295	109283359	AluYb8	sense	1p1	6.5	0.2453	109283352	0	109283352	3	1	2.5	Yes	Yes
chr7	118083225	118083299	AluYe5	sense	1p1	8.5	0.2982	118083262	0	118083262	0	5.5	3	Yes	Yes
chr7	118083271	118083771	AluYe2	sense	2p	7.5	0.3191	118083314	0	118083314	3	4.5	0	Yes	Yes
chr7	118083111	118083611	AluYf1	sense	singleton	4	0.2	118083314	0	118083314	3	1	0	Yes	Yes
chr7	118082888	118083388	AluYa1	sense	singleton	4	0.2	118083314	0	118083314	3	0	1	Yes	Yes
chr7	118083017	118083517	AluYc1	sense	singleton	4	0.2	118083314	0	118083314	3	0	1	Yes	Yes
chr7	124593014	124593109	AluYb9	sense	1p1	5	0.2381	124593061	0	124593061	0	3.66667	1.33333	Yes	Yes
chr7	124593014	124593109	AluYb8	sense	1p1	4.66667	0.2258	124593061	0	124593061	0	3.33333	1.33333	Yes	Yes
chr7	127929278	127929333	AluYi6	antisense	1p1	7.5	0.4839	127929305	0	127929305	0	5	2.5	No	Yes
chr7	128150719	128151219	AluYi6	antisense	singleton	2.25	0.2727	128150828	2	128150828	0	0.25	0	No	No
chr7	128150719	128151219	AluYbc3a	antisense	singleton	5.25	0.4667	128150828	5	128150828	0	0.25	0	No	No
chr7	128150719	128150841	AluYa5	antisense	1p1	6.66667	0.5263	128150828	5	128150828	0	0.25	1.41667	No	No
chr7	128150719	128150949	AluYa4	antisense	1p1	6.08333	0.5034	128150828	5	128150828	0	0.25	0.833333	No	No
chr7	128150341	128150841	AluYa8	antisense	singleton	5.91667	0.4965	128150828	5	128150828	0	0	0.916667	No	No
chr7	128150341	128150841	AluYa1	antisense	singleton	5.58333	0.482	128150828	5	128150828	0	0	0.583333	No	No
chr7	133581572	133581658	AluYa5	antisense	1p1	4.5	0.2	133581615	0	133581615	0	0.5	4	No	Yes
chr7	133581158	133581658	AluYa4	antisense	2p	4	0.3077	133581408	0	133581408	0	0	4	No	Yes
chr7	136178519	136178819	AluY	sense	1p1	5	0.2	136178809	0	136178809	3	1	1	Yes	Yes
chr7	136178745	136178859	AluYe5	sense	1p1	7	0.2593	136178809	0	136178809	3	3	1	Yes	Yes
chr7	153965988	153966073	AluYa5	sense	1p1	5	0.2174	153966050	0	153966050	3	1.33333	0.666667	Yes	Yes
chr7	153965988	153966073	AluYa4	sense	1p1	5	0.2174	153966050	0	153966050	3	1.33333	0.666667	Yes	Yes
chr7	154382257	154382292	AluYb8	antisense	1p1	8.33333	0.3425	154382266	5	154382266	0	2	1.33333	No	Yes
chr7	154382257	154382292	AluYb9	antisense	1p1	8.33333	0.3425	154382266	5	154382266	0	2	1.33333	No	Yes
chr7	154381890	154382390	AluYb3a2	antisense	singleton	5.33333	0.25	154382266	5	154382266	0	0	0.333333	No	Yes
chr7	154857746	154858246	AluYbc3a	antisense	2p	7	0.2121	154858207	5	154858207	0	0	2	Yes	Yes
chr7	155110356	155110605	AluYa8	antisense	1p1	4.58333	0.2227	155110583	4	155110583	0	0.25	0.333333	No	No
chr7	155110356	155110605	AluYa5	antisense	1p1	6.58333	0.2915	155110583	4	155110583	0	0.25	2.33333	No	No
chr7	155110356	155110668	AluYa4	antisense	1p1	6.25	0.2809	155110583	4	155110583	0	0.25	2	No	No
chr8	9665634	9665685	AluYb8	sense	1p1	13	0.4643	9665673	0	9665673	6	4.5	2.5	Yes	Yes
chr8	9665634	9665685	AluYb9	sense	1p1	13	0.4643	9665673	0	9665673	7	3.5	2.5	Yes	Yes
chr8	9665667	9665752	AluYb3a1	sense	1p1	7	0.3182	9665673	0	9665673	5	1	1	Yes	Yes
chr8	9807884	9807899	AluYb9	sense	1p1	4.66667	0.2059	9807891	0	9807891	0	2.83333	1.83333	Yes	Yes
chr8	9807884	9807899	AluYb8	sense	1p1	6.66667	0.2703	9807891	0	9807891	0	4.83333	1.83333	Yes	Yes
chr8	16102312	16102812	AluYa5	antisense	2p	6	0.375	16102807	3	16102807	0	0	3	Yes	Yes
chr8	16102312	16102812	AluYa4	antisense	2p	6	0.375	16102807	3	16102807	0	0	3	Yes	Yes
chr8	25172338	25172838	AluYbc3a	antisense	singleton	7.5	0.3061	25172647	7	25172647	0	0	0.5	Yes	Yes
chr8	34469652	34469655	AluYb9	sense	1p1	5.83333	0.2174	34469653	0	34469653	0	4.83333	1	Yes	Yes
chr8	34469652	34469655	AluYb8	sense	1p1	5.83333	0.2174	34469653	0	34469653	0	4.83333	1	Yes	Yes
chr8	41270407	41270458	AluYb9	antisense	1p1	5.66667	0.2208	41270432	0	41270432	0	1.83333	3.83333	Yes	Yes
chr8	41270407	41270458	AluYb8	antisense	1p1	6.66667	0.25	41270432	0	41270432	0	1.83333	4.83333	Yes	Yes
chr8	42039591	42040091	AluYb3a2	antisense	singleton	5	0.2	42039897	4	42039897	0	0	1	Yes	Yes
chr8	49023448	49023518	AluYb9	sense	1p1	7	0.2121	49023483	0	49023483	0	5	2	No	Yes
chr8	49023448	49023518	AluYb8	sense	1p1	7	0.2121	49023483	0	49023483	0	5	2	No	Yes
chr8	50504045	50504110	L1HS	sense	1p1	7	0.2333	50504077	0	50504077	0	1.5	5.5	No	No
chr8	62115135	62115635	L1HS	antisense	2p	10	0.2564	62115160	0	62115160	3	7	0	Yes	Yes
chr8	67381803	67381877	L1HS	antisense	1p1	7	0.25	67381840	0	67381840	0	1	6	Yes	Yes
chr8	71914501	71914631	AluYb9	sense	1p1	5	0.2	71914591	0	71914591	3	1.5	0.5	Yes	Yes
chr8	71914501	71914622	AluYb8	sense	1p1	6	0.2308	71914591	0	71914591	2	1.5	2.5	Yes	Yes
chr8	72399226	72399238	L1HS	antisense	1p1	12.5	0.2688	72399232	0	72399232	0	4	8.5	Yes	Yes
chr8	73761275	73761775	AluYd3	antisense	singleton	3	0.25	73761386	2	73761386	0	1	0	Yes	Yes
chr8	73761380	73761579	AluYb9	antisense	1p1	5.66667	0.3864	73761386	4	73761386	0	0.5	1.16667	Yes	Yes
chr8	73761380	73761579	AluYb8	antisense	1p1	5.66667	0.3864	73761386	4	73761386	0	0.5	1.16667	Yes	Yes
chr8	73761079	73761579	AluYb3a2	antisense	singleton	4.66667	0.3415	73761386	4	73761386	0	0	0.666667	Yes	Yes
chr8	75375192	75375512	AluYa1	sense	1p1	4.75	0.3016	75375352	0	75375352	0	4.25	0.5	No	Yes
chr8	77867090	77867112	AluYc2	sense	1p1	5	0.2632	77867101	0	77867101	0	4	1	Yes	Yes
chr8	83740193	83740693	L1HS	sense	2p	5.5	0.2075	83740443	0	83740443	0	0	5.5	Yes	Yes
chr8	85437116	85437390	AluYa5	antisense	1p1	5.5	0.2245	85437262	3	85437262	0	0.25	2.25	Yes	Yes
chr8	90669833	90669905	AluYb8	antisense	1p1	8.58333	0.4383	90669896	4	90669896	0	1.75	2.83333	Yes	Yes
chr8	90669782	90669905	AluYb3a2	antisense	1p1	4.58333	0.2941	90669896	4	90669896	0	0.25	0.333333	Yes	Yes
chr8	90669782	90670282	AluYb3a1	antisense	singleton	4.25	0.2787	90669896	4	90669896	0	0.25	0	Yes	Yes
chr8	90669833	90669905	AluYb9	antisense	1p1	7.33333	0.4	90669896	4	90669896	0	0.5	2.83333	Yes	Yes
chr8	90669438	90669938	AluYd2	antisense	singleton	5	0.3125	90669896	4	90669896	0	0	1	Yes	Yes
chr8	104383018	104383518	AluYf1	sense	2p	4	0.5	104383212	2	104383212	0	0	2	No	No
chr8	110349218	110349390	AluYf1	antisense	1p1	5	0.2083	110349298	3	110349298	0	1	1	Yes	Yes
chr8	117046772	117047108	AluYg6	sense	1p1	11.5	0.3239	117047019	0	117047019	4	2	5.5	Yes	Yes
chr8	130907191	130907691	AluYb9	antisense	2p	2.5	0.2	130907441	0	130907441	0	0	2.5	No	Yes
chr8	130907191	130907691	AluYb8	antisense	2p	4	0.2857	130907441	0	130907441	0	0	4	No	Yes
chr8	138294979	138295207	AluYa5	antisense	1p1	5.58333	0.2182	138295184	2	138295184	0	1.25	2.33333	Yes	Yes
chr8	139325779	139326105	AluYg6	sense	1p1	6	0.5455	139325979	0	139325979	3	2	1	No	Yes
chr8	139325858	139326172	AluYa1	sense	1p1	5	0.5	139325979	0	139325979	3	1	1	No	Yes
chr8	139325879	139326379	AluYf1	sense	singleton	4	0.4444	139325979	0	139325979	3	1	0	No	Yes
chr8	139325928	139326145	AluYa4	sense	1p1	6	0.5455	139325979	0	139325979	3	2	1	No	Yes
chr8	139325928	139326428	AluYd3a1	sense	singleton	4	0.4444	139325979	0	139325979	3	1	0	No	Yes
chr8	139325686	139326186	AluYa5	sense	singleton	4	0.4444	139325979	0	139325979	3	0	1	No	Yes
chr8	140475085	140475585	HERVK	antisense	2p	14	0.6667	140475335	0	140475335	0	0	14	No	No
chr9	3780454	3780954	AluYf1	antisense	2p	2	0.2222	3780704	0	3780704	0	0	2	No	No
chr9	6290484	6290553	L1PA2	sense	1p1	6.5	0.4194	6290518	0	6290518	0	5.5	1	No	No
chr9	6290456	6290524	L1HS	sense	1p1	12.5	0.5814	6290490	0	6290490	0	2.5	10	No	No
chr9	19962962	19963462	L1	sense	2p	6	0.3158	19963212	0	19963212	0	6	0	No	No
chr9	22288700	22288755	AluYa5	antisense	1p1	11.8333	0.4251	22288708	6	22288708	0	2.33333	3.5	Yes	Yes
chr9	22288728	22288755	AluYa4	antisense	1p1	6.83333	0.2993	22288741	0	22288741	0	3.33333	3.5	Yes	Yes
chr9	22288700	22288934	AluYa8	antisense	1p1	7	0.3043	22288708	6	22288708	0	0.333333	0.666667	Yes	Yes
chr9	22288338	22288838	AluYb3a1	antisense	singleton	4.33333	0.2131	22288708	4	22288708	0	0	0.333333	Yes	Yes
chr9	32463713	32464001	L1HS	antisense	1p1	7	0.2	32463887	1	32463895	3	1	2	Yes	Yes
chr9	37594176	37594238	AluYc1	antisense	1p1	6	0.2069	37594235	2	37594235	0	1	3	Yes	Yes
chr9	78952024	78952083	AluYa8	sense	1p1	6.5	0.2131	78952065	0	78952065	5	1	0.5	No	No
chr9	78952055	78952083	AluYa5	sense	1p1	7.5	0.2381	78952065	0	78952065	5	2	0.5	No	No
chr9	78952055	78952555	AluYa4	sense	2p	6	0.2	78952065	0	78952065	4	2	0	No	No
chr9	93057501	93057548	AluYc2	antisense	1p1	10	0.6667	93057512	5	93057512	0	2	3	Yes	Yes
chr9	93057463	93057963	AluYc1	antisense	singleton	6	0.5455	93057512	5	93057512	0	1	0	Yes	Yes
chr9	93194543	93194547	AluYa5	antisense	1p1	4.75	0.2	93194545	0	93194545	0	1.75	3	Yes	Yes
chr9	123054801	123055301	AluYe2	antisense	2p	8	0.25	123055171	6	123055171	0	0	2	Yes	Yes
chr9	136182326	136182826	L1PA3	sense	2p	8.33333	0.625	136182789	2	136182789	0	0	6.33333	Yes	Yes
chr9	136182326	136182826	L1PA2	sense	2p	6.33333	0.5588	136182789	2	136182789	0	0	4.33333	Yes	Yes
chrX	4659109	4659609	L1HS	antisense	2p	3.33333	0.2041	4659603	2	4659603	0	0	1.33333	No	Yes
chrX	14151996	14152003	L1HS	antisense	1p1	18.25	0.7526	14151999	0	14151999	0	10.6667	7.58333	Yes	Yes
chrX	14151995	14151999	L1PA2	antisense	1p1	3.25	0.3514	14151997	0	14151997	0	1.66667	1.58333	Yes	Yes
chrX	34242438	34242447	AluYi6	sense	1p1	5.5	0.2157	34242442	0	34242442	0	4.5	1	Yes	Yes
chrX	35028034	35028105	AluYi6	sense	1p1	21	0.6176	35028103	0	35028103	7	5.5	8.5	Yes	Yes
chrX	56660999	56661499	L1PA3	antisense	2p	4	0.25	56661249	0	56661249	0	4	0	No	No
chrX	76411853	76411903	L1HS	sense	1p1	12	0.375	76411875	0	76411875	5	6	1	No	Yes
chrX	76411853	76412353	L1	sense	2p	8	0.2857	76411875	0	76411875	5	3	0	No	Yes
chrX	76574612	76575112	AluYa5	sense	2p	3.20833	0.2862	76574661	0	76574661	2	1.20833	0	Yes	Yes
chrX	76574612	76575112	AluYa4	sense	2p	3.08333	0.2782	76574661	0	76574661	2	1.08333	0	Yes	Yes
chrX	76574530	76575030	AluYi6	sense	singleton	2.25	0.2195	76574661	0	76574661	2	0.25	0	Yes	Yes
chrX	76574612	76575112	AluYa8	sense	singleton	2.58333	0.2441	76574661	0	76574661	2	0.583333	0	Yes	Yes
chrX	76574570	76575070	AluYe2	sense	singleton	2.125	0.2099	76574661	0	76574661	2	0.125	0	Yes	Yes
chrX	76574570	76575070	AluYd3	sense	singleton	2.125	0.2099	76574661	0	76574661	2	0.125	0	Yes	Yes
chrX	76574570	76575070	AluYd2	sense	singleton	2.125	0.2099	76574661	0	76574661	2	0.125	0	Yes	Yes
chrX	76574570	76575070	AluYc2	sense	singleton	2.125	0.2099	76574661	0	76574661	2	0.125	0	Yes	Yes
chrX	76574570	76575070	AluYc1	sense	singleton	2.125	0.2099	76574661	0	76574661	2	0.125	0	Yes	Yes
chrX	76574625	76575125	AluYa1	sense	2p	3.125	0.2809	76574661	0	76574661	2	1.125	0	Yes	Yes
chrX	76574570	76575070	AluY	sense	singleton	2.125	0.2099	76574661	0	76574661	2	0.125	0	Yes	Yes
chrX	83955355	83955855	L1	sense	singleton	3	0.3	83955368	2	83955368	0	1	0	No	Yes
chrX	98264281	98264781	L1HS	antisense	2p	6.33333	0.2021	98264531	0	98264531	0	6.33333	0	Yes	Yes
chrX	98263791	98264291	L1HS	sense	2p	7	0.2121	98264041	0	98264041	0	0	7	Yes	Yes
chrX	111557601	111557747	L1HS	antisense	1p1	12	0.2927	111557674	0	111557674	0	3	9	Yes	Yes
chrX	113878555	113879055	L1HS	antisense	2p	4	0.3333	113878805	0	113878805	0	0	4	No	No
chrX	122664847	122664884	L1HS	antisense	1p1	10	0.3125	122664857	3	122664857	0	5	2	No	Yes
chrX	126290551	126291051	AluYc1	antisense	singleton	4	0.2353	126290677	3	126290677	0	1	0	Yes	Yes
chrX	126290655	126291155	AluY	antisense	singleton	4	0.2353	126290677	3	126290677	0	1	0	Yes	Yes
chrX	126290299	126290799	AluYe2	antisense	singleton	4	0.2353	126290677	3	126290677	0	0	1	Yes	Yes
chrX	129525264	129525294	L1HS	antisense	1p1	8	0.2105	129525279	0	129525279	0	4.5	3.5	No	Yes
chrX	140515253	140515265	L1HS	antisense	1p1	10	0.3333	140515259	0	140515259	0	6	4	No	Yes
chrX	152001607	152002107	AluYi6	sense	2p	6	0.2143	152001805	0	152001805	3	3	0	Yes	Yes

## Sheet: Absences
Chr	Start	End	TransposonName	5'_Junction	3'_Junction	Variant	Frequency	In DGV same individual?	In DGV?
chr1	1465928	1466235	AluYa5			9	0.375	Yes	Yes
chr1	2911412	2911548	L1ME3A	2911548(-)		6	0.5	Yes	Yes
chr1	2911412	2911856	L1ME3A,AluYg6	2911536(+),2911548(-)	2911851(+),2911863(-)	16	0.5818	Yes	Yes
chr1	2911412	2911986	L1ME3A,AluYg6	2911536(+),2911548(-)	2911851(+),2911863(-)	15	0.566	Yes	Yes
chr1	2911549	2911856	AluYg6	2911536(+),2911548(-)	2911851(+),2911863(-)	16	0.5818	Yes	Yes
chr1	2911549	2911986	AluYg6,L1ME3A	2911536(+),2911548(-)	2911851(+),2911863(-)	18	0.6102	Yes	Yes
chr1	4155092	4155460	MLT1C,AluYb8	4155146(+),4155159(-)	4155461(+),4155474(-)	17	0.5231	Yes	Yes
chr1	4155092	4155523	MLT1C,AluYb8	4155146(+),4155159(-)	4155461(+),4155474(-)	19	0.5507	Yes	Yes
chr1	4155157	4155523	AluYb8,MLT1C	4155146(+),4155159(-)	4155461(+),4155474(-)	17	0.5231	Yes	Yes
chr1	13016847	13016970	AluJr			1	0.2222	Yes	Yes
chr1	17684764	17685090	AT_rich,AluYf4			2	0.2105	No	Yes
chr1	17684764	17685116	AT_rich,AluYf4			4	0.3478	No	Yes
chr1	26489681	26490134	L2b,AluYa5	26489812(+),26489823(-)	26490139(+),26490150(-)	21	0.6562	No	Yes
chr1	26489825	26490134	AluYa5	26489812(+),26489823(-)	26490139(+),26490150(-)	28	0.7179	No	Yes
chr1	26489825	26490370	AluYa5,L2b	26489812(+),26489823(-)	26490139(+)	16	0.5926	No	Yes
chr1	28247700	28248112	MER8,AluYb8	28247799(+),28247807(-)	28248109(+),28248117(-)	27	0.8182	No	Yes
chr1	28247808	28248112	AluYb8	28247799(+),28247807(-)	28248109(+),28248117(-)	30	0.8333	No	Yes
chr1	39998186	40001232	AluY,L1M4,AluJr,AluJb,AluJo,L1M1,FLAM_C,L1MB8	39998196(+)	40001239(+)	9	0.3396	Yes	Yes
chr1	39998488	40001525	L1M4,AluJr,AluY,AluJb,AluJo,L1M1,FLAM_C,L1MB8		40001239(+)	4	0.2105	Yes	Yes
chr1	42743001	42743496	AluJr4,AluY,AluYa5		42743485(+)	6	0.25	No	Yes
chr1	42743052	42743496	AluY,AluYa5	42743169(+)	42743485(+)	7	0.4	No	Yes
chr1	42743187	42743496	AluYa5	42743169(+)	42743485(+)	11	0.5116	No	Yes
chr1	42743187	42743670	AluYa5	42743169(+)	42743485(+)	7	0.4	No	Yes
chr1	43857135	43857784	L3,MER33,AluY	43857470(-)	43857792(+),43857807(-)	14	0.56	No	Yes
chr1	43857390	43857784	MER33,AluY	43857455(+),43857470(-)	43857792(+),43857807(-)	16	0.5926	No	Yes
chr1	43857471	43857784	AluY	43857455(+),43857470(-)	43857792(+),43857807(-)	16	0.5926	No	Yes
chr1	43857471	43858026	AluY,MER33	43857455(+),43857470(-)	43857792(+)	11	0.5	No	Yes
chr1	46207182	46207599	MIR,AluYk11	46207286(+),46207295(-)	46207599(+),46207608(-)	16	0.4571	No	Yes
chr1	46207291	46207599	AluYk11	46207286(+),46207295(-)	46207599(+),46207608(-)	14	0.4242	No	Yes
chr1	46207291	46207705	AluYk11,MIR	46207286(+),46207295(-)	46207599(+),46207608(-)	14	0.4242	No	Yes
chr1	46365870	46366436	L1P4,AluYb8	46366125(-)	46366437(+),46366455(-)	19	0.7917	No	Yes
chr1	46366119	46366436	AluYb8	46366107(+),46366125(-)	46366437(+),46366455(-)	35	0.875	No	Yes
chr1	54367428	54369638	FAM,L2a,L2c,MER45C,AluSz	54368674(-)	54368671(+)	8	0.3077	Yes	Yes
chr1	54367650	54369638	L2a,L2c,MER45C,AluSz	54368674(-)	54368671(+)	8	0.3077	Yes	Yes
chr1	54367650	54369857	L2a,L2c,MER45C,AluSz,MIR	54368674(-)	54368671(+)	8	0.3077	Yes	Yes
chr1	55287561	55287870	AluYa5	55287551(+),55287567(-)	55287870(+),55287886(-)	17	0.5	Yes	Yes
chr1	56401294	56401607	AluYa5	56401282(+),56401293(-)	56401604(+),56401615(-)	39	0.9398	No	Yes
chr1	56830954	56834954	L1MC4,L1HS	56831124(-)	56834962(+),56834980(-)	9	0.4091	Yes	Yes
chr1	56831125	56834954	L1HS	56831106(+),56831124(-)	56834962(+),56834980(-)	14	0.5185	Yes	Yes
chr1	56887517	56888019	L1MC3,AluYa5	56887711(-)	56888017(+),56888029(-)	22	0.7097	No	Yes
chr1	56887710	56888019	AluYa5	56887699(+),56887711(-)	56888017(+),56888029(-)	38	0.8085	No	Yes
chr1	57242492	57242935	MIRb,AluYa5	57242607(+),57242625(-)	57242947(+),57242965(-)	28	0.8615	No	Yes
chr1	57242625	57242935	AluYa5	57242607(+),57242625(-)	57242947(+),57242965(-)	30	0.8696	No	Yes
chr1	57242625	57243077	AluYa5,MIRb	57242607(+),57242625(-)	57242947(+),57242965(-)	31	0.8732	No	Yes
chr1	58343214	58343535	AluYb8	58343211(+),58343223(-)	58343536(+),58343548(-)	27	0.7297	No	Yes
chr1	62390603	62390901	AluYc	62390586(+),62390602(-)	62390936(+),62390952(-)	33	0.7765	No	Yes
chr1	63151834	63152158	AluYb8	63151819(+),63151835(-)	63152159(+),63152175(-)	34	0.9189	No	Yes
chr1	63705254	63708163	L2a,(TTTA)n,L1HS	63705356(+),63705366(-)	63708147(+),63708157(-)	11	0.3729	Yes	Yes
chr1	63705369	63708163	(TTTA)n,L1HS	63705356(+),63705366(-)	63708147(+),63708157(-)	10	0.3509	Yes	Yes
chr1	63705369	63708305	(TTTA)n,L1HS,MIRb	63705356(+),63705366(-)	63708147(+),63708157(-)	10	0.3509	Yes	Yes
chr1	63705412	63708305	L1HS,MIRb	63705356(+),63705366(-)	63708147(+),63708157(-)	10	0.3509	Yes	Yes
chr1	65682307	65682683	T-rich,AluJr	65682230(+),65682233(-)	65682595(+),65682598(-)	24	0.5333	Yes	Yes
chr1	66024233	66030259	L1PA2	66024188(-)	66030283(-)	17	0.5763	Yes	Yes
chr1	66263923	66264240	AluYb8	66263909(+)	66264243(+)	5	0.3846	No	Yes
chr1	66263923	66264335	AluYb8,AluSz	66263909(+)	66264243(+)	12	0.6	No	Yes
chr1	67201165	67201538	L1MA8,AluYb8	67201204(+),67201222(-)	67201537(+),67201555(-)	25	0.8621	No	Yes
chr1	67201165	67201625	L1MA8,AluYb8,AT_rich	67201204(+),67201222(-)	67201537(+),67201555(-)	24	0.8571	No	Yes
chr1	67201222	67201591	AluYb8,L1MA8	67201204(+),67201222(-)	67201537(+),67201555(-)	23	0.8519	No	Yes
chr1	67201222	67201625	AluYb8,L1MA8,AT_rich	67201204(+),67201222(-)	67201537(+),67201555(-)	25	0.8621	No	Yes
chr1	69806825	69807314	THE1B,AluYa5	69807004(-)	69807312(+),69807324(-)	22	0.7719	No	Yes
chr1	69807005	69807314	AluYa5	69806992(+),69807004(-)	69807312(+),69807324(-)	39	0.8571	No	Yes
chr1	69943526	69944022	L1ME3A,AluYa5	69943731(-)	69944022(+),69944038(-)	18	0.9231	No	Yes
chr1	69943725	69944022	AluYa5	69943715(+),69943731(-)	69944022(+),69944038(-)	33	0.9565	No	Yes
chr1	70027331	70027649	AluYb9			8	0.4	No	Yes
chr1	70767985	70768437	GC_rich,AluYa5	70768111(+),70768127(-)	70768435(+),70768451(-)	13	0.4727	Yes	Yes
chr1	70768128	70768437	AluYa5	70768111(+),70768127(-)	70768435(+),70768451(-)	11	0.4314	Yes	Yes
chr1	70946150	70946520	L1MC5,AluY	70946189(+),70946205(-)	70946521(+),70946537(-)	52	0.9905	No	Yes
chr1	70946150	70946628	L1MC5,AluY	70946189(+),70946205(-)	70946521(+),70946537(-)	39	0.9873	No	Yes
chr1	70946150	70946734	L1MC5,AluY,(TG)n	70946189(+),70946205(-)	70946521(+)	31	0.9841	No	Yes
chr1	70946201	70946520	AluY	70946189(+),70946205(-)	70946521(+),70946537(-)	39	0.9873	No	Yes
chr1	70946201	70946628	AluY,L1MC5	70946189(+),70946205(-)	70946521(+),70946537(-)	39	0.9873	No	Yes
chr1	71741054	71741629	HAL1,AluYb8	71741332(-)	71741630(+),71741643(-)	23	0.9787	No	Yes
chr1	71741348	71741629	AluYb8	71741319(+),71741332(-)	71741630(+),71741643(-)	40	0.9877	No	Yes
chr1	73753555	73753915	L1M4,AluYa5	73753600(+),73753607(-)	73753916(+),73753923(-)	52	0.9905	No	Yes
chr1	73753605	73753915	AluYa5	73753600(+),73753607(-)	73753916(+),73753923(-)	42	0.9882	No	Yes
chr1	73768798	73769108	AluY	73768783(+),73768797(-)	73769135(+),73769149(-)	33	0.7586	Yes	Yes
chr1	73768798	73769399	AluY,L3	73768783(+),73768797(-)	73769135(+)	20	0.6557	Yes	Yes
chr1	74984517	74985255	T-rich,L1HS	74984515(+)	74985250(+)	20	0.5	No	Yes
chr1	74984566	74985255	L1HS	74984515(+)	74985250(+)	13	0.3939	No	Yes
chr1	76011877	76012195	AluYb8	76011865(+),76011881(-)	76012196(+)	30	0.9677	No	Yes
chr1	77100374	77100655	AluYa5	77100366(+),77100375(-)	77100650(+),77100659(-)	19	0.5672	No	Yes
chr1	77100374	77100901	AluYa5,CT-rich	77100366(+),77100375(-)	77100650(+)	11	0.4314	No	Yes
chr1	80114182	80114489	AluYa5		80114490(+)	5	0.2381	No	Yes
chr1	80114182	80114530	AluYa5,L2a		80114490(+)	5	0.2381	No	Yes
chr1	81194355	81194664	AluYa5	81194341(+)	81194669(+)	9	0.3103	No	Yes
chr1	81194355	81194858	AluYa5,ERVL-E-int	81194341(+)	81194669(+)	7	0.2593	No	Yes
chr1	81404585	81410942	(GA)n,MSTD,(T)n,L1HS	81404772(-)	81410949(+),81410964(-)	9	0.5455	Yes	Yes
chr1	81404771	81410942	(T)n,L1HS	81404772(-)	81410949(+),81410964(-)	9	0.5455	Yes	Yes
chr1	81687798	81688115	AluYb8	81687784(+),81687796(-)	81688114(+),81688126(-)	23	0.697	No	Yes
chr1	83125969	83127577	L1HS,A-rich			4	0.2105	No	Yes
chr1	84517929	84524628	(T)n,(T)n,T-rich,L1HS,HERVH-int,LTR7Y	84517925(+),84517953(-)	84524630(+),84524658(-)	15	0.6	Yes	Yes
chr1	84517929	84524628	(T)n,T-rich,L1HS,HERVH-int,LTR7Y	84517925(+),84517953(-)	84524630(+),84524658(-)	27	0.7297	Yes	Yes
chr1	84518004	84524628	T-rich,L1HS,HERVH-int,LTR7Y	84517925(+),84517953(-)	84524630(+),84524658(-)	15	0.6	Yes	Yes
chr1	85748413	85748978	MIRb,AluYb8	85748634(-)	85748951(+),85748965(-)	15	0.7692	No	Yes
chr1	85748633	85748950	AluYb8	85748620(+),85748634(-)	85748951(+),85748965(-)	21	0.8235	No	Yes
chr1	85748633	85748978	AluYb8,MIR	85748620(+),85748634(-)	85748951(+),85748965(-)	32	0.8767	No	Yes
chr1	86405806	86406116	AluY	86405790(+),86405805(-)	86406119(+),86406134(-)	32	0.8205	No	Yes
chr1	86740983	86741690	L1HS	86740980(+),86740986(-)	86741698(+),86741704(-)	42	0.8155	No	Yes
chr1	91624680	91625058	MLT1D,AluYa5	91624771(+),91624787(-)	91625055(+),91625071(-)	23	0.8846	No	Yes
chr1	91624788	91625058	AluYa5	91624771(+),91624787(-)	91625055(+),91625071(-)	26	0.8966	No	Yes
chr1	91624788	91625372	AluYa5,MLT1D	91624771(+),91624787(-)	91625055(+)	15	0.8333	No	Yes
chr1	91914109	91914550	L1HS	91914095(+),91914111(-)	91914551(+)	20	0.6061	Yes	Yes
chr1	95690314	95690836	FLAM_C,AT_rich,AluYa5	95690524(-)	95690830(+),95690844(-)	15	1	No	Yes
chr1	95690314	95690855	FLAM_C,AT_rich,AluYa5	95690524(-)	95690830(+),95690844(-)	16	1	No	Yes
chr1	95690509	95690855	AT_rich,AluYa5	95690510(+),95690524(-)	95690830(+),95690844(-)	27	1	No	Yes
chr1	95690525	95690855	AluYa5,AT_rich	95690510(+),95690524(-)	95690830(+),95690844(-)	20	1	No	Yes
chr1	103047693	103048003	AluY	103047678(+),103047695(-)	103048009(+),103048026(-)	47	1	No	Yes
chr1	103047693	103048003	AluY,AluJb,AluSx	103047678(+),103047695(-)	103048009(+),103048026(-)	31	1	No	Yes
chr1	103096077	103096385	AluYa5	103096065(+),103096080(-)	103096385(+),103096400(-)	41	0.988	No	Yes
chr1	105428325	105428639	AluYa5	105428309(+),105428337(-)	105428640(+),105428668(-)	29	0.9667	No	Yes
chr1	105428325	105428793	AluYa5,L1PA16	105428309(+),105428337(-)	105428640(+),105428668(-)	29	0.9667	No	Yes
chr1	105428325	105428865	AluYa5,L1PA16,Kanga1c	105428309(+),105428337(-)	105428640(+)	25	0.9615	No	Yes
chr1	105866782	105867045	AluYb9	105866770(+),105866791(-)	105867045(+)	11	0.4074	No	Yes
chr1	109597690	109598040	(TTTTTG)n,AluYf4	109597710(+),109597727(-)	109598041(+),109598059(-)	25	0.8929	No	Yes
chr1	109597731	109598040	AluYf4	109597710(+),109597727(-)	109598041(+),109598059(-)	25	0.8929	No	Yes
chr1	109597731	109598340	AluYf4,AluSp	109597710(+),109597727(-)	109598041(+)	20	0.8696	No	Yes
chr1	113799572	113799875	AluJb	113799631(-)		8	0.4	Yes	Yes
chr1	115796899	115797168	AluYa5	115796902(-)	115797173(+),115797187(-)	23	0.7302	No	Yes
chr1	118091052	118091260	AluYa5	118091036(+),118091051(-)	118091259(+),118091274(-)	35	0.7071	No	Yes
chr1	118091052	118091408	AluYa5,L1MEg	118091036(+),118091051(-)	118091259(+),118091274(-)	36	0.7129	No	Yes
chr1	142535605	142537296	(GAATG)n,AluSz6,(GAATG)n,AluJo,(GAATG)n,(GAATG)n,AluJb,(GAATG)n,AluSc,(GAGTG)n	142535866(-)	142535441(+)	51	0.24	No	Yes
chr1	144526539	144526851	AluSx		144526539(+)	9	0.2727	No	No
chr1	145026747	145027058	AluYb8	145026729(+),145026746(-)	145027053(+),145027070(-)	67	0.5296	No	Yes
chr1	145185753	145186062	AluYf4			3	0.2727	No	Yes
chr1	149891592	149892068	AluSx,MamRep605,AluY	149891728(-)	149892070(-)	8	0.2759	Yes	Yes
chr1	149891728	149892192	MamRep605,AluY	149891728(-)	149892070(-)	7	0.25	Yes	Yes
chr1	150691452	150691760	AluYa5	150691432(+),150691451(-)	150691767(+),150691786(-)	52	0.9905	No	Yes
chr1	153133717	153134102	L1MB1	153133706(+)	153133964(+)	9	0.3	Yes	Yes
chr1	158629251	158629699	Charlie1,AluYb8	158629371(+),158629387(-)	158629700(+),158629716(-)	18	0.6207	No	Yes
chr1	158629386	158629799	AluYb8,Charlie1	158629371(+),158629387(-)	158629700(+),158629716(-)	20	0.6452	No	Yes
chr1	158712047	158712352	AluYa5	158712031(+),158712047(-)	158712354(+),158712370(-)	14	0.4058	Yes	Yes
chr1	160934832	160935340	L1MB3,AluYa5	160935035(-)	160935337(+),160935352(-)	23	0.9583	No	Yes
chr1	160934832	160935433	L1MB3,AluYa5	160935035(-)	160935337(+),160935352(-)	22	0.9565	No	Yes
chr1	160934910	160935433	L1MB3,AluYa5	160935020(+),160935035(-)	160935337(+),160935352(-)	28	0.9655	No	Yes
chr1	160935036	160935433	AluYa5,L1MB3	160935020(+),160935035(-)	160935337(+),160935352(-)	31	0.9688	No	Yes
chr1	162052676	162052985	AluYa5	162052665(+),162052680(-)	162052986(+),162053001(-)	38	0.7917	No	Yes
chr1	171261236	171261543	AluYa5			6	0.2069	No	Yes
chr1	173944532	173945064	L2a,MER104,AluYa5	173944755(-)	173945068(+),173945086(-)	8	0.2807	Yes	Yes
chr1	173944583	173945064	MER104,AluYa5	173944755(-)	173945068(+),173945086(-)	9	0.3051	Yes	Yes
chr1	173944755	173945064	AluYa5	173944755(-)	173945068(+),173945086(-)	13	0.3881	Yes	Yes
chr1	173944755	173945292	AluYa5,L2a		173945068(+)	7	0.2545	Yes	Yes
chr1	176478126	176478771	L1ME1,THE1C,THE1D	176478217(+),176478261(-)	176478774(+)	16	1	No	Yes
chr1	176478126	176478857	L1ME1,THE1C,THE1D	176478217(+),176478261(-)	176478774(+)	15	1	No	Yes
chr1	176478246	176478857	THE1C,THE1D,L1ME1	176478217(+),176478261(-)	176478774(+)	16	1	No	Yes
chr1	180183534	180183829	AluSc	180183846(-)		4	0.3636	No	Yes
chr1	180183842	180184150	AluYh9	180183846(-)	180184105(+),180184166(-)	17	0.6939	No	Yes
chr1	180183842	180184257	AluYh9,AluYk11	180183846(-)	180184105(+),180184166(-)	10	0.5714	No	Yes
chr1	180183842	180184348	AluYh9,AluYk11,tRNA-Val-GTY	180183846(-)	180184105(+)	8	0.5161	No	Yes
chr1	180293001	180293313	AluYb8	180292989(+),180293004(-)	180293314(+),180293329(-)	36	0.8571	No	Yes
chr1	182289333	182289636	AluYa5	182289324(+),182289334(-)	182289637(+),182289647(-)	15	0.3947	Yes	Yes
chr1	182952018	182952308	AluYg6	182952006(+),182952023(-)	182952308(+),182952325(-)	16	0.5246	Yes	Yes
chr1	184814613	184820798	AluJr4,L1HS,AT_rich	184814728(+),184814743(-)	184820785(+),184820800(-)	18	0.5806	No	Yes
chr1	184814751	184820775	L1HS	184814728(+),184814743(-)	184820785(+),184820800(-)	17	0.5667	No	Yes
chr1	184814751	184820798	L1HS,AT_rich	184814728(+),184814743(-)	184820785(+),184820800(-)	21	0.6176	No	Yes
chr1	184937054	184937364	AluYb9	184937037(+),184937053(-)	184937360(+)	36	0.8675	No	Yes
chr1	185372897	185373424	LTR1A2,AluYb8	185373106(-)	185373445(-)	10	0.6061	No	Yes
chr1	185373107	185373424	AluYb8	185373090(+),185373106(-)	185373429(+),185373445(-)	16	0.7805	No	Yes
chr1	185373107	185373590	AluYb8,LTR1A2	185373090(+),185373106(-)	185373429(+),185373445(-)	13	0.7429	No	Yes
chr1	185373107	185373712	AluYb8,LTR1A2,(CA)n	185373090(+),185373106(-)	185373429(+)	9	0.6667	No	Yes
chr1	188994967	188995284	AluYb8	188994948(+)	188995284(+)	11	0.4074	No	Yes
chr1	189084795	189085231	L1MB7,L1HS	189084961(-)	189085233(-)	7	0.2258	Yes	Yes
chr1	190833167	190833366	(TTG)n,L1P4a	190833166(+)	190833188(+)	6	0.2182	No	No
chr1	193235662	193235853	L1MD2		193235649(+)	6	0.5455	No	Yes
chr1	194517587	194517737	(CA)n,L1MA9			4	0.2857	No	Yes
chr1	196158053	196158324	AluYf4			7	0.5	No	Yes
chr1	197500517	197503284	(T)n,L1HS	197500505(+),197500520(-)	197503269(+),197503284(-)	37	0.9024	No	Yes
chr1	197500517	197503284	(T)n,(T)n,L1HS	197500505(+),197500520(-)	197503269(+),197503284(-)	25	0.8621	No	Yes
chr1	199438420	199440237	MLT1A1,L1HS,(A)n		199440234(+)	4	0.2105	No	Yes
chr1	199438739	199440237	L1HS,(A)n	199438726(+)	199440234(+)	13	0.6842	No	Yes
chr1	199438739	199440297	L1HS,(A)n,(A)n,MLT1A1	199438726(+)	199440234(+)	7	0.5385	No	Yes
chr1	199438739	199440297	L1HS,(A)n,MLT1A1	199438726(+)	199440234(+)	16	0.7273	No	Yes
chr1	199438739	199440504	L1HS,(A)n,MLT1A1,L2b	199438726(+),199438743(-)	199440234(+)	10	0.6897	No	Yes
chr1	210295176	210295622	MamRep434,MLT1I,AluYa5	210295303(+),210295320(-)	210295623(+),210295640(-)	16	0.5614	No	Yes
chr1	210295269	210295622	MLT1I,AluYa5	210295303(+),210295320(-)	210295623(+),210295640(-)	17	0.5763	No	Yes
chr1	210295317	210295622	AluYa5	210295303(+),210295320(-)	210295623(+),210295640(-)	15	0.5455	No	Yes
chr1	214770010	214770388	AluSx1,MLT1B	214770103(-)	214770440(+)	11	0.275	Yes	Yes
chr1	217754013	217754382	MER5A1,AluYb9	217754074(+)	217754378(+)	6	0.2449	No	Yes
chr1	217754013	217754443	MER5A1,AluYb9	217754074(+)	217754378(+)	5	0.2128	No	Yes
chr1	217754090	217754443	AluYb9,MER5A1	217754074(+)	217754378(+)	8	0.3019	No	Yes
chr1	217917385	217917830	MIR,(CATTT)n,AluYa5	217917511(+),217917522(-)	217917825(+),217917836(-)	12	0.4528	Yes	Yes
chr1	217917464	217917830	(CATTT)n,AluYa5	217917511(+),217917522(-)	217917825(+),217917836(-)	13	0.4727	Yes	Yes
chr1	218182570	218188655	L1HS,LTR49	218182488(+),218182502(-)	218188595(+),218188609(-)	22	0.5641	No	Yes
chr1	218245637	218246489	L1HS	218245628(+)	218246490(+)	18	0.5217	Yes	Yes
chr1	218785838	218786234	(T)n,AluYa5	218785913(+),218785930(-)	218786234(+),218786251(-)	18	0.9474	No	Yes
chr1	218785838	218786234	(T)n,(T)n,AluYa5	218785913(+),218785930(-)	218786234(+),218786251(-)	13	0.9286	No	Yes
chr1	218785925	218786234	AluYa5	218785913(+),218785930(-)	218786234(+),218786251(-)	19	0.95	No	Yes
chr1	222034159	222034468	AluYa5	222034143(+),222034158(-)	222034476(+),222034491(-)	32	0.8205	No	Yes
chr1	224392830	224393134	AluY	224392821(+),224392834(-)	224393135(+)	30	0.9836	No	Yes
chr1	225256540	225256806	AluYa5	225256531(+),225256545(-)	225256802(+),225256816(-)	36	0.8889	No	Yes
chr1	225344409	225344716	AluYa5	225344401(+)	225344716(+)	11	0.3333	No	Yes
chr1	225762322	225762622	AluY	225762321(-)	225762640(-)	9	0.72	No	Yes
chr1	225762322	225762646	AluY,AT_rich	225762321(-)	225762640(-)	23	0.8679	No	Yes
chr1	228024107	228024412	AluYa5	228024093(+)	228024406(+)	17	0.5763	No	Yes
chr1	228572181	228572490	AluYa5	228572160(+),228572175(-)	228572490(+),228572505(-)	32	0.7529	No	Yes
chr1	228814832	228815141	AluYa5	228814805(+),228814818(-)	228815142(+),228815155(-)	21	0.9545	No	Yes
chr1	228814832	228815211	AluYa5,HERVH-int	228814805(+),228814818(-)	228815142(+),228815155(-)	22	0.9565	No	Yes
chr1	232423128	232423446	AluYb8	232423118(+),232423133(-)	232423447(+),232423462(-)	18	0.8	No	Yes
chr1	232423128	232423569	AluYb8,MIR3	232423118(+),232423133(-)	232423447(+),232423462(-)	16	0.7805	No	Yes
chr1	232775538	232775843	AluYa5	232775529(+),232775540(-)	232775844(+),232775855(-)	28	0.5714	No	Yes
chr1	234587212	234587512	AluYa5	234587191(+),234587211(-)	234587502(+)	29	0.8529	No	Yes
chr1	236054598	236054913	AluYb8	236054575(+),236054591(-)	236054914(+),236054930(-)	17	0.7391	Yes	Yes
chr1	236549107	236551422	(TCTCCC)n,SVA_F,L1M5	236549086(+)	236551330(+)	19	0.8837	Yes	Yes
chr1	236549107	236551447	(TCTCCC)n,SVA_F,L1M5,(TG)n	236549086(+)	236551330(+)	25	0.9091	Yes	Yes
chr1	236594940	236595252	AluYb8	236594925(+),236594939(-)	236595251(+),236595265(-)	32	0.6882	No	Yes
chr1	240617008	240617319	AluYb8	240616990(+),240617007(-)	240617315(+),240617332(-)	19	0.7755	No	Yes
chr1	240641266	240641657	L1MEi,AluY			9	0.3913	Yes	Yes
chr1	241149872	241150181	AluYf4	241149856(+),241149873(-)	241150182(+),241150199(-)	57	0.9913	No	Yes
chr1	241360552	241360853	AluYa5	241360537(+),241360553(-)	241360853(+),241360869(-)	36	0.878	No	Yes
chr1	241586079	241586358	AluJo	241586227(-)		8	0.3636	No	Yes
chr1	241586404	241586543	L1MC5a		241586489(+)	6	0.3243	No	Yes
chr1	247027668	247028178	MIR,AluYb8		247028186(+)	10	0.3846	Yes	Yes
chr1	247027894	247028178	AluYb8	247027875(+)	247028186(+)	25	0.8333	Yes	Yes
chr1	247850476	247856506	L1HS	247850455(+),247850475(-)	247856509(+),247856529(-)	24	0.7059	Yes	Yes
chr1	248051289	248057640	MIRc,(TTTA)n,AT_rich,L1PA2	248051492(-)	248057653(-)	15	0.9375	No	Yes
chr1	248051289	248057640	MIRc,(TTTA)n,(TTTA)n,AT_rich,L1PA2	248051492(-)	248057653(-)	15	0.9375	No	Yes
chr1	248051484	248057640	(TTTA)n,AT_rich,L1PA2	248051492(-)	248057653(-)	23	0.9583	No	Yes
chr10	2379355	2379798	(TG)n,AluYb8	2379470(+),2379486(-)	2379798(+),2379814(-)	22	0.8302	Yes	Yes
chr10	2379355	2379798	(TG)n,(TG)n,AluYb8	2379470(+),2379486(-)	2379798(+),2379814(-)	19	0.8085	Yes	Yes
chr10	2379485	2379798	AluYb8	2379470(+),2379486(-)	2379798(+),2379814(-)	26	0.8525	Yes	Yes
chr10	4634812	4635121	AluYa5	4634798(+),4634811(-)	4635118(+),4635131(-)	47	0.9691	No	Yes
chr10	6252547	6252845	AluY			4	0.2759	No	Yes
chr10	6411598	6417629	L1HS	6411563(+),6411580(-)	6417630(+),6417647(-)	46	0.9388	Yes	Yes
chr10	7793831	7794034	AluYk4	7793830(-)	7794039(+),7794052(-)	22	0.7857	No	Yes
chr10	9519653	9520121	MLT1D,AluYa5	9519828(-)	9520118(+),9520135(-)	25	0.9615	No	Yes
chr10	9519823	9520121	AluYa5	9519811(+),9519828(-)	9520118(+),9520135(-)	36	0.973	No	Yes
chr10	9519823	9520410	AluYa5,MLT1D	9519811(+),9519828(-)	9520118(+)	21	0.9545	No	Yes
chr10	10493416	10493732	AluYb8	10493409(+),10493419(-)	10493733(+),10493743(-)	40	0.8989	Yes	Yes
chr10	10493416	10493877	AluYb8,L1ME2	10493409(+),10493419(-)	10493733(+),10493743(-)	32	0.8767	Yes	Yes
chr10	10493416	10493990	AluYb8,L1ME2,L1MA4	10493409(+),10493419(-)	10493733(+)	17	0.7907	Yes	Yes
chr10	10708544	10708854	AluY	10708535(+),10708549(-)	10708853(+),10708867(-)	16	0.4384	No	Yes
chr10	10708544	10708960	AluY,(CA)n	10708535(+),10708549(-)	10708853(+),10708867(-)	14	0.4058	No	Yes
chr10	12560377	12562971	L1MEf,SVA_E,SVA_D,(AGGGGG)n	12560459(+),12560473(-)	12562974(+),12562988(-)	16	0.6667	No	Yes
chr10	12637059	12637363	AluSq2		12637342(+)	8	0.2254	No	No
chr10	14936325	14936665	Tigger12,AluY	14936348(+),14936359(-)	14936666(+),14936677(-)	9	0.3158	No	Yes
chr10	15957731	15963752	L1PA2	15957723(-)	15963776(-)	10	0.2105	No	Yes
chr10	16360002	16360591	AluJr,MIRb,L2b,(TG)n	16360591(-)	16360582(-)	5	0.2703	No	No
chr10	18503241	18503584	MamRep38,AluSz		18503590(+)	19	0.5672	Yes	Yes
chr10	19397325	19397645	AluYb8	19397308(+),19397326(-)	19397646(+),19397664(-)	24	0.7869	No	Yes
chr10	20667089	20667569	MER81,L1MA9,AluYa5	20667259(-)	20667566(+),20667580(-)	18	0.5373	No	Yes
chr10	20667220	20667259	L1MA9	20667259(-)		8	0.4211	No	Yes
chr10	20667220	20667569	L1MA9,AluYa5	20667245(+),20667259(-)	20667566(+),20667580(-)	20	0.5634	No	Yes
chr10	20667260	20667669	AluYa5,L1MA9	20667245(+),20667259(-)	20667566(+),20667580(-)	21	0.5753	No	Yes
chr10	25098085	25098419	AluYa5	25098081(+),25098089(-)	25098420(+),25098428(-)	53	0.9815	No	Yes
chr10	26354765	26355115	AluYg6,L2a	26354751(+)	26355069(+)	18	0.6102	Yes	Yes
chr10	26608107	26608228	L2a,AluYb8,L1MD3	26608222(-)	26608331(-)	7	0.3111	No	Yes
chr10	26767740	26768252	Arthur1,AluYa5	26767957(-)	26768264(-)	14	0.7179	No	Yes
chr10	26767958	26768252	AluYa5	26767941(+),26767957(-)	26768248(+),26768264(-)	17	0.7907	No	Yes
chr10	26767958	26768312	AluYa5,L1PREC2	26767941(+),26767957(-)	26768248(+),26768264(-)	21	0.8235	No	Yes
chr10	29712153	29712723	(T)n,L1HS,L1P1	29712135(+),29712154(-)	29712711(+),29712730(-)	15	0.4412	Yes	Yes
chr10	32705738	32706046	AluY	32705726(+),32705737(-)	32706065(+),32706076(-)	36	0.9863	No	Yes
chr10	32705738	32706068	AluY,(TA)n	32705726(+),32705737(-)	32706065(+),32706076(-)	44	0.9888	No	Yes
chr10	32705738	32706068	AluY,(TA)n,(TA)n	32705726(+),32705737(-)	32706065(+),32706076(-)	36	0.9863	No	Yes
chr10	33492651	33492929	AluYb8	33492640(+)	33492930(+)	7	0.25	Yes	Yes
chr10	34684484	34684801	AluYb8	34684468(+)	34684794(+)	10	0.4545	Yes	Yes
chr10	35593227	35593537	AluYa5	35593206(+),35593225(-)	35593537(+),35593556(-)	35	0.7778	No	Yes
chr10	35593227	35593768	AluYa5,MER20	35593206(+),35593225(-)	35593537(+)	30	0.75	No	Yes
chr10	36411778	36412187	L1PB1,AluYa5	36411867(+)	36412187(+)	8	0.3556	Yes	Yes
chr10	36411882	36412187	AluYa5	36411867(+)	36412187(+)	9	0.383	Yes	Yes
chr10	43274213	43274522	AluYa5	43274200(+),43274211(-)	43274533(+),43274544(-)	42	0.8485	Yes	Yes
chr10	43274213	43274700	AluYa5,L2	43274200(+),43274211(-)	43274533(+)	32	0.8101	Yes	Yes
chr10	43896264	43896541	AluY	43896339(-)	43896340(+)	7	0.2414	No	No
chr10	44901310	44901609	AluYa5	44901295(+)	44901604(+)	14	0.5091	No	Yes
chr10	47088387	47088696	AluYa5	47088375(+),47088385(-)	47088704(+),47088714(-)	64	0.9275	No	Yes
chr10	49917171	49917481	AluYb8	49917153(+),49917171(-)	49917477(+),49917495(-)	41	0.988	No	Yes
chr10	50277884	50278326	MER33,AluYa5	50278000(+),50278015(-)	50278318(+),50278333(-)	16	0.5714	No	Yes
chr10	50278016	50278326	AluYa5	50278000(+),50278015(-)	50278318(+),50278333(-)	16	0.5714	No	Yes
chr10	50278016	50278509	AluYa5,MER33	50278000(+),50278015(-)	50278318(+)	13	0.52	No	Yes
chr10	53578486	53578795	AluYa5	53578470(+),53578486(-)	53578800(+),53578816(-)	21	0.7	Yes	Yes
chr10	54441206	54441514	AluY	54441196(+),54441209(-)	54441514(+),54441527(-)	35	0.9859	No	Yes
chr10	54441206	54441718	AluY,MIRc	54441196(+),54441209(-)	54441514(+)	25	0.9804	No	Yes
chr10	54860821	54861130	AluYa5	54860820(-)	54861140(-)	26	0.8254	No	Yes
chr10	55958253	55958548	AluYa5	55958256(+)	55958548(+)	8	0.381	Yes	Yes
chr10	56517037	56517340	AluYg6			6	0.2927	Yes	Yes
chr10	56517037	56517513	AluYg6,(GA)n			5	0.2273	Yes	Yes
chr10	57702056	57702365	AluYa5	57702050(-)	57702391(-)	16	0.5	No	Yes
chr10	57702056	57702459	AluYa5,AT_rich	57702050(-)	57702391(-)	18	0.5294	No	Yes
chr10	59015035	59015559	L1PB1,AluYb8	59015226(-)	59015569(-)	7	0.2917	No	Yes
chr10	59015242	59015559	AluYb8	59015217(+),59015226(-)	59015560(+),59015569(-)	12	0.4364	No	Yes
chr10	61365380	61365800	L1PA8,AluY	61365481(+),61365494(-)	61365801(+),61365814(-)	17	0.9444	No	Yes
chr10	61365491	61365800	AluY	61365481(+),61365494(-)	61365801(+),61365814(-)	22	0.9565	No	Yes
chr10	61365491	61365986	AluY,L1PA8	61365481(+),61365494(-)	61365801(+)	12	0.9231	No	Yes
chr10	61365491	61366038	AluY,L1PA8,(TG)n	61365481(+),61365494(-)	61365801(+)	12	0.9231	No	Yes
chr10	63743628	63743795	AluYb8	63743614(+)	63743793(+)	11	0.3929	No	Yes
chr10	70998120	70998431	AluYb8	70998127(-)	70998451(-)	11	0.4	No	Yes
chr10	70998120	70998547	AluYb8,MIRc	70998127(-)	70998451(-)	9	0.3529	No	Yes
chr10	74798381	74798683	AluYa5	74798371(+)	74798684(+)	13	0.3611	No	Yes
chr10	78800743	78801221	AluSx,AluY	78800919(-)	78801239(-)	10	0.5556	No	Yes
chr10	78800911	78801221	AluY	78800919(-)	78801239(-)	13	0.619	No	Yes
chr10	78800911	78801359	AluY,AluSx	78800919(-)	78801239(-)	10	0.5556	No	Yes
chr10	81091930	81092775	L1ME3,AluJr,AT_rich,MLT1G3	81092182(-)	81092781(+)	13	0.619	No	Yes
chr10	81092184	81092775	AluJr,AT_rich,MLT1G3	81092182(-)	81092781(+)	23	0.7419	No	Yes
chr10	81092184	81092965	AluJr,AT_rich,MLT1G3,L1ME3	81092182(-)	81092781(+)	13	0.619	No	Yes
chr10	88666195	88666510	AluY	88666175(+),88666194(-)	88666516(+),88666534(-)	40	0.9524	No	Yes
chr10	91547346	91547720	L1PB1,AluYa5	91547384(+),91547399(-)	91547721(+),91547736(-)	39	1	No	Yes
chr10	91547411	91547720	AluYa5	91547384(+),91547399(-)	91547721(+),91547736(-)	25	1	No	Yes
chr10	91547411	91548040	AluYa5,L1PB1	91547384(+),91547399(-)	91547721(+)	21	1	No	Yes
chr10	91809926	91810226	AluYa5	91809911(+),91809925(-)	91810222(+),91810236(-)	10	0.3226	No	Yes
chr10	92969083	92969549	AluJr,AluYb8	92969231(-)	92969570(-)	16	0.8421	No	Yes
chr10	92969232	92969549	AluYb8	92969231(-)	92969570(-)	13	0.8125	No	Yes
chr10	93633205	93634227	L1ME4b,AluJr	93633338(-)		5	0.2941	Yes	Yes
chr10	93633369	93634227	L1ME4b,AluJr	93633338(-)		7	0.3684	Yes	Yes
chr10	98537157	98537457	AluYa5	98537141(+)	98537450(+)	5	0.2083	No	Yes
chr10	99108154	99108606	L2b,AluYf4	99108291(-)	99108618(-)	9	0.2571	No	Yes
chr10	100025129	100025453	(TTA)n,AluSq2	100025136(-)	100025454(+),100025472(-)	25	0.7143	Yes	Yes
chr10	100025129	100025453	(TTA)n,(TTA)n,AluSq2	100025136(-)	100025454(+),100025472(-)	17	0.6296	Yes	Yes
chr10	104528124	104528445	AluYb9	104528122(+)	104528448(+)	14	0.56	No	Yes
chr10	104645276	104645585	AluYa5	104645265(-)	104645605(-)	6	0.2667	No	Yes
chr10	104645276	104645723	AluYa5,AluSx	104645265(-)	104645605(-)	9	0.3529	No	Yes
chr10	107950682	107951543	MER5A1,MER5B,L1MA8,MLT1A0	107950682(+),107950684(-)	107951596(+),107951598(-)	28	0.5437	Yes	Yes
chr10	107950682	107951737	MER5A1,MER5B,L1MA8,MLT1A0,L3	107950682(+),107950684(-)	107951596(+),107951598(-)	27	0.5347	Yes	Yes
chr10	111036347	111036701	L3,AluYg6	111036377(+),111036394(-)	111036698(+)	22	0.6984	No	Yes
chr10	111036395	111036701	AluYg6	111036377(+),111036394(-)	111036698(+)	17	0.6415	No	Yes
chr10	111571941	111578215	L1ME2,(T)n,L1HS	111572124(-)	111578217(+),111578231(-)	18	0.973	No	Yes
chr10	111571941	111578215	L1ME2,(T)n,(T)n,L1HS	111572124(-)	111578217(+),111578231(-)	18	0.973	No	Yes
chr10	111571941	111578215	L1ME2,(T)n,(T)n,(T)n,L1HS	111572124(-)	111578217(+),111578231(-)	18	0.973	No	Yes
chr10	111572121	111578215	(T)n,L1HS	111572110(+),111572124(-)	111578217(+),111578231(-)	33	0.9851	No	Yes
chr10	111572121	111578215	(T)n,(T)n,L1HS	111572110(+),111572124(-)	111578217(+),111578231(-)	21	0.9767	No	Yes
chr10	114157748	114158122	L1ME4a,AluYa5	114157784(+),114157801(-)	114158123(+),114158140(-)	27	0.7397	No	Yes
chr10	114157813	114158122	AluYa5	114157784(+),114157801(-)	114158123(+),114158140(-)	19	0.6667	No	Yes
chr10	115509133	115509437	AluY	115509133(-)	115509448(-)	8	0.2319	No	Yes
chr10	118265322	118265701	AluYa5,Charlie25	118265309(+),118265324(-)	118265633(+),118265648(-)	20	0.9524	No	Yes
chr10	119634287	119634605	AluYb9	119634274(+),119634289(-)	119634606(+),119634621(-)	47	0.9126	No	Yes
chr10	127745196	127745981	L1HS,(A)n	127745180(+),127745195(-)	127745981(+),127745996(-)	35	0.8333	Yes	Yes
chr10	128106215	128106791	MamRep137,AluYa5	128106485(-)	128106787(+),128106800(-)	17	0.8293	No	Yes
chr10	128106486	128106791	AluYa5	128106472(+),128106485(-)	128106787(+),128106800(-)	32	0.9014	No	Yes
chr10	129565306	129565608	AluYa5	129565302(+),129565313(-)	129565609(+),129565620(-)	27	0.8438	No	Yes
chr10	132858512	132858821	AluYa5	132858471(+),132858489(-)	132858821(+),132858839(-)	29	0.716	No	Yes
chr10	133449095	133449412	AluYb8	133449074(+),133449095(-)	133449406(+),133449427(-)	11	0.3284	No	Yes
chr11	5106846	5107217	LTR54B,AluY	5106974(-)	5107212(+),5107222(-)	16	0.6154	No	Yes
chr11	5106968	5107217	AluY	5106974(-)	5107212(+),5107222(-)	16	0.6154	No	Yes
chr11	6573188	6573471	FLAM_A,L1ME2,THE1D			8	0.3019	No	Yes
chr11	6881519	6882014	L1MC3		6881965(+)	6	0.2609	Yes	Yes
chr11	7428593	7428910	AluYb9			9	0.3913	No	Yes
chr11	7716916	7717224	AluYa5	7716915(-)	7717217(+),7717232(-)	37	0.8706	No	Yes
chr11	9338354	9338621	L2c,AluSx	9338352(+)	9338622(+)	6	0.2449	Yes	Yes
chr11	9525806	9526818	L1MB7,AT_rich,AluSc,AluSc8			9	0.3273	No	Yes
chr11	12152559	12152871	AluYb8	12152544(+)	12152869(+)	11	0.2895	No	Yes
chr11	12943656	12944009	L4_C_Mam,AluYa5	12943746(-)	12944024(-)	15	0.4918	No	Yes
chr11	12943735	12944009	AluYa5	12943746(-)	12944024(-)	15	0.4918	No	Yes
chr11	12943735	12944111	AluYa5,L4_C_Mam	12943746(-)	12944024(-)	16	0.5079	No	Yes
chr11	13565796	13566289	AluSx,THE1B,L1PBa		13566291(+)	6	0.3243	No	Yes
chr11	13565925	13566289	THE1B,L1PBa		13566291(+)	8	0.6154	No	Yes
chr11	13565925	13566441	THE1B,L1PBa,AluSx		13566291(+)	7	0.5833	No	Yes
chr11	14348325	14348631	AluYa5	14348310(+),14348325(-)	14348627(+),14348642(-)	36	0.9351	No	Yes
chr11	16597510	16597886	MIRc,AluYa5	16597563(+),16597578(-)	16597887(+),16597902(-)	29	0.9667	No	Yes
chr11	16597579	16597886	AluYa5	16597563(+),16597578(-)	16597887(+),16597902(-)	25	0.9615	No	Yes
chr11	16996032	16996194	L1MC4a			3	0.2222	Yes	Yes
chr11	16996593	16996842	L1MD1		16996594(+)	6	0.6667	No	Yes
chr11	17195853	17196161	AluYa5	17195839(+)	17196153(+)	15	0.6383	No	Yes
chr11	25564487	25564796	AluYa5	25564486(-)	25564828(-)	12	0.3038	Yes	Yes
chr11	26029446	26029658	L1MEd	26029421(+),26029429(-)	26029655(+)	13	0.4	No	Yes
chr11	27307838	27308202	L1MEd,AluYb9	27307869(+),27307886(-)	27308203(+)	33	0.9296	No	Yes
chr11	27307838	27308399	L1MEd,AluYb9	27307869(+),27307886(-)	27308203(+)	24	0.9057	No	Yes
chr11	27822235	27822417	AluYb8	27822222(+),27822243(-)	27822419(+),27822440(-)	9	0.3103	No	Yes
chr11	29748286	29748603	AluYb8	29748267(+)	29748604(+)	6	0.2264	No	Yes
chr11	31152404	31152760	A-rich,AluYb8	31152447(-)	31152764(-)	5	0.2	No	Yes
chr11	31152404	31152868	A-rich,AluYb8	31152447(-)	31152764(-)	8	0.2857	No	Yes
chr11	31152448	31152868	AluYb8,A-rich	31152447(-)	31152764(-)	5	0.2	No	Yes
chr11	33537520	33537996	MER117,AluY	33537687(-)	33537996(+),33538011(-)	14	0.5185	No	Yes
chr11	33537686	33537996	AluY	33537672(+),33537687(-)	33537996(+),33538011(-)	18	0.5806	No	Yes
chr11	39805142	39805450	AluYa5	39805114(+),39805131(-)	39805450(+),39805467(-)	30	0.8108	No	Yes
chr11	41007028	41007340	AluYb8	41007018(+),41007032(-)	41007341(+),41007355(-)	31	0.8986	No	Yes
chr11	41822214	41822613	L1MD2,AluYb8	41822295(-)	41822623(-)	14	0.4	No	Yes
chr11	41822296	41822613	AluYb8	41822295(-)	41822623(-)	12	0.3636	No	Yes
chr11	42156165	42156476	AluYa5	42156164(-)	42156494(-)	9	0.3462	Yes	Yes
chr11	42464101	42464409	AluYb9	42464098(+),42464106(-)	42464410(+),42464418(-)	29	0.8657	No	Yes
chr11	43891767	43892162	MIR,AluYb8	43891829(+),43891844(-)	43892166(+),43892181(-)	50	0.9709	No	Yes
chr11	43891767	43892253	MIR,AluYb8	43891829(+),43891844(-)	43892166(+),43892181(-)	52	0.972	No	Yes
chr11	43891845	43892162	AluYb8	43891829(+),43891844(-)	43892166(+),43892181(-)	47	0.9691	No	Yes
chr11	43891845	43892253	AluYb8,MIR	43891829(+),43891844(-)	43892166(+),43892181(-)	51	0.9714	No	Yes
chr11	43909650	43909952	AluJb			6	0.2182	No	Yes
chr11	46036250	46036559	AluYa5	46036232(+)	46036580(+)	5	0.2083	No	Yes
chr11	48120061	48120370	AluYg6	48120061(+),48120071(-)	48120371(+),48120381(-)	34	0.7158	No	Yes
chr11	48446830	48447115	AluYc	48446814(+)	48447111(+)	13	0.52	No	Yes
chr11	49425098	49425415	AluYb8	49425097(-)	49425433(-)	23	0.7667	No	Yes
chr11	55488966	55489276	AluY	55488947(+)	55489276(+)	6	0.2	No	Yes
chr11	56407929	56408257	LTR16,AluYa5	56407940(+)	56408258(+)	5	0.2041	Yes	Yes
chr11	56407954	56408257	AluYa5	56407940(+)	56408258(+)	5	0.2041	Yes	Yes
chr11	57962707	57963156	MER2,AluYb9	57962828(+),57962843(-)	57963156(+),57963171(-)	15	0.4545	No	Yes
chr11	57962841	57963156	AluYb9	57962828(+),57962843(-)	57963156(+),57963171(-)	16	0.4706	No	Yes
chr11	58220620	58220934	AluYb8	58220624(-)		5	0.25	Yes	Yes
chr11	58220620	58220990	AluYb8,L1MA8	58220624(-)		4	0.2	Yes	Yes
chr11	58809207	58809619	MER41-int,AluYb8	58809285(+),58809302(-)	58809618(+),58809635(-)	28	0.8358	Yes	Yes
chr11	58809303	58809619	AluYb8	58809285(+),58809302(-)	58809618(+),58809635(-)	24	0.8136	Yes	Yes
chr11	59019075	59019596	L3,AluYb8	59019283(-)	59019613(-)	6	0.2143	No	No
chr11	61107784	61108125	L2c,AluYb8	61107800(-)		23	0.8364	No	Yes
chr11	61944829	61945199	L1MA6,Charlie2b	61944787(+),61944787(-)	61945086(+),61945086(-)	13	0.3824	Yes	Yes
chr11	64998428	64998975	(TA)n,L1MCa,L1MD3	64998451(+)	64998472(+)	5	0.625	No	No
chr11	65642037	65643537	L1MB7,AluY,AluSp	65642107(+),65642111(-)	65643520(+),65643524(-)	21	0.5526	Yes	Yes
chr11	65642037	65643571	L1MB7,AluY,AluSp	65642107(+),65642111(-)	65643520(+),65643524(-)	23	0.575	Yes	Yes
chr11	68182932	68183243	AluSq,(TGAA)n	68183135(-)		12	0.6316	No	Yes
chr11	68182932	68183243	AluSq,(TGAA)n,(TGAA)n	68183135(-)		4	0.3636	No	Yes
chr11	68183215	68183551	(TGAA)n,AluY	68183135(-)	68183446(-)	10	0.4651	No	Yes
chr11	69401210	69401518	AluSc		69401403(+)	12	0.4615	Yes	Yes
chr11	69401210	69401673	AluSc,L2b		69401403(+)	11	0.44	Yes	Yes
chr11	71861462	71861912	PABL_A-int,AluYb8	71861597(+),71861609(-)	71861913(+),71861925(-)	36	0.9863	Yes	Yes
chr11	71861605	71861912	AluYb8	71861597(+),71861609(-)	71861913(+),71861925(-)	38	0.987	Yes	Yes
chr11	74145072	74145389	AluYb9	74145057(+),74145071(-)	74145405(+),74145419(-)	17	0.7727	No	Yes
chr11	74145072	74145536	AluYb9,L1ME3A	74145057(+),74145071(-)	74145405(+),74145419(-)	16	0.7619	No	Yes
chr11	74532232	74532730	AT_rich,AluYa5	74532423(-)	74532743(-)	8	0.2581	No	Yes
chr11	77403247	77403588	AT_rich,AluYa5	77403266(+)	77403589(+)	18	0.5294	Yes	Yes
chr11	77403247	77403722	AT_rich,AluYa5,FLAM_A	77403266(+)	77403589(+)	13	0.4483	Yes	Yes
chr11	77403279	77403588	AluYa5	77403266(+)	77403589(+)	13	0.4483	Yes	Yes
chr11	77519574	77519878	AluYa5		77519879(+)	8	0.3478	No	Yes
chr11	81556178	81556538	(TA)n,AluYa5	81556171(+)	81556539(+)	6	0.375	Yes	Yes
chr11	81556229	81556538	AluYa5	81556171(+)	81556539(+)	5	0.3333	Yes	Yes
chr11	85211304	85211624	L1HS,(TAAA)n	85211293(+),85211309(-)	85211621(+)	19	0.6333	No	No
chr11	87918444	87918862	HAL1,AluYd8	87918561(-)	87918862(+),87918879(-)	12	0.4364	Yes	Yes
chr11	87918562	87918862	AluYd8	87918561(-)	87918862(+),87918879(-)	13	0.4561	Yes	Yes
chr11	87918562	87919005	AluYd8,HAL1	87918561(-)	87918862(+),87918879(-)	13	0.4561	Yes	Yes
chr11	89932523	89932839	AluYa5	89932510(+)	89932850(+)	15	0.4839	No	Yes
chr11	89932523	89932929	AluYa5,AT_rich	89932510(+)	89932850(+)	15	0.4839	No	Yes
chr11	90193882	90195989	MLT1A1,L1MEc,AluY,L1M4,MER41G	90195331(-)	90195054(+)	9	0.3396	Yes	Yes
chr11	90193882	90196126	MLT1A1,L1MEc,AluY,L1M4,MER41G,L1MB1	90195331(-)	90195054(+)	13	0.4262	Yes	Yes
chr11	92246007	92246303	AluY	92245997(+)	92246302(+)	14	0.4912	Yes	Yes
chr11	92869805	92875839	L1HS	92869786(+),92869804(-)	92875851(+)	9	0.4737	No	Yes
chr11	92869805	92875905	L1HS,L1PA8A	92869786(+),92869804(-)	92875851(+)	18	0.6429	No	Yes
chr11	92976352	92976662	AluYa5			6	0.2143	No	Yes
chr11	93102816	93103124	AluYf4	93102800(+),93102815(-)	93103119(+),93103134(-)	35	0.8434	No	Yes
chr11	95169288	95175410	MER58C,L1HS	95169380(-)	95175433(-)	9	0.2812	No	Yes
chr11	95169381	95175522	L1HS,MER58C	95169380(-)	95175433(-)	12	0.3429	No	Yes
chr11	96614771	96615086	AluY	96614759(+),96614773(-)	96615087(+),96615101(-)	34	0.8193	No	Yes
chr11	99276339	99276656	AluYb8	99276322(+),99276338(-)	99276663(+)	40	0.9877	No	Yes
chr11	101290010	101290319	AluYb8			6	0.2308	Yes	Yes
chr11	101416784	101417102	AluYb8	101416772(+),101416784(-)	101417103(+)	47	0.9307	Yes	Yes
chr11	102471773	102472162	MIR,AluYa5	102471872(-)	102472189(-)	7	0.3182	No	Yes
chr11	102471854	102472162	AluYa5	102471872(-)	102472189(-)	9	0.375	No	Yes
chr11	103410837	103411134	AluYd8	103410821(+),103410831(-)	103411135(+),103411145(-)	32	0.8889	No	Yes
chr11	104010484	104010826	AluYb8	104010473(+),104010483(-)	104010818(+),104010828(-)	25	0.7576	No	Yes
chr11	104180395	104180704	AluYa5	104180380(+),104180394(-)	104180724(+),104180738(-)	32	0.9552	No	Yes
chr11	109976685	109977028	L1M5,AluY	109976699(+),109976712(-)	109977026(+),109977039(-)	18	0.6545	Yes	Yes
chr11	109976685	109977083	L1M5,AluY	109976699(+),109976712(-)	109977026(+),109977039(-)	19	0.6667	Yes	Yes
chr11	109976713	109977083	AluY,L1M5	109976699(+),109976712(-)	109977026(+),109977039(-)	15	0.6122	Yes	Yes
chr11	119719189	119719500	AluSg7	119719528(-)		6	0.48	No	Yes
chr11	119719521	119719800	AluYa5	119719528(-)	119719817(-)	20	0.5263	No	Yes
chr11	122347582	122349261	L1HS	122347576(+),122347616(-)	122349281(+)	24	0.8571	No	Yes
chr11	122347582	122349351	L1HS,A-rich	122347576(+),122347616(-)	122349281(+)	34	0.8947	No	Yes
chr11	125053095	125053375	AluYb8	125053085(+),125053099(-)	125053376(+),125053390(-)	34	0.7391	No	Yes
chr11	125053095	125053543	AluYb8,Tigger19a	125053085(+),125053099(-)	125053376(+)	21	0.6364	No	Yes
chr11	132083622	132083926	AluYa5	132083612(+)	132083927(+)	16	0.5714	Yes	Yes
chr11	132558595	132558879	AluYb8	132558594(-)	132558875(+),132558884(-)	22	0.8462	Yes	Yes
chr12	1028937	1029441	AluSq2,AluSc8,L1MB2			3	0.3158	No	Yes
chr12	1028937	1029742	AluSq2,AluSc8,L1MB2,AluY			5	0.25	No	Yes
chr12	1864248	1864541	AluSc		1864327(+)	10	0.4082	Yes	Yes
chr12	7832740	7833050	(TTA)n,AluJb	7832833(-)	7832958(-)	5	0.3333	No	Yes
chr12	8625588	8625889	AluYg6	8625578(+),8625592(-)	8625890(+),8625904(-)	25	0.7812	No	Yes
chr12	9016827	9017829	AluSq2,AluSz			3	0.3	Yes	Yes
chr12	9615540	9615881	(TTA)n,AluY,(TTA)n			2	0.25	No	Yes
chr12	10703502	10703817	AluYb8		10703811(+)	14	0.6222	Yes	Yes
chr12	11258533	11258838	AluYk12	11258537(-)	11258852(-)	19	0.5846	No	Yes
chr12	12545130	12546451	MIRb,L3b,AluJb			8	0.254	No	Yes
chr12	12545130	12546754	MIRb,L3b,AluJb,AluSx	12546625(-)		8	0.3556	No	Yes
chr12	14258622	14258939	AluYb8	14258601(+),14258620(-)	14258933(+),14258952(-)	28	0.7778	Yes	Yes
chr12	17893967	17894388	ERVL-E-int,(TTTA)n,L1HS	17894170(-)	17894389(+),17894398(-)	16	0.7273	No	Yes
chr12	17894166	17894388	(TTTA)n,L1HS	17894161(+),17894170(-)	17894389(+),17894398(-)	24	0.8	No	Yes
chr12	17894166	17894388	(TTTA)n,(TTTA)n,L1HS	17894161(+),17894170(-)	17894389(+),17894398(-)	20	0.7692	No	Yes
chr12	17894206	17894388	L1HS	17894161(+),17894170(-)	17894389(+),17894398(-)	20	0.7692	No	Yes
chr12	20862455	20862851	AT_rich,AluYb8	20862519(+),20862534(-)	20862858(+),20862873(-)	17	0.5763	No	Yes
chr12	20862455	20863029	AT_rich,AluYb8,Charlie4z	20862519(+),20862534(-)	20862858(+)	10	0.4444	No	Yes
chr12	20862534	20863029	AluYb8,Charlie4z	20862519(+),20862534(-)	20862858(+)	11	0.4681	No	Yes
chr12	21775426	21775734	AluYa5			6	0.75	No	Yes
chr12	23939452	23939820	AluYc,Charlie22a	23939522(-)		6	0.2727	Yes	Yes
chr12	24981658	24982035	AluSx,L1ME4a		24981963(+)	6	0.2143	No	No
chr12	26511038	26511348	AluY	26511020(+),26511037(-)	26511353(+),26511370(-)	43	0.9348	No	Yes
chr12	27434008	27434317	AluYa5	27433987(+)	27434319(+)	26	0.8254	No	Yes
chr12	29573327	29573748	MIRc,AluYb8	29573407(+),29573420(-)	29573749(+),29573762(-)	36	0.8571	No	Yes
chr12	29573432	29573748	AluYb8	29573407(+),29573420(-)	29573749(+),29573762(-)	33	0.8462	No	Yes
chr12	30310732	30311041	AluYa5	30310708(+)	30311038(+)	5	0.3448	No	Yes
chr12	32963610	32963914	AluYa5	32963599(+),32963615(-)	32963915(+),32963931(-)	33	0.8354	No	Yes
chr12	40006907	40007216	AluYa5	40006905(-)	40007233(-)	20	0.4444	Yes	Yes
chr12	41659832	41660137	AluYa5	41659816(+),41659831(-)	41660134(+),41660149(-)	33	0.9565	No	Yes
chr12	42237939	42238877	L2b,(T)n,L1HS	42238053(+),42238073(-)	42238878(+),42238898(-)	16	0.6531	No	Yes
chr12	42238065	42238877	(T)n,L1HS	42238053(+),42238073(-)	42238878(+),42238898(-)	13	0.6047	No	Yes
chr12	42238065	42238877	(T)n,(T)n,L1HS	42238053(+),42238073(-)	42238878(+),42238898(-)	13	0.6047	No	Yes
chr12	42238118	42238877	L1HS	42238053(+),42238073(-)	42238878(+),42238898(-)	13	0.6047	No	Yes
chr12	43654430	43654747	AluYb8	43654429(-)	43654753(+)	13	0.3881	No	Yes
chr12	43977458	43979549	L1P1,L1HS,(A)n	43977449(+),43977460(-)	43979550(+),43979561(-)	33	0.9296	No	Yes
chr12	43977458	43979732	L1P1,L1HS,(A)n,LTR52	43977449(+),43977460(-)	43979550(+)	19	0.8837	No	Yes
chr12	47075367	47075682	AluY	47075350(+),47075366(-)	47075699(+),47075715(-)	41	0.988	No	Yes
chr12	49470205	49470332	AluJb			7	0.4516	No	Yes
chr12	54245422	54245701	AluYb8	54245422(-)	54245697(+),54245712(-)	45	0.9184	Yes	Yes
chr12	56258295	56258655	AluYa5,LTR49-int	56258285(+)	56258596(+)	8	0.2759	No	No
chr12	63232420	63232730	AluY			4	0.2353	No	Yes
chr12	63946594	63946887	AluY	63946729(+),63946732(-)	63946957(+),63946960(-)	15	0.6977	Yes	Yes
chr12	66207004	66207351	L1MC1,AluYb8	66207059(+)	66207352(+)	9	0.3214	Yes	Yes
chr12	70594751	70597583	L1M4a1,SVA_E,SVA_F,AT_rich	70594846(+)	70597578(+)	10	0.5128	Yes	Yes
chr12	83844046	83844593	L1HS	83844044(+),83844063(-)	83844609(+),83844628(-)	37	0.8409	Yes	Yes
chr12	83959231	83959535	AluY	83959217(+),83959237(-)	83959534(+),83959554(-)	18	0.439	No	Yes
chr12	84042223	84042594	MLT1B,AluYa5	84042269(+),84042284(-)	84042583(+),84042598(-)	26	0.7536	No	Yes
chr12	84042285	84042594	AluYa5	84042269(+),84042284(-)	84042583(+),84042598(-)	23	0.7302	No	Yes
chr12	84484488	84484800	AluYb8	84484484(+),84484493(-)	84484801(+),84484810(-)	57	0.9828	No	Yes
chr12	86523327	86523636	AluYa5	86523315(+),86523325(-)	86523636(+),86523646(-)	22	0.7333	No	Yes
chr12	86523327	86523668	AluYa5,LTR15	86523315(+),86523325(-)	86523636(+),86523646(-)	32	0.8	No	Yes
chr12	90846389	90846578	AluYa5,(A)n	90846361(+),90846389(-)	90846567(+),90846594(-)	28	0.7467	No	Yes
chr12	94358345	94358644	AluY	94358344(-)	94358657(-)	11	0.4074	No	Yes
chr12	95344065	95344366	AluYa5	95344056(+),95344068(-)	95344367(+),95344379(-)	30	0.6122	Yes	Yes
chr12	97554519	97555055	L2a,AluYa5	97554741(-)	97555056(+),97555070(-)	25	0.9434	No	Yes
chr12	97554745	97555055	AluYa5	97554727(+),97554741(-)	97555056(+),97555070(-)	43	0.9663	No	Yes
chr12	101756200	101756916	AluSz,AluSz6	101756304(-)	101756959(-)	15	0.3846	Yes	Yes
chr12	104293222	104293724	MIR3,AluYa5	104293407(-)	104293724(+),104293736(-)	29	1	No	Yes
chr12	104293415	104293724	AluYa5	104293395(+),104293407(-)	104293724(+),104293736(-)	44	1	No	Yes
chr12	105773525	105773834	AluYf4	105773514(+),105773525(-)	105773839(+),105773850(-)	23	0.4894	No	Yes
chr12	113071871	113072200	AluY	113071989(+)	113072198(+)	7	0.3182	No	Yes
chr12	122289541	122289928	AT_rich,AluY	122289583(+),122289596(-)	122289929(+),122289942(-)	29	0.8788	No	Yes
chr12	122289582	122289928	AluY	122289583(+),122289596(-)	122289929(+),122289942(-)	29	0.8788	No	Yes
chr12	123010358	123010668	AluYa5	123010335(+),123010351(-)	123010665(+),123010681(-)	24	0.5926	No	Yes
chr12	127199711	127200287	MIR,AluYb8	127199963(-)		6	0.2449	Yes	Yes
chr12	127199970	127200287	AluYb8	127199963(-)		6	0.2449	Yes	Yes
chr12	127502639	127502851	AluYb8	127502637(-)		4	0.3077	No	Yes
chr12	127660443	127660754	AluYa5	127660426(+),127660442(-)	127660753(+),127660769(-)	35	0.9722	No	Yes
chr12	128037985	128038295	AluYk12	128037977(+),128037994(-)	128038295(+),128038312(-)	25	0.5747	Yes	Yes
chr12	129795505	129795772	AluY	129795507(-)	129795789(-)	11	0.3385	No	Yes
chr12	129840693	129841001	AluYa5	129840688(+),129840697(-)	129841002(+),129841011(-)	16	0.6275	No	Yes
chr12	130060091	130060618	Charlie8,AluYa5	130060303(-)	130060619(+),130060635(-)	9	0.75	Yes	Yes
chr12	130060307	130060618	AluYa5	130060287(+),130060303(-)	130060619(+),130060635(-)	17	0.85	Yes	Yes
chr13	19476809	19477099	AluYa5	19476796(+)	19477099(+)	22	0.7586	No	Yes
chr13	21730918	21731228	AluYb8	21730901(+),21730917(-)	21731224(+),21731240(-)	53	0.9907	No	Yes
chr13	23055204	23055513	AluYa5	23055208(+),23055219(-)	23055516(+),23055527(-)	21	0.5915	No	Yes
chr13	23557599	23557984	MER11D,AluYb8	23557659(+)	23557985(+)	11	0.3188	No	Yes
chr13	23557668	23557984	AluYb8	23557659(+)	23557985(+)	8	0.254	No	Yes
chr13	24057527	24057973	MER4-int,AluYb8	24057640(+),24057656(-)	24057973(+),24057989(-)	14	0.459	No	Yes
chr13	24057655	24057973	AluYb8	24057640(+),24057656(-)	24057973(+),24057989(-)	15	0.4762	No	Yes
chr13	24710842	24711268	L2b,AluYa5	24710954(+),24710967(-)	24711269(+),24711282(-)	20	0.6061	No	Yes
chr13	24710958	24711268	AluYa5	24710954(+),24710967(-)	24711269(+),24711282(-)	19	0.5938	No	Yes
chr13	25720874	25721355	L1ME3Cz,AT_rich,AluY	25721017(+),25721027(-)	25721337(+),25721347(-)	15	0.6977	No	Yes
chr13	25721014	25721355	AT_rich,AluY	25721017(+),25721027(-)	25721337(+),25721347(-)	17	0.7234	No	Yes
chr13	25721028	25721355	AluY,AT_rich	25721017(+),25721027(-)	25721337(+),25721347(-)	14	0.6829	No	Yes
chr13	27919311	27919495	L1MC4,FLAM_A			6	0.2	Yes	Yes
chr13	28839579	28840171	MIRb,AluYb8	28839866(-)	28840182(+),28840192(-)	19	0.6909	No	Yes
chr13	28839857	28840171	AluYb8	28839856(+),28839866(-)	28840182(+),28840192(-)	34	0.8	No	Yes
chr13	29722605	29722914	AluYa5	29722594(+),29722613(-)	29722915(+),29722934(-)	21	0.6562	No	Yes
chr13	29891570	29891874	AluYb8	29891562(+),29891572(-)	29891874(+),29891884(-)	31	0.9538	No	Yes
chr13	29954772	29955085	AluYb8	29954757(+),29954771(-)	29955082(+),29955096(-)	30	0.7895	No	Yes
chr13	30215844	30221843	L1HS			2	0.2	Yes	Yes
chr13	30215844	30222000	L1HS,L1M4,(TA)n			3	0.2727	Yes	Yes
chr13	31175601	31175911	AluYa5	31175585(+),31175600(-)	31175921(+),31175936(-)	18	0.7059	No	Yes
chr13	31175601	31175996	AluYa5,MIR	31175585(+),31175600(-)	31175921(+),31175936(-)	24	0.7619	No	Yes
chr13	36438421	36438727	AluYa5	36438404(+)	36438723(+)	8	0.381	Yes	Yes
chr13	40028485	40028793	AluYa5	40028469(+),40028481(-)	40028792(+),40028804(-)	29	0.8056	Yes	Yes
chr13	41271127	41271425	AluY	41271111(+),41271126(-)	41271424(+),41271439(-)	66	0.9851	Yes	Yes
chr13	42155115	42155437	AluYf4			6	0.2069	Yes	Yes
chr13	42945977	42946378	Charlie1b,AluY	42946047(+)	42946379(+)	18	0.8	No	Yes
chr13	42946068	42946378	AluY	42946047(+)	42946379(+)	15	0.7692	No	Yes
chr13	44205091	44205392	L1ME4a	44205006(+)	44204997(+)	5	0.2857	No	No
chr13	44380318	44380652	AluYa5	44380306(+)	44380652(+)	13	0.4407	No	Yes
chr13	46005171	46005501	AluSq2,(CAAAA)n	46005387(-)		4	0.6667	No	Yes
chr13	46005171	46005818	AluSq2,(CAAAA)n	46005387(-)	46005663(+)	7	0.6364	No	Yes
chr13	46005461	46005818	(CAAAA)n,AluSq2	46005387(-)	46005663(+)	10	0.7143	No	Yes
chr13	46005461	46005818	(CAAAA)n,(CAAAA)n,AluSq2	46005387(-)	46005663(+)	8	0.6667	No	Yes
chr13	46719605	46720072	L2,AluYa5	46719751(+),46719762(-)	46720078(+),46720089(-)	13	0.5909	No	Yes
chr13	46719763	46720072	AluYa5	46719751(+),46719762(-)	46720078(+),46720089(-)	12	0.5714	No	Yes
chr13	46719763	46720269	AluYa5,L2	46719751(+)	46720078(+)	7	0.4242	No	Yes
chr13	47689491	47689791	AluYf4	47689473(+),47689490(-)	47689788(+),47689805(-)	60	1	Yes	Yes
chr13	47689491	47689791	AluYf4,L2a	47689473(+),47689490(-)	47689788(+),47689805(-)	43	1	Yes	Yes
chr13	49373220	49373549	AluYa5	49373218(+)	49373550(+)	10	0.4167	No	Yes
chr13	49373220	49373665	AluYa5,L1ME3A	49373218(+)	49373550(+)	6	0.3	No	Yes
chr13	51551947	51552263	AluYb8	51551934(+),51551951(-)	51552264(+),51552281(-)	20	0.6897	No	Yes
chr13	57975510	57975848	AluYa5	57975497(+)	57975846(+)	31	0.8857	No	Yes
chr13	59044777	59045086	AluYb9	59044745(+)	59045065(+)	7	0.2692	No	Yes
chr13	59086467	59088388	L1HS	59086463(+),59086471(-)	59088391(+),59088399(-)	13	0.3095	Yes	Yes
chr13	60172500	60172816	AluYb8	60172490(+),60172499(-)	60172824(+),60172833(-)	26	0.7761	Yes	Yes
chr13	63523812	63524119	AluYa5	63523816(-)		12	0.6154	No	Yes
chr13	63656194	63656504	AluY	63656193(-)	63656521(-)	26	0.7429	No	Yes
chr13	64448590	64448898	AluYa5	64448584(+)	64448899(+)	7	0.2188	No	Yes
chr13	64448590	64448941	AluYa5,MER65A	64448584(+)	64448899(+)	12	0.3243	No	Yes
chr13	68936780	68937173	AT_rich,L1ME4a		68937267(+)	6	0.2609	Yes	Yes
chr13	68936844	68937173	L1ME4a		68937267(+)	5	0.2778	Yes	Yes
chr13	68936844	68937428	L1ME4a,AluJb		68937267(+)	4	0.2353	Yes	Yes
chr13	68937177	68937428	AluJb		68937267(+)	6	0.4	Yes	Yes
chr13	68977802	68978369	L1MCa	68977867(+),68977873(-)	68978192(+)	12	0.3934	Yes	Yes
chr13	69966673	69966961	AluYa5	69966662(+),69966667(-)	69966962(+),69966967(-)	35	0.8235	No	Yes
chr13	72956695	72957028	AT_rich,AluYa5	72956706(+),72956724(-)	72957019(+),72957035(-)	22	0.88	No	Yes
chr13	72956725	72957028	AluYa5	72956706(+),72956724(-)	72957019(+),72957035(-)	17	0.85	No	Yes
chr13	74074925	74075239	AluYa5	74074911(+),74074921(-)	74075240(+),74075250(-)	33	0.9041	No	Yes
chr13	76639230	76639600	L1PA15,AluY	76639273(+),76639282(-)	76639601(+),76639610(-)	14	0.4444	No	Yes
chr13	76639230	76639731	L1PA15,AluY	76639273(+),76639282(-)	76639601(+),76639610(-)	12	0.4068	No	Yes
chr13	76639290	76639600	AluY	76639273(+),76639282(-)	76639601(+),76639610(-)	12	0.4068	No	Yes
chr13	76639290	76639731	AluY,L1PA15	76639273(+),76639282(-)	76639601(+),76639610(-)	12	0.4068	No	Yes
chr13	79661093	79661402	AluYa5	79661067(+),79661081(-)	79661403(+),79661417(-)	34	0.7234	No	Yes
chr13	79661093	79661482	AluYa5,AT_rich	79661067(+),79661081(-)	79661403(+),79661417(-)	30	0.6977	No	Yes
chr13	80081403	80081708	AluYa5	80081421(-)	80081738(-)	9	0.3913	No	Yes
chr13	80081403	80081812	AluYa5,HAL1b	80081421(-)	80081738(-)	9	0.3913	No	Yes
chr13	81747176	81747564	MIRb,AluYa5	81747236(+),81747255(-)	81747565(+),81747584(-)	37	0.925	No	Yes
chr13	81747254	81747564	AluYa5	81747236(+),81747255(-)	81747565(+),81747584(-)	36	0.9231	No	Yes
chr13	82889212	82889529	AluYb8	82889194(+),82889212(-)	82889538(+),82889556(-)	24	0.6575	No	Yes
chr13	83179273	83179755	MLT1B,AluYa5	83179462(-)	83179756(+),83179770(-)	19	0.8636	No	Yes
chr13	83179445	83179755	AluYa5	83179448(+),83179462(-)	83179756(+),83179770(-)	20	0.8696	No	Yes
chr13	83179445	83179834	AluYa5,L1MA3	83179448(+),83179462(-)	83179756(+),83179770(-)	22	0.88	No	Yes
chr13	87155193	87155495	AluYa5	87155184(+)	87155490(+)	7	0.2593	No	Yes
chr13	89003292	89003601	AluYa5	89003264(+),89003283(-)	89003601(+),89003620(-)	30	0.9836	No	Yes
chr13	89003292	89003759	AluYa5,AT_rich	89003264(+),89003283(-)	89003601(+),89003620(-)	26	0.9811	No	Yes
chr13	89253472	89253781	AluYa5	89253454(+)	89253782(+)	5	0.2326	No	Yes
chr13	91160054	91160291	AluYb8	91160038(+),91160053(-)	91160288(+),91160303(-)	21	0.7925	No	Yes
chr13	92279266	92279583	AluYb8	92279264(-)	92279600(-)	16	0.8649	No	Yes
chr13	92279266	92279629	AluYb8,L1PA5	92279264(-)	92279600(-)	12	0.8276	No	Yes
chr13	92279266	92279709	AluYb8,L1PA5,L1P2	92279264(-)	92279600(-)	19	0.8837	No	Yes
chr13	96633437	96633742	AluYh9	96633422(+),96633436(-)	96633741(+),96633755(-)	52	0.9905	No	Yes
chr13	98721058	98721558	THE1B,AluYb8		98721557(+)	5	0.2041	Yes	Yes
chr13	98721249	98721558	AluYb8	98721236(+)	98721557(+)	17	0.6071	Yes	Yes
chr13	98721249	98721729	AluYb8,THE1B	98721236(+)	98721557(+)	8	0.4211	Yes	Yes
chr13	98721249	98721769	AluYb8,THE1B,L2c	98721236(+)	98721557(+)	7	0.3889	Yes	Yes
chr13	103931653	103931962	AluYa5	103931643(+),103931652(-)	103931959(+),103931968(-)	16	0.4848	No	Yes
chr13	103931653	103932146	AluYa5,MIRb	103931643(+),103931652(-)	103931959(+)	10	0.3704	No	Yes
chr13	104009863	104010173	AluYa5	104009854(+),104009863(-)	104010174(+),104010183(-)	25	0.6944	Yes	Yes
chr13	104144135	104144662	L1MEc,AluYa5	104144395(-)	104144661(+),104144679(-)	11	0.6286	No	Yes
chr13	104144397	104144662	AluYa5	104144377(+),104144395(-)	104144661(+),104144679(-)	23	0.7797	No	Yes
chr13	105161097	105161527	AT_rich,AluYa5	105161209(+),105161221(-)	105161524(+)	28	0.9492	No	Yes
chr13	105161220	105161527	AluYa5	105161209(+),105161221(-)	105161524(+)	32	0.9552	No	Yes
chr13	105708104	105708423	AluYb8	105708103(-)	105708448(-)	21	0.7636	No	Yes
chr13	107924544	107924861	AluYb8	107924538(+),107924549(-)	107924862(+),107924873(-)	39	0.8667	No	Yes
chr13	111559424	111559653	AluYa5	111559414(+),111559428(-)	111559653(+),111559667(-)	36	0.8889	No	Yes
chr13	113790763	113791263	AluSx,AluYa5	113790951(-)	113791279(-)	6	0.5	No	Yes
chr13	113790954	113791263	AluYa5	113790951(-)	113791279(-)	10	0.625	No	Yes
chr13	113790954	113791398	AluYa5,AluSx	113790951(-)	113791279(-)	9	0.6	No	Yes
chr14	19937965	19938447	AluJo,L1ME4a			1	0.2	No	Yes
chr14	21536147	21536457	AluY	21536131(+),21536144(-)	21536458(+),21536471(-)	37	0.9737	No	Yes
chr14	21952496	21954685	AluSx1,AluSz6,AluJb,AluSp,AluSc,AluJr4,MIR	21952624(-)	21954663(+)	14	0.7778	Yes	Yes
chr14	23105131	23109272	(TCTCCC)n,SVA_D,SVA_F,SVA_E,L1ME3Cz	23105129(-)		6	0.4286	Yes	Yes
chr14	23358081	23358532	AluJb,AluSg4	23358223(-)	23358208(+)	7	0.3111	No	No
chr14	24175025	24175345	AluYb8	24175013(+),24175029(-)	24175346(+),24175362(-)	18	0.6545	No	Yes
chr14	24471164	24473180	L1PA2			1	0.2222	No	Yes
chr14	26146929	26147456	MLT1B,AT_rich,AluYa5	26147115(-)	26147473(-)	6	0.2791	Yes	Yes
chr14	26147111	26147456	AT_rich,AluYa5	26147115(-)	26147473(-)	7	0.3111	Yes	Yes
chr14	26701619	26701929	AluYa5	26701618(-)	26701910(+),26701930(-)	14	0.6364	No	Yes
chr14	29728086	29728807	(TTTTTA)n,L1HS			9	0.3214	Yes	Yes
chr14	31263005	31263314	AluYa5	31263000(-)	31263331(-)	20	0.8511	No	Yes
chr14	31942951	31943320	THE1D,AluY	31942977(+),31943009(-)	31943304(+),31943335(-)	26	0.6265	No	Yes
chr14	31943010	31943320	AluY	31942977(+),31943009(-)	31943304(+),31943335(-)	17	0.5231	No	Yes
chr14	31982954	31983264	AluSq2		31982957(+)	4	0.2051	No	No
chr14	33435795	33436008	AluYb9	33435780(+),33435800(-)	33436004(+),33436024(-)	15	0.4348	No	Yes
chr14	34290049	34290372	AluYb9	34290035(+),34290048(-)	34290375(+),34290388(-)	37	0.8222	No	Yes
chr14	34513894	34514662	HAL1,AluJb	34514026(-)		5	0.2174	Yes	Yes
chr14	35305304	35305614	AluY	35305290(+),35305303(-)	35305622(+),35305635(-)	22	0.5714	No	Yes
chr14	35401414	35401722	AluY	35401413(-)	35401735(-)	12	0.4528	Yes	Yes
chr14	38245246	38245452	AluYc	38245254(-)	38245471(-)	11	0.4231	No	Yes
chr14	40098408	40100210	AT_rich,L1HS,L1P1	40098391(+),40098409(-)	40100214(+),40100232(-)	23	0.6765	No	Yes
chr14	40098408	40100395	AT_rich,L1HS,L1P1	40098391(+),40098409(-)	40100214(+)	12	0.5217	No	Yes
chr14	42486336	42486641	AluYf4	42486321(+),42486335(-)	42486637(+),42486651(-)	26	0.6753	No	Yes
chr14	42761092	42761404	AluYk11	42761091(-)	42761439(-)	11	0.6667	Yes	Yes
chr14	45888161	45888467	AluY	45888169(-)	45888488(-)	15	0.4054	No	Yes
chr14	46577900	46578247	L1MA3,AluYa5	46577920(+),46577938(-)	46578241(+),46578259(-)	49	1	No	Yes
chr14	46577938	46578247	AluYa5	46577920(+),46577938(-)	46578241(+),46578259(-)	35	1	No	Yes
chr14	48334254	48334562	AluY	48334241(+),48334255(-)	48334557(+),48334571(-)	21	0.6667	No	Yes
chr14	48763681	48764163	AT_rich,AluYg6	48763867(-)		6	0.24	Yes	Yes
chr14	48763868	48764163	AluYg6	48763867(-)		6	0.24	Yes	Yes
chr14	48826823	48827138	AluYb8	48826803(+)	48827131(+)	11	0.3438	Yes	Yes
chr14	52756799	52757108	AluYa5		52757104(+)	13	0.5306	Yes	Yes
chr14	54564067	54564377	AluY	54564051(+),54564066(-)	54564386(+),54564401(-)	26	0.7536	No	Yes
chr14	56026215	56026504	AluSz	56026504(-)	56026495(+)	10	0.3922	No	No
chr14	57031199	57031580	(GAAAA)n,AluYb8	57031227(-)	57031581(-)	10	0.5714	No	Yes
chr14	57031199	57031780	(GAAAA)n,AluYb8,L1MEi	57031227(-)		4	0.2105	No	Yes
chr14	57031228	57031580	AluYb8	57031227(-)	57031581(-)	8	0.5161	No	Yes
chr14	58561170	58561263	L1ME1	58561058(+)	58561048(+)	5	0.2381	No	No
chr14	59545219	59545608	AT_rich,AluYa5	59545298(+),59545313(-)	59545606(+),59545621(-)	19	0.5758	Yes	Yes
chr14	59545279	59545608	AT_rich,AluYa5	59545298(+),59545313(-)	59545606(+),59545621(-)	18	0.5625	Yes	Yes
chr14	59545314	59545608	AluYa5	59545298(+),59545313(-)	59545606(+),59545621(-)	19	0.5758	Yes	Yes
chr14	60341202	60342996	L1MA3,AluSx,AluY	60341398(-)		6	0.3	Yes	Yes
chr14	66810639	66810941	AluYa5	66810629(+),66810644(-)	66810942(+),66810957(-)	19	0.5938	Yes	Yes
chr14	68603011	68603586	AluSc,MIR			8	0.2105	No	Yes
chr14	71320973	71321312	AluYa5,MER41A	71320960(+)	71321254(+)	8	0.2807	No	Yes
chr14	71437602	71438160	MIR,AluYb8	71437836(-)	71438161(+),71438170(-)	13	0.7222	No	Yes
chr14	71437843	71438160	AluYb8	71437827(+),71437836(-)	71438161(+),71438170(-)	33	0.8684	No	Yes
chr14	78249781	78250185	(A)n,AluY	78249852(+)	78250191(+)	6	0.2667	No	Yes
chr14	78249871	78250185	AluY	78249852(+)	78250191(+)	6	0.2667	No	Yes
chr14	78828246	78828593	AluYb8	78828224(+),78828245(-)	78828576(+),78828597(-)	42	0.9882	No	Yes
chr14	79653645	79654030	MIRb,AluYc	79653942(-)	79654042(-)	13	0.5306	No	Yes
chr14	81469126	81469427	(T)n,(T)n,L1HS	81469115(+)	81469428(+)	7	0.2642	No	Yes
chr14	81597054	81597363	AluYb8	81597040(+),81597053(-)	81597360(+),81597373(-)	29	0.6444	No	Yes
chr14	83019612	83019882	AluYa5	83019616(-)	83019873(+),83019898(-)	43	0.9247	No	Yes
chr14	83635847	83636463	AT_rich,L1HS	83635836(+)	83636484(+)	17	0.6071	No	Yes
chr14	83635874	83636463	L1HS	83635836(+)	83636484(+)	11	0.5	No	Yes
chr14	87858065	87858374	AluYa5	87858056(+),87858064(-)	87858384(+),87858392(-)	36	0.9114	No	Yes
chr14	89408839	89409081	AluYg6	89408828(+),89408838(-)	89409079(+)	11	0.4074	No	Yes
chr14	100845014	100845323	AluYa5	100844997(+),100845014(-)	100845331(+),100845348(-)	43	0.9348	Yes	Yes
chr14	101990839	101991202	MADE1,AluYb8	101990880(-)	101991217(-)	7	0.56	No	Yes
chr14	101990839	101991254	MADE1,AluYb8	101990880(-)	101991217(-)	14	0.7179	No	Yes
chr14	101990881	101991254	AluYb8,MADE1	101990880(-)	101991217(-)	7	0.56	No	Yes
chr15	20358172	20358577	AluSx,AluY			1	0.2222	No	Yes
chr15	21364902	21365174	AluY			1	0.2	No	Yes
chr15	21391895	21392204	AluY			1	0.2222	No	Yes
chr15	23422715	23422859	AluJb			1	0.2222	No	No
chr15	23671387	23675193	AluY,Tigger17a,LTR16B2,AluSq2,AluJr4,AluSx1,L2b,L1MEf,(TTA)n,(TATATG)n,(TATATG)n			5	0.3846	No	Yes
chr15	24207069	24207370	AluYa5	24207057(+),24207068(-)	24207367(+),24207378(-)	15	0.566	No	Yes
chr15	24207069	24207465	AluYa5,L1MC3	24207057(+),24207068(-)	24207367(+),24207378(-)	16	0.5818	No	Yes
chr15	24207069	24207588	AluYa5,L1MC3,L1PB3	24207057(+),24207068(-)	24207367(+)	12	0.5106	No	Yes
chr15	25116851	25118587	AluY,L1MC3,AluSq,AluSp,FLAM_C,AluSx			5	0.2381	No	Yes
chr15	27021492	27021796	AluYa5	27021488(+),27021496(-)	27021797(+)	25	0.7463	No	Yes
chr15	29411475	29411901	L1HS,(TAAA)n,(TAAAA)n,(A)n	29411474(+),29411482(-)	29411897(+),29411905(-)	53	0.9636	No	Yes
chr15	32291231	32291528	AluYa5	32291220(+),32291235(-)	32291529(+),32291544(-)	24	0.5647	No	Yes
chr15	34741755	34742024	AluY	34741756(-)	34742020(+),34742037(-)	17	0.4928	Yes	Yes
chr15	34746989	34747306	AluYb8	34746974(+)	34747301(+)	14	0.3684	No	Yes
chr15	34930710	34931075	L2a,AluYa5	34930745(+),34930752(-)	34931076(+)	13	0.5417	No	Yes
chr15	34930710	34931224	L2a,AluYa5	34930745(+),34930752(-)	34931076(+)	13	0.5417	No	Yes
chr15	35008796	35009352	(A)n,AluYa5	35009033(-)	35009352(+),35009369(-)	13	1	No	Yes
chr15	35009043	35009352	AluYa5	35009016(+),35009033(-)	35009352(+),35009369(-)	25	1	No	Yes
chr15	35009043	35009540	AluYa5,MamTip2	35009016(+),35009033(-)	35009352(+)	15	1	No	Yes
chr15	39266725	39267358	MER112,(TTA)n,AluYa5	39267019(-)	39267359(+),39267374(-)	23	1	No	Yes
chr15	39267012	39267358	(TTA)n,AluYa5	39267004(+),39267019(-)	39267359(+),39267374(-)	45	1	No	Yes
chr15	39267012	39267358	(TTA)n,(TTA)n,AluYa5	39267004(+),39267019(-)	39267359(+),39267374(-)	32	1	No	Yes
chr15	39267049	39267358	AluYa5	39267004(+),39267019(-)	39267359(+),39267374(-)	32	1	No	Yes
chr15	39520088	39520452	AT_rich,AluYb8	39520098(+),39520113(-)	39520439(+),39520454(-)	39	0.9286	Yes	Yes
chr15	39520114	39520452	AluYb8,AT_rich	39520098(+),39520113(-)	39520439(+),39520454(-)	29	0.9062	Yes	Yes
chr15	42017750	42018058	AluYa5	42017730(+),42017748(-)	42018063(+),42018081(-)	23	0.7077	No	Yes
chr15	42017750	42018238	AluYa5,L1MA8	42017730(+),42017748(-)	42018063(+)	12	0.5581	No	Yes
chr15	43660354	43660752	L3b,AluYa5	43660427(+),43660441(-)	43660754(+),43660768(-)	42	0.9438	No	Yes
chr15	43660442	43660752	AluYa5	43660427(+),43660441(-)	43660754(+),43660768(-)	34	0.9315	No	Yes
chr15	43660442	43660907	AluYa5,L3b	43660427(+),43660441(-)	43660754(+),43660768(-)	36	0.9351	No	Yes
chr15	46067996	46068315	AluYb8	46067964(+),46067980(-)	46068315(+),46068331(-)	36	0.878	Yes	Yes
chr15	46067996	46068598	AluYb8,L1MEa	46067964(+),46067980(-)	46068315(+)	21	0.8077	Yes	Yes
chr15	48550277	48550583	AluYa5	48550276(-)	48550597(-)	16	0.4507	No	Yes
chr15	51897722	51898039	AluYb9	51897701(+),51897716(-)	51898041(+)	12	0.381	Yes	Yes
chr15	52525173	52525506	AT_rich,AluYa5	52525183(+),52525194(-)	52525517(+),52525528(-)	32	0.9275	No	Yes
chr15	52525173	52525525	AT_rich,AluYa5	52525183(+),52525194(-)	52525517(+),52525528(-)	45	0.9474	No	Yes
chr15	55218235	55224464	L1HS,L1ME3Cz,L1M1	55218215(+),55218265(-)	55224425(+),55224486(-)	25	0.8772	No	Yes
chr15	55429902	55430213	AluYb8	55429892(+),55429906(-)	55430214(+)	24	0.96	No	Yes
chr15	58596317	58596816	MIRb,AluYc	58596507(-)	58596818(+),58596829(-)	21	0.8571	Yes	Yes
chr15	58596317	58596854	MIRb,AluYc,AT_rich	58596507(-)	58596818(+),58596829(-)	23	0.8679	Yes	Yes
chr15	58596518	58596854	AluYc,AT_rich	58596496(+),58596507(-)	58596818(+),58596829(-)	35	0.9091	Yes	Yes
chr15	58912860	58913166	AluYb8			7	0.2745	Yes	Yes
chr15	59712908	59713217	AluYf4	59712886(+),59712898(-)	59713218(+),59713230(-)	48	0.9897	No	Yes
chr15	59712908	59713426	AluYf4,MER5A1	59712886(+),59712898(-)	59713218(+)	38	0.987	No	Yes
chr15	64633162	64633188	AluY	64633193(-)		10	0.8333	No	Yes
chr15	64633162	64633503	AluY,AluYb8	64633163(+),64633193(-)	64633489(+),64633519(-)	38	0.95	No	Yes
chr15	64633162	64633636	AluY,AluYb8	64633163(+),64633193(-)	64633489(+),64633519(-)	33	0.9429	No	Yes
chr15	66633825	66634134	AluYa5	66633812(+),66633824(-)	66634134(+),66634146(-)	39	0.9512	No	Yes
chr15	66633825	66634134	AluYa5,(TG)n	66633812(+),66633824(-)	66634134(+),66634146(-)	29	0.9355	No	Yes
chr15	67083677	67084005	HERVL40-int,AluJb	67083774(-)	67084063(+)	8	0.4324	Yes	Yes
chr15	67083768	67084072	AluJb,HERVL40-int,AluJo	67083774(-)	67084063(+)	10	0.4878	Yes	Yes
chr15	69049580	69049948	AluYb8,MIR			4	0.2051	No	Yes
chr15	71021873	71021975	L1PBa1	71021853(-)		4	0.2424	Yes	Yes
chr15	71021873	71027499	L1PBa1,L1HS	71021839(+),71021853(-)	71027509(+),71027523(-)	29	0.5524	Yes	Yes
chr15	71021873	71027690	L1PBa1,L1HS,L1PA16	71021839(+),71021853(-)	71027509(+)	16	0.4051	Yes	Yes
chr15	71708436	71713527	L1MA2,(TTTTA)n,AluY,AluJr,AluSz	71708609(-)		5	0.2381	No	Yes
chr15	71885242	71885813	MIR,AluYa5	71885481(-)	71885806(+),71885820(-)	21	0.6562	No	Yes
chr15	71885482	71885813	AluYa5	71885467(+),71885481(-)	71885806(+),71885820(-)	35	0.7609	No	Yes
chr15	71991550	71991817	AluYa5,L1MA10	71991545(+),71991555(-)	71991778(+),71991788(-)	22	0.6377	Yes	Yes
chr15	75867324	75867613	AluY	75867326(-)	75867630(-)	23	0.5897	Yes	Yes
chr15	77910868	77911236	(T)n,AluYa5	77910861(+),77910872(-)	77911236(+),77911247(-)	39	0.975	No	Yes
chr15	77910921	77911236	AluYa5	77910861(+),77910872(-)	77911236(+),77911247(-)	25	0.9615	No	Yes
chr15	79891857	79892165	AluY	79891843(+)	79892165(+)	9	0.2812	No	Yes
chr15	79911595	79911898	AluYa5	79911586(+),79911602(-)	79911899(+),79911915(-)	40	0.8247	No	Yes
chr15	83551646	83557671	L1HS		83557671(+)	26	0.7879	Yes	Yes
chr15	83773883	83774192	AluYa5	83773870(+),83773883(-)	83774200(+),83774213(-)	39	0.8864	Yes	Yes
chr15	91173991	91174308	AluYb8	91173974(+),91173990(-)	91174308(+)	37	0.8132	No	Yes
chr15	91402113	91402421	AluY			5	0.2174	Yes	Yes
chr15	93515800	93516102	AluYa5	93515787(+),93515801(-)	93516101(+),93516115(-)	39	0.9873	No	Yes
chr15	98706100	98706417	AluYb8	98706085(+),98706104(-)	98706414(+),98706433(-)	13	0.4262	Yes	Yes
chr15	101453018	101453380	MER5A,AluY	101453067(+),101453081(-)	101453377(+),101453391(-)	19	0.5067	No	Yes
chr15	101453082	101453425	AluY,MER5A	101453067(+),101453081(-)	101453377(+),101453391(-)	18	0.4932	No	Yes
chr15	102332543	102332849	AluYa5			1	0.2	Yes	Yes
chr16	4831647	4831944	AluSp	4831969(-)		4	0.2222	No	Yes
chr16	8066469	8066937	L1MEf,AluYb8	8066608(+),8066622(-)	8066934(+)	26	0.7222	No	Yes
chr16	8066623	8066937	AluYb8	8066608(+),8066622(-)	8066934(+)	32	0.7619	No	Yes
chr16	8066623	8067093	AluYb8,L1MEf	8066608(+),8066622(-)	8066934(+)	28	0.7368	No	Yes
chr16	10771186	10771490	AluSz	10771072(+),10771599(-)	10771590(+)	10	0.4348	Yes	Yes
chr16	11469005	11469469	L1MB2,AluSz	11469005(-)	11469471(-)	9	0.2571	Yes	Yes
chr16	12002199	12002645	AluSx,AluYa5	12002319(+)	12002645(+)	9	0.4286	No	Yes
chr16	12002199	12002822	AluSx,AluYa5	12002319(+)	12002645(+)	7	0.3684	No	Yes
chr16	12002336	12002645	AluYa5	12002319(+)	12002645(+)	15	0.5556	No	Yes
chr16	13407130	13407211	HAL1ME	13407118(+)	13407119(+)	5	0.2703	No	No
chr16	16934394	16940413	L1HS	16934363(+)	16940415(+)	13	0.3467	No	Yes
chr16	16934394	16940599	L1HS,L1ME4b	16934363(+)	16940415(+)	9	0.2687	No	Yes
chr16	18832540	18838378	(T)n,L1HS	18832524(+)	18838377(+)	7	0.2295	No	Yes
chr16	19230443	19230781	AluYb9,AT_rich	19230425(+),19230442(-)	19230777(+),19230795(-)	23	0.8214	No	Yes
chr16	19230443	19230853	AluYb9,AT_rich,L1ME3Cz	19230425(+),19230442(-)	19230777(+),19230795(-)	18	0.7826	No	Yes
chr16	19230443	19230988	AluYb9,AT_rich,L1ME3Cz,L1ME2	19230425(+)	19230777(+)	12	0.6486	No	Yes
chr16	19506146	19506635	L2a,AluYa5		19506636(+)	10	0.4	Yes	Yes
chr16	19506331	19506635	AluYa5	19506316(+)	19506636(+)	17	0.5667	Yes	Yes
chr16	20778558	20778867	AluY	20778541(+),20778557(-)	20778862(+),20778878(-)	34	0.8831	Yes	Yes
chr16	20778558	20779088	AluY,L2a	20778541(+),20778557(-)	20778862(+)	11	0.7097	Yes	Yes
chr16	23528266	23528849	MLT1L,AluJb,AluYa5	23528556(-)	23528849(+),23528870(-)	19	0.7917	No	Yes
chr16	23528407	23528849	AluJb,AluYa5	23528535(+),23528556(-)	23528849(+),23528870(-)	23	0.8214	No	Yes
chr16	23528545	23528849	AluYa5	23528535(+),23528556(-)	23528849(+),23528870(-)	31	0.8611	No	Yes
chr16	23528545	23529053	AluYa5,L2b	23528535(+),23528556(-)	23528849(+)	21	0.8077	No	Yes
chr16	23910925	23911188	(TC)n,(TG)n,AluJb,(TTTA)n	23910880(+)	23911187(+)	21	0.6087	No	Yes
chr16	23910925	23911285	(TC)n,(TG)n,AluJb,(TTTA)n	23910880(+)	23911187(+)	16	0.5424	No	Yes
chr16	26608044	26608365	AluYb8	26608023(+),26608037(-)	26608366(+),26608380(-)	26	0.7429	No	Yes
chr16	26608044	26608466	AluYb8,L1MD3	26608023(+),26608037(-)	26608366(+),26608380(-)	21	0.7	No	Yes
chr16	28733992	28734256	AluSz			1	0.2	No	No
chr16	31327234	31327551	AluYb8		31327544(+)	10	0.4	No	Yes
chr16	31327554	31327732	AluY		31327544(+)	10	0.5882	No	Yes
chr16	33485955	33486259	AluYa5	33485937(+),33485954(-)	33486253(+),33486270(-)	32	0.512	No	Yes
chr16	33868737	33875618	AluSz6,(GAATG)n,HSATII,AluYc,(GAATG)n,(GAGTG)n,(GAATG)n,(GAATG)n,(GAATG)n,AluYa8,(GAATG)n,(GAGTG)n,(GAATG)n,(GAATG)n,(GAATG)n,(GAATG)n,(GAGTG)n,(GAATG)n	33868876(-)		10	0.8333	No	Yes
chr16	48905936	48906462	L1PA16		48905811(+)	4	0.2759	No	No
chr16	49979407	49979710	AluYa5	49979396(+),49979410(-)	49979711(+),49979725(-)	26	0.6933	No	Yes
chr16	60032090	60032395	AluY	60032082(+),60032100(-)	60032397(+),60032415(-)	18	0.6102	No	Yes
chr16	60032090	60032497	AluY,(A)n	60032082(+),60032100(-)	60032397(+),60032415(-)	22	0.6567	No	Yes
chr16	62046877	62047195	AluYb9	62046861(+),62046876(-)	62047195(+),62047210(-)	31	0.8857	Yes	Yes
chr16	63442445	63442754	AluYa5	63442423(+),63442440(-)	63442754(+),63442771(-)	28	0.7089	No	Yes
chr16	66823206	66823536	AluY	66823175(+),66823205(-)	66823510(+),66823540(-)	21	0.6885	No	Yes
chr16	66823206	66823606	AluY,L2c	66823175(+),66823205(-)	66823510(+),66823540(-)	22	0.6984	No	Yes
chr16	67253639	67253980	L2c,AluSp	67253665(+),67253676(-)	67253982(+),67253993(-)	21	0.5526	Yes	Yes
chr16	67253671	67253980	AluSp	67253665(+),67253676(-)	67253982(+),67253993(-)	17	0.5	Yes	Yes
chr16	67513821	67514127	AluYa5	67513805(+),67513820(-)	67514124(+)	12	0.375	Yes	Yes
chr16	69762020	69763102	AluJo,MER3,AluSx	69762889(-)	69762896(+)	20	0.8889	No	No
chr16	70537327	70537796	L2b,AluYk12	70537500(-)	70537814(-)	9	0.3673	Yes	Yes
chr16	70537497	70537912	AluYk12,L2b	70537483(+),70537500(-)	70537797(+),70537814(-)	16	0.5161	Yes	Yes
chr16	70552897	70553329	MER5A,AluYb8	70553009(+),70553024(-)	70553330(+),70553345(-)	23	0.6133	Yes	Yes
chr16	70552897	70553393	MER5A,AluYb8	70553009(+),70553024(-)	70553330(+),70553345(-)	23	0.6133	Yes	Yes
chr16	70553020	70553393	AluYb8,MER5A	70553009(+),70553024(-)	70553330(+),70553345(-)	26	0.642	Yes	Yes
chr16	72753285	72753596	L2b,AluYa5	72753292(+),72753305(-)	72753598(+),72753611(-)	50	0.9804	No	Yes
chr16	80468640	80468943	AluYa5	80468630(+),80468644(-)	80468944(+),80468958(-)	22	0.6377	No	Yes
chr16	80468640	80469127	AluYa5	80468630(+),80468644(-)	80468944(+)	14	0.5283	No	Yes
chr16	80468975	80469127	AluY		80468944(+)	5	0.2703	No	Yes
chr16	81119192	81119831	AluSx1,AluYb8,(A)n	81119479(-)	81119818(+),81119833(-)	15	0.8824	No	Yes
chr16	81119480	81119797	AluYb8	81119464(+),81119479(-)	81119818(+),81119833(-)	19	0.9048	No	Yes
chr16	81119480	81119831	AluYb8,(A)n	81119464(+),81119479(-)	81119818(+),81119833(-)	28	0.9333	No	Yes
chr16	82077008	82077319	AluY	82077007(-)		12	0.4	Yes	Yes
chr16	85149836	85150147	AluSq2		85150054(+)	5	0.625	Yes	Yes
chr16	85189062	85189873	MIRc,MER46C,AluSx1		85189802(+)	8	0.2254	No	No
chr16	86284317	86284617	AluY	86284308(+),86284321(-)	86284617(+),86284630(-)	35	0.6863	No	Yes
chr16	86284317	86284835	AluY,CT-rich	86284308(+),86284321(-)	86284617(+)	23	0.5897	No	Yes
chr17	5464747	5465062	AluYb8	5464738(+)	5465063(+)	10	0.4878	No	Yes
chr17	5933555	5933924	(TTAA)n,L1ME3B,AluYa5	5933606(+),5933622(-)	5933924(+),5933940(-)	14	0.4912	No	Yes
chr17	5933575	5933924	L1ME3B,AluYa5	5933606(+),5933622(-)	5933924(+),5933940(-)	11	0.4314	No	Yes
chr17	5933615	5933924	AluYa5	5933606(+),5933622(-)	5933924(+),5933940(-)	11	0.4314	No	Yes
chr17	6988623	6989857	AluY,L1M5,AluSx			7	0.28	Yes	Yes
chr17	6988938	6990166	L1M5,AluSx,AluY			3	0.2	Yes	Yes
chr17	10203254	10203752	(TA)n,L1MA9,AluYb8	10203434(-)	10203772(+),10203786(-)	22	0.8302	No	Yes
chr17	10203254	10203752	(TA)n,(TA)n,L1MA9,AluYb8	10203434(-)	10203772(+),10203786(-)	19	0.8085	No	Yes
chr17	10203435	10203752	AluYb8	10203420(+),10203434(-)	10203772(+),10203786(-)	37	0.8916	No	Yes
chr17	10203435	10203983	AluYb8,L1MA9	10203420(+),10203434(-)	10203772(+)	20	0.8163	No	Yes
chr17	10592152	10592456	AluYa5	10592152(-)	10592469(-)	6	0.2222	No	No
chr17	12196593	12196899	AluYa5	12196579(+),12196594(-)	12196897(+),12196912(-)	33	0.88	No	Yes
chr17	12353146	12359249	(T)n,AluYk12,L1PA2	12353133(+)	12359255(+)	14	0.4746	No	Yes
chr17	12353146	12359249	(T)n,(T)n,AluYk12,L1PA2	12353133(+)	12359255(+)	9	0.3673	No	Yes
chr17	13220496	13220804	AluYa5	13220477(+),13220498(-)	13220805(+),13220826(-)	29	0.7632	No	Yes
chr17	13704560	13704834	AluY	13704544(+),13704560(-)	13704834(+),13704850(-)	49	0.98	No	Yes
chr17	13704560	13705086	AluY,MADE2	13704544(+),13704560(-)	13704834(+)	24	0.96	No	Yes
chr17	14190002	14191587	AluJo,MER49,AluJb,L2a,L1MEj	14189910(+),14189915(-)	14191556(+),14191561(-)	13	0.4333	Yes	Yes
chr17	15863532	15863893	MADE1,AluY	15863568(+)	15863887(+)	14	0.3889	No	Yes
chr17	15863587	15863893	AluY	15863568(+)	15863887(+)	8	0.2667	No	Yes
chr17	17230244	17231266	AluSx3,AluSg	17230357(+),17230381(-)	17231234(+),17231258(-)	13	0.3291	No	Yes
chr17	17230659	17231266	AluSx,AluSg		17231234(+)	8	0.2222	No	Yes
chr17	18593077	18593387	AluY	18593076(-)	18593423(-)	10	0.5882	No	Yes
chr17	19543428	19543724	AluYb8	19543433(-)	19543742(-)	26	0.8667	No	Yes
chr17	19571567	19572327	AluSx1,AluSc8,L1ME4a	19572009(-)	19572382(-)	5	0.2083	Yes	Yes
chr17	19571956	19572327	AluSc8,L1ME4a	19572009(-)	19572382(-)	10	0.3448	Yes	Yes
chr17	25724756	25725054	AluSp	25724907(-)		7	0.2917	No	Yes
chr17	29659596	29659940	L1HS	29659591(+),29659596(-)	29659942(+),29659947(-)	15	0.4762	Yes	Yes
chr17	30436529	30437059	Kanga2_a,AluYf4	30436751(-)	30437070(-)	11	0.6111	Yes	Yes
chr17	30436705	30437059	Kanga2_a,AluYf4	30436751(-)	30437070(-)	16	0.6957	Yes	Yes
chr17	30436705	30437210	Kanga2_a,AluYf4	30436751(-)	30437070(-)	11	0.6111	Yes	Yes
chr17	30436752	30437210	AluYf4,Kanga2_a	30436751(-)	30437070(-)	12	0.6316	Yes	Yes
chr17	34376294	34376611	AluYb8	34376278(+),34376293(-)	34376610(+),34376625(-)	40	1	No	Yes
chr17	34376294	34376739	AluYb8,L1PA17	34376278(+),34376293(-)	34376610(+),34376625(-)	39	1	No	Yes
chr17	34774845	34774879	L1MD1			1	0.2	No	No
chr17	35143438	35143747	AluYa5	35143423(+)	35143743(+)	24	0.6857	No	Yes
chr17	38377828	38378132	AluSx3			7	0.4375	No	Yes
chr17	44176408	44176719	AluY	44176394(+),44176407(-)	44176718(+),44176731(-)	13	0.2407	Yes	Yes
chr17	47228455	47228764	AluYa5	47228439(+),47228453(-)	47228770(+),47228784(-)	31	0.9118	No	Yes
chr17	47228455	47229122	AluYa5,AluSc	47228439(+)	47228770(+)	16	0.7805	No	Yes
chr17	48427612	48427936	(TTCA)n,AluSz			5	0.2041	No	Yes
chr17	64930555	64930862	AluYa5	64930540(+),64930555(-)	64930857(+),64930872(-)	24	0.64	No	Yes
chr17	65520591	65521215	Charlie5,AluYb8	65520865(-)	65521185(+)	15	0.6818	No	Yes
chr17	65520867	65521184	AluYb8	65520854(+),65520865(-)	65521185(+)	21	0.75	No	Yes
chr17	65520867	65521215	AluYb8,Charlie5	65520854(+),65520865(-)	65521185(+)	29	0.8056	No	Yes
chr17	65520867	65521338	AluYb8,Charlie5	65520854(+),65520865(-)	65521185(+)	23	0.7667	No	Yes
chr17	65727368	65727631	AluYd8	65727354(+),65727377(-)	65727631(+),65727654(-)	36	0.878	No	Yes
chr17	66960909	66961275	(TATG)n,AluYa5,(TATG)n	66960926(+)	66961260(+)	16	0.5926	Yes	Yes
chr17	66960909	66961275	(TATG)n,(TATG)n,AluYa5,(TATG)n,(TATG)n	66960926(+)	66961260(+)	7	0.3889	Yes	Yes
chr17	66960950	66961442	AluYa5,(TATG)n,AT_rich	66960926(+),66960941(-)	66961260(+)	11	0.5946	Yes	Yes
chr17	67087662	67087962	AluYa5	67087666(-)	67087978(-)	8	0.3137	No	Yes
chr17	68454949	68461178	Tigger3b,L1HS,(A)n	68455086(+),68455097(-)	68461177(+),68461188(-)	17	0.68	No	Yes
chr17	68454949	68461178	Tigger3b,L1HS,(A)n,(A)n	68455086(+),68455097(-)	68461177(+),68461188(-)	17	0.68	No	Yes
chr17	68455098	68461178	L1HS,(A)n	68455086(+),68455097(-)	68461177(+),68461188(-)	22	0.7333	No	Yes
chr17	69852089	69852468	MIR,AluYb8	69852139(+),69852154(-)	69852467(+),69852482(-)	18	0.6	No	Yes
chr17	69852089	69852532	MIR,AluYb8	69852139(+),69852154(-)	69852467(+),69852482(-)	20	0.625	No	Yes
chr17	69852155	69852468	AluYb8	69852139(+),69852154(-)	69852467(+),69852482(-)	18	0.6	No	Yes
chr17	69852155	69852532	AluYb8,MIR	69852139(+),69852154(-)	69852467(+),69852482(-)	17	0.5862	No	Yes
chr17	69852155	69852701	AluYb8,MIR,MIRb	69852139(+),69852154(-)	69852467(+)	15	0.5556	No	Yes
chr17	73040119	73040599	AluSx,AluYb8	73040299(-)	73040600(+),73040617(-)	14	0.4746	No	Yes
chr17	73040287	73040599	AluYb8	73040299(-)	73040600(+),73040617(-)	15	0.4918	No	Yes
chr17	73040287	73040736	AluYb8,AluSx	73040299(-)	73040600(+),73040617(-)	15	0.4918	No	Yes
chr17	74987330	74987839	MSTA,AluYf4	74987530(-)	74987840(+),74987850(-)	17	1	No	Yes
chr17	74987530	74987839	AluYf4	74987520(+),74987530(-)	74987840(+),74987850(-)	18	1	No	Yes
chr17	74987530	74987877	AluYf4,MSTA	74987520(+),74987530(-)	74987840(+),74987850(-)	28	1	No	Yes
chr17	75235973	75236290	AluYb8	75235948(+),75235964(-)	75236291(+),75236307(-)	20	0.5882	No	Yes
chr17	75988299	75988599	AluYg6	75988282(+),75988298(-)	75988598(+),75988614(-)	18	0.5373	No	Yes
chr17	76505348	76505499	AluJb		76505312(+)	8	0.5	No	Yes
chr17	79577697	79578007	AluYb8	79577680(+),79577696(-)	79578004(+),79578020(-)	23	0.575	Yes	Yes
chr17	79577697	79578063	AluYb8,MER113B	79577680(+),79577696(-)	79578004(+),79578020(-)	23	0.575	Yes	Yes
chr17	79610324	79610660	AluJb,AluYa5	79610339(+)	79610655(+)	12	0.6154	Yes	Yes
chr17	79610324	79610761	AluJb,AluYa5	79610339(+)	79610655(+)	9	0.5455	Yes	Yes
chr18	836734	837670	L1HS,AluYb8,L1P2		837420(+)	5	0.3448	Yes	Yes
chr18	1851853	1852302	MIRb,AluY	1851993(+),1852007(-)	1852297(+)	10	0.5128	Yes	Yes
chr18	1852008	1852302	AluY	1851993(+),1852007(-)	1852297(+)	16	0.6275	Yes	Yes
chr18	2748341	2748692	(TG)n,AluSx		2748389(+)	4	0.2162	No	No
chr18	2748389	2748692	AluSx		2748389(+)	4	0.2759	No	No
chr18	4813632	4814510	LTR36,AluSq2	4813798(-)	4814481(-)	15	0.4286	Yes	Yes
chr18	9036101	9036395	AluYa5,L1ME2	9036083(+)	9036373(+)	17	0.7907	No	Yes
chr18	9225116	9225487	Kanga2_a,AluJb	9225118(+),9225120(-)	9225454(+)	19	0.5672	Yes	Yes
chr18	9225189	9225487	AluJb	9225118(+),9225120(-)	9225454(+)	16	0.5246	Yes	Yes
chr18	9385405	9385723	AluYb8	9385391(+),9385404(-)	9385716(+),9385729(-)	17	0.4658	No	Yes
chr18	9621910	9622211	AluY			7	0.4242	Yes	Yes
chr18	11509632	11511330	AluJb,L1ME1,L2a,AluY,MIR3	11509708(-)		6	0.2791	Yes	Yes
chr18	11509632	11511514	AluJb,L1ME1,L2a,AluY,MIR3,L1ME3G	11509708(-)	11511478(-)	12	0.3934	Yes	Yes
chr18	12851039	12851513	L1M5,AluYb8	12851182(+),12851196(-)	12851512(+),12851526(-)	9	0.6923	No	Yes
chr18	12851039	12851656	L1M5,AluYb8	12851182(+),12851196(-)	12851512(+),12851526(-)	9	0.6923	No	Yes
chr18	12851197	12851513	AluYb8	12851182(+),12851196(-)	12851512(+),12851526(-)	14	0.7778	No	Yes
chr18	12851197	12851656	AluYb8,L1M5	12851182(+),12851196(-)	12851512(+),12851526(-)	12	0.75	No	Yes
chr18	14822952	14823304	(T)n,AluYb8	14822941(+)	14823305(+)	22	1	No	Yes
chr18	21903373	21904585	AluSg7,L1HS,AluSz,(A)n,AT_rich	21903372(-)	21904604(-)	9	0.3462	No	Yes
chr18	22892495	22892808	AluYb8	22892494(-)	22892805(+),22892819(-)	24	0.6316	Yes	Yes
chr18	25827892	25828209	AluYb9	25827876(+)	25828210(+)	15	0.4762	No	Yes
chr18	26363759	26364068	AluYa5	26363743(+),26363758(-)	26364065(+),26364080(-)	49	1	No	Yes
chr18	27629691	27630000	AluYa5	27629666(+)	27629993(+)	15	0.6818	No	Yes
chr18	27872587	27872896	AluYa5	27872570(+),27872586(-)	27872900(+),27872916(-)	16	0.7111	No	Yes
chr18	31143927	31144230	AluYa5	31143912(+),31143927(-)	31144231(+),31144246(-)	11	0.3333	Yes	Yes
chr18	32661973	32662276	AluYa5	32661954(+),32661972(-)	32662272(+),32662290(-)	42	0.875	No	Yes
chr18	33390664	33390789	L1MC4		33390582(+)	5	0.2083	No	Yes
chr18	35315522	35315939	MER5B,AluYa5	35315636(-)	35315955(-)	6	0.3636	No	Yes
chr18	35315522	35316001	MER5B,AluYa5	35315636(-)	35315955(-)	8	0.4324	No	Yes
chr18	35315632	35315939	AluYa5	35315636(-)	35315955(-)	7	0.4	No	Yes
chr18	35315632	35316001	AluYa5,MER5B	35315636(-)	35315955(-)	7	0.4	No	Yes
chr18	37061647	37061964	AluYb8	37061632(+),37061646(-)	37061963(+),37061977(-)	33	0.7765	Yes	Yes
chr18	41031549	41032534	L1HS,(A)n	41031544(+),41031552(-)	41032529(+),41032537(-)	28	0.9032	No	Yes
chr18	41031549	41032534	L1HS,(A)n,(A)n	41031544(+),41031552(-)	41032529(+),41032537(-)	17	0.85	No	Yes
chr18	41453348	41453752	AT_rich,AluYa5	41453427(+)	41453756(+)	6	0.6316	No	Yes
chr18	41453443	41453752	AluYa5	41453427(+)	41453756(+)	8	0.6957	No	Yes
chr18	43261018	43261328	AluYa5	43261003(+),43261014(-)	43261329(+),43261340(-)	46	1	No	Yes
chr18	43750464	43751009	AluSx3,AluYb8	43750692(-)	43751009(+),43751022(-)	10	0.4255	No	Yes
chr18	43750692	43751009	AluYb8	43750679(+),43750692(-)	43751009(+),43751022(-)	11	0.449	No	Yes
chr18	43750692	43751101	AluYb8,AluSx	43750679(+),43750692(-)	43751009(+),43751022(-)	13	0.4906	No	Yes
chr18	44338305	44338755	MamRep434,AluYb8	44338414(+)	44338752(+)	15	0.3846	No	Yes
chr18	44338438	44338755	AluYb8	44338414(+)	44338752(+)	17	0.4146	No	Yes
chr18	44382725	44383065	AluYa5	44382723(-)	44383074(-)	6	0.2609	No	Yes
chr18	45379808	45379913	AluSg	45379839(-)	45379840(-)	6	0.2449	No	Yes
chr18	45996161	45996466	AluYa5	45996143(+),45996162(-)	45996461(+),45996480(-)	42	0.9767	No	Yes
chr18	45996161	45996654	AluYa5,L1M5	45996143(+),45996162(-)	45996461(+)	26	0.963	No	Yes
chr18	47019623	47020175	L2,AluYa5	47019868(-)	47020174(+),47020191(-)	18	0.6316	No	Yes
chr18	47019869	47020175	AluYa5	47019851(+),47019868(-)	47020174(+),47020191(-)	22	0.6769	No	Yes
chr18	47019869	47020268	AluYa5,MIR	47019851(+),47019868(-)	47020174(+),47020191(-)	28	0.7273	No	Yes
chr18	47870195	47876357	L1MCa,L1HS	47870303(+),47870320(-)	47876357(+)	14	0.3684	Yes	Yes
chr18	47870330	47876357	L1HS	47870303(+),47870320(-)	47876357(+)	10	0.2941	Yes	Yes
chr18	50925993	50926303	AluYa5	50925977(+),50925992(-)	50926301(+),50926316(-)	44	0.9778	No	Yes
chr18	51952967	51956951	L1HS	51952963(+),51952968(-)	51956960(+),51956965(-)	35	0.9333	No	Yes
chr18	55671135	55671428	AluYa5	55671119(+),55671136(-)	55671426(+),55671443(-)	41	0.9318	No	Yes
chr18	55801594	55801903	AluYa5	55801577(+),55801592(-)	55801904(+),55801919(-)	37	0.9737	No	Yes
chr18	55801594	55802018	AluYa5,T-rich	55801577(+),55801592(-)	55801904(+),55801919(-)	31	0.9688	No	Yes
chr18	57258195	57258507	AluY			8	0.3077	Yes	Yes
chr18	58223993	58224162	AluJo	58223988(-)		5	0.2128	No	No
chr18	59283876	59284100	AluYa5	59283875(-)	59284112(-)	14	0.4375	Yes	Yes
chr18	62385779	62386081	AluYa5	62385782(-)	62386097(-)	18	0.4865	Yes	Yes
chr18	63533254	63533563	AluYa5	63533238(+),63533254(-)	63533583(+),63533599(-)	37	0.9367	No	Yes
chr18	64542942	64543251	AluYa5	64542930(+),64542946(-)	64543252(+),64543268(-)	20	0.6557	No	Yes
chr18	67949481	67949925	L2c,AluY	67949598(+)	67949924(+)	16	0.8649	No	Yes
chr18	67949611	67949925	AluY	67949598(+)	67949924(+)	28	0.918	No	Yes
chr18	68846741	68847050	AluYa5	68846724(+),68846741(-)	68847059(+),68847076(-)	33	0.8354	No	Yes
chr18	69896658	69897075	MIRc,AluYa5	69896759(+),69896783(-)	69897076(+),69897100(-)	21	0.7241	No	Yes
chr18	69896772	69897075	AluYa5	69896759(+),69896783(-)	69897076(+),69897100(-)	25	0.7576	No	Yes
chr18	70978639	70979164	L2,AluYa5	70978862(-)	70979158(+),70979178(-)	14	0.5283	No	Yes
chr18	70978863	70979164	AluYa5	70978862(-)	70979158(+),70979178(-)	17	0.5763	No	Yes
chr18	71273412	71273717	AluY	71273396(+),71273414(-)	71273718(+),71273736(-)	19	0.6667	No	Yes
chr18	71444225	71444542	AluYb8	71444224(-)	71444560(-)	10	0.3509	No	Yes
chr18	72152450	72152768	AluYb8	72152428(+),72152445(-)	72152769(+),72152786(-)	33	0.8684	No	Yes
chr18	73570022	73570337	AluYb8	73570021(-)	73570332(+),73570347(-)	18	0.6207	No	Yes
chr18	74769781	74770073	AluY	74769770(+)	74770072(+)	17	0.7556	No	Yes
chr18	75997298	75997609	AluY	75997296(-)	75997616(+),75997629(-)	20	0.6557	No	Yes
chr18	76202135	76203315	L1PA8	76202121(+),76202137(-)	76203341(+),76203357(-)	15	0.4478	Yes	Yes
chr18	76202135	76203395	L1PA8,L1ME3C	76202121(+),76202137(-)	76203341(+),76203357(-)	15	0.4478	Yes	Yes
chr18	76202135	76203425	L1PA8,L1ME3C,(CA)n	76202121(+),76202137(-)	76203341(+),76203357(-)	18	0.4932	Yes	Yes
chr19	818864	819276	AluJr,(TTA)n,AluSx	818879(+)	819198(+)	9	0.383	No	Yes
chr19	818959	819276	(TTA)n,AluSx	818879(+)	819198(+)	11	0.4314	No	Yes
chr19	2486491	2486825	AluY		2486491(+)	4	0.381	No	No
chr19	3711197	3711496	AluSx1			3	0.2727	No	Yes
chr19	3994444	3994917	MLT1F,AluYa5	3994560(-)	3994888(-)	7	0.2154	Yes	Yes
chr19	4874883	4875182	AluSc8			5	0.3333	No	Yes
chr19	6152291	6152562	AluYb8			3	0.2	No	Yes
chr19	6152563	6152615	AluJb			3	0.3333	No	Yes
chr19	6626144	6626453	AluSz		6626155(+)	4	0.2759	No	No
chr19	6987282	6987792	(TAAA)n,AluSx,AluYb8	6987478(-)	6987810(-)	10	0.3333	No	Yes
chr19	6987302	6987792	AluSx,AluYb8	6987478(-)	6987810(-)	9	0.3103	No	Yes
chr19	6987475	6987792	AluYb8	6987478(-)	6987810(-)	10	0.3333	No	Yes
chr19	8250043	8250325	AluJr	8250031(-)	8250010(+)	9	0.375	No	Yes
chr19	8514422	8514718	AluYa5	8514410(+),8514425(-)	8514718(+)	17	0.6071	No	Yes
chr19	12556782	12558364	AluSx,L1M1,AluYf4	12557726(-)		6	0.2222	Yes	Yes
chr19	12557706	12557985	AluYf4	12557726(-)	12558016(-)	5	0.2041	Yes	Yes
chr19	12557706	12558056	AluYf4,L1M1	12557726(-)	12558016(-)	5	0.2041	Yes	Yes
chr19	20176729	20177026	AluYa5	20176716(+)	20177027(+)	8	0.3404	No	Yes
chr19	22768155	22768470	AluYb8	22768147(+)	22768471(+)	21	0.5122	Yes	Yes
chr19	23320804	23321110	AluYa5	23320803(-)	23321121(-)	13	0.5778	No	Yes
chr19	23986194	23986721	AT_rich,AluY	23986411(-)	23986717(+)	22	0.9565	No	Yes
chr19	23986411	23986721	AluY	23986411(-)	23986717(+)	31	0.9688	No	Yes
chr19	28126009	28126318	AluYa5	28126014(-)	28126345(-)	9	0.2903	No	Yes
chr19	29950198	29956095	L1PA2	29950184(+),29950197(-)	29956168(+),29956181(-)	28	0.7671	No	Yes
chr19	30386533	30386746	AluY	30386518(+),30386533(-)	30386742(+),30386757(-)	29	0.8529	No	Yes
chr19	36653834	36654144	AluY			7	0.2917	No	Yes
chr19	37046191	37046497	AluYb9	37046195(-)	37046498(+),37046512(-)	24	0.6761	Yes	Yes
chr19	37284334	37284632	AluYf4	37284317(+),37284335(-)	37284628(+),37284646(-)	33	0.9851	No	Yes
chr19	37460685	37461080	AluSz,MLT1D			9	0.3158	No	Yes
chr19	40257560	40257850	AluYa5	40257560(-)	40257867(-)	7	0.2373	Yes	Yes
chr19	41153273	41155966	SVA_D,L1M1,AluSz6,AluSp,A-rich	41153258(+),41153294(-)	41156005(+)	9	0.3273	No	Yes
chr19	45903783	45904333	MIR3,AluJb,AluYa5		45904333(+)	5	0.2174	No	Yes
chr19	45903861	45904333	AluJb,AluYa5		45904333(+)	5	0.25	No	Yes
chr19	45903861	45904363	AluJb,AluYa5		45904333(+)	5	0.25	No	Yes
chr19	45904024	45904363	AluYa5,AluJb		45904333(+)	8	0.4444	No	Yes
chr19	46278687	46279379	AluJo,AluSz,AluSx1	46278681(-)		6	0.4	No	Yes
chr19	46278687	46279700	AluJo,AluSz,AluSx1,AluY	46278681(-)		5	0.2174	No	Yes
chr19	46955868	46956413	Charlie15b,AluSx,AluYa5	46956107(-)	46956421(+),46956435(-)	17	0.7391	No	Yes
chr19	46955976	46956413	AluSx,AluYa5	46956093(+),46956107(-)	46956421(+),46956435(-)	25	0.8065	No	Yes
chr19	46956108	46956413	AluYa5	46956093(+),46956107(-)	46956421(+),46956435(-)	28	0.8235	No	Yes
chr19	46956108	46956609	AluYa5,AluSx	46956093(+),46956107(-)	46956421(+)	19	0.76	No	Yes
chr19	46956108	46956708	AluYa5,AluSx,Charlie15b	46956093(+),46956107(-)	46956421(+)	16	0.7273	No	Yes
chr19	49889483	49889792	AluY	49889514(-)		10	0.3226	Yes	Yes
chr19	50596566	50598825	MER33,L2a,AluSp,L1MA8,L1P4,L1PB1,AluSx			1	0.2222	No	Yes
chr19	51077766	51082588	MSTB,AluSx,L1MC5a,MER119,AluSz6,AluJb,L1MC4,L1ME2z,L2b,AluSx1	51077889(+),51077891(-)	51082512(+),51082514(-)	13	0.4194	Yes	Yes
chr19	51457477	51457786	AluYa5	51457462(+),51457476(-)	51457785(+),51457799(-)	11	0.5238	No	Yes
chr19	51776408	51776706	AluYa5	51776407(-)		11	0.386	Yes	Yes
chr19	52175945	52177514	L1HS	52175929(+),52175937(-)	52177514(+),52177522(-)	36	1	No	Yes
chr19	53096033	53097746	SVA_D,AluSx	53096006(+)	53097609(+)	6	0.2791	Yes	Yes
chr19	53616480	53616787	AluYg6	53616464(+),53616479(-)	53616783(+),53616798(-)	34	0.7312	No	Yes
chr19	57111450	57111864	AluSc,AluYb8	57111544(+),57111560(-)	57111863(+)	10	0.5	No	Yes
chr19	57111554	57111864	AluYb8	57111544(+),57111560(-)	57111863(+)	13	0.5652	No	Yes
chr19	58157907	58157976	AluSz	58157941(-)	58157985(-)	7	0.2154	No	Yes
chr19	58617788	58618099	AluYa5	58617769(+),58617788(-)	58618101(+)	27	0.6835	No	Yes
chr2	4781085	4787350	L1MC3,L1HS	4781310(-)	4787349(+),4787376(-)	19	0.95	Yes	Yes
chr2	4781320	4787350	L1HS	4781283(+),4781310(-)	4787349(+),4787376(-)	24	0.96	Yes	Yes
chr2	4781320	4787501	L1HS,L1MC3	4781283(+),4781310(-)	4787349(+),4787376(-)	22	0.9565	Yes	Yes
chr2	5209191	5209500	AluYg6	5209176(+),5209190(-)	5209503(+),5209517(-)	43	0.8515	No	Yes
chr2	5487787	5488035	AluYa5	5487765(+),5487782(-)	5488033(+),5488050(-)	33	0.8354	No	Yes
chr2	8616811	8617106	AluYb8	8616794(+)	8617102(+)	15	0.5357	No	Yes
chr2	9959134	9959573	MLT1C,AluJb,AluYb8	9959221(+),9959237(-)	9959572(+),9959588(-)	17	0.5231	No	Yes
chr2	9959236	9959573	AluJb,AluYb8	9959221(+),9959237(-)	9959572(+),9959588(-)	16	0.5079	No	Yes
chr2	9959236	9959702	AluJb,AluYb8	9959221(+),9959237(-)	9959572(+),9959588(-)	16	0.5079	No	Yes
chr2	15166299	15166615	AluYb9	15166285(+),15166299(-)	15166612(+),15166626(-)	20	0.678	No	Yes
chr2	15166299	15166796	AluYb9,L1PREC2	15166285(+),15166299(-)	15166612(+)	12	0.5581	No	Yes
chr2	16251117	16251429	AluYa5	16251120(-)	16251429(+),16251446(-)	14	0.5	No	Yes
chr2	16251117	16251532	AluYa5,MER34B	16251120(-)	16251429(+),16251446(-)	15	0.5172	No	Yes
chr2	18574241	18574524	AluY	18574230(+)	18574525(+)	14	0.459	Yes	Yes
chr2	20666679	20666976	AluYa5	20666665(+),20666678(-)	20666973(+),20666986(-)	23	0.7188	No	Yes
chr2	25227495	25227940	AluJb,AluYb8	25227620(+),25227664(-)	25227936(+)	24	0.8727	No	Yes
chr2	25227630	25227940	AluYb8	25227620(+),25227664(-)	25227936(+)	27	0.8852	No	Yes
chr2	25227630	25228118	AluYb8,AluJb,(CAAT)n	25227620(+),25227664(-)	25227936(+)	24	0.8727	No	Yes
chr2	28353920	28354247	(TTA)n,AluYa5	28353920(+),28353930(-)	28354248(+),28354258(-)	21	0.7778	No	Yes
chr2	28353920	28354247	(TTA)n,(TTA)n,AluYa5	28353920(+),28353930(-)	28354248(+),28354258(-)	17	0.7391	No	Yes
chr2	33781299	33781613	AluYb8	33781285(+),33781300(-)	33781614(+),33781629(-)	14	0.5	No	Yes
chr2	34643644	34643937	AluY	34643630(+)	34643938(+)	9	0.3158	No	Yes
chr2	36955675	36955984	AluYa5	36955660(+),36955674(-)	36955977(+),36955991(-)	13	0.9286	No	Yes
chr2	36955675	36956068	AluYa5,Tigger3b	36955660(+),36955674(-)	36955977(+),36955991(-)	13	0.9286	No	Yes
chr2	36955675	36956101	AluYa5,Tigger3b,(CTCA)n	36955660(+),36955674(-)	36955977(+),36955991(-)	15	0.9375	No	Yes
chr2	39071279	39071826	L2a,AluYa5	39071490(-)	39071817(+),39071833(-)	15	0.6	No	Yes
chr2	39071491	39071826	AluYa5	39071474(+),39071490(-)	39071817(+),39071833(-)	36	0.7826	No	Yes
chr2	40978064	40978469	L1MC4,AluYb8	40978139(+)	40978472(+)	12	0.4615	No	Yes
chr2	40978149	40978469	AluYb8	40978139(+)	40978472(+)	12	0.4615	No	Yes
chr2	40978149	40978524	AluYb8,L1MC4	40978139(+)	40978472(+)	13	0.4815	No	Yes
chr2	40978149	40978717	AluYb8,L1MC4,MIR3	40978139(+)	40978472(+)	11	0.44	No	Yes
chr2	43129173	43129554	AluJo,AluY,(CAA)n			10	0.303	No	Yes
chr2	44783590	44783907	AluYb8	44783601(-)	44783923(-)	9	0.5143	No	Yes
chr2	46910142	46910448	AluYa5	46910132(+),46910150(-)	46910449(+),46910467(-)	47	0.9592	No	Yes
chr2	49612897	49613206	AluYa5			4	0.2286	No	Yes
chr2	54693494	54693728	AluY	54693478(+),54693497(-)	54693743(+),54693762(-)	32	0.7442	No	Yes
chr2	56026721	56027041	AluSx	56027036(-)		4	0.2667	No	Yes
chr2	56083540	56083843	AluYa5	56083526(+),56083542(-)	56083844(+),56083860(-)	33	0.8462	No	Yes
chr2	56850124	56850434	AluYk12	56850142(-)	56850466(-)	18	0.5373	No	Yes
chr2	57342646	57343056	(TC)n,AluYb8	57342714(+),57342743(-)	57343040(+),57343071(-)	31	1	No	Yes
chr2	57342646	57343110	(TC)n,AluYb8,MLT1D	57342714(+),57342743(-)	57343040(+),57343071(-)	29	1	No	Yes
chr2	57342739	57343056	AluYb8	57342714(+),57342743(-)	57343040(+),57343071(-)	30	1	No	Yes
chr2	57342739	57343192	AluYb8,MLT1D	57342714(+),57342743(-)	57343040(+),57343071(-)	33	1	No	Yes
chr2	62457109	62457426	AluYb8	62457109(-)	62457437(-)	11	0.3284	Yes	Yes
chr2	62457109	62457580	AluYb8,AluJr	62457109(-)	62457437(-)	10	0.3077	Yes	Yes
chr2	65807516	65807817	AluYf4	65807519(-)	65807818(+),65807830(-)	37	1	No	Yes
chr2	74511275	74511606	MER106B,AluYb8	74511290(-)	74511621(-)	9	0.4865	No	Yes
chr2	74511275	74511674	MER106B,AluYb8,A-rich	74511290(-)	74511621(-)	11	0.5366	No	Yes
chr2	76526529	76528903	L1HS	76526498(+),76526515(-)	76528894(+),76528911(-)	20	1	No	Yes
chr2	76526529	76528949	L1HS,AT_rich	76526498(+),76526515(-)	76528894(+),76528911(-)	20	1	No	Yes
chr2	77976785	77977093	AluYa5	77976784(-)	77977088(+),77977109(-)	16	0.5246	Yes	Yes
chr2	78117989	78118374	L1MA7	78117890(+),78117891(-)	78118358(+),78118359(-)	14	0.4828	Yes	Yes
chr2	79407940	79408250	AluY		79408286(+)	7	0.2692	Yes	Yes
chr2	82340364	82340765	MER45A,AluYa5	82340445(+),82340461(-)	82340766(+),82340782(-)	25	0.8333	No	Yes
chr2	82340467	82340765	AluYa5	82340445(+),82340461(-)	82340766(+),82340782(-)	23	0.8214	No	Yes
chr2	84758463	84758733	AluY	84758453(-)	84758734(+),84758747(-)	31	0.9841	No	Yes
chr2	84758463	84758832	AluY,L2a	84758453(-)	84758734(+),84758747(-)	24	0.9796	No	Yes
chr2	85326906	85327277	AluJb,AluY	85326970(+),85326981(-)	85327278(+),85327289(-)	19	0.76	No	Yes
chr2	85326982	85327277	AluY	85326970(+),85326981(-)	85327278(+),85327289(-)	21	0.7778	No	Yes
chr2	85326982	85327460	AluY,AluJb	85326970(+),85326981(-)	85327278(+)	11	0.6471	No	Yes
chr2	85335371	85335679	AluYb8	85335370(-)	85335689(-)	8	0.3019	Yes	Yes
chr2	85335371	85335824	AluYb8,L1MC	85335370(-)	85335689(-)	6	0.2449	Yes	Yes
chr2	85519133	85519442	AluYa5	85519121(-)	85519459(-)	25	0.7576	No	Yes
chr2	88002553	88002861	AluJr4,L1ME2z			1	0.2222	No	Yes
chr2	88320970	88321209	AluYa5	88320968(+),88320970(-)	88321216(+),88321218(-)	29	0.7342	No	Yes
chr2	88600832	88601142	AluYa5			9	0.3673	Yes	Yes
chr2	89029231	89032287	L1HS	89029228(+),89029246(-)	89032283(+),89032301(-)	38	1	No	Yes
chr2	99752802	99753290	L2c,AluYa5	99752980(-)	99753301(+),99753317(-)	21	0.8077	No	Yes
chr2	99752980	99753290	AluYa5	99752964(+),99752980(-)	99753301(+),99753317(-)	33	0.8684	No	Yes
chr2	101975111	101975525	MER50,AluYa5	101975200(+),101975214(-)	101975534(+),101975548(-)	28	0.8116	No	Yes
chr2	101975216	101975525	AluYa5	101975200(+),101975214(-)	101975534(+),101975548(-)	32	0.8312	No	Yes
chr2	102097622	102098165	LTR81B,AluY	102097853(-)	102098166(+),102098181(-)	19	0.5846	No	Yes
chr2	102097855	102098165	AluY	102097838(+),102097853(-)	102098166(+),102098181(-)	22	0.6197	No	Yes
chr2	102097855	102098304	AluY,MIR3	102097838(+),102097853(-)	102098166(+),102098181(-)	22	0.6197	No	Yes
chr2	102097855	102098419	AluY,MIR3	102097838(+),102097853(-)	102098166(+)	17	0.5574	No	Yes
chr2	102356614	102356915	AluYa5	102356615(-)	102356931(-)	8	0.2807	Yes	Yes
chr2	103322497	103322814	AluYb8	103322483(+),103322496(-)	103322819(+),103322832(-)	18	0.6429	No	Yes
chr2	103322497	103323049	AluYb8,L1PA5	103322483(+),103322496(-)	103322819(+)	11	0.5238	No	Yes
chr2	113161072	113161377	AluSq2,(CAA)n			2	0.4	No	No
chr2	117892856	117893381	MER4E1,AluYb8	117893063(-)	117893390(+),117893403(-)	19	0.7755	No	Yes
chr2	117893064	117893381	AluYb8	117893050(+),117893063(-)	117893390(+),117893403(-)	35	0.8642	No	Yes
chr2	119653338	119659368	L1PA2	119653312(+)	119659365(+)	11	0.3099	Yes	Yes
chr2	126509720	126510580	L1P1,L1HS	126509711(+),126509721(-)	126510599(+),126510609(-)	22	0.5432	Yes	Yes
chr2	126509720	126510664	L1P1,L1HS,MIR3	126509711(+),126509721(-)	126510599(+),126510609(-)	18	0.4932	Yes	Yes
chr2	128871273	128871571	AluY	128871259(+),128871272(-)	128871570(+),128871583(-)	33	0.9296	No	Yes
chr2	128871273	128871694	AluY,AT_rich	128871259(+),128871272(-)	128871570(+),128871583(-)	31	0.9254	No	Yes
chr2	133873779	133874089	AluY	133873778(-)	133874101(-)	9	0.3158	No	Yes
chr2	134460273	134460572	AluYa5	134460264(+)	134460572(+)	27	0.871	No	Yes
chr2	134544192	134544601	L2a,AluYa5	134544271(+)	134544604(+)	8	0.2963	Yes	Yes
chr2	134544292	134544601	AluYa5	134544271(+)	134544604(+)	5	0.2083	Yes	Yes
chr2	134544292	134544850	AluYa5,Charlie4z	134544271(+)	134544604(+)	6	0.24	Yes	Yes
chr2	134966713	134970130	(T)n,L1HS	134966717(-)	134970148(-)	16	0.7442	No	Yes
chr2	138245323	138245632	AluYa5	138245288(+)	138245633(+)	19	0.8444	No	Yes
chr2	138245323	138245963	AluYa5,(TA)n	138245288(+)	138245633(+)	7	0.6667	No	Yes
chr2	142351006	142351323	AluYb8	142350998(+),142351003(-)	142351324(+),142351329(-)	50	0.9804	No	Yes
chr2	143434632	143434944	AluYf4	143434605(+),143434622(-)	143434944(+),143434961(-)	27	0.7105	No	Yes
chr2	150626713	150627290	LTR16D2,AluYa5	150626985(-)	150627288(+),150627307(-)	20	0.7143	No	Yes
chr2	150626981	150627290	AluYa5	150626966(+),150626985(-)	150627288(+),150627307(-)	23	0.7419	No	Yes
chr2	150626981	150627323	AluYa5,LTR16C	150626966(+),150626985(-)	150627288(+),150627307(-)	28	0.7778	No	Yes
chr2	150759310	150759621	AluY	150759295(+),150759309(-)	150759617(+),150759631(-)	21	0.6774	Yes	Yes
chr2	151903090	151903361	AluYa5	151903083(+),151903089(-)	151903360(+),151903366(-)	31	0.7294	No	Yes
chr2	152617297	152617603	AluYa5	152617288(+),152617301(-)	152617604(+),152617617(-)	34	0.7816	No	Yes
chr2	152617297	152617736	AluYa5,MamRep4096	152617288(+),152617301(-)	152617604(+),152617617(-)	30	0.7595	No	Yes
chr2	153205333	153205782	AluYb9,MIRc	153205336(-)	153205664(-)	8	0.2353	Yes	Yes
chr2	154411704	154412006	AluY	154411725(-)	154412007(+)	8	0.2857	Yes	Yes
chr2	157077123	157077335	AluYa5	157077125(-)	157077349(-)	19	0.5588	No	Yes
chr2	158433147	158433666	L1MEd,AluYb9	158433349(-)	158433667(+),158433679(-)	15	0.7692	No	Yes
chr2	158433147	158433750	L1MEd,AluYb9	158433349(-)	158433667(+),158433679(-)	15	0.7692	No	Yes
chr2	158433348	158433666	AluYb9	158433337(+),158433349(-)	158433667(+),158433679(-)	23	0.8364	No	Yes
chr2	158433348	158433750	AluYb9,L1MEd	158433337(+),158433349(-)	158433667(+),158433679(-)	24	0.8421	No	Yes
chr2	158718857	158719401	L2a,(CA)n,AluYa5	158719100(-)	158719412(-)	7	0.6364	No	Yes
chr2	158718923	158719401	(CA)n,L2a,AluYa5	158719100(-)	158719412(-)	5	0.5556	No	Yes
chr2	158719101	158719401	AluYa5	158719100(-)	158719412(-)	7	0.6364	No	Yes
chr2	160149123	160151646	L1HS	160149117(+),160149129(-)	160151649(+),160151661(-)	54	0.9908	No	Yes
chr2	160855865	160856174	AluYa5	160855851(+),160855863(-)	160856175(+),160856187(-)	47	0.9895	No	Yes
chr2	161795615	161795924	AluYa5	161795600(+),161795610(-)	161795925(+),161795935(-)	51	0.9808	No	Yes
chr2	163666417	163666724	AluY	163666408(+),163666421(-)	163666724(+),163666737(-)	34	0.8095	No	Yes
chr2	166267525	166267834	AluYa5	166267523(-)	166267847(-)	22	0.8462	No	Yes
chr2	166267525	166268065	AluYa5,AT_rich	166267523(-)		9	0.5	No	Yes
chr2	168895821	168896132	AluYb8	168895806(+),168895821(-)	168896127(+),168896142(-)	36	0.8675	No	Yes
chr2	168895821	168896347	AluYb8,L1ME1	168895806(+),168895821(-)	168896127(+)	22	0.8	No	Yes
chr2	169395270	169395774	L1ME4c,AluYa5	169395480(-)	169395775(+),169395793(-)	34	0.8095	No	Yes
chr2	169395473	169395774	AluYa5	169395462(+),169395480(-)	169395775(+),169395793(-)	56	0.875	No	Yes
chr2	169886235	169886549	AluYb8	169886236(-)	169886564(-)	6	0.2	No	Yes
chr2	170992024	170992321	AluYk12	170992012(+)	170992322(+)	10	0.3448	No	Yes
chr2	171339886	171340157	AluY	171339879(+),171339888(-)	171340158(+),171340167(-)	11	0.3929	No	No
chr2	171339886	171340450	AluY,MER117	171339879(+),171339888(-)	171340158(+)	8	0.32	No	No
chr2	173179999	173186108	L1HS,(A)n			4	0.2353	Yes	Yes
chr2	174151740	174152045	AluYa5	174151730(+)	174152046(+)	10	0.2469	No	Yes
chr2	181925589	181926149	(T)n,AluYb8	181925837(-)	181926150(+),181926160(-)	17	0.68	No	Yes
chr2	181925834	181926149	AluYb8	181925827(+),181925837(-)	181926150(+),181926160(-)	33	0.8049	No	Yes
chr2	182355984	182356291	AluYg6	182355971(+),182355983(-)	182356287(+),182356299(-)	40	1	No	Yes
chr2	182355984	182356508	AluYg6,CT-rich	182355971(+),182355983(-)	182356287(+)	21	1	No	Yes
chr2	182565259	182565569	AluY	182565240(+),182565264(-)	182565569(+),182565593(-)	33	0.88	No	Yes
chr2	183315790	183316126	AT_rich,AluYa5	183315806(+),183315822(-)	183316122(+),183316138(-)	11	0.4889	No	Yes
chr2	183315824	183316126	AluYa5	183315806(+),183315822(-)	183316122(+),183316138(-)	11	0.4889	No	Yes
chr2	184249977	184250309	AluYa5	184249966(+),184249981(-)	184250310(+),184250325(-)	47	0.94	No	Yes
chr2	185192217	185192275	L1MA8,(TA)n			2	0.2857	No	No
chr2	187436995	187437345	AluJb,(TAAAA)n	187437368(-)	187437369(-)	5	0.2326	No	Yes
chr2	188215731	188216031	AluYk11	188215718(+),188215730(-)	188216026(+),188216038(-)	57	0.9194	No	Yes
chr2	193355400	193355707	L1PA16,AluYa5	193355399(+),193355414(-)	193355704(+),193355719(-)	42	1	No	Yes
chr2	193355413	193355707	AluYa5	193355399(+),193355414(-)	193355704(+),193355719(-)	29	1	No	Yes
chr2	196031316	196031614	AluYf4	196031309(+),196031320(-)	196031615(+),196031626(-)	42	0.9545	No	Yes
chr2	196051631	196052077	MIRb,L1HS	196051831(-)	196052085(+)	11	0.7333	No	Yes
chr2	196051832	196052077	L1HS	196051831(-)		17	0.8095	No	Yes
chr2	196051832	196052365	L1HS,MER94	196051831(-)		7	0.3111	No	Yes
chr2	196214660	196215117	AluSx1,LTR78B,(A)n	196214816(-)		13	0.963	Yes	Yes
chr2	196214660	196215117	AluSx1,LTR78B,(A)n,(A)n	196214816(-)		11	0.9565	Yes	Yes
chr2	196214660	196215323	AluSx1,LTR78B,(A)n	196214816(-)	196215224(+),196215229(-)	29	0.9831	Yes	Yes
chr2	196736428	196736683	AluYa5	196736411(+),196736427(-)	196736691(+),196736707(-)	24	0.6154	Yes	Yes
chr2	197614535	197614948	MADE1,L1MC4,AluYb8	197614616(+),197614632(-)	197614949(+),197614965(-)	13	0.4483	Yes	Yes
chr2	197614573	197615074	L1MC4,AluYb8	197614616(+),197614632(-)	197614949(+),197614965(-)	11	0.4074	Yes	Yes
chr2	197614633	197615074	AluYb8,L1MC4	197614616(+),197614632(-)	197614949(+),197614965(-)	14	0.4667	Yes	Yes
chr2	202721665	202721971	AluYb8	202721664(-)	202721986(-)	14	0.4912	No	Yes
chr2	206731199	206731508	AluYa5	206731182(+),206731199(-)	206731506(+),206731523(-)	66	0.9851	No	Yes
chr2	208567225	208567529	AluYa5	208567227(-)	208567530(+)	17	0.85	No	Yes
chr2	208567225	208567603	AluYa5,LTR84b	208567227(-)	208567530(+)	19	0.8636	No	Yes
chr2	208959108	208959453	AluJb,AluYb8	208959107(+),208959123(-)	208959451(+),208959467(-)	18	0.8571	No	Yes
chr2	208959108	208959592	AluJb,AluYb8	208959107(+),208959123(-)	208959451(+),208959467(-)	22	0.88	No	Yes
chr2	208959136	208959592	AluYb8,AluJb	208959107(+),208959123(-)	208959451(+),208959467(-)	13	0.8125	No	Yes
chr2	209061169	209061477	AluYa5	209061157(+),209061168(-)	209061478(+),209061489(-)	38	0.962	No	Yes
chr2	209061169	209061723	AluYa5,MIR	209061157(+),209061168(-)	209061478(+)	19	0.9268	No	Yes
chr2	209451532	209452044	(GGAA)n,L1ME3F,AluYb9	209451731(-)	209452045(+),209452059(-)	23	0.9787	No	Yes
chr2	209451558	209452044	L1ME3F,AluYb9	209451731(-)	209452045(+),209452059(-)	22	0.9778	No	Yes
chr2	209451727	209452044	AluYb9	209451717(+),209451731(-)	209452045(+),209452059(-)	32	0.9846	No	Yes
chr2	212551260	212551543	AluYb8	212551245(+),212551260(-)	212551543(+),212551558(-)	27	0.9643	No	Yes
chr2	212551260	212551589	AluYb8,L1MD1	212551245(+),212551260(-)	212551543(+),212551558(-)	33	0.9706	No	Yes
chr2	213574687	213574981	AluYa5	213574686(-)	213574993(-)	14	0.4516	No	Yes
chr2	214507346	214507573	AluYa5	214507330(+),214507351(-)	214507570(+),214507591(-)	22	0.7213	No	Yes
chr2	214507346	214507845	AluYa5,MLT2A1	214507330(+),214507351(-)	214507570(+)	15	0.6383	No	Yes
chr2	217092710	217093111	L1M2,(TTTC)n,AluY	217092786(+)	217093112(+)	11	0.8462	No	Yes
chr2	217092753	217093111	(TTTC)n,AluY	217092786(+)	217093112(+)	9	0.8182	No	Yes
chr2	217092831	217093111	AluY	217092786(+)	217093112(+)	9	0.8182	No	Yes
chr2	221345938	221346255	AluYb8	221345925(+)	221346254(+)	16	0.5246	No	Yes
chr2	223481702	223481980	AluYb8	223481690(+),223481706(-)	223481980(+),223481996(-)	24	0.7742	No	Yes
chr2	223797368	223797679	AluYb8	223797367(-)	223797676(+),223797685(-)	34	0.9444	No	Yes
chr2	226039593	226040068	LTR16,MIRb,AluYc	226039583(-)	226040061(+)	23	0.697	No	Yes
chr2	231325163	231325637	L1ME3A,AluYb8	231325294(+),231325309(-)	231325638(+),231325653(-)	13	0.5652	Yes	Yes
chr2	231325320	231325637	AluYb8	231325294(+),231325309(-)	231325638(+),231325653(-)	13	0.5652	Yes	Yes
chr2	231325320	231325745	AluYb8,AT_rich	231325294(+),231325309(-)	231325638(+),231325653(-)	12	0.5455	Yes	Yes
chr2	231996196	231996504	AluYa5	231996176(+)	231996501(+)	23	0.5897	No	Yes
chr2	233668382	233668676	AluYb8	233668371(+),233668392(-)	233668677(+),233668698(-)	34	0.9444	No	Yes
chr2	235812279	235812580	AluY	235812266(+),235812278(-)	235812578(+),235812590(-)	27	0.7105	Yes	Yes
chr2	236094684	236095001	AluYb8			6	0.3158	No	Yes
chr2	238802299	238802605	AluSq	238802631(-)		5	0.2703	No	No
chr2	239409382	239409691	AluYa5	239409371(+),239409381(-)	239409698(+),239409708(-)	20	0.6667	Yes	Yes
chr20	2863803	2864327	Tigger4a,Charlie7,AluY		2864324(+)	5	0.2128	No	Yes
chr20	2863903	2864327	Charlie7,AluY		2864324(+)	5	0.2222	No	Yes
chr20	2864017	2864327	AluY		2864324(+)	6	0.3158	No	Yes
chr20	3037754	3038185	AluSx,AluYa5	3037866(+)	3038183(+)	8	0.4848	No	Yes
chr20	3037879	3038185	AluYa5	3037866(+)	3038183(+)	6	0.4138	No	Yes
chr20	3037879	3038356	AluYa5,AluSx	3037866(+)	3038183(+)	8	0.4848	No	Yes
chr20	3375603	3375917	AluYg6	3375609(-)		7	0.2333	Yes	Yes
chr20	3377612	3377909	AluJb	3377984(-)	3377978(-)	8	0.32	No	No
chr20	5534614	5534929	AluY,(TTA)n	5534545(+)	5534922(+)	9	0.25	No	Yes
chr20	5943002	5943319	AluYb8	5943000(-)	5943317(+),5943330(-)	27	0.6835	No	Yes
chr20	5943002	5943409	AluYb8,MLT1F1	5943000(-)	5943317(+),5943330(-)	26	0.6753	No	Yes
chr20	6150693	6151269	MamGypLTR1b,AluYa5	6150959(-)	6151278(+),6151292(-)	26	0.9811	No	Yes
chr20	6150960	6151269	AluYa5	6150945(+),6150959(-)	6151278(+),6151292(-)	40	0.9877	No	Yes
chr20	6150960	6151383	AluYa5,MamGypLTR1b	6150945(+),6150959(-)	6151278(+),6151292(-)	36	0.9863	No	Yes
chr20	7096789	7102846	(T)n,L1HS	7096781(+)	7102847(+)	10	0.4082	Yes	Yes
chr20	7274346	7274649	AluYa5	7274350(-)	7274650(+),7274664(-)	23	0.8846	No	Yes
chr20	9936017	9936325	AluYa5	9936002(+)	9936323(+)	8	0.2712	No	No
chr20	11517279	11517586	AluSx1	11517265(+),11517278(-)	11517589(+),11517602(-)	23	0.5823	Yes	Yes
chr20	14529083	14529385	AluYa5	14529068(+),14529082(-)	14529382(+),14529396(-)	28	0.8358	No	Yes
chr20	16669576	16669873	AluSz6	16669922(-)		4	0.2286	No	No
chr20	17103380	17103774	L1MC3,AluYa5	17103434(+),17103451(-)	17103774(+),17103799(-)	27	1	No	Yes
chr20	17103464	17103774	AluYa5	17103434(+),17103451(-)	17103774(+),17103799(-)	19	1	No	Yes
chr20	19061217	19061730	MLT1A0,AluYa5	19061430(-)	19061744(-)	15	0.5172	No	Yes
chr20	19061427	19061730	AluYa5	19061416(+),19061430(-)	19061730(+),19061744(-)	23	0.6765	No	Yes
chr20	19170071	19170377	AluY	19170061(+),19170076(-)	19170378(+),19170393(-)	14	0.4375	No	Yes
chr20	22655041	22655648	L1PA16,AluYk12	22655339(-)	22655651(+),22655668(-)	8	0.3721	No	Yes
chr20	22655338	22655648	AluYk12	22655322(+),22655339(-)	22655651(+),22655668(-)	14	0.5091	No	Yes
chr20	22655338	22655760	AluYk12,L1PA16	22655322(+),22655339(-)	22655651(+),22655668(-)	13	0.4906	No	Yes
chr20	30899239	30899532	AluYa5	30899227(+),30899239(-)	30899533(+),30899545(-)	36	0.9863	No	Yes
chr20	30899239	30899599	AluYa5,L1ME3E	30899227(+),30899239(-)	30899533(+),30899545(-)	39	0.9873	No	Yes
chr20	33115836	33116145	AluYa5	33115811(+),33115831(-)	33116145(+),33116165(-)	25	0.6329	Yes	Yes
chr20	33621513	33621981	AluSz6,AluYb8	33621630(+)	33621953(+)	8	0.4571	No	Yes
chr20	33621667	33621981	AluYb8	33621630(+)	33621953(+)	13	0.5778	No	Yes
chr20	35815624	35815923	AluYa5	35815609(+),35815623(-)	35815922(+),35815936(-)	11	0.4	Yes	Yes
chr20	35815624	35816012	AluYa5,L1MEf	35815609(+),35815623(-)	35815922(+),35815936(-)	11	0.4	Yes	Yes
chr20	42024498	42025792	AluJb,(T)n,L1HS	42024612(-)		6	0.5455	Yes	Yes
chr20	42024613	42025792	(T)n,L1HS	42024612(-)		6	0.5455	Yes	Yes
chr20	42271845	42274567	AluSx,L2a,AluSc,L1ME4a,AluSg,AluSz,AluY,AluJb			9	0.4286	Yes	Yes
chr20	48772545	48773091	L2a,AluYb8		48773095(+)	6	0.2667	No	Yes
chr20	48772645	48773091	L2a,AluYb8			4	0.2105	No	Yes
chr20	48772778	48773091	AluYb8			5	0.4	No	Yes
chr20	50759080	50760836	Tigger1,AluSg,LTR37A,AluJb,L1M5	50759405(-)		4	0.3333	Yes	Yes
chr20	50759099	50760836	AluSg,Tigger1,LTR37A,AluJb,L1M5	50759405(-)		4	0.3333	Yes	Yes
chr20	50759406	50761141	Tigger1,LTR37A,AluJb,L1M5,AluSc	50759407(-)		5	0.2439	Yes	Yes
chr20	53292662	53292965	AluYa5	53292651(+),53292665(-)	53292966(+),53292980(-)	30	0.9091	Yes	Yes
chr20	53292662	53293149	AluYa5,L2b	53292651(+),53292665(-)	53292966(+)	17	0.85	Yes	Yes
chr20	54114166	54114483	AluYb8			6	0.3636	No	No
chr20	54463008	54463537	(TA)n,L2c,AluY	54463234(-)	54463552(-)	6	0.2449	No	Yes
chr20	54463080	54463537	L2c,AluY	54463220(+),54463234(-)	54463538(+),54463552(-)	10	0.3636	No	Yes
chr20	54463227	54463722	AluY,L2c	54463220(+)	54463538(+)	6	0.2449	No	Yes
chr20	59974176	59974487	AluYb8	59974180(-)	59974502(-)	18	0.6	No	Yes
chr20	59974176	59974607	AluYb8,L1MC5a	59974180(-)	59974502(-)	24	0.6667	No	Yes
chr20	59974508	59974607	L1MC5a		59974488(+)	4	0.3478	No	Yes
chr20	60526303	60526599	AluYa5	60526285(+),60526302(-)	60526591(+),60526608(-)	12	0.7742	No	Yes
chr20	60570639	60570952	AluYb9	60570624(+),60570638(-)	60570944(+),60570958(-)	30	0.7792	Yes	Yes
chr20	60570639	60571104	AluYb9,L1M4a1	60570624(+),60570638(-)	60570944(+),60570958(-)	23	0.7302	Yes	Yes
chr20	62267723	62267885	AluSq			8	0.381	No	Yes
chr21	9841735	9842043	AluYa5	9841719(+),9841738(-)	9842044(+)	30	0.3061	No	Yes
chr21	9940242	9940535	AluYb8			1	0.2	No	Yes
chr21	10475210	10475514	AluYg6			12	0.3077	No	Yes
chr21	10969157	10969445	AluYb8	10969156(-)	10969455(-)	15	0.2913	No	Yes
chr21	14742977	14743385	L1MDb		14742956(+)	7	0.25	No	No
chr21	24742247	24742553	AluYa5	24742232(+),24742246(-)	24742547(+),24742561(-)	16	0.7111	Yes	Yes
chr21	24742247	24742702	AluYa5,A-rich	24742232(+),24742246(-)	24742547(+),24742561(-)	14	0.6829	Yes	Yes
chr21	26825025	26825390	MIRb,L1HS	26825149(-)	26825417(-)	15	0.4348	Yes	Yes
chr21	26825147	26825390	L1HS	26825149(-)	26825417(-)	12	0.381	Yes	Yes
chr21	26825147	26825564	L1HS,L2c	26825149(-)	26825417(-)	11	0.3607	Yes	Yes
chr21	30263767	30264077	AluY			4	0.4444	No	Yes
chr21	30263767	30264308	AluY,L1MC1			4	0.2581	No	Yes
chr21	30552264	30552566	AluSx	30552224(+),30552225(-)	30552579(+),30552580(-)	33	0.8571	Yes	Yes
chr21	30601827	30602144	AluYb8	30601816(+),30601825(-)	30602157(+),30602166(-)	37	1	No	Yes
chr21	30601827	30602265	AluYb8,L3	30601816(+),30601825(-)	30602157(+),30602166(-)	39	1	No	Yes
chr21	32092884	32093121	AluYb9	32092887(-)	32093134(-)	6	0.2034	No	Yes
chr21	37588329	37588621	AluSc5			3	0.2	No	Yes
chr21	37864320	37864766	AluJb,AluYb8	37864436(+)	37864759(+)	7	0.2154	No	Yes
chr21	37864451	37864948	AluYb8,AluJb	37864436(+)	37864759(+)	8	0.2388	No	Yes
chr21	38961715	38961986	AluYa5			5	0.2222	No	Yes
chr21	39590538	39590873	AluYa5	39590526(+),39590542(-)	39590873(+),39590889(-)	38	1	No	Yes
chr21	39900204	39900671	AluY,AluYa5	39900346(+),39900361(-)	39900671(+),39900686(-)	13	0.5532	Yes	Yes
chr21	39900204	39900733	AluY,AluYa5,AT_rich	39900346(+),39900361(-)	39900671(+),39900686(-)	14	0.5714	Yes	Yes
chr21	39900361	39900671	AluYa5	39900346(+),39900361(-)	39900671(+),39900686(-)	14	0.5714	Yes	Yes
chr21	39900361	39900733	AluYa5,AT_rich	39900346(+),39900361(-)	39900671(+),39900686(-)	21	0.6667	Yes	Yes
chr21	41586803	41587182	L1PB3,AluYb8	41586865(+)	41587191(+)	9	0.3396	No	Yes
chr21	41586803	41587253	L1PB3,AluYb8	41586865(+)	41587191(+)	7	0.2857	No	Yes
chr21	41586880	41587182	AluYb8	41586865(+)	41587191(+)	8	0.3137	No	Yes
chr21	42402897	42403207	AluYa5	42402896(-)	42403218(-)	24	0.9412	No	Yes
chr21	45850297	45850611	AluYb8	45850285(+),45850301(-)	45850612(+),45850628(-)	29	0.8788	No	Yes
chr21	47657319	47658639	AluJb,AluSq2,AluSx1	47657351(+)	47658674(+)	9	0.3214	No	Yes
chr22	18047371	18047717	AluYb8	18047360(+)	18047719(+)	20	0.7018	No	Yes
chr22	18099533	18099829	AluYa5	18099516(+)	18099827(+)	10	0.3333	No	Yes
chr22	18283909	18284218	AluYa5	18283923(-)	18284246(-)	11	0.5116	No	Yes
chr22	18625305	18626069	L1MA4,AluY	18626067(-)		6	0.3	No	Yes
chr22	19571626	19573054	L1ME3,L1MA4A,AluY,MER66A	19571618(+),19571619(-)	19573102(+),19573103(-)	11	0.4583	Yes	Yes
chr22	19571626	19573101	L1ME3,L1MA4A,AluY,MER66A,(TA)n	19571618(+),19571619(-)	19573102(+),19573103(-)	13	0.5	Yes	Yes
chr22	19571626	19573172	L1ME3,L1MA4A,AluY,MER66A,(TA)n	19571618(+),19571619(-)	19573102(+),19573103(-)	15	0.5357	Yes	Yes
chr22	22019139	22019317	AluY,(CA)n,AluYc	22019282(-)	22019269(-)	5	0.2326	No	No
chr22	22340562	22340932	AluYh9,AluSc	22340457(+)	22340473(+)	5	0.25	No	Yes
chr22	29177328	29177638	AluYa5	29177321(+)	29177639(+)	11	0.3056	No	Yes
chr22	29633083	29635286	L1MCa,AluSx,AluY,LTR54,(TTA)n,AluJb,AluSq2	29633089(-)		5	0.303	Yes	Yes
chr22	29633083	29635417	L1MCa,AluSx,AluY,LTR54,(TTA)n,AluJb,AluSq2	29633086(+),29633089(-)	29635391(+)	16	0.5818	Yes	Yes
chr22	29635287	29635417	AluJb		29635391(+)	4	0.2667	Yes	Yes
chr22	30998058	30998425	L1MC3,THE1D	30998437(-)		8	0.254	No	No
chr22	31776403	31780565	L1M2,AluSz,AluJo,L1PREC2,(CA)n,AluSx,AluY,AluSq2,AluSp	31777883(-)		6	0.2034	Yes	Yes
chr22	32037521	32038807	AluSx,Tigger7,L1ME4c,AluJr,AluSc8			7	0.2188	Yes	Yes
chr22	33295653	33296080	MIRc,AluYb8	33295758(+),33295772(-)	33296077(+)	26	0.8525	No	Yes
chr22	33295773	33296080	AluYb8	33295758(+),33295772(-)	33296077(+)	26	0.8525	No	Yes
chr22	33295773	33296131	AluYb8,MIR3	33295758(+),33295772(-)	33296077(+)	33	0.88	No	Yes
chr22	39607668	39607978	AluYb8		39607973(+)	4	0.2353	Yes	Yes
chr22	39607668	39608192	AluYb8,MSTB		39607973(+)	4	0.2353	Yes	Yes
chr22	42140491	42140801	AluYa5	42140491(-)	42140814(-)	28	0.7179	No	Yes
chr22	43549158	43549655	FRAM,AluYb8	43549351(-)	43549679(-)	8	0.3721	No	Yes
chr22	43549339	43549655	AluYb8	43549351(-)	43549679(-)	9	0.4	No	Yes
chr22	45874886	45875370	AluSq2,AT_rich,AluYb8	45875034(-)	45875351(+)	9	0.5455	No	Yes
chr22	45875019	45875350	AT_rich,AluYb8	45875034(-)	45875351(+)	10	0.5714	No	Yes
chr22	45875019	45875370	AT_rich,AluYb8	45875034(-)	45875351(+)	8	0.5161	No	Yes
chr22	45875019	45875449	AT_rich,AluYb8,A-rich	45875034(-)	45875351(+)	8	0.5161	No	Yes
chr22	48645225	48645530	AluYa5	48645223(-)	48645542(-)	6	0.2182	Yes	Yes
chr3	982599	982908	AluYa5	982589(+),982597(-)	982906(+),982914(-)	33	0.8684	No	Yes
chr3	2311583	2311932	(TTTA)n,AluYb9	2311609(-)		6	0.3871	No	Yes
chr3	2311583	2311932	(TTTA)n,(TTTA)n,AluYb9	2311609(-)		4	0.2963	No	Yes
chr3	3873218	3873535	AluYb8	3873201(+),3873217(-)	3873531(+),3873547(-)	34	1	No	Yes
chr3	4066930	4069558	(TA)n,L1HS	4066948(-)	4069580(-)	12	0.7273	No	Yes
chr3	4066930	4069651	(TA)n,L1HS,MER33	4066948(-)	4069580(-)	14	0.7568	No	Yes
chr3	4066982	4069651	L1HS,MER33	4066948(-)	4069580(-)	12	0.7273	No	Yes
chr3	7347034	7347323	L1HS	7347024(+)	7347323(+)	18	0.72	Yes	Yes
chr3	10397476	10397788	AluY	10397456(+)	10397806(+)	8	0.4444	No	Yes
chr3	10397476	10397872	AluY,(TG)n	10397456(+)	10397806(+)	7	0.4118	No	Yes
chr3	10397476	10397995	AluY,(TG)n,MIR3	10397456(+)	10397806(+)	6	0.375	No	Yes
chr3	17731698	17732007	AluYa5	17731679(+),17731700(-)	17732005(+)	18	0.6923	No	Yes
chr3	21457505	21457821	AluYb8	21457497(+),21457508(-)	21457821(+),21457832(-)	17	0.5075	No	Yes
chr3	23764074	23764384	AluY	23764073(-)	23764404(-)	8	0.2623	No	Yes
chr3	24090795	24091043	AluY	24090786(+),24090798(-)	24091043(+),24091055(-)	16	0.4571	No	Yes
chr3	24090795	24091106	AluY,MLT1H2	24090786(+),24090798(-)	24091043(+),24091055(-)	18	0.4865	No	Yes
chr3	24819527	24819836	AluYa5	24819510(+),24819535(-)	24819836(+),24819861(-)	12	0.5217	No	Yes
chr3	24819527	24819913	AluYa5,L1MC4a	24819510(+),24819535(-)	24819836(+),24819861(-)	12	0.5217	No	Yes
chr3	25030617	25032004	L1ME3Cz,MamRep1894,AluYb8,T-rich,L1PA3,AT_rich	25030887(-)		7	0.28	No	Yes
chr3	25030691	25032004	MamRep1894,L1ME3Cz,AluYb8,T-rich,L1PA3,AT_rich	25030887(-)		7	0.28	No	Yes
chr3	26786720	26787028	AluY	26786725(-)	26787046(-)	21	0.8077	No	Yes
chr3	31532899	31533245	AluYa5,AT_rich	31532893(-)	31533219(-)	5	0.2632	No	Yes
chr3	32203853	32204143	MLT1B,AluYb9	32203861(+),32203877(-)	32204144(+)	22	0.6471	Yes	Yes
chr3	32203853	32204239	MLT1B,AluYb9	32203861(+),32203877(-)	32204144(+)	25	0.6757	Yes	Yes
chr3	32203873	32204239	AluYb9,MLT1B	32203861(+),32203877(-)	32204144(+)	22	0.6471	Yes	Yes
chr3	32806864	32807838	AluJb,L1ME4b,AluSp			3	0.3529	Yes	Yes
chr3	32806864	32808141	AluJb,L1ME4b,AluSp,AluY		32807999(+)	11	0.6286	Yes	Yes
chr3	33553159	33554062	L1HS	33553189(+),33553207(-)	33554076(+),33554094(-)	25	0.641	Yes	Yes
chr3	33553159	33554200	L1HS,(A)n	33553189(+),33553207(-)	33554076(+),33554094(-)	29	0.6744	Yes	Yes
chr3	35051577	35051985	AT_rich,AluYb8	35051675(-)	35052004(-)	9	0.5	No	Yes
chr3	35051669	35051985	AluYb8	35051675(-)	35052004(-)	9	0.5	No	Yes
chr3	43031111	43031420	AluYa5	43031092(+),43031106(-)	43031421(+),43031435(-)	57	0.9661	No	Yes
chr3	44741300	44742306	MER67C,AluSx1	44742307(-)		6	0.6	No	No
chr3	44741300	44742342	MER67C,AluSx1,AT_rich	44742307(-)		9	0.5806	No	No
chr3	45609927	45610233	AluY,L1PA14			7	0.4375	No	Yes
chr3	45768359	45768676	AluYb8	45768351(+),45768361(-)	45768677(+),45768687(-)	13	0.4127	Yes	Yes
chr3	49197760	49198070	AluYa5	49197749(+)	49198073(+)	15	0.4615	No	Yes
chr3	49494036	49494621	L2c,MIRb,AluYa5	49494290(-)	49494606(+),49494620(-)	27	0.9643	No	Yes
chr3	49494109	49494621	MIRb,AluYa5	49494290(-)	49494606(+),49494620(-)	28	0.9655	No	Yes
chr3	49494295	49494604	AluYa5	49494276(+),49494290(-)	49494606(+),49494620(-)	37	0.9737	No	Yes
chr3	49494295	49494621	AluYa5,MIRb	49494276(+),49494290(-)	49494606(+),49494620(-)	46	0.9787	No	Yes
chr3	51115400	51115478	L1PB4	51115511(-)	51115491(+),51115530(-)	8	0.2667	No	No
chr3	56604497	56604881	AluSc,MIR	56604700(-)	56604956(+),56604957(-)	13	0.4	Yes	Yes
chr3	58534794	58537323	SVA_F,(GGGAGA)n,AluSx,L1M3,LTR9	58534787(-)		11	0.3729	Yes	Yes
chr3	61475062	61475371	AluYa5	61475048(+),61475063(-)	61475372(+),61475387(-)	16	0.5079	Yes	Yes
chr3	61475062	61475371	AluYa5,AT_rich	61475048(+),61475063(-)	61475372(+),61475387(-)	9	0.3673	Yes	Yes
chr3	70415123	70415440	AluYb8	70415105(+)	70415441(+)	23	0.6216	Yes	Yes
chr3	70943317	70943651	LTR16C,L1PA4,LTR10F		70943650(+)	8	0.4211	Yes	Yes
chr3	71242276	71242598	(TTG)n,AluY			8	0.3478	No	Yes
chr3	72379601	72380118	MIRb,AluYa5	72379710(+)	72380007(+)	6	0.2609	No	Yes
chr3	72379727	72380011	AluYa5	72379710(+)	72380007(+)	6	0.2609	No	Yes
chr3	72379727	72380118	AluYa5,MIRb	72379710(+)	72380007(+)	6	0.2609	No	Yes
chr3	73063108	73063433	L1ME4b	73063077(-)		7	0.2642	Yes	Yes
chr3	74765426	74765735	AluY	74765412(+),74765426(-)	74765736(+),74765750(-)	32	0.8767	Yes	Yes
chr3	74765426	74765874	AluY,L1ME1	74765412(+),74765426(-)	74765736(+),74765750(-)	26	0.8525	Yes	Yes
chr3	74765736	74765874	L1ME1		74765736(+)	5	0.7143	No	Yes
chr3	79088666	79088970	AluSg		79088952(+)	7	0.2059	No	No
chr3	80925330	80926606	L1HS	80925311(+),80925314(-)	80926605(+),80926608(-)	25	0.7353	No	Yes
chr3	81346082	81346385	AluYa5	81346089(-)		16	0.5	No	Yes
chr3	81907508	81907817	AluYa5	81907492(+),81907507(-)	81907813(+)	21	0.9545	No	Yes
chr3	82936658	82936957	L1HS,(A)n	82936658(-)	82936960(-)	22	0.9362	No	Yes
chr3	82957415	82957535	L1PA6,L1PA5	82957328(-)	82957409(-)	7	0.4375	No	Yes
chr3	82957415	82957595	L1PA6,L1PA5	82957328(-)	82957469(-)	8	0.4571	No	Yes
chr3	82957415	82957711	L1PA6,L1PA5,L1PA8	82957328(-)	82957589(-)	7	0.35	No	Yes
chr3	83853136	83855348	L1HS	83853115(+),83853128(-)	83855350(+),83855363(-)	25	0.9259	No	Yes
chr3	95116207	95116523	AluYb8	95116192(+),95116211(-)	95116523(+),95116542(-)	27	0.9153	No	Yes
chr3	95116207	95116648	AluYb8,AT_rich	95116192(+),95116211(-)	95116523(+),95116542(-)	25	0.9091	No	Yes
chr3	99037450	99037757	AluY	99037445(+),99037454(-)	99037758(+),99037767(-)	41	1	No	Yes
chr3	101188387	101188699	AluYb8			8	0.7273	Yes	Yes
chr3	102283795	102284112	AluYb8	102283774(+),102283787(-)	102284113(+),102284126(-)	44	0.898	No	Yes
chr3	102283795	102284294	AluYb8,MLT1B	102283774(+),102283787(-)	102284113(+)	24	0.8276	No	Yes
chr3	103547921	103548229	AluYa5	103547912(+),103547922(-)	103548232(+),103548242(-)	14	0.5	Yes	Yes
chr3	103547921	103548418	AluYa5,MIR	103547912(+),103547922(-)	103548232(+)	10	0.4167	Yes	Yes
chr3	112467402	112467712	AluYk11	112467375(+),112467404(-)	112467706(+),112467735(-)	36	0.9863	No	Yes
chr3	113630082	113630363	AluSz6	113630034(+),113630042(-)	113630021(+)	8	0.3721	No	No
chr3	113630082	113630433	AluSz6,MLT1B	113630034(+),113630042(-)	113630021(+)	8	0.3721	No	No
chr3	113854032	113854347	AluYb8	113854021(+),113854033(-)	113854348(+),113854360(-)	24	0.7619	No	Yes
chr3	113854032	113854398	AluYb8,L1MA4	113854021(+),113854033(-)	113854348(+),113854360(-)	30	0.8	No	Yes
chr3	114466484	114466793	AluYf4	114466468(+),114466484(-)	114466793(+),114466809(-)	32	0.8205	No	Yes
chr3	115024252	115024563	AluYa8	115024235(+),115024251(-)	115024577(+),115024593(-)	16	0.5818	Yes	Yes
chr3	115024252	115024783	AluYa8,L1ME1	115024235(+),115024251(-)	115024577(+)	11	0.4889	Yes	Yes
chr3	116275194	116275593	(CA)n,AluYf4	116275271(+),116275284(-)	116275596(+),116275609(-)	23	1	No	Yes
chr3	116275194	116275593	(CA)n,(CA)n,AluYf4	116275271(+),116275284(-)	116275596(+),116275609(-)	17	1	No	Yes
chr3	116275284	116275593	AluYf4	116275271(+),116275284(-)	116275596(+),116275609(-)	28	1	No	Yes
chr3	122138452	122138769	AluYb8	122138442(+)	122138769(+)	16	0.4324	No	Yes
chr3	123236678	123237066	Charlie8,AluYa5	123236746(+),123236757(-)	123237062(+),123237073(-)	13	0.3768	No	Yes
chr3	123236678	123237227	Charlie8,AluYa5	123236746(+),123236757(-)	123237062(+)	9	0.2951	No	Yes
chr3	123236758	123237066	AluYa5	123236746(+),123236757(-)	123237062(+),123237073(-)	13	0.3768	No	Yes
chr3	124890045	124890824	L1HS,(A)n	124890049(+),124890053(-)	124890820(+)	23	0.7419	No	Yes
chr3	124936172	124937283	FLAM_C,AT_rich,MLT1G3,AluSp	124936295(+),124936275(-)	124937164(+),124937182(-)	13	0.325	Yes	Yes
chr3	124936300	124937283	AT_rich,MLT1G3,AluSp	124936295(+),124936275(-)	124937164(+),124937182(-)	15	0.3571	Yes	Yes
chr3	125489417	125489715	AluYa5			6	0.3636	Yes	Yes
chr3	126358938	126359249	AluY	126358922(+),126358938(-)	126359250(+),126359266(-)	33	0.9167	No	Yes
chr3	129184309	129184781	AluSx,AluYb8	129184489(-)	129184800(-)	6	0.3529	No	Yes
chr3	129184481	129184781	AluYb8	129184489(-)	129184800(-)	8	0.4211	No	Yes
chr3	129912696	129913004	AluYa5			9	0.8571	No	Yes
chr3	130347579	130353109	L1HS,(TAAA)n			5	0.2632	No	Yes
chr3	131315185	131315494	AluYa5	131315184(-)	131315508(-)	16	0.5614	No	Yes
chr3	131354571	131354942	L1PB1,AluYa5	131354680(-)	131354956(-)	15	0.4286	Yes	Yes
chr3	131354677	131355041	AluYa5,L1PB1	131354680(-)	131354956(-)	15	0.4286	Yes	Yes
chr3	134673910	134674558	(T)n,L1HS	134673902(+)	134674556(+)	9	0.3673	Yes	Yes
chr3	143624040	143624352	AluYb8			6	0.2143	No	Yes
chr3	145931905	145932209	AluYa5	145931898(+),145931913(-)	145932211(+),145932226(-)	39	0.8864	No	Yes
chr3	148566800	148567110	AluYb8	148566792(+),148566802(-)	148567111(+),148567121(-)	64	0.9922	No	Yes
chr3	148844387	148844696	AluYa5	148844386(-)	148844715(-)	14	0.549	No	Yes
chr3	149878065	149878375	AluY	149878065(+)	149878376(+)	12	0.4528	No	Yes
chr3	152311736	152313157	L1HS	152311723(+),152311738(-)	152313156(+),152313171(-)	32	1	No	Yes
chr3	152311736	152313261	L1HS,MLT1N2	152311723(+),152311738(-)	152313156(+),152313171(-)	33	1	No	Yes
chr3	154096748	154097057	AluYb8	154096733(+),154096747(-)	154097054(+),154097068(-)	35	0.8974	No	Yes
chr3	155410867	155411288	MER5B,AluYb8	155410957(+),155410973(-)	155411283(+),155411299(-)	25	0.7692	No	Yes
chr3	155410974	155411288	AluYb8	155410957(+),155410973(-)	155411283(+),155411299(-)	24	0.7619	No	Yes
chr3	155410974	155411400	AluYb8,L1ME4a	155410957(+),155410973(-)	155411283(+),155411299(-)	26	0.7761	No	Yes
chr3	158116756	158117244	(TG)n,MIR,AluYa5	158116901(+)	158117245(+)	11	0.4583	No	Yes
chr3	158116823	158117333	MIR,AluYa5	158116901(+)	158117245(+)	10	0.4348	No	Yes
chr3	158116933	158117333	AluYa5,MIR	158116901(+)	158117245(+)	9	0.4091	No	Yes
chr3	158116933	158117524	AluYa5,MIR,MER3	158116901(+)	158117245(+)	9	0.4091	No	Yes
chr3	161246729	161247038	AluYa5	161246712(+)	161247048(+)	18	0.4286	No	Yes
chr3	162408301	162408611	AluY	162408296(+),162408326(-)	162408613(+),162408643(-)	43	0.9773	No	Yes
chr3	163464123	163464473	L1P4,AluY	163464167(+)	163464474(+)	12	0.6486	No	Yes
chr3	163464123	163464694	L1P4,AluY	163464167(+)	163464474(+)	9	0.5806	No	Yes
chr3	163464171	163464694	AluY,L1P4	163464167(+)	163464474(+)	10	0.6061	No	Yes
chr3	170119287	170119883	AluJb,AluYa5		170119878(+)	6	0.2667	No	Yes
chr3	170119581	170119883	AluYa5	170119564(+)	170119878(+)	8	0.5161	No	Yes
chr3	170119581	170119901	AluYa5,L1MA8	170119564(+)	170119878(+)	15	0.6667	No	Yes
chr3	170119581	170120204	AluYa5,L1MA8,AluSz	170119564(+),170119580(-)	170119878(+)	11	0.7857	No	Yes
chr3	183877144	183877449	AluSz			5	0.2564	Yes	Yes
chr3	185017342	185017653	AluYb8	185017328(+),185017344(-)	185017654(+),185017670(-)	26	0.7429	No	Yes
chr3	186826666	186826973	AluY	186826655(+)	186826970(+)	19	0.6032	No	Yes
chr3	186826666	186827065	AluY,MER2	186826655(+)	186826970(+)	19	0.6032	No	Yes
chr3	188304850	188305167	AluYb8	188304831(+),188304849(-)	188305165(+),188305183(-)	34	0.9855	No	Yes
chr3	189575913	189576222	AluYf4	189575894(+),189575915(-)	189576217(+),189576238(-)	26	0.7324	No	Yes
chr3	189575913	189576281	AluYf4,L1MA6	189575894(+),189575915(-)	189576217(+),189576238(-)	31	0.7654	No	Yes
chr3	189576223	189576281	L1MA6		189576217(+)	9	0.5455	No	Yes
chr3	189955330	189955710	Charlie7,AluYa5	189955408(+),189955425(-)	189955710(+),189955727(-)	22	0.6027	No	Yes
chr3	189955415	189955710	AluYa5	189955408(+),189955425(-)	189955710(+),189955727(-)	20	0.5797	No	Yes
chr3	189955415	189955896	AluYa5,MER104	189955408(+),189955425(-)	189955710(+)	13	0.4727	No	Yes
chr3	190669808	190670118	AluY			6	0.2609	Yes	Yes
chr3	190696655	190696942	AluYa5,(TA)n	190696654(-)		6	0.3429	No	Yes
chr3	190696655	190696995	AluYa5,(TA)n,THE1D	190696654(-)		9	0.383	No	Yes
chr3	191856098	191856415	AluYb8	191856085(+),191856098(-)	191856424(+),191856437(-)	20	0.7547	No	Yes
chr3	192063051	192063493	MIRb,AluY	192063181(+),192063194(-)	192063492(+),192063505(-)	34	0.85	No	Yes
chr3	192063195	192063493	AluY	192063181(+),192063194(-)	192063492(+),192063505(-)	35	0.8537	No	Yes
chr3	192358891	192359193	AluYa5			5	0.2326	Yes	Yes
chr3	192744374	192744988	L1MD2,AluSx1	192744349(+)	192744890(+)	8	0.254	Yes	Yes
chr3	194614734	194615040	AluYa5	194614723(+),194614739(-)	194615040(+),194615056(-)	23	0.5897	Yes	Yes
chr3	195227484	195227598	L1MC1			2	0.2667	No	Yes
chr3	195569116	195569948	AluSq2,L1ME4c,AluSx1	195569217(-)	195569934(-)	8	0.3077	Yes	Yes
chr4	401052	401369	AluYb8	401039(+),401052(-)	401370(+),401383(-)	25	0.7463	No	Yes
chr4	5834887	5835192	AluYa5	5834879(+)	5835193(+)	6	0.2105	Yes	Yes
chr4	5834887	5835278	AluYa5,MLT1C	5834879(+)	5835193(+)	7	0.2373	Yes	Yes
chr4	6651291	6652779	AluSx1,AluSz,MER66B,L1M5,MLT1C,AT_rich	6651593(-)		6	0.3529	Yes	Yes
chr4	6651595	6652779	AluSz,MER66B,L1M5,MLT1C,AT_rich	6651593(-)		8	0.4211	Yes	Yes
chr4	7995825	7996900	L1HS	7995794(+),7995809(-)	7996894(+),7996909(-)	17	0.4789	No	Yes
chr4	7995825	7997018	L1HS,L2c	7995794(+),7995809(-)	7996894(+),7996909(-)	14	0.4308	No	Yes
chr4	9952308	9952546	AluY		9952541(+)	5	0.2703	No	Yes
chr4	9956835	9957143	AluY	9956821(+),9956834(-)	9957140(+),9957153(-)	35	0.7609	No	Yes
chr4	17202579	17203066	L1M6,AluYk11	17202765(-)	17203067(+),17203076(-)	25	0.9615	No	Yes
chr4	17202762	17203066	AluYk11	17202756(+),17202765(-)	17203067(+),17203076(-)	35	0.9722	No	Yes
chr4	17202762	17203254	AluYk11,L1M6	17202756(+),17202765(-)	17203067(+)	24	0.96	No	Yes
chr4	19079238	19085552	L1ME1,(T)n,(T)n,L1HS	19079465(-)	19085566(-)	7	0.2979	No	Yes
chr4	19079468	19085552	(T)n,L1HS	19079450(+),19079465(-)	19085551(+),19085566(-)	16	0.5079	No	Yes
chr4	19079468	19085687	(T)n,L1HS,L1ME1	19079450(+),19079465(-)	19085551(+),19085566(-)	13	0.4561	No	Yes
chr4	21161014	21167103	L1HS,(A)n	21160986(+),21161005(-)	21167098(+),21167117(-)	19	0.8261	Yes	Yes
chr4	21161014	21167103	L1HS,(A)n,(A)n	21160986(+),21161005(-)	21167098(+),21167117(-)	13	0.7647	Yes	Yes
chr4	23721604	23721992	(TTTTTG)n,AluYb8	23721664(+)	23721986(+)	7	0.3415	No	Yes
chr4	23721683	23721992	AluYb8	23721664(+)	23721986(+)	7	0.3415	No	Yes
chr4	25496801	25497466	AluJo,AluYa5	25497165(-)	25497479(-)	18	0.6207	No	Yes
chr4	25497165	25497466	AluYa5	25497165(-)	25497479(-)	22	0.6667	No	Yes
chr4	29661121	29661437	AluYb8	29661109(+),29661122(-)	29661438(+),29661451(-)	54	0.9908	No	Yes
chr4	31205823	31206134	AluYb8	31205815(+),31205837(-)	31206135(+),31206157(-)	27	0.871	No	Yes
chr4	31406687	31406996	AluYa5	31406672(+),31406686(-)	31407000(+),31407014(-)	21	0.7	No	Yes
chr4	31492864	31493304	L1P1	31492867(-)	31493300(+),31493304(-)	21	0.84	Yes	Yes
chr4	32540614	32540919	AluY	32540600(+),32540615(-)	32540916(+),32540931(-)	32	0.8533	Yes	Yes
chr4	34531641	34531950	AluYa5	34531616(+)	34531951(+)	8	0.2712	Yes	Yes
chr4	36469727	36470231	AT_rich,AluYa5	36469923(-)	36470238(+),36470257(-)	15	1	No	Yes
chr4	36469807	36470231	AT_rich,AluYa5	36469904(+),36469923(-)	36470238(+),36470257(-)	17	1	No	Yes
chr4	36469922	36470231	AluYa5	36469904(+),36469923(-)	36470238(+),36470257(-)	29	1	No	Yes
chr4	36842718	36843089	L1P1,AluYb8	36842746(+)	36843090(+)	14	0.7368	No	Yes
chr4	36842772	36843089	AluYb8	36842746(+)	36843090(+)	15	0.75	No	Yes
chr4	39031090	39031363	AluY	39031076(+),39031090(-)	39031359(+),39031373(-)	24	0.8421	No	Yes
chr4	39031090	39031517	AluY,(TTA)n	39031076(+),39031090(-)	39031359(+),39031373(-)	21	0.8235	No	Yes
chr4	40024833	40026280	L2b,AluSz,AluJo,(TAA)n			7	0.3111	No	Yes
chr4	43931594	43931901	AluY	43931495(+),43931496(-)	43931837(+),43931838(-)	32	0.9412	No	Yes
chr4	44507278	44507730	(T)n,L1HS	44507275(+),44507279(-)	44507730(+),44507734(-)	29	0.9355	No	Yes
chr4	44507278	44507730	(T)n,(T)n,L1HS	44507275(+),44507279(-)	44507730(+),44507734(-)	22	0.9167	No	Yes
chr4	44507278	44507881	(T)n,L1HS,MIRc,AT_rich	44507275(+),44507279(-)	44507730(+),44507734(-)	24	0.9231	No	Yes
chr4	44509395	44509703	AluYg6	44509377(+),44509394(-)	44509696(+)	28	0.9333	No	Yes
chr4	46056004	46058195	L1HS,(A)n	46055990(+),46056004(-)	46058196(+),46058210(-)	44	0.9462	No	Yes
chr4	46056004	46058195	L1HS,(A)n,(A)n	46055990(+),46056004(-)	46058196(+),46058210(-)	29	0.9206	No	Yes
chr4	55482437	55482746	AluYa8			4	0.2105	No	Yes
chr4	55808686	55808927	AluYa5	55808674(+),55808685(-)	55808919(+),55808930(-)	43	0.8866	Yes	Yes
chr4	55998438	55998888	MIR,AluYb8	55998554(+),55998570(-)	55998889(+),55998905(-)	11	0.3385	Yes	Yes
chr4	55998438	55998967	MIR,AluYb8	55998554(+),55998570(-)	55998889(+),55998905(-)	11	0.3385	Yes	Yes
chr4	55998571	55998888	AluYb8	55998554(+),55998570(-)	55998889(+),55998905(-)	12	0.3582	Yes	Yes
chr4	55998571	55998967	AluYb8,MIR	55998554(+),55998570(-)	55998889(+),55998905(-)	12	0.3582	Yes	Yes
chr4	56923792	56923970	AluSx3	56923970(-)		4	0.2105	No	Yes
chr4	58087245	58087734	MIRb,L1HS	58087336(+),58087350(-)	58087735(+),58087749(-)	35	1	No	Yes
chr4	58087361	58087734	L1HS	58087336(+),58087350(-)	58087735(+),58087749(-)	38	1	No	Yes
chr4	58148031	58148348	AluYb8	58148016(+),58148030(-)	58148343(+),58148357(-)	39	0.8211	No	Yes
chr4	58887271	58888340	L1HS,(A)n	58887279(-)	58888335(+)	14	0.4444	Yes	Yes
chr4	59944566	59950595	L1HS	59944551(+),59944565(-)	59950594(+),59950608(-)	25	0.6849	No	Yes
chr4	61569247	61569558	AluYa5	61569228(+),61569244(-)	61569559(+),61569575(-)	34	0.9315	No	Yes
chr4	62028255	62028656	L1MEg1	62028312(-)	62028596(-)	9	0.375	Yes	Yes
chr4	64442556	64442873	AluYb8	64442532(+),64442545(-)	64442871(+),64442884(-)	25	0.6757	No	Yes
chr4	65199457	65199773	AluYb8	65199443(+)	65199774(+)	13	0.325	No	Yes
chr4	66640872	66641365	L1ME3B,AT_rich,L1HS	66641118(-)	66641421(+),66641430(-)	15	0.8824	No	Yes
chr4	66640952	66641365	L1ME3B,AT_rich,L1HS	66641118(-)	66641421(+),66641430(-)	16	0.8889	No	Yes
chr4	66641072	66641365	AT_rich,L1HS	66641109(+),66641118(-)	66641421(+),66641430(-)	21	0.913	No	Yes
chr4	66641111	66641365	L1HS	66641109(+),66641118(-)	66641421(+),66641430(-)	20	0.9091	No	Yes
chr4	66641111	66641612	L1HS,L1ME3	66641109(+),66641118(-)	66641421(+)	15	0.8824	No	Yes
chr4	67537803	67538253	MER103C,AluYa5	67537931(+),67537949(-)	67538249(+),67538267(-)	11	0.4	Yes	Yes
chr4	67537949	67538253	AluYa5	67537931(+),67537949(-)	67538249(+),67538267(-)	11	0.4	Yes	Yes
chr4	69036905	69037214	AluY	69036892(+),69036907(-)	69037214(+),69037229(-)	46	0.9109	No	Yes
chr4	69036905	69037408	AluY,AT_rich	69036892(+),69036907(-)	69037214(+)	26	0.8525	No	Yes
chr4	69598023	69598548	L1M3f	69597937(+),69597938(-)	69598291(+)	14	0.5833	Yes	Yes
chr4	69790874	69791170	AluY	69790874(-)	69791195(-)	7	0.4828	Yes	Yes
chr4	69959754	69960165	Tigger1,AluY	69959841(+),69959848(-)	69960166(+)	20	0.7143	Yes	Yes
chr4	69959848	69960165	AluY	69959841(+),69959848(-)	69960166(+)	15	0.6522	Yes	Yes
chr4	72785708	72786024	AT_rich,AluYd8	72785700(+),72785714(-)	72786025(+),72786039(-)	13	0.5098	No	Yes
chr4	72785708	72786049	AT_rich,AluYd8	72785700(+),72785714(-)	72786025(+),72786039(-)	18	0.5902	No	Yes
chr4	72829642	72829956	AluYb8	72829626(+),72829646(-)	72829956(+),72829976(-)	21	0.8235	No	Yes
chr4	73831106	73831490	L1PA15-16,L1P4	73831249(-)		9	0.5455	Yes	Yes
chr4	73831106	73831846	L1PA15-16,L1P4,L1PA17	73831248(+),73831249(-)	73831821(+),73831822(-)	28	0.8116	Yes	Yes
chr4	73831393	73831846	L1P4,L1PA17		73831821(+)	8	0.5	Yes	Yes
chr4	75203075	75203368	AluSz	75203192(-)		5	0.2326	Yes	Yes
chr4	75642766	75648797	L1HS			6	0.8	No	Yes
chr4	75642766	75648926	L1HS,L1P1			5	0.4545	No	Yes
chr4	79268900	79275198	(TG)n,L2c,L1HS,(A)n	79269134(-)	79275196(+),79275210(-)	12	0.8571	No	Yes
chr4	79268973	79275198	L2c,L1HS,(A)n	79269120(+),79269134(-)	79275196(+),79275210(-)	19	0.9048	No	Yes
chr4	79269135	79275198	L1HS,(A)n	79269120(+),79269134(-)	79275196(+),79275210(-)	25	0.9259	No	Yes
chr4	80205743	80206062	AluYb8	80205728(+),80205743(-)	80206057(+),80206072(-)	31	0.775	No	Yes
chr4	80888062	80894087	L1HS	80888062(-)	80894092(+),80894108(-)	15	0.3797	No	Yes
chr4	81302548	81302865	AluYb8	81302526(+),81302539(-)	81302866(+)	36	1	No	Yes
chr4	81991531	81991841	AluY	81991515(+),81991530(-)	81991837(+),81991852(-)	35	1	No	Yes
chr4	83179794	83180081	AluYc			7	0.2692	Yes	Yes
chr4	83395522	83395832	AluY	83395508(+),83395521(-)	83395830(+),83395843(-)	24	0.5517	No	Yes
chr4	84221720	84221995	AluYa5	84221719(-)	84222005(-)	21	0.5455	Yes	Yes
chr4	86310523	86310830	AluYa5	86310519(+),86310530(-)	86310831(+)	31	0.775	Yes	Yes
chr4	86660768	86661078	AluY	86660755(+),86660769(-)	86661078(+),86661092(-)	37	0.881	No	Yes
chr4	86660768	86661322	AluY,L2b	86660755(+),86660769(-)	86661078(+)	26	0.8387	No	Yes
chr4	88032151	88032494	AluY,AT_rich,AluYb8,Charlie4z	88032155(-)	88032470(+),88032488(-)	8	0.5161	No	Yes
chr4	88044059	88044345	AluSz		88044034(+)	5	0.2326	No	No
chr4	88291583	88292203	AluSc,(TTA)n,AluY	88291883(-)	88292215(-)	5	0.3571	No	Yes
chr4	88291873	88292203	(TTA)n,AluY	88291883(-)	88292215(-)	6	0.4	No	Yes
chr4	88291873	88292301	(TTA)n,AluY,MIRb	88291883(-)	88292215(-)	5	0.3571	No	Yes
chr4	88483898	88486294	L1HS	88483900(-)	88486330(-)	11	0.3438	No	Yes
chr4	88775460	88775952	L3,AluYb8	88775649(-)	88775967(-)	16	0.4706	Yes	Yes
chr4	88775648	88775952	AluYb8	88775649(-)	88775967(-)	15	0.4545	Yes	Yes
chr4	88775648	88776133	AluYb8,L3	88775649(-)		9	0.2687	Yes	Yes
chr4	89037694	89038004	AluY	89037668(+),89037686(-)	89038005(+),89038023(-)	37	0.9487	No	Yes
chr4	89522926	89523229	AluYa5	89522908(+),89522924(-)	89523224(+),89523240(-)	15	0.3896	Yes	Yes
chr4	89681474	89681783	AluYh9	89681460(+),89681473(-)	89681783(+),89681796(-)	25	0.7812	No	Yes
chr4	91596789	91602908	T-rich,L1HS	91596785(+),91596798(-)	91602909(+)	33	0.9429	No	Yes
chr4	91596878	91602908	L1HS	91596785(+),91596798(-)	91602909(+)	16	0.8889	No	Yes
chr4	93392865	93393383	L1ME1,AluYa5	93393078(-)	93393399(-)	5	0.2222	No	Yes
chr4	93393074	93393383	AluYa5	93393078(-)	93393399(-)	6	0.2553	No	Yes
chr4	94559459	94565488	L1HS	94559454(-)	94565506(-)	5	0.2222	No	Yes
chr4	95498973	95499280	AluYa5	95498964(+),95498974(-)	95499281(+),95499291(-)	30	0.8	No	Yes
chr4	95870457	95870766	AluYb8	95870465(-)	95870784(-)	13	0.4062	Yes	Yes
chr4	97572115	97572429	AluYb9	97572102(+),97572114(-)	97572422(+),97572434(-)	28	0.8116	No	Yes
chr4	97897221	97897531	AluYa5	97897194(+)	97897531(+)	15	0.5085	Yes	Yes
chr4	98110495	98110966	MARNA,AluYa5	98110640(+),98110657(-)	98110967(+),98110984(-)	20	0.7143	Yes	Yes
chr4	98110657	98110966	AluYa5	98110640(+),98110657(-)	98110967(+),98110984(-)	21	0.7241	Yes	Yes
chr4	98133146	98133689	MER6A,AluYa5		98133690(+)	9	0.2951	No	Yes
chr4	98133386	98133689	AluYa5	98133375(+)	98133690(+)	13	0.5306	No	Yes
chr4	98133386	98133809	AluYa5,MER6A	98133375(+)	98133690(+)	17	0.5965	No	Yes
chr4	98181278	98181586	AluYa5		98181559(+)	5	0.2041	No	Yes
chr4	98590666	98590974	AluYb8	98590652(+),98590665(-)	98590971(+),98590984(-)	29	0.716	No	Yes
chr4	100023051	100023368	AluYb8	100023036(+),100023050(-)	100023372(+),100023386(-)	29	0.9667	No	Yes
chr4	100070300	100070604	AluYa5	100070288(+),100070304(-)	100070605(+),100070621(-)	37	0.9737	No	Yes
chr4	101244847	101245113	AluYg6	101244846(+),101244851(-)	101245111(+),101245116(-)	27	0.931	No	Yes
chr4	102787786	102788330	L1HS	102787786(+),102787792(-)	102788352(+),102788358(-)	36	0.8471	No	Yes
chr4	103873125	103875607	L1HS			10	0.7692	No	Yes
chr4	108127653	108131714	(CA)n,L1HS	108127828(-)	108131735(-)	13	0.65	No	Yes
chr4	108127830	108131714	L1HS	108127808(+),108127828(-)	108131715(+),108131735(-)	28	0.8485	No	Yes
chr4	108276694	108279508	L1HS,(TAAAA)n,L1PA4,(GAAAA)n,MER58D,L1MA9,Charlie1a,AT_rich	108276696(+),108276701(-)	108279505(+),108279510(-)	35	0.9459	Yes	Yes
chr4	108276694	108279508	L1HS,(TAAAA)n,(TAAAA)n,L1PA4,(GAAAA)n,(GAAAA)n,MER58D,L1MA9,Charlie1a,AT_rich	108276696(+),108276701(-)	108279505(+),108279510(-)	25	0.9259	Yes	Yes
chr4	108276694	108279508	L1HS,(TAAAA)n,(TAAAA)n,(TAAAA)n,L1PA4,(GAAAA)n,(GAAAA)n,(GAAAA)n,MER58D,L1MA9,Charlie1a,AT_rich	108276696(+),108276701(-)	108279505(+),108279510(-)	25	0.9259	Yes	Yes
chr4	108276694	108279726	L1HS,(TAAAA)n,L1PA4,(GAAAA)n,MER58D,L1MA9,Charlie1a,AT_rich,L1MEd	108276696(+),108276701(-)	108279505(+)	19	0.9048	Yes	Yes
chr4	110498532	110499065	MIR,AluYf4	110498757(-)	110499083(-)	6	0.3158	Yes	Yes
chr4	110498755	110499065	AluYf4	110498757(-)	110499083(-)	9	0.4091	Yes	Yes
chr4	111383220	111383530	AluYa5	111383200(+),111383224(-)	111383533(+)	39	1	No	Yes
chr4	111808698	111809064	LTR37A,AluYb8	111808750(+),111808769(-)	111809060(+),111809079(-)	27	0.931	No	Yes
chr4	111808766	111809064	AluYb8	111808750(+),111808769(-)	111809060(+),111809079(-)	19	0.9048	No	Yes
chr4	111808766	111809318	AluYb8,LTR37A	111808750(+),111808769(-)	111809060(+)	15	0.8824	No	Yes
chr4	113469989	113470286	AluYa5	113469974(+),113469989(-)	113470282(+),113470297(-)	35	0.8642	No	Yes
chr4	115624393	115624870	(CATATA)n,(CATATA)n,AluYb9	115624608(-)	115624871(+),115624882(-)	15	0.8333	No	Yes
chr4	115624610	115624870	AluYb9	115624597(+),115624608(-)	115624871(+),115624882(-)	28	0.9032	No	Yes
chr4	115624610	115625162	AluYb9,MER5A	115624597(+),115624608(-)	115624871(+)	18	0.8571	No	Yes
chr4	117251376	117251796	AluJb,AluYa5	117251478(+),117251489(-)	117251796(+),117251807(-)	13	0.5532	No	Yes
chr4	117251487	117251796	AluYa5	117251478(+),117251489(-)	117251796(+),117251807(-)	16	0.6038	No	Yes
chr4	117251487	117251946	AluYa5,AluJb	117251478(+),117251489(-)	117251796(+),117251807(-)	13	0.5532	No	Yes
chr4	117251487	117251990	AluYa5,AluJb,AT_rich	117251478(+)	117251796(+)	7	0.3684	No	Yes
chr4	117420435	117420912	(GAAAA)n,AluJo,AluY	117420645(-)	117420909(+),117420925(-)	16	0.7805	Yes	Yes
chr4	117420645	117420912	AluY	117420629(+),117420645(-)	117420909(+),117420925(-)	29	0.8657	Yes	Yes
chr4	119296369	119296678	AluYa5	119296342(+),119296355(-)	119296679(+),119296692(-)	15	0.6383	No	Yes
chr4	119296369	119296746	AluYa5,THE1B	119296342(+),119296355(-)	119296679(+),119296692(-)	21	0.7119	No	Yes
chr4	120017253	120017559	AluYa5	120017235(+),120017252(-)	120017556(+),120017573(-)	39	0.8571	No	Yes
chr4	121808942	121809246	AluYa5	121808929(+),121808965(-)	121809247(+),121809283(-)	30	0.8108	No	Yes
chr4	125867375	125867684	AluYa5	125867373(-)	125867703(-)	12	0.6316	No	Yes
chr4	130590930	130591216	AluYb8	130590920(+)	130591212(+)	21	0.7368	No	Yes
chr4	131694838	131695080	AluYb8	131694822(+)	131695072(+)	17	0.68	Yes	Yes
chr4	133114048	133114359	AluYa5	133114053(-)	133114373(-)	6	0.2353	No	Yes
chr4	133619887	133620182	AluYd8	133619876(+),133619890(-)	133620183(+),133620197(-)	33	0.9429	No	Yes
chr4	133819614	133819924	AluY	133819597(+)	133819921(+)	12	0.4	No	Yes
chr4	134141612	134141912	AluYa5	134141602(+),134141617(-)	134141912(+),134141927(-)	52	1	No	Yes
chr4	135927551	135927861	AluYa5	135927536(+)	135927858(+)	9	0.3051	No	Yes
chr4	139468878	139473239	L1HS,(A)n		139473240(+)	20	0.8163	No	Yes
chr4	139468878	139473239	L1HS,(A)n,(A)n		139473240(+)	4	0.4706	No	Yes
chr4	139948006	139948333	AluJb,AluY	139948014(+)	139948334(+)	12	0.6667	No	Yes
chr4	139948006	139948495	AluJb,AluY	139948014(+)	139948334(+)	14	0.7	No	Yes
chr4	139948018	139948333	AluY	139948014(+)	139948334(+)	7	0.5385	No	Yes
chr4	139948018	139948495	AluY,AluJb	139948014(+)	139948334(+)	7	0.5385	No	Yes
chr4	139948334	139948495	AluJb		139948334(+)	6	0.75	No	Yes
chr4	150161057	150161378	AluYb8	150161039(+),150161056(-)	150161382(+),150161399(-)	26	0.6667	No	Yes
chr4	150951041	150951349	AluY	150951027(+),150951040(-)	150951350(+),150951363(-)	37	0.9867	No	Yes
chr4	150951041	150951446	AluY,(TTTTA)n	150951027(+),150951040(-)	150951350(+),150951363(-)	35	0.9859	No	Yes
chr4	150951041	150951607	AluY,(TTTTA)n,FAM	150951027(+),150951040(-)	150951350(+)	22	0.9778	No	Yes
chr4	152340718	152341560	L1HS	152340705(+),152340722(-)	152341553(+),152341570(-)	25	0.5882	No	Yes
chr4	157002054	157002343	AluYf4	157002046(-)	157002358(-)	35	0.9333	No	Yes
chr4	160952525	160952828	AluYa5			4	0.2	No	No
chr4	163232254	163232719	L1MEd,AluYa5	163232414(-)	163232724(-)	5	0.2632	No	Yes
chr4	163232415	163232719	AluYa5	163232414(-)	163232724(-)	5	0.2632	No	Yes
chr4	164501634	164502253	Tigger15a,AluYb8	164501954(-)	164502254(+),164502268(-)	16	0.5517	Yes	Yes
chr4	164501951	164502253	AluYb8	164501940(+),164501954(-)	164502254(+),164502268(-)	23	0.6389	Yes	Yes
chr4	164501951	164502300	AluYb8,Tigger15a	164501940(+),164501954(-)	164502254(+),164502268(-)	32	0.7111	Yes	Yes
chr4	167108112	167108429	AluYb8	167108087(+),167108103(-)	167108430(+),167108446(-)	40	1	No	Yes
chr4	167677047	167683059	L1HS	167677025(+)	167683061(+)	23	0.7077	Yes	Yes
chr4	170278268	170278786	L1M5,AluJr		170278882(+)	7	0.2917	Yes	Yes
chr4	170278439	170278786	AluJr,L1M5	170278460(+)	170278882(+)	12	0.4364	Yes	Yes
chr4	170278439	170278990	AluJr,L1M5,MER58A	170278460(+),170278464(-)	170278882(+),170278886(-)	18	0.5373	Yes	Yes
chr4	170278732	170278990	L1M5,MER58A		170278882(+)	7	0.359	Yes	Yes
chr4	171549674	171549983	AluYa5	171549651(+),171549666(-)	171549984(+)	24	0.6667	No	Yes
chr4	177869333	177869640	AluYa5	177869318(+),177869332(-)	177869635(+),177869649(-)	20	0.5263	No	Yes
chr4	178156839	178157156	AluYb8	178156827(+),178156837(-)	178157157(+),178157167(-)	32	1	No	Yes
chr4	178156839	178157265	AluYb8,AT_rich	178156827(+),178156837(-)	178157157(+),178157167(-)	31	1	No	Yes
chr4	178514258	178514567	AluYb8	178514244(+),178514257(-)	178514564(+),178514577(-)	33	0.8684	Yes	Yes
chr4	179164276	179164421	L1PA13,(TG)n	179164391(-)	179164422(-)	5	0.3333	No	No
chr4	179956853	179957167	AluYb9			12	0.6857	No	Yes
chr4	180063648	180063947	AluSq2	180063819(-)		9	0.4737	Yes	Yes
chr4	181549408	181549742	L2c,AluYa5	181549428(+),181549440(-)	181549743(+),181549755(-)	42	0.9767	No	Yes
chr4	181549436	181549742	AluYa5	181549428(+),181549440(-)	181549743(+),181549755(-)	29	0.9667	No	Yes
chr4	181876798	181878289	(T)n,L1HS	181876786(+),181876802(-)	181878289(+),181878305(-)	32	1	No	Yes
chr4	181876798	181878386	(T)n,L1HS,MIR	181876786(+),181876802(-)	181878289(+),181878305(-)	31	1	No	Yes
chr4	183438530	183438835	AluY			8	0.3265	Yes	Yes
chr4	184303701	184304009	AluYa5	184303703(-)	184304027(-)	18	0.8571	No	Yes
chr4	185665780	185666090	AluY	185665771(+),185665782(-)	185666090(+),185666101(-)	37	0.9867	No	Yes
chr4	185665780	185666239	AluY,MER50	185665771(+),185665782(-)	185666090(+),185666101(-)	30	0.9836	No	Yes
chr4	186155555	186155856	AluY	186155540(+),186155554(-)	186155852(+),186155866(-)	17	0.4928	No	Yes
chr4	186155555	186156058	AluY,MIRc	186155540(+),186155554(-)	186155852(+)	14	0.4444	No	Yes
chr4	186198585	186199185	MER63B,AluYa5	186198878(-)	186199185(+),186199198(-)	13	0.4815	No	Yes
chr4	186198876	186199185	AluYa5	186198865(+),186198878(-)	186199185(+),186199198(-)	20	0.5882	No	Yes
chr4	186198876	186199329	AluYa5,MER63B	186198865(+),186198878(-)	186199185(+),186199198(-)	17	0.5484	No	Yes
chr4	187795710	187796018	AluYa5	187795697(+),187795713(-)	187796018(+),187796034(-)	33	0.9565	No	Yes
chr4	189793255	189793561	AluYa5	189793254(-)	189793574(-)	15	0.5	No	Yes
chr4	189969689	189970030	AluYb8	189969676(+),189969695(-)	189970031(+),189970050(-)	55	0.991	No	Yes
chr4	190058015	190064258	L1P1,HAL1,L1HS	190057998(+),190058014(-)	190064273(+),190064289(-)	9	0.3	Yes	Yes
chr4	190058015	190064329	L1P1,HAL1,L1HS,THE1B	190057998(+),190058014(-)	190064273(+),190064289(-)	12	0.3636	Yes	Yes
chr4	190253849	190254160	AluYb8	190253838(+),190253853(-)	190254161(+),190254176(-)	42	0.9767	No	Yes
chr4	190291427	190291737	AluY	190291418(+),190291431(-)	190291738(+),190291751(-)	23	0.6765	No	Yes
chr5	1682357	1682780	L1MEf,AluYa5	1682463(+),1682475(-)	1682776(+),1682788(-)	20	0.6557	Yes	Yes
chr5	1682476	1682780	AluYa5	1682463(+),1682475(-)	1682776(+),1682788(-)	21	0.6667	Yes	Yes
chr5	1941152	1941456	AluYb8	1941159(-)	1941470(-)	9	0.3103	Yes	Yes
chr5	1941152	1941543	AluYb8,L1MA8	1941159(-)	1941470(-)	8	0.2857	Yes	Yes
chr5	1968238	1971595	L3b,L1HS	1968413(-)	1971584(+),1971602(-)	16	0.9143	Yes	Yes
chr5	1968410	1971595	L1HS	1968395(+),1968413(-)	1971584(+),1971602(-)	25	0.9434	Yes	Yes
chr5	1968733	1971595	L1HS		1971584(+)	7	0.875	Yes	Yes
chr5	3499274	3499586	AluYb8	3499261(+),3499273(-)	3499583(+),3499595(-)	38	0.8172	No	Yes
chr5	3502324	3502641	AluYb8	3502313(+),3502327(-)	3502642(+),3502656(-)	33	0.9041	No	Yes
chr5	4148699	4149334	L1PA3,AT_rich			5	0.2	Yes	Yes
chr5	7221939	7222248	AluYb8	7221928(+),7221942(-)	7222249(+),7222263(-)	25	0.6579	No	Yes
chr5	9400469	9400880	AT_rich,AluYa5	9400610(+)	9400881(+)	5	0.2703	Yes	Yes
chr5	9400614	9400880	AluYa5	9400610(+)	9400881(+)	6	0.3077	Yes	Yes
chr5	9400614	9401007	AluYa5,AT_rich	9400610(+)	9400881(+)	9	0.4	Yes	Yes
chr5	9411774	9412079	AluYa5	9411755(+),9411774(-)	9412070(+),9412089(-)	40	1	No	Yes
chr5	9990097	9990319	L1P2	9990099(-)	9990306(+),9990313(-)	19	0.7037	No	Yes
chr5	9990097	9990461	L1P2,L1ME3F	9990099(-)	9990306(+),9990313(-)	19	0.7037	No	Yes
chr5	10574910	10575229	AluJr	10574972(-)	10575296(+),10575309(-)	26	0.6667	No	Yes
chr5	11339040	11339349	AluYf4	11339025(+),11339042(-)	11339350(+),11339367(-)	58	1	No	Yes
chr5	13416610	13422858	L1HS,(A)n,AT_rich,(A)n	13416591(+)	13422854(+)	6	0.2264	Yes	Yes
chr5	13855314	13855616	AluYa5	13855300(+),13855317(-)	13855616(+),13855633(-)	17	0.5763	No	Yes
chr5	13895093	13895386	AluYa5	13895092(-)	13895375(+),13895390(-)	29	0.9508	No	Yes
chr5	23910437	23910714	AluYc	23910439(-)	23910726(-)	9	0.383	No	Yes
chr5	24091563	24091932	MIR,AluYa5	24091607(+),24091622(-)	24091933(+),24091948(-)	15	0.5455	No	Yes
chr5	24091563	24092031	MIR,AluYa5	24091607(+),24091622(-)	24091933(+),24091948(-)	13	0.5098	No	Yes
chr5	24091623	24091932	AluYa5	24091607(+),24091622(-)	24091933(+),24091948(-)	14	0.5283	No	Yes
chr5	24091623	24092031	AluYa5,MIR	24091607(+),24091622(-)	24091933(+),24091948(-)	13	0.5098	No	Yes
chr5	24091623	24092136	AluYa5,MIR,AT_rich	24091607(+),24091622(-)	24091933(+)	10	0.4444	No	Yes
chr5	24370538	24373453	(T)n,AT_rich,L1HS	24370545(-)	24373455(-)	14	0.6364	No	Yes
chr5	24452853	24453168	AluYb8	24452852(-)	24453175(-)	16	0.5926	No	Yes
chr5	25275342	25275723	AT_rich,AluYb8	25275411(-)	25275737(-)	6	0.3871	No	Yes
chr5	25275412	25275723	AluYb8	25275411(-)	25275737(-)	5	0.3448	No	Yes
chr5	25316213	25316509	AluY	25316197(+)	25316505(+)	20	0.5714	Yes	Yes
chr5	25777320	25777630	AluY	25777306(+),25777321(-)	25777631(+),25777646(-)	46	0.9485	No	Yes
chr5	25777320	25777887	AluY,L1MA7	25777306(+),25777321(-)	25777631(+)	22	0.898	No	Yes
chr5	25833358	25833650	AluYa5			6	0.2791	No	Yes
chr5	26111203	26111512	AluYa5	26111186(+),26111203(-)	26111513(+),26111530(-)	47	0.9592	No	Yes
chr5	28356951	28357230	AluYk12	28356956(-)	28357245(-)	6	0.2553	Yes	Yes
chr5	30895353	30895654	AluY		30895353(+)	4	0.2222	No	No
chr5	30915481	30916125	Tigger2b_Pri,MLT1A,AluSp	30915519(+),30915526(-)	30916056(+),30916063(-)	22	0.5867	Yes	Yes
chr5	30915575	30916125	MLT1A,AluSp	30915519(+),30915526(-)	30916056(+),30916063(-)	23	0.5974	Yes	Yes
chr5	30915575	30916285	MLT1A,AluSp	30915519(+),30915526(-)	30916056(+)	13	0.4561	Yes	Yes
chr5	31677442	31677750	AluY	31677424(+),31677441(-)	31677746(+),31677763(-)	30	0.8108	No	Yes
chr5	33200780	33201170	MamTip2,AluYa5	33200859(+),33200870(-)	33201172(+),33201183(-)	16	0.5424	Yes	Yes
chr5	33200867	33201170	AluYa5	33200859(+),33200870(-)	33201172(+),33201183(-)	14	0.5091	Yes	Yes
chr5	33355577	33355894	AluYb8	33355563(+),33355575(-)	33355895(+)	16	0.5333	No	Yes
chr5	35191162	35191471	AluYa5	35191134(+),35191150(-)	35191472(+),35191488(-)	27	0.6429	Yes	Yes
chr5	35614185	35614492	AluY	35614173(+),35614185(-)	35614487(+)	18	0.5538	No	Yes
chr5	35715916	35715957	AluSz6	35715935(-)		4	0.2	No	No
chr5	37293820	37294134	AluYb9	37293799(+)	37294131(+)	11	0.3793	Yes	Yes
chr5	37293820	37294243	AluYb9,AT_rich	37293799(+)	37294131(+)	11	0.3793	Yes	Yes
chr5	41604004	41604314	AluYb8	41604003(-)	41604326(-)	10	0.3571	No	Yes
chr5	41604004	41604314	AluYb8,AluSp	41604003(-)	41604326(-)	7	0.28	No	Yes
chr5	42165942	42167776	(T)n,L1HS	42165928(+),42165941(-)	42167770(+),42167783(-)	22	0.6769	Yes	Yes
chr5	45977587	45978554	L1HS			4	0.2162	No	No
chr5	46164110	46164435	AluYb9	46164109(-)	46164450(-)	12	0.381	Yes	Yes
chr5	52231592	52232105	L1ME4a,AluYa5	52231708(+),52231788(-)	52231972(+),52232122(-)	19	0.9048	No	Yes
chr5	52231795	52232105	AluYa5	52231771(+),52231788(-)	52232105(+),52232122(-)	27	0.7941	No	Yes
chr5	53176942	53177237	AluYa5	53176928(+),53176941(-)	53177234(+),53177247(-)	54	0.973	No	Yes
chr5	57201952	57202012	L1PA6		57201885(+)	4	0.2286	No	No
chr5	57680002	57686033	L1HS	57679973(+),57680001(-)	57686083(+),57686111(-)	18	0.9	No	Yes
chr5	57680002	57686107	L1HS,(A)n	57679973(+),57680001(-)	57686083(+),57686111(-)	27	0.931	No	Yes
chr5	61293569	61293958	AT_rich,AluYb8	61293626(+),61293640(-)	61293953(+)	21	0.75	No	Yes
chr5	61293569	61294148	AT_rich,AluYb8,L1MB5	61293626(+),61293640(-)	61293953(+)	19	0.7308	No	Yes
chr5	61293641	61293958	AluYb8	61293626(+),61293640(-)	61293953(+)	19	0.7308	No	Yes
chr5	61293641	61294148	AluYb8,L1MB5	61293626(+),61293640(-)	61293953(+)	19	0.7308	No	Yes
chr5	62704452	62704761	AluYa5	62704438(+),62704451(-)	62704762(+),62704775(-)	45	0.989	No	Yes
chr5	62704452	62704885	AluYa5,L1MA10	62704438(+),62704451(-)	62704762(+),62704775(-)	39	0.9873	No	Yes
chr5	64286081	64286391	AluYa5	64286054(+),64286070(-)	64286392(+),64286408(-)	39	0.7723	No	Yes
chr5	65346062	65346372	AluYa5	65346041(+),65346056(-)	65346372(+),65346387(-)	50	0.9804	No	Yes
chr5	68724026	68724371	AT_rich,AluSx	68724046(-)		8	0.32	No	Yes
chr5	68724047	68724371	AluSx,AT_rich	68724046(-)		9	0.3462	No	Yes
chr5	71916559	71916852	AluYa8	71916562(-)	71916867(-)	9	0.3158	No	Yes
chr5	73648994	73649303	AluYa5	73648985(+),73648999(-)	73649304(+),73649318(-)	41	0.9762	No	Yes
chr5	77062317	77062619	AluYd8	77062308(+),77062325(-)	77062619(+),77062636(-)	21	0.7	No	Yes
chr5	77105234	77105543	AluYf4	77105218(+),77105232(-)	77105549(+),77105563(-)	45	0.9677	No	Yes
chr5	77105234	77105731	AluYf4,L1ME3D	77105218(+),77105232(-)	77105549(+)	30	0.9524	No	Yes
chr5	77105544	77105731	L1ME3D		77105549(+)	10	1	No	Yes
chr5	77880819	77881129	AluYa5			11	0.4231	No	Yes
chr5	78276549	78277072	(TG)n,L1ME4b,AluYa5	78276763(-)	78277073(+),78277088(-)	18	0.7826	No	Yes
chr5	78276579	78277072	L1ME4b,AluYa5	78276763(-)	78277073(+),78277088(-)	17	0.7727	No	Yes
chr5	78276763	78277072	AluYa5	78276763(-)	78277073(+),78277088(-)	23	0.8214	No	Yes
chr5	78277738	78278045	AluYb8	78277726(+),78277739(-)	78278046(+),78278059(-)	21	0.6087	Yes	Yes
chr5	79013708	79014009	AluYa8	79013702(+),79013711(-)	79014010(+),79014019(-)	22	0.5641	Yes	Yes
chr5	79557199	79557507	AluY	79557188(+),79557199(-)	79557503(+),79557514(-)	30	0.75	Yes	Yes
chr5	80039234	80039687	L2c,AluY	80039356(+),80039381(-)	80039666(+),80039691(-)	18	0.9231	No	Yes
chr5	80039382	80039687	AluY	80039356(+),80039381(-)	80039666(+),80039691(-)	25	0.9434	No	Yes
chr5	80751157	80751474	AluYb8	80751156(-)	80751486(-)	15	0.4762	No	Yes
chr5	81008182	81008447	AluYb8	81008164(+),81008181(-)	81008438(+),81008455(-)	20	0.8	No	Yes
chr5	81008182	81008539	AluYb8,HAL1	81008164(+),81008181(-)	81008438(+),81008455(-)	21	0.8077	No	Yes
chr5	81182505	81182822	AluYb8	81182479(+)	81182822(+)	19	0.6441	No	Yes
chr5	82156733	82157037	AluYa5			11	0.4314	No	Yes
chr5	83615009	83615308	AluYd8			7	0.4118	No	Yes
chr5	88032030	88032345	AluYb8	88032009(+),88032029(-)	88032340(+),88032360(-)	27	0.9818	No	Yes
chr5	88032030	88032471	AluYb8,Charlie4z	88032009(+),88032029(-)	88032340(+),88032360(-)	30	0.9836	No	Yes
chr5	88043155	88043465	AluYa5	88043154(-)	88043482(-)	24	0.9057	Yes	Yes
chr5	89860366	89860742	L1MB7,AluY	89860421(+),89860438(-)	89860743(+),89860760(-)	17	0.7556	No	Yes
chr5	89860366	89860768	L1MB7,AluY	89860421(+),89860438(-)	89860743(+),89860760(-)	20	0.7843	No	Yes
chr5	89860443	89860768	AluY,L1MB7	89860421(+),89860438(-)	89860743(+),89860760(-)	22	0.8	No	Yes
chr5	90574589	90574988	FLAM_C,AluYb9	90574693(+),90574702(-)	90574987(+),90574996(-)	21	0.9333	Yes	Yes
chr5	90574589	90575018	FLAM_C,AluYb9	90574693(+),90574702(-)	90574987(+),90574996(-)	23	0.9388	Yes	Yes
chr5	90574712	90575018	AluYb9,FLAM_C	90574693(+),90574702(-)	90574987(+),90574996(-)	23	0.9388	Yes	Yes
chr5	91480788	91481121	AluYa5	91480787(-)	91481125(+),91481142(-)	24	0.8276	Yes	Yes
chr5	92677146	92677508	AluYb8,AT_rich	92677135(+),92677170(-)	92677458(+)	11	0.3438	No	No
chr5	93916300	93916609	AluYa5	93916283(+),93916299(-)	93916621(+),93916637(-)	43	0.7611	No	Yes
chr5	94109632	94109941	AluYa5	94109633(-)	94109963(-)	8	0.2667	No	Yes
chr5	95343156	95343638	MLT1A,AluYa5	95343326(-)	95343666(+),95343681(-)	18	1	No	Yes
chr5	95343328	95343638	AluYa5	95343311(+),95343326(-)	95343666(+),95343681(-)	34	1	No	Yes
chr5	95343328	95343878	AluYa5,MLT1A	95343311(+),95343326(-)	95343666(+)	19	1	No	Yes
chr5	95909743	95910060	AluYb9	95909715(+),95909731(-)	95910062(+),95910078(-)	37	0.9487	No	Yes
chr5	99174324	99174628	AluY	99174314(+),99174329(-)	99174629(+),99174644(-)	27	1	No	Yes
chr5	99608165	99608466	AluYb8	99608147(+),99608167(-)	99608460(+),99608480(-)	17	0.7083	Yes	Yes
chr5	99759295	99759783	LTR19C,AluYg6	99759476(-)	99759779(+),99759795(-)	24	0.7164	No	Yes
chr5	99759477	99759783	AluYg6	99759460(+),99759476(-)	99759779(+),99759795(-)	32	0.7711	No	Yes
chr5	99923331	99923842	(TA)n,MER102c,AluY		99923839(+)	4	0.2759	No	Yes
chr5	99923376	99923842	MER102c,AluY		99923839(+)	4	0.2963	No	Yes
chr5	99923548	99923842	AluY	99923533(+)	99923839(+)	9	0.5625	No	Yes
chr5	99923548	99923955	AluY,AT_rich	99923533(+)	99923839(+)	7	0.5	No	Yes
chr5	102163372	102163608	AluYb8	102163354(+),102163373(-)	102163608(+),102163627(-)	23	0.7077	No	Yes
chr5	103030568	103030878	AluY	103030554(+),103030567(-)	103030880(+),103030893(-)	53	0.9381	No	Yes
chr5	103062317	103062653	AluYa5,(TG)n	103062310(+)	103062627(+)	8	0.4211	No	Yes
chr5	103854289	103860317	L1HS	103854274(+)	103860327(+)	10	0.5882	Yes	Yes
chr5	103854289	103860345	L1HS,AT_rich	103854274(+)	103860327(+)	15	0.6818	Yes	Yes
chr5	108595089	108601119	L1HS	108595089(-)	108601122(+),108601137(-)	23	0.5679	Yes	Yes
chr5	112881427	112881736	AluYa5	112881416(+),112881430(-)	112881737(+),112881751(-)	26	0.642	No	Yes
chr5	112881427	112881875	AluYa5,L3	112881416(+),112881430(-)	112881737(+),112881751(-)	17	0.5397	No	Yes
chr5	113459049	113459359	AluY	113459037(+)	113459361(+)	13	0.4127	No	Yes
chr5	114731322	114731631	AluY	114731312(+),114731326(-)	114731631(+),114731645(-)	54	0.9231	No	Yes
chr5	114731322	114731774	AluY,MER50	114731312(+),114731326(-)	114731631(+),114731645(-)	46	0.9109	No	Yes
chr5	115893981	115894457	L1PA8,AluYb8	115894148(-)	115894458(+),115894470(-)	18	0.878	No	Yes
chr5	115894142	115894457	AluYb8	115894136(+),115894148(-)	115894458(+),115894470(-)	29	0.9206	No	Yes
chr5	119015155	119015464	AluYb9	119015144(+),119015157(-)	119015465(+),119015478(-)	50	0.9174	No	Yes
chr5	120313034	120313339	AluYa5	120313033(-)	120313349(-)	27	0.6585	No	Yes
chr5	121576131	121580810	L1HS,(A)n,AT_rich	121576115(+)	121580809(+)	7	0.2222	Yes	Yes
chr5	122274354	122274664	AluY	122274340(+),122274354(-)	122274664(+)	38	1	No	Yes
chr5	124363686	124364160	L1ME4a,AluY	124363835(+),124363849(-)	124364162(+),124364176(-)	25	0.6944	Yes	Yes
chr5	124363850	124364160	AluY	124363835(+),124363849(-)	124364162(+),124364176(-)	26	0.7027	Yes	Yes
chr5	124717359	124717670	AluY	124717345(+),124717358(-)	124717668(+),124717681(-)	19	0.4471	No	Yes
chr5	125841141	125841426	AluYb8	125841136(-)	125841347(-)	6	0.2927	No	Yes
chr5	126458404	126458704	AluY	126458378(-)	126458817(-)	19	0.7037	No	Yes
chr5	126942345	126942659	AluYb8	126942332(+),126942346(-)	126942660(+),126942674(-)	29	0.8056	No	Yes
chr5	128378693	128378992	AluYa8	128378681(+),128378694(-)	128378993(+),128379006(-)	15	0.4762	Yes	Yes
chr5	132918980	132924990	L1HS	132918980(-)	132925007(-)	11	0.2619	Yes	Yes
chr5	137873585	137874178	AluSp,AluSz	137873610(+)	137873996(+)	5	0.2128	No	Yes
chr5	141459275	141459709	MER33,AluSz	141459200(+)	141459506(+)	10	0.3333	Yes	Yes
chr5	142935381	142935688	AluYa5	142935380(-)	142935693(-)	21	0.84	No	Yes
chr5	147461969	147462471	L1MEh,AluYf4	147462166(-)	147462472(+),147462483(-)	13	0.6842	No	Yes
chr5	147462162	147462471	AluYf4	147462155(+),147462166(-)	147462472(+),147462483(-)	20	0.7692	No	Yes
chr5	148849466	148850331	AluJb,AluSq10,AluSz	148849429(+)	148849420(+)	7	0.2692	No	No
chr5	149745945	149746517	L1MC5,AluYb8	149746204(-)	149746518(+),149746531(-)	11	0.5641	Yes	Yes
chr5	149746200	149746517	AluYb8	149746191(+),149746204(-)	149746518(+),149746531(-)	24	0.7385	Yes	Yes
chr5	151456430	151462430	L1HS	151456413(+),151456430(-)	151462448(+),151462465(-)	18	0.5	No	Yes
chr5	151456430	151462590	L1HS,L1MB7	151456413(+),151456430(-)	151462448(+),151462465(-)	11	0.3793	No	Yes
chr5	154315695	154315992	AluY	154315917(-)	154316003(+),154316003(-)	14	0.4912	No	Yes
chr5	158592259	158592719	L1ME3F,AluYa5	158592408(-)	158592754(-)	11	0.6667	No	Yes
chr5	158592409	158592719	AluYa5	158592408(-)	158592754(-)	13	0.7027	No	Yes
chr5	160431326	160431636	AluYa5	160431305(+),160431321(-)	160431637(+),160431653(-)	47	0.8545	No	Yes
chr5	164366093	164366608	MLT1A0,AluYa5	164366312(-)	164366608(+),164366623(-)	16	0.7111	No	Yes
chr5	164366308	164366608	AluYa5	164366297(+),164366312(-)	164366608(+),164366623(-)	21	0.7636	No	Yes
chr5	168742540	168742762	AluYa5	168742523(+)	168742758(+)	20	0.6349	No	Yes
chr5	171514588	171514931	AT_rich,AluYb8	171514618(-)	171514944(-)	15	0.6818	Yes	Yes
chr5	171514588	171515212	AT_rich,AluYb8,AluJb	171514618(-)		5	0.2326	Yes	Yes
chr5	171514616	171514931	AluYb8	171514618(-)	171514944(-)	7	0.5	Yes	Yes
chr5	172700249	172700561	AluYg6	172700247(-)	172700574(-)	10	0.3636	Yes	Yes
chr5	172889578	172890038	MIR,AluYa5			6	0.2069	No	Yes
chr5	172889729	172890038	AluYa5			10	0.5405	No	Yes
chr5	173607108	173607420	AluYb8	173607093(+),173607107(-)	173607414(+),173607428(-)	19	0.5672	Yes	Yes
chr5	173607108	173607597	AluYb8,(CAAAA)n	173607093(+),173607107(-)	173607414(+)	11	0.4314	Yes	Yes
chr5	177109581	177109878	AluSx1			1	0.2222	No	No
chr5	177208708	177209029	AluY			3	0.2222	No	No
chr6	666533	667860	L1MC2,L1MCa,MLT2B3		667822(+)	12	0.48	No	Yes
chr6	666533	667920	L1MC2,L1MCa,MLT2B3,(TCCA)n		667822(+)	8	0.381	No	Yes
chr6	666533	667958	L1MC2,L1MCa,MLT2B3,(TCCA)n		667822(+)	8	0.381	No	Yes
chr6	1682795	1683102	AluYa5	1682791(+),1682801(-)	1683103(+),1683113(-)	45	0.9677	No	Yes
chr6	4050253	4050559	AluYa5	4050241(+),4050257(-)	4050561(+),4050577(-)	33	0.9565	No	Yes
chr6	6068843	6069179	AluYa5	6068837(+),6068852(-)	6069179(+),6069194(-)	28	0.6914	No	Yes
chr6	6277142	6277597	MER49,AluYa5	6277355(-)	6277603(+),6277618(-)	24	0.6316	No	Yes
chr6	6277356	6277597	AluYa5	6277340(+),6277355(-)	6277603(+),6277618(-)	35	0.7143	No	Yes
chr6	7717384	7717694	AluY	7717384(-)	7717720(-)	32	0.9552	No	Yes
chr6	7717384	7717858	AluY,L1MDa	7717384(-)	7717720(-)	22	0.9362	No	Yes
chr6	8022807	8023116	AluYa5	8022804(-)	8023130(-)	5	0.2083	No	Yes
chr6	8227934	8228241	AluYb8	8227923(+)	8228242(+)	11	0.4583	Yes	Yes
chr6	9273944	9275168	AluJb,(TAA)n,MLT1A,MLT1A-int	9273814(+)	9274950(+)	8	0.3137	Yes	Yes
chr6	9460393	9460717	AluYb8	9460392(-)	9460730(-)	15	0.4615	No	Yes
chr6	10070806	10071105	AluYa5	10070788(+),10070805(-)	10071102(+),10071119(-)	38	0.8837	No	Yes
chr6	11444121	11444651	MSTA,AluYa5	11444353(-)	11444652(+),11444666(-)	11	0.5116	Yes	Yes
chr6	11444350	11444651	AluYa5	11444353(-)	11444652(+),11444666(-)	21	0.6667	Yes	Yes
chr6	11444350	11444845	AluYa5,MSTA	11444353(-)	11444652(+)	8	0.4324	Yes	Yes
chr6	11556108	11556414	AluY	11556091(+),11556106(-)	11556412(+),11556427(-)	54	0.9908	No	Yes
chr6	11903453	11903752	AluYa5	11903436(+)	11903749(+)	26	0.7761	No	Yes
chr6	17472284	17472584	AluYa5	17472269(+)	17472583(+)	20	0.5882	No	Yes
chr6	17665002	17665296	AluSz		17665284(+)	7	0.2059	No	No
chr6	19155648	19155966	AluYb9	19155640(-)	19155976(-)	10	0.3922	No	Yes
chr6	19423612	19423837	AluYa5	19423602(+),19423617(-)	19423837(+)	14	0.6222	Yes	Yes
chr6	19423612	19423975	AluYa5,MIRc	19423602(+),19423617(-)	19423837(+)	12	0.5854	Yes	Yes
chr6	19764983	19771181	FLAM_C,L1HS,(A)n	19765106(+)	19771185(+)	13	0.5306	No	Yes
chr6	19765124	19771377	L1HS,(A)n,AluJr	19765106(+)	19771185(+)	13	0.5306	No	Yes
chr6	19953009	19953368	(TTTA)n,(TTTA)n,L1MA6	19952990(+)	19953123(+)	5	0.2439	No	Yes
chr6	20765377	20765686	AluYa5	20765366(+),20765378(-)	20765687(+),20765699(-)	39	0.8387	No	Yes
chr6	22227402	22227751	AT_rich,AluYa5	22227472(+),22227484(-)	22227755(+),22227767(-)	25	0.9091	No	Yes
chr6	22227478	22227751	AluYa5	22227472(+),22227484(-)	22227755(+),22227767(-)	30	0.9231	No	Yes
chr6	23300049	23300684	AT_rich,AluY	23300376(-)	23300685(+),23300699(-)	20	0.7692	No	Yes
chr6	23300374	23300684	AluY	23300362(+),23300376(-)	23300685(+),23300699(-)	43	0.8776	No	Yes
chr6	23948749	23948974	AluY	23948749(-)	23948991(-)	9	0.6207	No	Yes
chr6	23948749	23949028	AluY,L1MB1	23948749(-)	23948991(-)	7	0.56	No	Yes
chr6	23948749	23949337	AluY,L1MB1,AluSx4	23948749(-)	23949354(-)	7	0.5	No	Yes
chr6	23948749	23949391	AluY,L1MB1,AluSx4	23948749(-)	23949354(-)	8	0.5333	No	Yes
chr6	24811907	24817934	L1HS	24811875(+),24811891(-)	24817951(+),24817967(-)	29	0.725	No	Yes
chr6	28190035	28190532	LTR39,AluYb8		28190533(+)	11	0.3492	No	Yes
chr6	28190035	28190693	LTR39,AluYb8		28190533(+)	10	0.3279	No	Yes
chr6	28190215	28190532	AluYb8	28190195(+)	28190533(+)	25	0.6667	No	Yes
chr6	28190215	28190693	AluYb8,LTR39	28190195(+)	28190533(+)	19	0.6032	No	Yes
chr6	29332294	29332603	AluYa5			9	0.2903	No	Yes
chr6	32313707	32314091	L2,AluYb8	32313768(+),32313783(-)	32314092(+),32314107(-)	48	0.9697	No	Yes
chr6	32313707	32314301	L2,AluYb8	32313768(+),32313783(-)	32314092(+)	32	0.9552	No	Yes
chr6	32313781	32314091	AluYb8	32313768(+),32313783(-)	32314092(+),32314107(-)	45	0.9677	No	Yes
chr6	32313781	32314301	AluYb8,L2	32313768(+),32313783(-)	32314092(+)	33	0.9565	No	Yes
chr6	32377901	32378645	L1P1,L1HS	32377904(-)	32378654(+)	14	0.4516	Yes	Yes
chr6	32377901	32378853	L1P1,L1HS,MIRb	32377904(-)	32378654(+)	9	0.3462	Yes	Yes
chr6	32512681	32513016	L1MD			2	0.25	Yes	Yes
chr6	32547599	32547908	AluYa5		32547910(+)	10	0.8	Yes	Yes
chr6	32571350	32571621	AluY	32571536(-)		5	0.4762	Yes	Yes
chr6	32676586	32677032	Tigger4b,T-rich,L1HS	32676574(-)	32677030(+),32677032(-)	31	0.8986	Yes	Yes
chr6	32749024	32749541	MSTB,AluYg6	32749244(-)	32749542(+),32749556(-)	33	0.9706	Yes	Yes
chr6	32749233	32749541	AluYg6	32749230(+),32749244(-)	32749542(+),32749556(-)	58	0.9831	Yes	Yes
chr6	33093425	33093742	AluYb8	33093407(+)	33093739(+)	10	0.3704	Yes	Yes
chr6	33583165	33585808	AluSq2,AluY,AluSz,(AAGTG)n,L1M5,MER112,L1ME3Cz,AluJb,AluSx	33583197(+),33583198(-)	33585845(+),33585846(-)	31	0.7949	Yes	Yes
chr6	33583165	33585939	AluSq2,AluY,AluSz,(AAGTG)n,L1M5,MER112,L1ME3Cz,AluJb,AluSx	33583197(+),33583198(-)	33585845(+),33585846(-)	25	0.7576	Yes	Yes
chr6	33583480	33585939	AluY,AluSz,(AAGTG)n,L1M5,MER112,L1ME3Cz,AluJb,AluSx		33585845(+)	8	0.5161	Yes	Yes
chr6	34227139	34227481	L1MB3,FLAM_A	34227034(+)	34227135(+)	5	0.2041	No	No
chr6	34700182	34701304	L1MC4,AluSq2,MLT1D,AluJb		34701119(+)	7	0.2545	No	Yes
chr6	37294973	37295282	AluY	37294953(+)	37295277(+)	16	0.4638	Yes	Yes
chr6	38922159	38922198	L1ME4a	38922199(-)		12	0.9231	No	Yes
chr6	38922159	38922508	L1ME4a,AluYg6	38922187(+),38922199(-)	38922503(+),38922515(-)	38	0.9744	No	Yes
chr6	38922199	38922508	AluYg6	38922187(+),38922199(-)	38922503(+),38922515(-)	33	0.9706	No	Yes
chr6	41403977	41404383	L1MC5,AluYf4	41404060(+),41404076(-)	41404384(+),41404400(-)	23	0.8214	No	Yes
chr6	41403977	41404417	L1MC5,AluYf4	41404060(+),41404076(-)	41404384(+),41404400(-)	29	0.8529	No	Yes
chr6	41404074	41404383	AluYf4	41404060(+),41404076(-)	41404384(+),41404400(-)	23	0.8214	No	Yes
chr6	41404074	41404417	AluYf4,L1MC5	41404060(+),41404076(-)	41404384(+),41404400(-)	26	0.8387	No	Yes
chr6	41953363	41953666	AluYa5	41953365(-)	41953352(+),41953681(-)	22	0.9362	No	Yes
chr6	43035569	43035877	AluYa5	43035568(-)		6	0.24	No	Yes
chr6	45967243	45967786	Tigger2a,AluYb8	45967475(-)	45967803(-)	12	0.8889	No	Yes
chr6	45967470	45967786	AluYb8	45967475(-)	45967803(-)	24	0.9412	No	Yes
chr6	45967470	45968064	AluYb8,Tigger2a,(TATATG)n	45967475(-)		7	0.3182	No	Yes
chr6	50452486	50452795	AluYa5	50452466(+)	50452796(+)	16	0.5333	No	Yes
chr6	50765950	50766272	MLT1J,AluY	50765956(+),50765971(-)	50766268(+),50766283(-)	20	0.7143	Yes	Yes
chr6	50765972	50766272	AluY	50765956(+),50765971(-)	50766268(+),50766283(-)	17	0.68	Yes	Yes
chr6	51256170	51256606	MLT1D,AluY	51256286(+)	51256603(+)	20	0.625	No	Yes
chr6	51256301	51256606	AluY	51256286(+)	51256603(+)	25	0.6757	No	Yes
chr6	51517366	51517675	AluYa5	51517349(+),51517364(-)	51517676(+),51517691(-)	31	0.8158	No	Yes
chr6	54556451	54556760	AluYa5	54556432(+),54556449(-)	54556768(+),54556785(-)	27	0.8571	Yes	Yes
chr6	54780323	54780639	AluYb8	54780306(+),54780322(-)	54780635(+),54780651(-)	20	0.5128	Yes	Yes
chr6	54864379	54864689	AluYa5	54864363(+),54864378(-)	54864691(+),54864706(-)	27	0.9818	No	Yes
chr6	56758364	56760994	(T)n,SVA_E,(GGGAGA)n,L1PB1	56758363(-)	56760964(-)	14	0.5385	No	Yes
chr6	62053847	62054299	FLAM_A,AluYa5	62053994(-)	62054316(-)	7	0.5185	No	Yes
chr6	62053990	62054299	AluYa5	62053994(-)	62054316(-)	9	0.5806	No	Yes
chr6	66260037	66262030	(T)n,L1HS	66260027(+),66260039(-)	66262022(+),66262034(-)	35	1	No	Yes
chr6	66274857	66275166	AluYa5	66274841(+)	66275166(+)	13	0.8667	No	Yes
chr6	66595052	66595824	L1PA2	66595036(+),66595054(-)	66595831(+),66595849(-)	13	0.3377	Yes	Yes
chr6	72571439	72571749	AluY	72571428(+),72571442(-)	72571750(+),72571764(-)	28	0.7368	No	Yes
chr6	74156073	74156487	L1M5,AluYb8	74156152(+)	74156478(+)	18	0.6545	No	Yes
chr6	74156167	74156487	AluYb8	74156152(+)	74156478(+)	15	0.6122	No	Yes
chr6	74156167	74156788	AluYb8,AluSc	74156152(+)	74156478(+)	11	0.5366	No	Yes
chr6	74421258	74421559	AluYa5	74421253(+),74421274(-)	74421560(+)	27	0.8438	No	Yes
chr6	74421258	74421758	AluYa5,L1PB4	74421253(+),74421274(-)	74421560(+)	16	0.7619	No	Yes
chr6	74865459	74866584	L1HS	74865433(+),74865448(-)	74866585(+)	23	0.6571	Yes	Yes
chr6	75303762	75303914	L1M5,AT_rich	75303899(-)		5	0.25	Yes	Yes
chr6	75957798	75958103	AluYa5	75957783(+),75957799(-)	75958103(+),75958119(-)	27	0.9153	No	Yes
chr6	77920119	77920415	AluYa5	77920099(+),77920120(-)	77920411(+),77920432(-)	15	0.5085	No	Yes
chr6	77920119	77920511	AluYa5,L1M1	77920099(+),77920120(-)	77920411(+),77920432(-)	15	0.5085	No	Yes
chr6	81194875	81195184	AluYa5			5	0.2703	No	Yes
chr6	83675879	83676392	L1MB7,AluYa5	83676086(-)	83676400(-)	10	0.3333	Yes	Yes
chr6	83676088	83676450	AluYa5,L1MB7	83676086(-)	83676400(-)	10	0.3333	Yes	Yes
chr6	85318155	85324221	L1HS,AT_rich	85318143(+),85318161(-)	85324221(+),85324239(-)	37	1	No	Yes
chr6	86026176	86026669	MIR,MSTB,AluYa5	86026365(-)	86026668(+),86026681(-)	18	0.6792	No	Yes
chr6	86026259	86026669	MSTB,AluYa5	86026352(+),86026365(-)	86026668(+),86026681(-)	20	0.7018	No	Yes
chr6	86026366	86026669	AluYa5	86026352(+),86026365(-)	86026668(+),86026681(-)	26	0.7536	No	Yes
chr6	86708765	86714791	L1HS			15	1	No	Yes
chr6	89423964	89424460	U17,AluYa5	89424166(-)	89424475(-)	9	0.4186	Yes	Yes
chr6	89424162	89424460	AluYa5	89424152(+),89424166(-)	89424461(+),89424475(-)	16	0.5818	Yes	Yes
chr6	91237358	91237896	L1ME3E,AluY	91237590(-)	91237897(+),91237912(-)	16	0.6957	No	Yes
chr6	91237586	91237896	AluY	91237575(+),91237590(-)	91237897(+),91237912(-)	29	0.8056	No	Yes
chr6	92807806	92808320	AluY		92808321(+)	4	0.3636	No	Yes
chr6	92808009	92808320	AluY	92807994(+)	92808321(+)	10	0.5128	No	Yes
chr6	92808009	92808410	AluY	92807994(+)	92808321(+)	13	0.5778	No	Yes
chr6	93524553	93524756	AluY	93524537(+)	93524753(+)	12	0.5106	No	Yes
chr6	95658875	95659192	AluYb8	95658874(-)	95659208(-)	12	0.4	No	Yes
chr6	95658875	95659365	AluYb8,L1MA7	95658874(-)		10	0.339	No	Yes
chr6	97487417	97487736	AluSx4		97487608(+)	9	0.3333	Yes	Yes
chr6	97505049	97505357	AluYg6	97505041(+)	97505358(+)	13	0.3377	Yes	Yes
chr6	104183196	104183505	AluYa5	104183181(+),104183196(-)	104183507(+),104183522(-)	25	0.7812	No	Yes
chr6	105221956	105222264	AluYa5	105221951(+)	105222265(+)	8	0.2909	No	Yes
chr6	105567853	105568161	AluYa5	105567837(+),105567853(-)	105568173(+),105568189(-)	35	1	No	Yes
chr6	106928571	106929149	AluSz6,AluYa5	106928845(-)	106929149(+),106929162(-)	11	0.55	No	Yes
chr6	106928845	106929149	AluYa5	106928832(+),106928845(-)	106929149(+),106929162(-)	20	0.6897	No	Yes
chr6	106983641	106983947	AluYb8	106983622(+),106983636(-)	106983942(+),106983956(-)	55	0.991	No	Yes
chr6	107124533	107124915	AluYb8,MLT1I	107124514(+)	107124828(+)	7	0.2414	Yes	Yes
chr6	108265930	108266434	L2a,AluYa5	108266121(-)	108266406(+),108266425(-)	15	0.9375	No	Yes
chr6	108266122	108266434	AluYa5	108266102(+),108266121(-)	108266406(+),108266425(-)	23	0.9583	No	Yes
chr6	109018011	109018316	AluSx1	109018321(-)		4	0.2105	No	No
chr6	110476756	110479738	L1HS		110479768(+)	8	0.25	Yes	Yes
chr6	112203868	112204156	AluY	112203850(+)	112204169(+)	13	0.3939	No	Yes
chr6	115624386	115624856	AluJr4,AluYa5	115624535(+)	115624853(+)	16	0.7111	No	Yes
chr6	115624552	115624856	AluYa5	115624535(+)	115624853(+)	23	0.7797	No	Yes
chr6	116750746	116751137	MIRc,AluY	116750813(+),116750830(-)	116751133(+),116751150(-)	26	0.7647	No	Yes
chr6	116750830	116751137	AluY	116750813(+),116750830(-)	116751133(+),116751150(-)	22	0.7333	No	Yes
chr6	119417520	119417836	AluYb8	119417519(-)	119417848(-)	16	0.3855	No	Yes
chr6	121319122	121319616	L1M2,AluY	121319324(-)	121319617(+),121319649(-)	8	0.5161	No	Yes
chr6	121319310	121319616	AluY	121319292(+),121319324(-)	121319617(+),121319649(-)	17	0.6939	No	Yes
chr6	122301655	122301963	AluYa5	122301640(+),122301659(-)	122301960(+)	29	0.7632	No	Yes
chr6	123515071	123515379	AluYf4	123515058(+),123515070(-)	123515374(+),123515386(-)	43	0.9885	No	Yes
chr6	124498756	124499227	MLT1A0,AluYa5	124498906(+),124498922(-)	124499230(+),124499246(-)	20	0.8889	No	Yes
chr6	124498919	124499227	AluYa5	124498906(+),124498922(-)	124499230(+),124499246(-)	31	0.9254	No	Yes
chr6	124498919	124499434	AluYa5,MLT1A0	124498906(+),124498922(-)	124499230(+)	16	0.8649	No	Yes
chr6	128976273	128976561	L1MEc,(CTTAA)n,L1PREC2	128976341(+),128976347(-)	128976559(+),128976565(-)	23	0.5111	Yes	Yes
chr6	128989832	128990257	AluYb8,L1ME3A	128989816(+)	128990151(+)	9	0.4737	No	Yes
chr6	129319531	129325561	L1HS	129319515(+),129319530(-)	129325575(+),129325590(-)	15	0.5085	No	Yes
chr6	129737083	129737384	AluYa5	129737067(+),129737089(-)	129737382(+),129737404(-)	20	0.678	Yes	Yes
chr6	130959407	130959715	AluY	130959394(+)	130959715(+)	9	0.2727	No	Yes
chr6	132697642	132697951	AluYa5	132697628(+)	132697952(+)	20	0.6061	No	Yes
[truncated: 511 more rows]
