# Supplementary material for: TEMP: a computational method for analyzing transposable element polymorphism in populations
Source: Nucleic Acids Res. 2014 Apr 21;42(11):6826–38. doi: 10.1093/nar/gku323 (PMC4066757; doi:10.1093/nar/gku323)
Supplement: SUPPLEMENTARY DATA [file supp_gku323_nar-03732-z-2013-File008.zip › NAR_supplementary_material/TableS5.xlsx]

## Sheet: Insertion
Chr	Start	End	TE ID	Orientation	Insertion
chr2L	19470	19670	FBgn0001283_jockey	sense	harwich.ovary:0.1600,F2.ovary:0.0408
chr2L	66323	66823	FBgn0003055_P-element	antisense	F2.ovary:0.2319
chr2L	86405	86905	FBgn0000349_copia	sense	W1.ovary:0.0135
chr2L	113928	113932	FBgn0005384_3S18	sense	harwich.ovary:0.2951,F2.ovary:0.0706
chr2L	114519	115019	FBgn0003055_P-element	antisense	harwich.ovary:0.0139
chr2L	124115	124615	FBgn0004082_Tirant	sense	F1.ovary:0.0312
chr2L	131919	131920	FBgn0003055_P-element	sense	harwich.ovary:0.5714,W1.ovary:0.0154,F1.ovary:0.3929
chr2L	136586	137086	FBgn0000199_blood	antisense	W1.ovary:0.0256
chr2L	139966	140466	FBgn0003908_R1A1-element	sense	W1.ovary:0.0133
chr2L	161749	161900	FBgn0003055_P-element	antisense	F1.ovary:0.0192
chr2L	161770	162270	FBgn0003055_P-element	sense	F2.ovary:0.0435
chr2L	205124	205624	FBgn0000005_297	sense	harwich.ovary:0.0204
chr2L	222153	222159	FBgn0003055_P-element	sense	harwich.ovary:0.4211,F2.ovary:0.1935,F1.ovary:0.3514
chr2L	222167	222177	FBgn0003055_P-element	antisense	harwich.ovary:0.8250,F1.ovary:0.3684
chr2L	222427	222428	FBgn0003055_P-element	antisense	harwich.ovary:0.3636,F1.ovary:0.2143
chr2L	234656	235156	FBgn0000004_17.6	sense	W1.ovary:0.0114
chr2L	263314	263814	FBgn0003908_R1A1-element	sense	W1.ovary:0.1719
chr2L	267477	267536	FBgn0003055_P-element	sense	harwich.ovary:0.8000,F2.ovary:0.0417
chr2L	267489	267492	FBgn0003055_P-element	antisense	harwich.ovary:0.9000,F1.ovary:0.5000
chr2L	291186	291194	FBgn0003122_pogo	antisense	harwich.ovary:0.3469,F1.ovary:0.0345
chr2L	307779	308279	FBgn0000155_roo	antisense	W1.ovary:0.0135
chr2L	372355	372855	FBgn0003490_springer	antisense	W1.ovary:0.0159
chr2L	404338	404838	FBgn0000006_412	antisense	W1.ovary:0.0119
chr2L	421399	421509	FBgn0003055_P-element	sense	harwich.ovary:0.6341,F1.ovary:0.2222
chr2L	421481	421587	FBgn0003055_P-element	antisense	harwich.ovary:0.6739,F1.ovary:0.2069
chr2L	430953	431453	FBgn0003055_P-element	antisense	F1.ovary:0.0185
chr2L	459307	459807	FBgn0003908_R1A1-element	sense	W1.ovary:0.0104
chr2L	479779	480279	FBgn0003055_P-element	antisense	F1.ovary:0.0250
chr2L	486591	487091	FBgn0000006_412	antisense	F2.ovary:0.2424
chr2L	509706	510206	FBgn0003908_R1A1-element	sense	W1.ovary:0.0119
chr2L	512696	512708	FBgn0002698_mdg3	sense	W1.ovary:0.9899,F2.ovary:0.8636,F1.ovary:0.5000
chr2L	522647	523147	FBgn0002697_mdg1	sense	F1.ovary:0.0244
chr2L	536022	536522	FBgn0000155_roo	sense	W1.ovary:0.0154
chr2L	587837	588337	FBgn0003055_P-element	sense	harwich.ovary:0.1111
chr2L	590797	591297	FBgn0001283_jockey	sense	harwich.ovary:0.0172
chr2L	593267	593767	FBgn0001283_jockey	antisense	W1.ovary:0.0125
chr2L	602147	602647	FBgn0003122_pogo	sense	harwich.ovary:0.0909
chr2L	638936	639436	FBgn0000005_297	antisense	harwich.ovary:0.1646
chr2L	639188	639190	FBgn0005384_3S18	antisense	harwich.ovary:0.5510,F1.ovary:0.3485
chr2L	686469	686969	FBgn0014967_hopper	antisense	harwich.ovary:0.0256
chr2L	695960	696460	FBgn0014967_hopper	antisense	harwich.ovary:0.0333
chr2L	730928	731428	FBgn0000006_412	sense	harwich.ovary:0.0244
chr2L	735431	735931	FBgn0003007_opus	antisense	harwich.ovary:0.5556
chr2L	735882	735884	FBgn0000155_roo	antisense	harwich.ovary:0.7701,F1.ovary:0.4750
chr2L	750987	751487	FBgn0000638_FB	antisense	W1.ovary:0.9286
chr2L	751496	751996	FBgn0000638_FB	sense	W1.ovary:0.1944
chr2L	822655	822800	FBgn0003122_pogo	antisense	harwich.ovary:0.1600,F2.ovary:0.0164
chr2L	824158	824658	FBgn0001167_gypsy	sense	F1.ovary:0.0238
chr2L	835680	836180	FBgn0000155_roo	antisense	harwich.ovary:0.0476
chr2L	852770	853270	FBgn0003055_P-element	sense	harwich.ovary:0.0909
chr2L	856215	856715	FBgn0000155_roo	antisense	W1.ovary:0.0130
chr2L	864936	865436	FBgn0063455_Stalker2	sense	W1.ovary:0.0111
chr2L	879049	879549	FBgn0022937_Circe	antisense	W1.ovary:0.0172
chr2L	919890	920390	FBgn0003908_R1A1-element	antisense	F1.ovary:0.0278
chr2L	921855	921927	FBgn0001249_I-element	antisense	harwich.ovary:0.4286,F2.ovary:0.1000,F1.ovary:0.0417
chr2L	922109	922609	FBgn0001249_I-element	antisense	harwich.ovary:0.0192
chr2L	960135	960635	FBgn0000005_297	sense	F1.ovary:0.0256
chr2L	962448	962452	FBgn0002698_mdg3	sense	F2.ovary:0.2500,F1.ovary:0.1000
chr2L	964443	964943	FBgn0000481_Doc	antisense	W1.ovary:0.0169
chr2L	990839	991339	FBgn0003908_R1A1-element	sense	F1.ovary:0.0400
chr2L	1005823	1006323	FBgn0063455_Stalker2	antisense	harwich.ovary:0.0196
chr2L	1056415	1056915	FBgn0067420_Fw3	sense	W1.ovary:0.0130
chr2L	1061114	1061614	FBgn0000006_412	sense	harwich.ovary:0.0833
chr2L	1083341	1083404	FBgn0001207_HMS-Beagle	sense	F1.ovary:0.7500
chr2L	1083354	1083854	FBgn0003122_pogo	antisense	harwich.ovary:0.7037
chr2L	1097598	1097633	FBgn0063919_Max-element	sense	harwich.ovary:0.3750
chr2L	1121085	1121585	FBgn0064134_Bari2	antisense	F1.ovary:0.0123
chr2L	1121438	1121938	FBgn0002698_mdg3	sense	F1.ovary:0.0217
chr2L	1121504	1121585	FBgn0063919_Max-element	antisense	F2.ovary:0.4444,F1.ovary:0.1077
chr2L	1137619	1138119	FBgn0005384_3S18	sense	W1.ovary:0.4091
chr2L	1155176	1155218	FBgn0043969_diver	antisense	W1.ovary:0.1364
chr2L	1168988	1169488	FBgn0000349_copia	antisense	F2.ovary:0.0769
chr2L	1171945	1172445	FBgn0004905_S-element	sense	F1.ovary:0.0250
chr2L	1199676	1199755	FBgn0063919_Max-element	sense	harwich.ovary:0.9444,F2.ovary:0.0217,F1.ovary:0.3571
chr2L	1216303	1216803	FBgn0003519_Stalker	sense	F1.ovary:0.0092
chr2L	1216303	1216803	FBgn0063897_Stalker4	sense	F1.ovary:0.0092
chr2L	1218730	1218751	FBgn0000481_Doc	antisense	harwich.ovary:0.4706,F2.ovary:0.0476,F1.ovary:0.1220
chr2L	1243664	1244164	FBgn0014947_flea	antisense	W1.ovary:0.0161
chr2L	1319863	1320363	FBgn0001210_hobo	antisense	F1.ovary:0.0256
chr2L	1323245	1323257	FBgn0003055_P-element	antisense	harwich.ovary:0.7656,F1.ovary:0.2833
chr2L	1338497	1338997	FBgn0001249_I-element	sense	F1.ovary:0.0385
chr2L	1342707	1342715	FBgn0010302_Burdock	sense	harwich.ovary:0.9615,F2.ovary:0.4255,F1.ovary:0.5111
chr2L	1346653	1347153	FBgn0001283_jockey	antisense	harwich.ovary:0.0227
chr2L	1348928	1348935	FBgn0000349_copia	antisense	harwich.ovary:0.9259,F2.ovary:0.3243,F1.ovary:0.3000
chr2L	1401678	1402178	FBgn0000155_roo	antisense	W1.ovary:0.0149
chr2L	1420464	1420964	FBgn0003055_P-element	antisense	harwich.ovary:0.1379
chr2L	1425948	1426448	FBgn0003007_opus	sense	W1.ovary:0.0179
chr2L	1495958	1496458	FBgn0000155_roo	antisense	W1.ovary:0.0135
chr2L	1496389	1496392	FBgn0003122_pogo	sense	harwich.ovary:0.2308,F2.ovary:0.0714,F1.ovary:0.0323
chr2L	1552897	1553397	FBgn0000481_Doc	antisense	W1.ovary:0.0506
chr2L	1555809	1556309	FBgn0001207_HMS-Beagle	sense	F1.ovary:0.0137
chr2L	1555809	1556309	FBgnnnnnnnn_HMS-Beagle2	sense	F1.ovary:0.0137
chr2L	1565155	1565655	FBgn0000155_roo	sense	F1.ovary:0.0233
chr2L	1565585	1566085	FBgn0014947_flea	antisense	W1.ovary:0.0175
chr2L	1597665	1598165	FBgn0044355_Quasimodo	sense	F1.ovary:0.0263
chr2L	1623087	1623587	FBgn0000652_F-element	antisense	F1.ovary:0.0233
chr2L	1647295	1647795	FBgn0000155_roo	sense	F1.ovary:0.0135
chr2L	1664998	1665001	FBgn0001249_I-element	sense	W1.ovary:0.9375
chr2L	1666757	1667257	FBgn0000155_roo	sense	F2.ovary:0.1860
chr2L	1697383	1697883	FBgn0000155_roo	antisense	F1.ovary:0.0175
chr2L	1737409	1737417	FBgn0003055_P-element	antisense	harwich.ovary:0.7407,F1.ovary:0.4865
chr2L	1769534	1770034	FBgn0003908_R1A1-element	antisense	F1.ovary:0.0227
chr2L	1786949	1787449	FBgn0001283_jockey	antisense	F2.ovary:0.0270
chr2L	1809233	1809733	FBgn0000481_Doc	sense	F2.ovary:0.0164
chr2L	1833710	1833784	FBgn0000349_copia	antisense	F2.ovary:0.0952,F1.ovary:0.1111
chr2L	1839205	1839251	FBgn0003122_pogo	antisense	harwich.ovary:0.1695,F2.ovary:0.0227
chr2L	1849492	1849992	FBgn0000155_roo	antisense	harwich.ovary:0.0227
chr2L	1857195	1857695	FBgn0001207_HMS-Beagle	sense	F1.ovary:0.0189
chr2L	1887221	1887721	FBgn0000638_FB	sense	F1.ovary:0.2286
chr2L	1922449	1922949	FBgn0003007_opus	sense	F1.ovary:0.0204
chr2L	1931862	1931873	FBgn0000155_roo	antisense	harwich.ovary:0.9697,W1.ovary:0.0133,F2.ovary:0.0556,F1.ovary:0.4412
chr2L	1945749	1946249	FBgn0000349_copia	antisense	W1.ovary:0.0133
chr2L	1961499	1961999	FBgn0003007_opus	sense	harwich.ovary:0.0891
chr2L	1961523	1961528	FBgn0000155_roo	sense	harwich.ovary:0.3191,F2.ovary:0.0769,F1.ovary:0.0175
chr2L	1989851	1990351	FBgn0000199_blood	antisense	F1.ovary:0.0256
chr2L	1990756	1990832	FBgn0000155_roo	antisense	W1.ovary:1.0000,F2.ovary:0.7333,F1.ovary:0.5217
chr2L	2067690	2068190	FBgn0000155_roo	sense	W1.ovary:0.0877
chr2L	2079366	2079379	FBgn0040267_Transpac	antisense	W1.ovary:1.0000,F2.ovary:0.8000,F1.ovary:0.2500
chr2L	2093202	2093702	FBgn0003122_pogo	antisense	harwich.ovary:0.4737
chr2L	2109529	2110029	FBgn0000155_roo	sense	F2.ovary:0.0769
chr2L	2123564	2124064	FBgn0001210_hobo	sense	W1.ovary:0.0139
chr2L	2129246	2129246	FBgn0001210_hobo	antisense	W1.ovary:0.9872,F2.ovary:0.5357,F1.ovary:0.1053
chr2L	2146165	2146665	FBgn0000155_roo	sense	W1.ovary:0.0217
chr2L	2157873	2158373	FBgn0000652_F-element	sense	F1.ovary:0.0312
chr2L	2178752	2179040	FBgn0003055_P-element	antisense	harwich.ovary:0.0196
chr2L	2179901	2180401	FBgn0000006_412	sense	W1.ovary:0.0161
chr2L	2209296	2209796	FBgn0003055_P-element	sense	harwich.ovary:0.0192
chr2L	2266451	2266533	FBgn0001283_jockey	sense	W1.ovary:0.8696,F2.ovary:0.1000
chr2L	2286072	2286073	FBgn0003122_pogo	sense	harwich.ovary:0.3929,F2.ovary:0.2174,F1.ovary:0.1111
chr2L	2306827	2307327	FBgn0001207_HMS-Beagle	antisense	F1.ovary:0.0250
chr2L	2322966	2322976	FBgn0000155_roo	sense	harwich.ovary:0.9808,W1.ovary:0.0116,F2.ovary:0.0333,F1.ovary:0.4681
chr2L	2324743	2324745	FBgn0000155_roo	antisense	harwich.ovary:0.6034,W1.ovary:0.0133,F1.ovary:0.2857
chr2L	2345695	2345765	FBgn0014967_hopper	sense	harwich.ovary:0.8824,F2.ovary:0.0702,F1.ovary:0.2812
chr2L	2352721	2353221	FBgn0069343_TAHRE	sense	harwich.ovary:0.0500
chr2L	2376003	2376503	FBgn0003055_P-element	antisense	F2.ovary:0.2353
chr2L	2401393	2401893	FBgn0000155_roo	sense	F2.ovary:0.0833
chr2L	2433017	2433517	FBgn0003007_opus	antisense	F1.ovary:0.3333
chr2L	2435368	2435447	FBgn0014947_flea	antisense	F2.ovary:0.3750,F1.ovary:0.2381
chr2L	2435401	2435642	FBgn0046110_Juan	sense	W1.ovary:0.4884,F2.ovary:0.4231,F1.ovary:0.2381
chr2L	2478131	2478631	FBgn0000652_F-element	sense	harwich.ovary:0.0227
chr2L	2493734	2494234	FBgn0003055_P-element	sense	harwich.ovary:0.1481
chr2L	2494098	2494141	FBgn0003055_P-element	antisense	harwich.ovary:0.4250,F2.ovary:0.1786,F1.ovary:0.0303
chr2L	2497011	2497511	FBgn0000005_297	sense	F1.ovary:0.0385
chr2L	2532093	2532094	FBgn0000006_412	sense	W1.ovary:1.0000,F2.ovary:0.6458,F1.ovary:0.1538
chr2L	2540373	2540873	FBgn0000155_roo	antisense	F1.ovary:0.0294
chr2L	2540451	2540951	FBgn0063433_gypsy4	antisense	W1.ovary:0.0111
chr2L	2584421	2584921	FBgn0000006_412	antisense	harwich.ovary:0.0208
chr2L	2592370	2592870	FBgn0000006_412	sense	W1.ovary:0.0123
chr2L	2638285	2638785	FBgn0003909_R2-element	antisense	W1.ovary:0.0182
chr2L	2650078	2650578	FBgn0003490_springer	antisense	F1.ovary:0.0164
chr2L	2680055	2680555	FBgn0001210_hobo	sense	W1.ovary:0.3211
chr2L	2686536	2686539	FBgn0001210_hobo	sense	W1.ovary:0.2464,F2.ovary:0.2778
chr2L	2692976	2693476	FBgn0001210_hobo	antisense	F1.ovary:0.0323
chr2L	2700213	2700713	FBgn0001210_hobo	antisense	F1.ovary:0.0294
chr2L	2700377	2700482	FBgn0001283_jockey	antisense	harwich.ovary:0.2667
chr2L	2723958	2724458	FBgn0063505_G4	sense	harwich.ovary:0.0256
chr2L	2739711	2739834	FBgn0001249_I-element	sense	F1.ovary:0.0175
chr2L	2743712	2744212	FBgn0000004_17.6	antisense	W1.ovary:0.0135
chr2L	2752836	2753336	FBgn0003055_P-element	antisense	F2.ovary:0.0323
chr2L	2753073	2753123	FBgn0003055_P-element	sense	harwich.ovary:0.1053
chr2L	2753780	2754280	FBgn0010302_Burdock	antisense	F1.ovary:0.0238
chr2L	2755574	2755598	FBgn0003055_P-element	sense	harwich.ovary:1.0000,F2.ovary:0.1724,F1.ovary:0.5405
chr2L	2795844	2796344	FBgn0003519_Stalker	sense	W1.ovary:0.0070
chr2L	2795844	2796344	FBgn0063897_Stalker4	sense	W1.ovary:0.0070
chr2L	2803259	2803364	FBgn0001249_I-element	sense	W1.ovary:0.0597
chr2L	2807072	2807572	FBgn0000638_FB	antisense	F2.ovary:0.0135
chr2L	2832369	2832869	FBgn0000006_412	sense	F2.ovary:0.0217
chr2L	2834803	2834838	FBgn0000224_BS	sense	F2.ovary:0.0851,F1.ovary:0.0222
chr2L	2855309	2855809	FBgn0001283_jockey	antisense	F2.ovary:0.2500
chr2L	2855336	2855836	FBgn0003007_opus	antisense	W1.ovary:0.0154
chr2L	2863041	2863541	FBgn0000006_412	antisense	W1.ovary:0.0128
chr2L	2877022	2877522	FBgn0000652_F-element	sense	W1.ovary:0.0685
chr2L	2909268	2909296	FBgn0005384_3S18	antisense	harwich.ovary:0.9851,F2.ovary:0.0563,F1.ovary:0.3721
chr2L	2918111	2918252	FBgn0000005_297	antisense	F2.ovary:0.1429
chr2L	2925485	2925985	FBgn0000638_FB	antisense	F1.ovary:0.1296
chr2L	2925980	2926480	FBgn0000638_FB	sense	F2.ovary:0.1935
chr2L	2949724	2950224	FBgn0000481_Doc	sense	W1.ovary:0.0141
chr2L	2953834	2954334	FBgn0000006_412	antisense	harwich.ovary:0.0244
chr2L	2961300	2961800	FBgn0000155_roo	antisense	W1.ovary:0.0116
chr2L	2965603	2965830	FBgn0000155_roo	sense	W1.ovary:0.0722
chr2L	2980011	2980511	FBgn0000006_412	sense	W1.ovary:0.0105
chr2L	3002592	3002617	FBgn0046110_Juan	antisense	W1.ovary:0.6923,F2.ovary:0.1395,F1.ovary:0.0476
chr2L	3005332	3005832	FBgn0000638_FB	sense	F2.ovary:0.0455
chr2L	3080873	3081373	FBgn0042682_Rt1b	sense	W1.ovary:0.0303
chr2L	3088826	3089326	FBgn0000155_roo	antisense	harwich.ovary:0.0959
chr2L	3112206	3112706	FBgn0010302_Burdock	sense	F1.ovary:0.0200
chr2L	3128333	3128348	FBgn0000652_F-element	antisense	W1.ovary:1.0000,F2.ovary:0.4242,F1.ovary:0.3469
chr2L	3140970	3141470	FBgn0000638_FB	antisense	W1.ovary:0.9706,F2.ovary:0.4194,F1.ovary:0.3784
chr2L	3141480	3141980	FBgn0000638_FB	sense	W1.ovary:0.9737,F2.ovary:0.4286,F1.ovary:0.3784
chr2L	3154620	3154641	FBgn0000481_Doc	sense	harwich.ovary:0.9583,F2.ovary:0.0385,F1.ovary:0.1064
chr2L	3208355	3208855	FBgn0003519_Stalker	antisense	W1.ovary:0.0606
chr2L	3208355	3208855	FBgn0063897_Stalker4	antisense	W1.ovary:0.1622
chr2L	3239576	3240076	FBgn0000005_297	sense	F1.ovary:0.0256
chr2L	3248037	3248537	FBgn0001249_I-element	antisense	W1.ovary:0.3125
chr2L	3339438	3339938	FBgn0000155_roo	sense	F1.ovary:0.0417
chr2L	3356123	3356166	FBgn0002698_mdg3	antisense	F2.ovary:0.1304
chr2L	3364920	3365420	FBgn0003007_opus	sense	harwich.ovary:0.0172
chr2L	3396644	3396681	FBgn0040267_Transpac	sense	harwich.ovary:1.0000,F2.ovary:0.4000,F1.ovary:0.6897
chr2L	3421722	3421852	FBgn0014947_flea	antisense	F2.ovary:0.3810
chr2L	3424488	3424489	FBgn0000006_412	sense	harwich.ovary:0.4412,F1.ovary:0.2381
chr2L	3439971	3440471	FBgn0046110_Juan	antisense	W1.ovary:0.0385,F2.ovary:0.1429,F1.ovary:0.0526
chr2L	3449468	3449968	FBgn0010302_Burdock	sense	F1.ovary:0.1471
chr2L	3467277	3467777	FBgn0000349_copia	antisense	harwich.ovary:0.1045
chr2L	3472539	3473039	FBgn0000155_roo	sense	W1.ovary:0.0154
chr2L	3475763	3476263	FBgn0000006_412	sense	F2.ovary:0.0135
chr2L	3476991	3477491	FBgn0003055_P-element	sense	F1.ovary:0.0244
chr2L	3478440	3478545	FBgn0003055_P-element	antisense	F2.ovary:0.0204
chr2L	3479031	3479531	FBgn0003055_P-element	antisense	F2.ovary:0.0769
chr2L	3480854	3481354	FBgn0000155_roo	sense	harwich.ovary:0.0500,F1.ovary:0.0385
chr2L	3492912	3493412	FBgn0003055_P-element	antisense	harwich.ovary:0.0204
chr2L	3512137	3512637	FBgn0003007_opus	antisense	W1.ovary:0.0133
chr2L	3547126	3547626	FBgn0005773_Bari1	sense	harwich.ovary:0.0208
chr2L	3594123	3594623	FBgn0000652_F-element	sense	W1.ovary:0.0132
chr2L	3627204	3627704	FBgn0063429_invader2	antisense	F1.ovary:0.0238
chr2L	3659626	3660126	FBgn0000652_F-element	sense	W1.ovary:0.0149
chr2L	3682062	3682562	FBgn0000155_roo	sense	F2.ovary:0.0143
chr2L	3686582	3687082	FBgn0000005_297	antisense	W1.ovary:0.0149
chr2L	3717335	3717835	FBgn0000006_412	sense	W1.ovary:0.0109
chr2L	3727024	3727524	FBgn0004141_HeT-A	sense	F2.ovary:0.0132
chr2L	3785014	3785514	FBgn0003908_R1A1-element	antisense	W1.ovary:0.0133
chr2L	3800556	3801056	FBgn0000006_412	sense	W1.ovary:0.0130
chr2L	3803421	3803921	FBgn0003055_P-element	sense	F2.ovary:0.0769
chr2L	3812578	3813078	FBgn0000155_roo	antisense	F2.ovary:0.0714
chr2L	3829611	3830111	FBgn0063534_Doc2-element	antisense	W1.ovary:0.0189
chr2L	3834590	3835010	FBgn0010302_Burdock	sense	W1.ovary:0.0455
chr2L	3852372	3852872	FBgn0000155_roo	sense	W1.ovary:0.0118
chr2L	3872207	3872707	FBgn0000349_copia	antisense	F2.ovary:0.0263
chr2L	3890002	3890190	FBgn0001283_jockey	antisense	harwich.ovary:1.0000,F2.ovary:0.1000,F1.ovary:0.3509
chr2L	3890800	3890902	FBgn0001283_jockey	sense	F2.ovary:0.1429,F1.ovary:0.1053
chr2L	3963676	3964176	FBgn0002698_mdg3	sense	W1.ovary:0.0137
chr2L	3985834	3986334	FBgn0063447_accord	sense	F2.ovary:0.0196
chr2L	3989393	3989893	FBgn0014947_flea	sense	W1.ovary:0.0159
chr2L	3991536	3992036	FBgn0045970_Tabor	sense	W1.ovary:0.0154
chr2L	4018585	4018585	FBgn0014947_flea	antisense	harwich.ovary:1.0000
chr2L	4052871	4053371	FBgn0000349_copia	sense	W1.ovary:0.0169
chr2L	4072265	4072765	FBgn0002745_micropia	antisense	W1.ovary:0.0159
chr2L	4081326	4081826	FBgn0043969_diver	antisense	W1.ovary:0.0152
chr2L	4133247	4133747	FBgn0002697_mdg1	antisense	harwich.ovary:0.0227
chr2L	4133727	4134227	FBgn0005384_3S18	sense	W1.ovary:0.0159
chr2L	4143759	4144259	FBgn0014967_hopper	sense	W1.ovary:0.0435
chr2L	4170458	4170958	FBgn0000199_blood	sense	F1.ovary:0.0250
chr2L	4236749	4237249	FBgn0023131_ZAM	sense	W1.ovary:0.0156
chr2L	4240548	4241048	FBgnnnnnnnn_HMS-Beagle2	sense	F2.ovary:0.0227
chr2L	4252375	4252875	FBgn0000005_297	antisense	W1.ovary:0.0556
chr2L	4318214	4318714	FBgn0000005_297	antisense	harwich.ovary:0.0204
chr2L	4387782	4388282	FBgn0000155_roo	antisense	W1.ovary:0.0127
chr2L	4415082	4415582	FBgn0026065_Idefix	antisense	F1.ovary:0.0294
chr2L	4415848	4415849	FBgnnnnnnnn_HMS-Beagle2	sense	harwich.ovary:0.9333,F1.ovary:0.2609
chr2L	4429258	4429758	FBgn0003908_R1A1-element	sense	W1.ovary:0.0175
chr2L	4431871	4431897	FBgn0044355_Quasimodo	antisense	harwich.ovary:0.9333,F1.ovary:0.7273
chr2L	4432784	4433284	FBgn0003519_Stalker	sense	W1.ovary:0.0078
chr2L	4432784	4433284	FBgn0063897_Stalker4	sense	W1.ovary:0.0078
chr2L	4437265	4437765	FBgn0003007_opus	sense	W1.ovary:0.0137
chr2L	4440007	4440507	FBgn0001283_jockey	antisense	harwich.ovary:0.0952
chr2L	4448728	4448861	FBgn0003055_P-element	sense	harwich.ovary:0.0682
chr2L	4471577	4472077	FBgn0044355_Quasimodo	sense	harwich.ovary:0.0357
chr2L	4499070	4499570	FBgn0000652_F-element	antisense	harwich.ovary:0.0256
chr2L	4517133	4517633	FBgn0003908_R1A1-element	antisense	harwich.ovary:0.0250
chr2L	4525469	4525969	FBgn0044355_Quasimodo	sense	F1.ovary:0.0286
chr2L	4566150	4566650	FBgn0003122_pogo	antisense	harwich.ovary:0.0123
chr2L	4588658	4589158	FBgn0000652_F-element	sense	W1.ovary:0.0156
chr2L	4595060	4595560	FBgn0005773_Bari1	sense	W1.ovary:0.0154
chr2L	4609775	4610275	FBgn0063428_invader3	sense	harwich.ovary:0.1061
chr2L	4633676	4633683	FBgn0000155_roo	sense	harwich.ovary:1.0000,F2.ovary:0.0882,F1.ovary:0.5294
chr2L	4687022	4687522	FBgn0000004_17.6	sense	W1.ovary:0.0213
chr2L	4724593	4725093	FBgn0003122_pogo	sense	W1.ovary:0.0132
chr2L	4731702	4732202	FBgn0000481_Doc	antisense	F2.ovary:0.0370
chr2L	4775102	4775602	FBgn0003007_opus	sense	F2.ovary:0.0167
chr2L	4780249	4780749	FBgn0014947_flea	antisense	F1.ovary:0.1875
chr2L	4798684	4798792	FBgn0003007_opus	sense	W1.ovary:0.0656
chr2L	4837979	4838479	FBgn0003055_P-element	sense	F2.ovary:0.0141
chr2L	4889410	4889910	FBgn0003490_springer	sense	F1.ovary:0.0250
chr2L	4903800	4904300	FBgn0003908_R1A1-element	antisense	harwich.ovary:0.0192
chr2L	4931173	4931673	FBgn0000006_412	sense	W1.ovary:0.0139
chr2L	4945421	4945921	FBgn0003490_springer	antisense	W1.ovary:0.0102
chr2L	4968301	4968801	FBgn0000006_412	antisense	W1.ovary:0.0164
chr2L	4993810	4994310	FBgn0000155_roo	antisense	W1.ovary:0.0103
chr2L	5009157	5009657	FBgn0000481_Doc	antisense	W1.ovary:0.0152
chr2L	5018627	5019127	FBgn0000006_412	antisense	W1.ovary:0.0857
chr2L	5027409	5027579	FBgn0003055_P-element	antisense	harwich.ovary:0.0370
chr2L	5044582	5045082	FBgn0061485_rover	sense	W1.ovary:0.0213
chr2L	5060881	5061381	FBgn0000155_roo	antisense	harwich.ovary:0.0175
chr2L	5080360	5080860	FBgn0000155_roo	sense	W1.ovary:0.0704
chr2L	5118861	5119361	FBgn0046110_Juan	sense	F2.ovary:0.3571
chr2L	5121312	5121360	FBgn0000481_Doc	sense	W1.ovary:1.0000,F2.ovary:0.9545,F1.ovary:0.2692
chr2L	5183326	5183826	FBgn0000155_roo	antisense	W1.ovary:0.0147
chr2L	5238462	5238962	FBgn0001207_HMS-Beagle	antisense	W1.ovary:0.0119
chr2L	5259863	5260363	FBgn0000652_F-element	sense	W1.ovary:0.0161
chr2L	5306468	5306968	FBgn0003055_P-element	sense	harwich.ovary:0.0161
chr2L	5310318	5310399	FBgn0003122_pogo	antisense	F2.ovary:0.5833,F1.ovary:0.0833
chr2L	5355438	5355443	FBgn0000155_roo	antisense	F2.ovary:0.9091,F1.ovary:0.0667
chr2L	5361845	5362036	FBgn0010302_Burdock	sense	W1.ovary:0.0588
chr2L	5365474	5365974	FBgn0003909_R2-element	antisense	W1.ovary:0.0118
chr2L	5372354	5372854	FBgn0000199_blood	sense	harwich.ovary:0.0185
chr2L	5375631	5376131	FBgn0000155_roo	sense	W1.ovary:0.0145
chr2L	5391013	5391021	FBgn0000652_F-element	antisense	W1.ovary:0.9872,F2.ovary:0.3125,F1.ovary:0.3750
chr2L	5440727	5441227	FBgn0000004_17.6	antisense	F2.ovary:0.0120
chr2L	5457797	5458297	FBgn0003908_R1A1-element	antisense	F1.ovary:0.0196
chr2L	5472172	5472672	FBgn0063919_Max-element	antisense	F2.ovary:0.2222
chr2L	5498731	5499231	FBgn0014947_flea	antisense	F2.ovary:0.0185
chr2L	5514980	5515480	FBgn0003055_P-element	sense	harwich.ovary:0.9000
chr2L	5515466	5515479	FBgn0001210_hobo	sense	harwich.ovary:0.9697,F2.ovary:0.0556,F1.ovary:0.4286
chr2L	5532112	5532612	FBgn0000005_297	sense	W1.ovary:0.0133
chr2L	5566996	5566998	FBgn0000155_roo	antisense	harwich.ovary:0.9821,F2.ovary:0.0213,F1.ovary:0.6410
chr2L	5639069	5639569	FBgn0001210_hobo	antisense	F1.ovary:0.0400
chr2L	5642179	5642679	FBgn0001283_jockey	antisense	harwich.ovary:0.0667
chr2L	5660647	5661147	FBgn0067385_gypsy12	antisense	W1.ovary:0.0139
chr2L	5700631	5701131	FBgn0001283_jockey	sense	W1.ovary:0.0127
chr2L	5705484	5705984	FBgn0001283_jockey	sense	F1.ovary:0.0333
chr2L	5706138	5706139	FBgn0000652_F-element	antisense	W1.ovary:0.8537,F2.ovary:0.8788,F1.ovary:0.2500
chr2L	5711483	5711983	FBgn0000006_412	antisense	F1.ovary:0.0548
chr2L	5723019	5723519	FBgn0000005_297	sense	W1.ovary:0.0179
chr2L	5724237	5724500	FBgn0005673_1360	antisense	W1.ovary:1.0000
chr2L	5775612	5775620	FBgn0000155_roo	sense	harwich.ovary:0.9853,F2.ovary:0.0169,F1.ovary:0.4286
chr2L	5777122	5777622	FBgn0000638_FB	antisense	F1.ovary:0.0222
chr2L	5780323	5780377	FBgn0003122_pogo	sense	W1.ovary:0.3333,F2.ovary:0.7297,F1.ovary:0.1622
chr2L	5791266	5791766	FBgn0000638_FB	antisense	W1.ovary:0.3258,F2.ovary:0.1720,F1.ovary:0.0962
chr2L	5791781	5792281	FBgn0000638_FB	sense	W1.ovary:0.7400,F2.ovary:0.4865,F1.ovary:0.0909
chr2L	5873769	5874269	FBgn0003490_springer	sense	harwich.ovary:0.0175
chr2L	5886548	5887048	FBgn0000349_copia	sense	W1.ovary:0.2321
chr2L	5917899	5918399	FBgn0000349_copia	antisense	F1.ovary:0.0345
chr2L	5943758	5943769	FBgn0003055_P-element	antisense	harwich.ovary:1.0000,F2.ovary:0.0833,F1.ovary:0.1000
chr2L	5950642	5951142	FBgn0000005_297	antisense	W1.ovary:0.0119
chr2L	5972101	5972337	FBgn0000481_Doc	sense	F2.ovary:0.0179
chr2L	5987770	5988270	FBgn0000004_17.6	antisense	W1.ovary:0.0100
chr2L	6047963	6047977	FBgn0003055_P-element	sense	harwich.ovary:0.8000,F2.ovary:0.1364,F1.ovary:0.2353
chr2L	6058813	6059313	FBgn0000006_412	antisense	W1.ovary:0.0333
chr2L	6067734	6067754	FBgn0000652_F-element	antisense	W1.ovary:1.0000,F2.ovary:0.1452,F1.ovary:0.3333
chr2L	6092514	6093014	FBgn0001283_jockey	sense	W1.ovary:0.1034
chr2L	6099633	6100133	FBgn0003490_springer	antisense	F1.ovary:0.0227
chr2L	6100208	6100708	FBgn0003055_P-element	antisense	F1.ovary:0.0816
chr2L	6105248	6105748	FBgn0040267_Transpac	antisense	W1.ovary:0.0115
chr2L	6112330	6112830	FBgn0004141_HeT-A	sense	F1.ovary:0.0200
chr2L	6141208	6141708	FBgn0000155_roo	antisense	F1.ovary:0.0588
chr2L	6175581	6175870	FBgn0001283_jockey	sense	harwich.ovary:0.0980
chr2L	6193630	6194130	FBgn0000481_Doc	sense	F1.ovary:0.0227
chr2L	6235679	6235716	FBgn0000481_Doc	sense	W1.ovary:0.8980,F2.ovary:0.1250,F1.ovary:0.2093
chr2L	6244744	6245244	FBgn0000224_BS	antisense	F2.ovary:0.0182
chr2L	6251701	6251710	FBgn0002698_mdg3	sense	harwich.ovary:0.9296,F2.ovary:0.0339,F1.ovary:0.4423
chr2L	6256810	6256820	FBgn0000155_roo	antisense	harwich.ovary:0.9846,W1.ovary:0.0108,F2.ovary:0.0455,F1.ovary:0.5098
chr2L	6271916	6272416	FBgn0000481_Doc	antisense	W1.ovary:0.0152
chr2L	6293027	6293042	FBgn0000652_F-element	sense	W1.ovary:0.9375,F2.ovary:0.3396,F1.ovary:0.3333
chr2L	6309039	6309539	FBgn0003908_R1A1-element	sense	W1.ovary:0.0132
chr2L	6312092	6312592	FBgn0000155_roo	antisense	F2.ovary:0.3158
chr2L	6313336	6313836	FBgn0005384_3S18	antisense	F1.ovary:0.0263
chr2L	6316689	6316804	FBgn0014967_hopper	antisense	F2.ovary:0.1053,F1.ovary:0.0513
chr2L	6321950	6322450	FBgn0002698_mdg3	sense	W1.ovary:0.0105
chr2L	6330665	6331165	FBgn0000481_Doc	antisense	F2.ovary:0.0159
chr2L	6336905	6337405	FBgn0000199_blood	antisense	W1.ovary:0.0143
chr2L	6356635	6356989	FBgn0000652_F-element	sense	F2.ovary:0.0500
chr2L	6361399	6361410	FBgn0000155_roo	sense	harwich.ovary:0.9231,F1.ovary:0.6571
chr2L	6411204	6411704	FBgn0003055_P-element	sense	F2.ovary:0.0286
chr2L	6411355	6411358	FBgn0003055_P-element	antisense	harwich.ovary:1.0000,W1.ovary:0.0128,F2.ovary:0.0400,F1.ovary:0.4688
chr2L	6435516	6436016	FBgn0003519_Stalker	sense	W1.ovary:0.0560,F2.ovary:0.0238,F1.ovary:0.0141
chr2L	6435516	6436016	FBgn0063897_Stalker4	sense	W1.ovary:0.0709,F2.ovary:0.0238,F1.ovary:0.0141
chr2L	6463809	6464309	FBgn0000481_Doc	sense	F2.ovary:0.0185
chr2L	6464896	6464915	FBgn0000005_297	sense	W1.ovary:0.9844,F1.ovary:0.4615
chr2L	6469957	6470457	FBgn0001249_I-element	sense	F1.ovary:0.0172
chr2L	6474370	6474694	FBgn0001210_hobo	antisense	W1.ovary:0.0526
chr2L	6490054	6490554	FBgn0005384_3S18	antisense	W1.ovary:0.0130
chr2L	6506780	6507280	FBgn0000638_FB	sense	F2.ovary:0.0333
chr2L	6544777	6545277	FBgn0063455_Stalker2	antisense	harwich.ovary:0.0270
chr2L	6552795	6553295	FBgn0000652_F-element	antisense	F1.ovary:0.0244
chr2L	6558714	6559214	FBgn0003909_R2-element	sense	harwich.ovary:0.0227
chr2L	6563098	6563598	FBgn0000652_F-element	antisense	F2.ovary:0.0909
chr2L	6564545	6565045	FBgn0003908_R1A1-element	sense	F2.ovary:0.0185
chr2L	6568740	6569240	FBgn0000006_412	sense	W1.ovary:0.8182,F2.ovary:0.4400,F1.ovary:0.4167
chr2L	6570264	6570764	FBgn0001283_jockey	sense	W1.ovary:0.0562
chr2L	6582325	6582340	FBgn0000155_roo	sense	W1.ovary:1.0000,F2.ovary:0.5227,F1.ovary:0.3235
chr2L	6603022	6603522	FBgn0000006_412	antisense	harwich.ovary:0.1613,F2.ovary:0.0233,F1.ovary:0.2281
chr2L	6606587	6607087	FBgn0000006_412	antisense	harwich.ovary:0.3026,F2.ovary:0.0154,F1.ovary:0.1831
chr2L	6610934	6611123	FBgn0003055_P-element	sense	harwich.ovary:0.0909
chr2L	6643157	6643657	FBgn0003490_springer	antisense	harwich.ovary:0.0145
chr2L	6660442	6660942	FBgn0002949_NOF	antisense	F2.ovary:0.0333
chr2L	6673867	6673893	FBgn0005673_1360	antisense	F2.ovary:0.5349,F1.ovary:0.0816
chr2L	6709693	6710193	FBgn0000006_412	antisense	harwich.ovary:0.0238
chr2L	6713901	6714401	FBgn0067380_invader6	antisense	F1.ovary:0.0192
chr2L	6742946	6743446	FBgn0014967_hopper	antisense	F1.ovary:0.0597
chr2L	6750510	6751010	FBgn0045970_Tabor	antisense	W1.ovary:0.4247
chr2L	6750674	6750690	FBgn0003519_Stalker	antisense	W1.ovary:0.9729,F2.ovary:0.5111,F1.ovary:0.0500
chr2L	6750674	6750690	FBgn0063897_Stalker4	antisense	W1.ovary:0.9729,F2.ovary:0.5111,F1.ovary:0.0500
chr2L	6751958	6751962	FBgn0000199_blood	antisense	F2.ovary:0.4242,F1.ovary:0.0857
chr2L	6762774	6763274	FBgn0040267_Transpac	antisense	F1.ovary:0.0294
chr2L	6826206	6826706	FBgn0063534_Doc2-element	sense	F1.ovary:0.0200
chr2L	6885959	6885970	FBgn0000155_roo	antisense	harwich.ovary:0.9362,F2.ovary:0.0227,F1.ovary:0.5294
chr2L	6887055	6887070	FBgn0000155_roo	antisense	W1.ovary:0.9821,F2.ovary:0.5538,F1.ovary:0.2955
chr2L	6890034	6890079	FBgn0014967_hopper	antisense	F2.ovary:0.0435,F1.ovary:0.0455
chr2L	6901630	6902130	FBgn0002697_mdg1	sense	W1.ovary:0.0130
chr2L	6929851	6929868	FBgn0001249_I-element	sense	F2.ovary:0.3750,F1.ovary:0.0444
chr2L	6949939	6950439	FBgn0000199_blood	sense	W1.ovary:0.1200
chr2L	6951224	6951724	FBgn0000199_blood	sense	W1.ovary:0.0423,F1.ovary:0.0294
chr2L	6965438	6965938	FBgn0062343_Dm88	sense	F1.ovary:0.0204
chr2L	6988813	6988819	FBgn0000155_roo	antisense	harwich.ovary:0.9733,F2.ovary:0.1364,F1.ovary:0.5373
chr2L	7004657	7005157	FBgn0003007_opus	antisense	F1.ovary:0.1714
chr2L	7006995	7007004	FBgn0000006_412	sense	W1.ovary:0.9923,F2.ovary:0.6290,F1.ovary:0.3750
chr2L	7009511	7010011	FBgn0003055_P-element	sense	F1.ovary:0.3077
chr2L	7009991	7010002	FBgn0003055_P-element	antisense	harwich.ovary:0.9857,F2.ovary:0.1000,F1.ovary:0.4706
chr2L	7023822	7023975	FBgn0003055_P-element	antisense	harwich.ovary:1.0000,W1.ovary:0.0139,F2.ovary:0.0476,F1.ovary:0.1795
chr2L	7023988	7024002	FBgn0003055_P-element	sense	harwich.ovary:1.0000,W1.ovary:0.0141,F2.ovary:0.0556,F1.ovary:0.1389
chr2L	7024577	7025077	FBgn0061485_rover	sense	F1.ovary:0.0444
chr2L	7034471	7034971	FBgn0000155_roo	sense	W1.ovary:0.0192
chr2L	7096327	7096379	FBgn0000005_297	sense	harwich.ovary:0.2564,F1.ovary:0.1852
chr2L	7109825	7110325	FBgn0014947_flea	sense	W1.ovary:0.0130
chr2L	7142104	7142604	FBgn0005384_3S18	antisense	F1.ovary:0.0238
chr2L	7172998	7173498	FBgn0001283_jockey	sense	F1.ovary:0.0263
chr2L	7211009	7211043	FBgn0000155_roo	antisense	W1.ovary:1.0000,F2.ovary:0.5294,F1.ovary:0.3226
chr2L	7240502	7241002	FBgn0003055_P-element	sense	harwich.ovary:0.0189
chr2L	7244244	7244259	FBgn0000652_F-element	sense	W1.ovary:0.9531,F2.ovary:0.5800,F1.ovary:0.3095
chr2L	7284463	7284540	FBgn0001249_I-element	antisense	F2.ovary:0.2500
chr2L	7285048	7285051	FBgn0063919_Max-element	sense	harwich.ovary:1.0000,F2.ovary:0.0172,F1.ovary:0.1778
chr2L	7296378	7296381	FBgn0010302_Burdock	sense	harwich.ovary:0.9429,F2.ovary:0.1200,F1.ovary:0.1714
chr2L	7337005	7337505	FBgn0001283_jockey	sense	F1.ovary:0.0238
chr2L	7354499	7354999	FBgn0000005_297	antisense	F1.ovary:0.0256
chr2L	7356036	7356536	FBgn0000006_412	sense	W1.ovary:0.0139
chr2L	7399357	7399857	FBgn0000652_F-element	antisense	F2.ovary:0.0167
chr2L	7400041	7400541	FBgn0003519_Stalker	sense	F1.ovary:0.0101
chr2L	7400041	7400541	FBgn0063897_Stalker4	sense	F1.ovary:0.0101
chr2L	7420377	7420382	FBgn0001283_jockey	antisense	harwich.ovary:0.9706,F2.ovary:0.0263,F1.ovary:0.2222
chr2L	7423422	7423922	FBgn0003055_P-element	antisense	harwich.ovary:0.0476
chr2L	7431946	7432446	FBgn0002698_mdg3	sense	F2.ovary:0.0196
chr2L	7448607	7448666	FBgn0003490_springer	sense	W1.ovary:0.1184
chr2L	7457868	7458041	FBgn0010302_Burdock	sense	W1.ovary:0.0638
chr2L	7459945	7460445	FBgn0000155_roo	sense	F2.ovary:0.0208
chr2L	7472195	7472695	FBgn0014947_flea	sense	W1.ovary:0.0105
chr2L	7504792	7505292	FBgn0044355_Quasimodo	sense	F1.ovary:0.0256
chr2L	7508090	7508590	FBgn0000155_roo	antisense	W1.ovary:0.0128
chr2L	7515043	7515280	FBgn0000481_Doc	antisense	W1.ovary:0.0506
chr2L	7537052	7537062	FBgn0043969_diver	sense	W1.ovary:1.0000,F2.ovary:0.6835,F1.ovary:0.4737
chr2L	7538037	7538537	FBgn0000638_FB	antisense	W1.ovary:0.0159
chr2L	7538310	7538810	FBgn0000638_FB	sense	W1.ovary:0.0135
chr2L	7548132	7548632	FBgn0003007_opus	antisense	W1.ovary:0.9000,F2.ovary:0.6429,F1.ovary:0.2927
chr2L	7550021	7550521	FBgn0003007_opus	antisense	W1.ovary:0.7324,F2.ovary:0.0741,F1.ovary:0.0455
chr2L	7573316	7573816	FBgn0002698_mdg3	antisense	harwich.ovary:0.0208
chr2L	7576502	7576629	FBgn0003055_P-element	sense	F1.ovary:0.0417
chr2L	7576695	7576800	FBgn0010302_Burdock	sense	F2.ovary:0.2059
chr2L	7579325	7579825	FBgn0002745_micropia	antisense	F1.ovary:0.0345
chr2L	7596090	7596576	FBgn0000155_roo	sense	F2.ovary:0.0484,F1.ovary:0.0175
chr2L	7600420	7600920	FBgn0000006_412	antisense	F2.ovary:0.0238
chr2L	7609763	7610263	FBgn0000155_roo	sense	W1.ovary:0.0125
chr2L	7635359	7635859	FBgn0040267_Transpac	antisense	W1.ovary:0.0130
chr2L	7671251	7671751	FBgn0001283_jockey	sense	harwich.ovary:0.0169
chr2L	7693296	7693303	FBgn0000155_roo	sense	W1.ovary:0.9889,F2.ovary:0.6981,F1.ovary:0.4348
chr2L	7754774	7754775	FBgn0000481_Doc	sense	W1.ovary:0.7460,F2.ovary:0.6944,F1.ovary:0.3077
chr2L	7759396	7759896	FBgn0002697_mdg1	sense	W1.ovary:0.0108
chr2L	7762176	7762402	FBgn0061485_rover	sense	F2.ovary:0.1129,F1.ovary:0.0222
chr2L	7765543	7765557	FBgn0001210_hobo	sense	F2.ovary:0.0816,F1.ovary:0.0200
chr2L	7775783	7776283	FBgn0001100_G-element	sense	F1.ovary:0.0222
chr2L	7800095	7800096	FBgn0003055_P-element	antisense	harwich.ovary:0.0893
chr2L	7806454	7806954	FBgn0000155_roo	sense	W1.ovary:0.0169
chr2L	7821569	7821582	FBgn0003055_P-element	sense	harwich.ovary:0.9412,F2.ovary:0.0741,F1.ovary:0.3929
chr2L	7823474	7823974	FBgn0003007_opus	sense	W1.ovary:0.0196
chr2L	7835326	7835826	FBgn0040267_Transpac	antisense	harwich.ovary:0.4857
chr2L	7878444	7878944	FBgn0014947_flea	sense	W1.ovary:0.0172
chr2L	7892322	7892822	FBgn0003519_Stalker	sense	F1.ovary:0.0149
chr2L	7892322	7892822	FBgn0063897_Stalker4	sense	F1.ovary:0.0149
chr2L	7895767	7896267	FBgn0001210_hobo	sense	W1.ovary:0.0125
chr2L	7917542	7918042	FBgn0000652_F-element	antisense	F1.ovary:0.0312
chr2L	7921509	7922009	FBgn0000638_FB	sense	W1.ovary:0.1707
chr2L	7930183	7930188	FBgn0000481_Doc	antisense	W1.ovary:0.7069,F2.ovary:0.4762,F1.ovary:0.0857
chr2L	7951437	7951445	FBgn0014947_flea	antisense	W1.ovary:1.0000,F2.ovary:0.6410,F1.ovary:0.3438
chr2L	7953741	7953813	FBgn0000155_roo	antisense	F2.ovary:0.0870,F1.ovary:0.0556
chr2L	7956148	7956648	FBgn0000349_copia	sense	W1.ovary:0.0130
chr2L	7971520	7972020	FBgn0000638_FB	antisense	F1.ovary:0.0385
chr2L	8007848	8008348	FBgn0001249_I-element	sense	W1.ovary:0.7551,F2.ovary:0.5000,F1.ovary:0.1795
chr2L	8057555	8058055	FBgn0063503_G6	antisense	F1.ovary:0.0303
chr2L	8090821	8091321	FBgn0000638_FB	antisense	W1.ovary:0.9697
chr2L	8091335	8091835	FBgn0000638_FB	sense	W1.ovary:0.9730,F1.ovary:0.0147
chr2L	8100990	8101490	FBgn0062343_Dm88	antisense	harwich.ovary:0.0143
chr2L	8105064	8105064	FBgn0005673_1360	antisense	harwich.ovary:1.0000,F2.ovary:0.0141,F1.ovary:0.3696
chr2L	8112616	8112876	FBgn0010302_Burdock	sense	W1.ovary:0.0909
chr2L	8132663	8132666	FBgn0000006_412	antisense	harwich.ovary:0.9524,F2.ovary:0.0244,F1.ovary:0.5333
chr2L	8158956	8158970	FBgn0003007_opus	sense	W1.ovary:0.9894,F2.ovary:0.7436,F1.ovary:0.4500
chr2L	8181251	8181751	FBgn0004904_TART-B	sense	W1.ovary:0.0175
chr2L	8194140	8194640	FBgn0043969_diver	sense	W1.ovary:0.0099
chr2L	8199611	8200111	FBgn0026065_Idefix	sense	harwich.ovary:0.0169
chr2L	8219782	8220282	FBgn0004141_HeT-A	sense	W1.ovary:0.0161
chr2L	8241170	8241670	FBgn0063594_Cr1a	antisense	F2.ovary:0.0087
chr2L	8241170	8241670	FBgn0063900_Q-element	antisense	F2.ovary:0.0087
chr2L	8270062	8270562	FBgn0000155_roo	sense	F2.ovary:0.0323
chr2L	8277718	8277731	FBgn0003055_P-element	sense	harwich.ovary:0.9211,W1.ovary:0.0130,F2.ovary:0.1667,F1.ovary:0.3750
chr2L	8300288	8300788	FBgn0003055_P-element	sense	harwich.ovary:0.0145
chr2L	8328379	8328879	FBgn0003007_opus	sense	W1.ovary:0.0769
chr2L	8380822	8381322	FBgn0040267_Transpac	sense	harwich.ovary:0.0526
chr2L	8394222	8394722	FBgn0000652_F-element	antisense	W1.ovary:0.0102
chr2L	8395833	8396333	FBgn0003055_P-element	antisense	F2.ovary:0.0189
chr2L	8448110	8448610	FBgn0000481_Doc	antisense	F1.ovary:0.0263
chr2L	8469006	8469506	FBgn0003490_springer	antisense	W1.ovary:0.0260
chr2L	8478892	8479392	FBgn0003490_springer	sense	W1.ovary:0.9844
chr2L	8515883	8516383	FBgn0003007_opus	antisense	harwich.ovary:0.0139
chr2L	8539328	8539828	FBgn0000349_copia	antisense	W1.ovary:0.0108
chr2L	8565546	8565565	FBgn0014947_flea	sense	W1.ovary:0.9592
chr2L	8589399	8589508	FBgn0003122_pogo	sense	F1.ovary:0.2069
chr2L	8608208	8608708	FBgn0005673_1360	sense	F2.ovary:0.0270
chr2L	8679737	8680237	FBgn0002949_NOF	antisense	F1.ovary:0.1212
chr2L	8692528	8693028	FBgn0003490_springer	sense	harwich.ovary:0.0323
chr2L	8693286	8693786	FBgn0000155_roo	antisense	W1.ovary:0.0127
chr2L	8698999	8699499	FBgn0014947_flea	antisense	W1.ovary:0.0256
chr2L	8699799	8699803	FBgn0003055_P-element	sense	harwich.ovary:0.7750,F2.ovary:0.0833,F1.ovary:0.2895
chr2L	8702961	8703461	FBgn0000005_297	sense	F2.ovary:0.0182
chr2L	8711847	8712347	FBgn0000652_F-element	antisense	W1.ovary:0.0137
chr2L	8781095	8781595	FBgn0003490_springer	antisense	W1.ovary:0.0143
chr2L	8859173	8859673	FBgn0063433_gypsy4	sense	W1.ovary:0.0196
chr2L	8860103	8860603	FBgn0042231_X-element	antisense	F1.ovary:0.0294
chr2L	8890273	8890773	FBgn0000006_412	antisense	harwich.ovary:0.0270
chr2L	8930492	8930992	FBgn0063455_Stalker2	antisense	W1.ovary:0.0135
chr2L	8949274	8949774	FBgn0000638_FB	antisense	F2.ovary:0.0161
chr2L	8949748	8950248	FBgn0000638_FB	sense	F2.ovary:0.0222
chr2L	8949980	8950480	FBgn0003055_P-element	sense	harwich.ovary:0.0769
chr2L	8959927	8960081	FBgn0043055_Ivk	sense	W1.ovary:1.0000,F2.ovary:0.5652,F1.ovary:0.1364
chr2L	8965386	8965427	FBgn0046110_Juan	sense	W1.ovary:0.1828,F1.ovary:0.2340
chr2L	8967035	8967094	FBgn0000005_297	sense	W1.ovary:0.2500,F1.ovary:0.4167
chr2L	8982285	8982785	FBgn0063427_invader4	sense	W1.ovary:0.0141
chr2L	8989030	8989267	FBgn0003055_P-element	antisense	F1.ovary:0.0909
chr2L	8999824	9000324	FBgn0063455_Stalker2	antisense	harwich.ovary:0.1923,F2.ovary:0.0312
chr2L	9036852	9037352	FBgn0003007_opus	sense	harwich.ovary:0.0139
chr2L	9039187	9039206	FBgn0003122_pogo	antisense	harwich.ovary:0.9444
chr2L	9051368	9051868	FBgn0069343_TAHRE	sense	F2.ovary:0.0217
chr2L	9054822	9055322	FBgn0000006_412	sense	W1.ovary:0.0111
chr2L	9063067	9063567	FBgn0063430_invader1	antisense	F1.ovary:0.0217
chr2L	9099542	9100042	FBgn0063432_gypsy5	sense	F1.ovary:0.0263
chr2L	9104527	9104603	FBgn0000006_412	antisense	W1.ovary:0.0580,F2.ovary:0.0678,F1.ovary:0.1429
chr2L	9109638	9110138	FBgn0010302_Burdock	antisense	W1.ovary:0.0179
chr2L	9145965	9146465	FBgn0000349_copia	antisense	W1.ovary:0.0156
chr2L	9175419	9175537	FBgn0003055_P-element	sense	harwich.ovary:0.0980
chr2L	9185616	9186116	FBgn0000155_roo	sense	harwich.ovary:0.0159
chr2L	9201800	9202300	FBgn0000481_Doc	antisense	F2.ovary:0.0357
chr2L	9205411	9205520	FBgn0003055_P-element	antisense	F2.ovary:0.0385
chr2L	9247514	9248014	FBgn0043969_diver	sense	W1.ovary:0.0435
chr2L	9254822	9255322	FBgn0000652_F-element	antisense	W1.ovary:0.0449
chr2L	9287037	9287073	FBgn0001283_jockey	sense	W1.ovary:0.8971,F2.ovary:0.6607,F1.ovary:0.0732
chr2L	9300136	9300636	FBgn0014967_hopper	antisense	W1.ovary:0.0714,F2.ovary:0.0784,F1.ovary:0.2895
chr2L	9300439	9300440	FBgn0000224_BS	sense	harwich.ovary:1.0000,F2.ovary:0.1228,F1.ovary:0.3415
chr2L	9300599	9301099	FBgn0000155_roo	antisense	F1.ovary:0.3000
chr2L	9326268	9326768	FBgn0000224_BS	sense	harwich.ovary:0.0149
chr2L	9377485	9377985	FBgn0063919_Max-element	antisense	harwich.ovary:0.0526
chr2L	9377925	9378425	FBgn0045970_Tabor	sense	W1.ovary:0.0169
chr2L	9383524	9383711	FBgn0000349_copia	sense	W1.ovary:0.7213,F2.ovary:0.4615,F1.ovary:0.0455
chr2L	9415287	9415294	FBgn0001210_hobo	sense	W1.ovary:0.5818,F2.ovary:0.5217,F1.ovary:0.1143
chr2L	9437327	9437483	FBgn0003055_P-element	antisense	F1.ovary:0.0286
chr2L	9437420	9437920	FBgn0003055_P-element	sense	F2.ovary:0.0500
chr2L	9441365	9441369	FBgn0000155_roo	sense	W1.ovary:0.3191,F2.ovary:0.1299,F1.ovary:0.3019
chr2L	9444151	9444651	FBgn0000349_copia	sense	W1.ovary:0.0118
chr2L	9445990	9446490	FBgn0000155_roo	sense	W1.ovary:0.1132
chr2L	9454998	9455080	FBgn0003007_opus	antisense	harwich.ovary:1.0000,F2.ovary:0.1944,F1.ovary:0.3871
chr2L	9461394	9461894	FBgn0000155_roo	sense	F1.ovary:0.0455
chr2L	9468771	9468995	FBgn0001210_hobo	sense	W1.ovary:0.0750
chr2L	9491575	9492075	FBgn0010302_Burdock	sense	F1.ovary:0.0833
chr2L	9520567	9521067	FBgn0044355_Quasimodo	sense	F2.ovary:0.0081
chr2L	9539012	9539512	FBgn0040267_Transpac	sense	F1.ovary:0.0172
chr2L	9564791	9565291	FBgn0000006_412	antisense	F1.ovary:0.0357
chr2L	9568934	9568986	FBgn0003055_P-element	sense	harwich.ovary:0.3636,W1.ovary:0.0093
chr2L	9571080	9571266	FBgn0003055_P-element	antisense	F1.ovary:0.0345
chr2L	9571164	9571664	FBgn0003055_P-element	sense	harwich.ovary:0.0230
chr2L	9634845	9635345	FBgn0063455_Stalker2	antisense	W1.ovary:0.0889
chr2L	9662320	9662450	FBgn0046110_Juan	antisense	W1.ovary:0.6486,F2.ovary:0.7500,F1.ovary:0.0227
chr2L	9663723	9664223	FBgn0003490_springer	antisense	F2.ovary:0.0370
chr2L	9686660	9687160	FBgn0000349_copia	sense	W1.ovary:0.0208
chr2L	9691664	9692164	FBgn0000155_roo	antisense	harwich.ovary:0.9429
chr2L	9692072	9692077	FBgn0000199_blood	antisense	harwich.ovary:0.9794,F2.ovary:0.0339,F1.ovary:0.3947
chr2L	9698273	9698773	FBgn0003055_P-element	antisense	F2.ovary:0.0500
chr2L	9717873	9718373	FBgn0000155_roo	sense	F1.ovary:0.0333
chr2L	9719575	9720075	FBgn0044355_Quasimodo	sense	F1.ovary:0.3846
chr2L	9720275	9720305	FBgn0000155_roo	antisense	W1.ovary:0.2500,F1.ovary:0.2222
chr2L	9743849	9744349	FBgn0000481_Doc	antisense	W1.ovary:0.0656
chr2L	9776053	9776251	FBgn0003122_pogo	sense	harwich.ovary:0.1270
chr2L	9782433	9782479	FBgn0003055_P-element	sense	F1.ovary:0.0312
chr2L	9797988	9798488	FBgn0000155_roo	antisense	F2.ovary:0.0263
chr2L	9802537	9803037	FBgn0044355_Quasimodo	antisense	F2.ovary:0.0952
chr2L	9819245	9819745	FBgn0000481_Doc	sense	F1.ovary:0.0408
chr2L	9867492	9867992	FBgn0003908_R1A1-element	antisense	F1.ovary:0.1818
chr2L	9872807	9872817	FBgn0002698_mdg3	sense	W1.ovary:0.6951,F2.ovary:0.5806,F1.ovary:0.2549
chr2L	9874501	9874517	FBgn0000349_copia	sense	W1.ovary:0.7692,F2.ovary:0.4667,F1.ovary:0.0968
chr2L	9879557	9879588	FBgn0001210_hobo	antisense	W1.ovary:0.3016,F2.ovary:0.0952,F1.ovary:0.1739
chr2L	9926777	9926837	FBgn0063455_Stalker2	sense	harwich.ovary:1.0000,F2.ovary:0.0625,F1.ovary:0.3182
chr2L	9944376	9944876	FBgn0000155_roo	sense	W1.ovary:0.0192
chr2L	10004333	10004833	FBgn0000638_FB	sense	W1.ovary:0.0139
chr2L	10011003	10011503	FBgn0063433_gypsy4	antisense	F1.ovary:0.0233
chr2L	10101270	10101770	FBgn0001210_hobo	sense	F1.ovary:0.0233
chr2L	10115692	10116192	FBgn0003490_springer	sense	W1.ovary:0.0417
chr2L	10143946	10144446	FBgn0000652_F-element	antisense	W1.ovary:0.1111
chr2L	10154936	10155436	FBgn0002697_mdg1	sense	F1.ovary:0.0161
chr2L	10166041	10166042	FBgn0001283_jockey	sense	harwich.ovary:1.0000,F2.ovary:0.1071,F1.ovary:0.4048
chr2L	10183628	10184128	FBgn0004904_TART-A	sense	W1.ovary:0.0167
chr2L	10228794	10229294	FBgn0000155_roo	sense	W1.ovary:0.0122
chr2L	10240214	10240435	FBgn0010302_Burdock	sense	W1.ovary:0.1698
chr2L	10250380	10250880	FBgn0003908_R1A1-element	sense	F1.ovary:0.0250
chr2L	10252855	10253355	FBgn0000155_roo	sense	W1.ovary:0.0112
chr2L	10297507	10298007	FBgn0067421_Fw2	sense	W1.ovary:0.0141
chr2L	10318542	10319042	FBgn0001210_hobo	antisense	W1.ovary:0.0400
chr2L	10335884	10336384	FBgn0000199_blood	antisense	F2.ovary:0.4149,F1.ovary:0.1143
chr2L	10338406	10338906	FBgn0000199_blood	antisense	F2.ovary:0.1887
chr2L	10338451	10338951	FBgn0000199_blood	sense	F2.ovary:0.2321
chr2L	10361918	10362418	FBgn0040267_Transpac	antisense	W1.ovary:0.0141
chr2L	10388530	10389030	FBgn0001210_hobo	antisense	W1.ovary:0.0122
chr2L	10388961	10388962	FBgn0001249_I-element	sense	harwich.ovary:0.9643,F2.ovary:0.0685,F1.ovary:0.2000
chr2L	10389179	10389679	FBgn0000481_Doc	antisense	W1.ovary:0.0141
chr2L	10407558	10408058	FBgn0045970_Tabor	antisense	W1.ovary:0.1333
chr2L	10422333	10422833	FBgn0002697_mdg1	antisense	F1.ovary:0.0286
chr2L	10459815	10460315	FBgn0043969_diver	antisense	W1.ovary:0.0125
chr2L	10519965	10520465	FBgn0003908_R1A1-element	sense	W1.ovary:0.0141
chr2L	10563077	10563577	FBgn0026065_Idefix	sense	harwich.ovary:0.0175
chr2L	10566054	10566554	FBgn0001207_HMS-Beagle	sense	F1.ovary:0.1136
chr2L	10566269	10566366	FBgn0000155_roo	antisense	F2.ovary:0.0238
chr2L	10600374	10600874	FBgn0043969_diver	antisense	F1.ovary:0.9394
chr2L	10600867	10600869	FBgn0045970_Tabor	antisense	harwich.ovary:1.0000,F2.ovary:0.0833,F1.ovary:0.5447
chr2L	10746237	10746469	FBgn0003007_opus	antisense	W1.ovary:0.1613
chr2L	10757509	10758009	FBgn0000481_Doc	antisense	W1.ovary:0.3529
chr2L	10771518	10772018	FBgn0040267_Transpac	sense	W1.ovary:0.0125
chr2L	10798214	10798714	FBgn0000155_roo	sense	F1.ovary:0.0312
chr2L	10857381	10857881	FBgn0000005_297	antisense	W1.ovary:0.0133
chr2L	10869418	10869425	FBgn0063919_Max-element	antisense	harwich.ovary:0.9444,F1.ovary:0.3000
chr2L	10886752	10887252	FBgn0042682_Rt1b	antisense	F2.ovary:0.0109
chr2L	10903940	10904440	FBgn0000155_roo	sense	F1.ovary:0.0256
chr2L	10907302	10907802	FBgn0001283_jockey	sense	harwich.ovary:0.0244
chr2L	10942345	10942345	FBgn0003122_pogo	antisense	W1.ovary:0.3684,F2.ovary:0.0769,F1.ovary:0.1765
chr2L	10943261	10943267	FBgn0063455_Stalker2	sense	harwich.ovary:0.9818,F2.ovary:0.2222,F1.ovary:0.6889
chr2L	10948048	10948548	FBgn0010103_aurora-element	antisense	harwich.ovary:0.0833
chr2L	10948052	10948552	FBgn0003055_P-element	sense	F2.ovary:0.0667
chr2L	10961291	10961791	FBgn0069343_TAHRE	antisense	W1.ovary:0.0125
chr2L	10976408	10976411	FBgn0003055_P-element	sense	harwich.ovary:0.0270,F1.ovary:0.0286
chr2L	11002289	11002789	FBgn0063439_diver2	antisense	F1.ovary:0.0278
chr2L	11012685	11013185	FBgn0003908_R1A1-element	sense	W1.ovary:0.0149
chr2L	11040801	11040821	FBgn0000652_F-element	antisense	W1.ovary:0.8056,F2.ovary:0.7600,F1.ovary:0.0976
chr2L	11044201	11044701	FBgn0002697_mdg1	antisense	W1.ovary:0.0135
chr2L	11090637	11091137	FBgn0000005_297	antisense	F2.ovary:0.0156
chr2L	11128303	11128803	FBgn0000155_roo	sense	W1.ovary:0.0149
chr2L	11135712	11135727	FBgn0000155_roo	antisense	harwich.ovary:1.0000,W1.ovary:0.0147,F2.ovary:0.0141,F1.ovary:0.5208
chr2L	11138733	11138753	FBgn0000481_Doc	sense	F2.ovary:0.1034,F1.ovary:0.0444
chr2L	11158336	11158836	FBgn0000155_roo	antisense	F1.ovary:0.0263
chr2L	11166546	11167046	FBgn0063534_Doc2-element	antisense	harwich.ovary:0.0345
chr2L	11166691	11167191	FBgn0000481_Doc	sense	W1.ovary:0.0104
chr2L	11167510	11168010	FBgn0003055_P-element	antisense	F2.ovary:0.0323
chr2L	11185878	11186378	FBgn0063917_McClintock	sense	F1.ovary:0.0189
chr2L	11186697	11186866	FBgn0001249_I-element	antisense	W1.ovary:0.0506
chr2L	11207624	11208124	FBgn0063433_gypsy4	antisense	W1.ovary:0.0143
chr2L	11210620	11211120	FBgn0003055_P-element	sense	F2.ovary:0.0455
chr2L	11221406	11221532	FBgn0003055_P-element	antisense	harwich.ovary:0.0385,F1.ovary:0.0714
chr2L	11257482	11257982	FBgn0000652_F-element	sense	W1.ovary:0.0147
chr2L	11286524	11287024	FBgn0001283_jockey	antisense	harwich.ovary:0.0256
chr2L	11294962	11295462	FBgn0003490_springer	sense	W1.ovary:0.0130
chr2L	11317672	11318172	FBgn0003519_Stalker	antisense	W1.ovary:0.0145
chr2L	11317672	11318172	FBgn0063897_Stalker4	antisense	W1.ovary:0.0145
chr2L	11328585	11329085	FBgn0014947_flea	sense	W1.ovary:0.0130
chr2L	11381863	11381930	FBgn0003007_opus	antisense	harwich.ovary:0.6000,W1.ovary:0.8596
chr2L	11389560	11390060	FBgn0000652_F-element	sense	F1.ovary:0.0278
chr2L	11413578	11414078	FBgn0045970_Tabor	antisense	W1.ovary:0.0135
chr2L	11415659	11416159	FBgn0003908_R1A1-element	sense	W1.ovary:0.0159
chr2L	11452534	11453034	FBgn0001207_HMS-Beagle	sense	W1.ovary:0.0175
chr2L	11460562	11461062	FBgn0003490_springer	antisense	F1.ovary:0.0286
chr2L	11481431	11481931	FBgn0000006_412	antisense	F2.ovary:0.0154
chr2L	11481828	11482328	FBgn0067385_gypsy12	sense	F2.ovary:0.0139
chr2L	11711144	11711644	FBgn0000155_roo	antisense	W1.ovary:0.0208
chr2L	11725771	11726271	FBgn0062343_Dm88	sense	F1.ovary:0.0345
chr2L	11728410	11728910	FBgn0003007_opus	sense	F2.ovary:0.1892
chr2L	11728483	11728495	FBgn0000155_roo	sense	W1.ovary:1.0000,F2.ovary:0.4545,F1.ovary:0.2222
chr2L	11759192	11759692	FBgn0002698_mdg3	antisense	harwich.ovary:0.0152
chr2L	11847265	11847512	FBgn0000481_Doc	antisense	F2.ovary:0.0690
chr2L	11862652	11863152	FBgn0002697_mdg1	antisense	F1.ovary:0.1385
chr2L	11863082	11863085	FBgn0002698_mdg3	antisense	harwich.ovary:1.0000,F2.ovary:0.0179,F1.ovary:0.3814
chr2L	11867309	11867368	FBgn0000224_BS	sense	harwich.ovary:0.9565,F2.ovary:0.0517,F1.ovary:0.2121
chr2L	11934524	11935024	FBgn0043969_diver	antisense	F1.ovary:0.1579
chr2L	11934777	11934798	FBgn0045970_Tabor	antisense	harwich.ovary:1.0000,F2.ovary:0.0167,F1.ovary:0.3496
chr2L	11946725	11947225	FBgn0000006_412	sense	W1.ovary:0.0123
chr2L	11957897	11958397	FBgn0000652_F-element	sense	W1.ovary:0.0112
chr2L	11962391	11962891	FBgn0000155_roo	sense	W1.ovary:0.0175
chr2L	11971209	11971709	FBgn0003055_P-element	antisense	F2.ovary:0.0175
chr2L	12004478	12004598	FBgn0005673_1360	sense	W1.ovary:0.7647,F1.ovary:0.1892
chr2L	12026328	12026828	FBgn0003055_P-element	antisense	F2.ovary:0.0312
chr2L	12058056	12058556	FBgn0000481_Doc	antisense	W1.ovary:0.0357
chr2L	12060973	12061473	FBgn0004904_TART-A	antisense	W1.ovary:0.0119
chr2L	12064185	12064685	FBgn0000652_F-element	sense	harwich.ovary:0.0204
chr2L	12085327	12085827	FBgn0015945_GATE	sense	F1.ovary:0.1875
chr2L	12103671	12104171	FBgn0002745_micropia	sense	W1.ovary:0.0110
chr2L	12119290	12119365	FBgn0000155_roo	sense	harwich.ovary:0.0182
chr2L	12143255	12143445	FBgn0000006_412	antisense	harwich.ovary:0.4848,F2.ovary:0.0233,F1.ovary:0.1702
chr2L	12148141	12148150	FBgn0003122_pogo	antisense	harwich.ovary:0.0656,F1.ovary:0.0667
chr2L	12200461	12200961	FBgn0063433_gypsy4	sense	harwich.ovary:0.0149
chr2L	12207271	12207771	FBgn0003055_P-element	antisense	harwich.ovary:0.0169
chr2L	12229484	12229494	FBgn0000224_BS	antisense	harwich.ovary:0.6667,F2.ovary:0.0270,F1.ovary:0.4444
chr2L	12234020	12234520	FBgn0000005_297	antisense	W1.ovary:0.0143
chr2L	12236785	12237285	FBgn0000155_roo	antisense	W1.ovary:0.0143
chr2L	12246596	12246869	FBgn0001283_jockey	sense	harwich.ovary:0.9375,F1.ovary:0.2381
chr2L	12255952	12256452	FBgn0000199_blood	antisense	F2.ovary:0.0119
chr2L	12258726	12258731	FBgn0001283_jockey	sense	F2.ovary:0.0800,F1.ovary:0.0926
chr2L	12287806	12288306	FBgn0000005_297	sense	W1.ovary:0.0095
chr2L	12289942	12290053	FBgn0003007_opus	antisense	W1.ovary:0.0526
chr2L	12291207	12291211	FBgn0000652_F-element	antisense	F1.ovary:0.0294
chr2L	12308250	12308750	FBgn0003490_springer	antisense	W1.ovary:0.0133
chr2L	12341888	12341926	FBgn0001283_jockey	sense	harwich.ovary:0.7000,W1.ovary:0.0286,F2.ovary:0.0526,F1.ovary:0.1333
chr2L	12394310	12394810	FBgn0000006_412	sense	F2.ovary:0.1212
chr2L	12412443	12412943	FBgn0000004_17.6	antisense	F1.ovary:0.0208
chr2L	12415399	12415405	FBgn0000155_roo	antisense	harwich.ovary:0.3944,F1.ovary:0.0789
chr2L	12444053	12444145	FBgn0003007_opus	sense	F2.ovary:0.0294,F1.ovary:0.0370
chr2L	12451719	12452219	FBgn0063371_transib2	antisense	F1.ovary:0.0370
chr2L	12461459	12461492	FBgn0003007_opus	sense	harwich.ovary:0.2973,F1.ovary:0.1892
chr2L	12461837	12461855	FBgn0000155_roo	sense	F1.ovary:0.1613
chr2L	12472234	12472734	FBgn0063503_G6	antisense	W1.ovary:0.0164
chr2L	12484418	12484426	FBgn0003055_P-element	antisense	harwich.ovary:0.4821,F2.ovary:0.0455,F1.ovary:0.1765
chr2L	12491899	12491915	FBgn0003055_P-element	sense	harwich.ovary:0.5873,F2.ovary:0.0175,F1.ovary:0.2667
chr2L	12502390	12502890	FBgn0014947_flea	sense	F1.ovary:0.1000
chr2L	12511452	12511952	FBgn0000006_412	antisense	F1.ovary:0.8824
chr2L	12511571	12511624	FBgn0000349_copia	sense	F2.ovary:0.0175,F1.ovary:0.0152
chr2L	12512638	12513138	FBgn0000199_blood	antisense	W1.ovary:0.0172
chr2L	12518277	12518777	FBgn0044355_Quasimodo	antisense	F2.ovary:0.0132
chr2L	12532160	12532270	FBgn0000155_roo	antisense	harwich.ovary:0.5870,F1.ovary:0.2000
chr2L	12551824	12551888	FBgn0003007_opus	sense	harwich.ovary:0.5294,F1.ovary:0.2353
chr2L	12593518	12593527	FBgn0002698_mdg3	antisense	harwich.ovary:0.5192,F1.ovary:0.2143
chr2L	12605851	12606351	FBgn0010302_Burdock	antisense	harwich.ovary:0.0159
chr2L	12715258	12715758	FBgn0003908_R1A1-element	antisense	W1.ovary:0.0104
chr2L	12722317	12722321	FBgn0003055_P-element	antisense	harwich.ovary:0.0196,F2.ovary:0.0435
chr2L	12728461	12728961	FBgn0000155_roo	sense	F2.ovary:0.0238
chr2L	12736248	12736250	FBgn0001210_hobo	sense	F2.ovary:0.4167,F1.ovary:0.0811
chr2L	12743456	12743956	FBgn0003122_pogo	sense	harwich.ovary:1.0000
chr2L	12767821	12767824	FBgn0001283_jockey	sense	W1.ovary:0.9710,F2.ovary:0.2647,F1.ovary:0.1600
chr2L	12811013	12811513	FBgn0044355_Quasimodo	antisense	harwich.ovary:1.0000,F1.ovary:0.9231
chr2L	12825926	12826426	FBgn0000199_blood	antisense	F2.ovary:0.3750
chr2L	12826940	12827440	FBgn0000199_blood	antisense	F2.ovary:0.3235,F1.ovary:0.0667
chr2L	12836640	12836821	FBgn0001249_I-element	antisense	harwich.ovary:0.3600,F2.ovary:0.0263
chr2L	12843437	12843937	FBgn0000224_BS	antisense	W1.ovary:0.0189
chr2L	12845329	12845333	FBgn0040267_Transpac	sense	W1.ovary:1.0000,F2.ovary:0.0938,F1.ovary:0.1935
chr2L	12848310	12848810	FBgn0000349_copia	sense	F1.ovary:0.0625
chr2L	12848751	12849251	FBgn0063433_gypsy4	antisense	F2.ovary:0.0455
chr2L	12850468	12850968	FBgn0003007_opus	sense	W1.ovary:0.0164
chr2L	12861748	12862248	FBgn0001283_jockey	sense	F2.ovary:0.6923
chr2L	12862675	12863175	FBgn0001283_jockey	sense	F2.ovary:0.1250
chr2L	12874236	12874248	FBgn0042682_Rt1b	antisense	W1.ovary:0.6471,F1.ovary:0.1765
chr2L	12880629	12881129	FBgn0000007_1731	antisense	harwich.ovary:0.0244
chr2L	12899700	12899882	FBgn0001210_hobo	antisense	W1.ovary:0.1169
chr2L	12899759	12899760	FBgn0001210_hobo	sense	harwich.ovary:0.4200,F2.ovary:0.0476,F1.ovary:0.1364
chr2L	12906251	12906263	FBgn0000005_297	sense	W1.ovary:0.9608,F2.ovary:0.0606,F1.ovary:0.1429
chr2L	12932132	12932161	FBgn0000005_297	antisense	harwich.ovary:0.6875
chr2L	12984717	12984724	FBgn0001283_jockey	sense	harwich.ovary:0.2241,F1.ovary:0.2857
chr2L	12985672	12985673	FBgn0000155_roo	antisense	F2.ovary:0.7317,F1.ovary:0.0638
chr2L	13033374	13033383	FBgn0042682_Rt1b	sense	W1.ovary:0.9737,F2.ovary:0.0333,F1.ovary:0.0370
chr2L	13049387	13049887	FBgn0000155_roo	antisense	F2.ovary:0.0256
chr2L	13062000	13062500	FBgn0000006_412	sense	F2.ovary:0.0263
chr2L	13078949	13079449	FBgn0014947_flea	sense	W1.ovary:0.2532
chr2L	13082995	13082997	FBgn0000652_F-element	sense	harwich.ovary:0.7143,F2.ovary:0.0175,F1.ovary:0.1875
chr2L	13087570	13087664	FBgn0000652_F-element	sense	harwich.ovary:0.0678
chr2L	13102065	13102219	FBgn0063919_Max-element	sense	harwich.ovary:0.0816,F1.ovary:0.0588
chr2L	13112987	13112990	FBgn0002697_mdg1	antisense	W1.ovary:0.9348,F2.ovary:0.0508,F1.ovary:0.2982
chr2L	13119352	13119365	FBgn0010302_Burdock	sense	F2.ovary:0.6964,F1.ovary:0.2424
chr2L	13125455	13125955	FBgn0003007_opus	sense	harwich.ovary:0.1207,F1.ovary:0.0889
chr2L	13139039	13139160	FBgn0014947_flea	sense	harwich.ovary:0.1304,F2.ovary:0.0455,F1.ovary:0.0714
chr2L	13154152	13154302	FBgn0000155_roo	sense	W1.ovary:1.0000,F2.ovary:0.2222,F1.ovary:0.1250
chr2L	13182712	13182752	FBgn0003122_pogo	antisense	W1.ovary:0.5676,F1.ovary:0.0571
chr2L	13203288	13203788	FBgn0003055_P-element	sense	F2.ovary:0.0294
chr2L	13215690	13215697	FBgn0001283_jockey	sense	F2.ovary:0.4773,F1.ovary:0.0833
chr2L	13244849	13245009	FBgn0003122_pogo	sense	harwich.ovary:0.0143,F1.ovary:0.0250
chr2L	13262647	13263147	FBgn0003122_pogo	antisense	harwich.ovary:0.1778,F1.ovary:0.0208
chr2L	13289290	13289401	FBgn0003122_pogo	sense	F1.ovary:0.1622
chr2L	13290376	13290376	FBgn0010302_Burdock	antisense	harwich.ovary:0.1818,F1.ovary:0.1277
chr2L	13294467	13294476	FBgn0003122_pogo	antisense	harwich.ovary:0.8421,W1.ovary:0.9683,F2.ovary:0.3333,F1.ovary:0.6774
chr2L	13316675	13316914	FBgn0001283_jockey	antisense	F2.ovary:0.3889
chr2L	13317397	13317560	FBgn0042231_X-element	sense	F2.ovary:0.5882,F1.ovary:0.3404
chr2L	13338594	13338657	FBgn0000005_297	sense	F2.ovary:0.5714,F1.ovary:0.0833
chr2L	13362198	13362353	FBgn0010302_Burdock	sense	W1.ovary:0.3810
chr2L	13381850	13382350	FBgn0044355_Quasimodo	sense	F2.ovary:0.0208
chr2L	13383066	13383566	FBgn0003908_R1A1-element	antisense	F1.ovary:0.0333
chr2L	13389139	13389147	FBgn0044355_Quasimodo	antisense	W1.ovary:0.9669,F2.ovary:1.0000
chr2L	13390047	13390547	FBgn0002949_NOF	antisense	F2.ovary:0.0130
chr2L	13390403	13390903	FBgn0022937_Circe	antisense	F2.ovary:0.0333
chr2L	13400928	13400936	FBgn0005384_3S18	antisense	harwich.ovary:0.1172,F1.ovary:0.1458
chr2L	13412214	13412714	FBgn0003908_R1A1-element	sense	F1.ovary:0.0345
chr2L	13418290	13418425	FBgn0000155_roo	antisense	W1.ovary:0.0515
chr2L	13422115	13422119	FBgn0000155_roo	sense	harwich.ovary:0.1800,F1.ovary:0.0392
chr2L	13430461	13430961	FBgn0003007_opus	sense	harwich.ovary:0.0106
chr2L	13442803	13443303	FBgn0000155_roo	sense	harwich.ovary:0.0156
chr2L	13459687	13460187	FBgn0003908_R1A1-element	antisense	harwich.ovary:0.0192
chr2L	13460427	13460927	FBgn0003490_springer	antisense	F1.ovary:0.0208
chr2L	13464004	13464336	FBgn0000155_roo	antisense	harwich.ovary:0.3256,F1.ovary:0.2692
chr2L	13485820	13486011	FBgn0000155_roo	sense	harwich.ovary:0.0317
chr2L	13489743	13489744	FBgn0001210_hobo	antisense	harwich.ovary:0.5400,F2.ovary:0.0200,F1.ovary:0.1795
chr2L	13490891	13491391	FBgn0014967_hopper	antisense	harwich.ovary:0.5476,F1.ovary:0.4138
chr2L	13491179	13491371	FBgn0001210_hobo	antisense	W1.ovary:0.1404
chr2L	13494012	13494512	FBgn0000481_Doc	sense	W1.ovary:0.0109
chr2L	13512674	13513174	FBgn0003055_P-element	antisense	F2.ovary:0.0625
chr2L	13515469	13515969	FBgn0000006_412	antisense	W1.ovary:0.0200
chr2L	13516099	13516201	FBgn0003122_pogo	sense	harwich.ovary:0.1250,F1.ovary:0.0435
chr2L	13518182	13518682	FBgn0001249_I-element	antisense	W1.ovary:0.7500
chr2L	13518185	13518203	FBgn0001249_I-element	sense	W1.ovary:0.8788,F2.ovary:0.1639,F1.ovary:0.2414
chr2L	13533160	13533660	FBgn0063534_Doc2-element	sense	W1.ovary:0.0217
chr2L	13534821	13534885	FBgn0046110_Juan	antisense	harwich.ovary:0.0789,F1.ovary:0.0417
chr2L	13547735	13548235	FBgn0000155_roo	antisense	F2.ovary:0.0714
chr2L	13547968	13548468	FBgn0003055_P-element	antisense	harwich.ovary:0.1250,F1.ovary:0.0286
chr2L	13548585	13549085	FBgn0003055_P-element	antisense	F1.ovary:0.0238
chr2L	13552292	13552792	FBgn0000638_FB	antisense	F1.ovary:0.0500
chr2L	13552610	13552633	FBgn0000005_297	sense	harwich.ovary:0.2059,F1.ovary:0.1538
chr2L	13585770	13585786	FBgn0000005_297	antisense	harwich.ovary:0.4737,F2.ovary:0.0513,F1.ovary:0.0851
chr2L	13586371	13586871	FBgn0003122_pogo	antisense	harwich.ovary:0.0143,F2.ovary:0.0213
chr2L	13586720	13587220	FBgn0046110_Juan	sense	W1.ovary:0.0133
chr2L	13594967	13594969	FBgn0001283_jockey	antisense	harwich.ovary:0.1286,F1.ovary:0.0513
chr2L	13605377	13605877	FBgn0000638_FB	sense	W1.ovary:0.0147
chr2L	13606481	13606488	FBgn0063507_G2	sense	W1.ovary:0.7391,F2.ovary:0.8250,F1.ovary:0.2667
chr2L	13616374	13616874	FBgn0000155_roo	sense	F1.ovary:0.0179
chr2L	13628450	13628950	FBgn0000155_roo	sense	W1.ovary:0.0120
chr2L	13642788	13642896	FBgn0010302_Burdock	sense	harwich.ovary:0.3400,F1.ovary:0.1026
chr2L	13694104	13694604	FBgn0000155_roo	sense	F1.ovary:0.0250
chr2L	13711012	13711020	FBgn0063507_G2	sense	harwich.ovary:0.6667,F1.ovary:0.1818
chr2L	13713696	13713799	FBgn0000481_Doc	sense	harwich.ovary:0.4878,F2.ovary:0.0185,F1.ovary:0.1628
chr2L	13723333	13723833	FBgn0000199_blood	antisense	W1.ovary:0.0217
chr2L	13724682	13725182	FBgn0003908_R1A1-element	antisense	harwich.ovary:0.0179
chr2L	13743016	13743516	FBgn0000006_412	antisense	harwich.ovary:0.4074
chr2L	13743473	13743654	FBgn0000652_F-element	sense	harwich.ovary:0.6364,F1.ovary:0.2000
chr2L	13763529	13763536	FBgn0005773_Bari1	antisense	harwich.ovary:0.9643,F2.ovary:0.1190,F1.ovary:0.4318
chr2L	13802502	13803002	FBgn0003519_Stalker	antisense	F2.ovary:0.0097
chr2L	13802502	13803002	FBgn0063897_Stalker4	antisense	F2.ovary:0.0097
chr2L	13813456	13813956	FBgn0000155_roo	sense	harwich.ovary:0.0714
chr2L	13850669	13851169	FBgn0014947_flea	antisense	W1.ovary:0.0103
chr2L	13865138	13865638	FBgn0042682_Rt1b	antisense	F1.ovary:0.0182
chr2L	13878177	13878241	FBgn0003055_P-element	antisense	harwich.ovary:1.0000,F2.ovary:0.0676,F1.ovary:0.2174
chr2L	13878184	13878230	FBgn0003055_P-element	sense	harwich.ovary:1.0000,F1.ovary:0.2500
chr2L	13893090	13893100	FBgn0000199_blood	antisense	F2.ovary:0.5238,F1.ovary:0.2292
chr2L	13896069	13896569	FBgn0000155_roo	antisense	F1.ovary:0.0435
chr2L	13898246	13898746	FBgn0046110_Juan	antisense	F2.ovary:0.0244
chr2L	13916897	13917203	FBgn0003122_pogo	antisense	W1.ovary:0.7895,F2.ovary:0.7727,F1.ovary:0.0606
chr2L	13924330	13924663	FBgn0001210_hobo	sense	W1.ovary:0.0241
chr2L	13930824	13931324	FBgn0000155_roo	sense	W1.ovary:0.0100
chr2L	13966353	13966853	FBgn0063897_Stalker4	sense	W1.ovary:0.0164
chr2L	13979624	13980124	FBgn0004904_TART-B	sense	W1.ovary:0.0514
chr2L	13979624	13980124	FBgn0004904_TART-C	sense	W1.ovary:0.0514
chr2L	13982768	13983268	FBgn0014947_flea	sense	F2.ovary:0.0222
chr2L	13988688	13989188	FBgn0000004_17.6	sense	F1.ovary:0.0250
chr2L	14003386	14003398	FBgn0041728_Rt1a	antisense	F2.ovary:0.1333,F1.ovary:0.1000
chr2L	14015208	14015708	FBgn0000638_FB	sense	W1.ovary:0.0125
chr2L	14036933	14036980	FBgn0001283_jockey	sense	harwich.ovary:0.0750,F1.ovary:0.0238
chr2L	14037323	14037823	FBgn0000652_F-element	antisense	F2.ovary:0.0185
chr2L	14038857	14038908	FBgn0014967_hopper	antisense	harwich.ovary:0.1071,F1.ovary:0.1000
chr2L	14039652	14040152	FBgnnnnnnnn_HMS-Beagle2	antisense	F2.ovary:0.0667
chr2L	14052539	14053039	FBgn0000481_Doc	sense	F2.ovary:0.0192
chr2L	14075073	14075107	FBgn0001283_jockey	sense	W1.ovary:0.8909,F2.ovary:0.2381,F1.ovary:0.1579
chr2L	14075995	14076079	FBgn0000652_F-element	sense	harwich.ovary:0.9500,F2.ovary:0.0238,F1.ovary:0.1364
chr2L	14083185	14083685	FBgn0001210_hobo	sense	F2.ovary:0.0962
chr2L	14084788	14084791	FBgn0001210_hobo	antisense	W1.ovary:0.9487,F2.ovary:0.1875,F1.ovary:0.0400
chr2L	14127175	14127675	FBgn0000155_roo	antisense	W1.ovary:0.0141
chr2L	14139285	14139290	FBgn0001210_hobo	antisense	harwich.ovary:0.4474,F1.ovary:0.1613
chr2L	14152259	14152759	FBgn0063431_gypsy6	sense	W1.ovary:0.0167
chr2L	14161243	14161743	FBgn0000481_Doc	antisense	F1.ovary:0.0185
chr2L	14192197	14192697	FBgn0000005_297	sense	F1.ovary:0.0159
chr2L	14192313	14192318	FBgn0005384_3S18	sense	harwich.ovary:0.1091,F1.ovary:0.0127
chr2L	14204526	14204634	FBgn0002698_mdg3	sense	harwich.ovary:0.3235
chr2L	14206346	14206846	FBgn0001283_jockey	sense	W1.ovary:0.0133
chr2L	14212733	14213233	FBgn0000481_Doc	sense	F1.ovary:0.0172
chr2L	14274289	14274789	FBgn0003122_pogo	antisense	harwich.ovary:0.2692,F1.ovary:0.1600
chr2L	14289414	14289914	FBgn0000481_Doc	sense	F1.ovary:0.0179
chr2L	14297051	14297551	FBgn0042682_Rt1b	antisense	F1.ovary:0.0286
chr2L	14301546	14302046	FBgn0001283_jockey	antisense	F2.ovary:0.0208
chr2L	14333265	14333765	FBgn0010302_Burdock	sense	F2.ovary:0.1077
chr2L	14333404	14333405	FBgn0000349_copia	sense	F2.ovary:0.3600,F1.ovary:0.0606
chr2L	14372422	14372922	FBgn0000349_copia	antisense	W1.ovary:0.0096
chr2L	14374262	14374762	FBgn0026065_Idefix	antisense	W1.ovary:0.0115
chr2L	14426540	14427040	FBgn0001207_HMS-Beagle	antisense	W1.ovary:0.0154
chr2L	14439298	14439798	FBgn0003908_R1A1-element	antisense	W1.ovary:0.0161
chr2L	14452403	14452409	FBgn0063919_Max-element	sense	harwich.ovary:0.9000,F2.ovary:0.0189,F1.ovary:0.2609
chr2L	14490366	14490382	FBgn0003055_P-element	sense	harwich.ovary:0.6667
chr2L	14490509	14490569	FBgn0003055_P-element	sense	harwich.ovary:0.1875,F1.ovary:0.0278
chr2L	14490514	14490609	FBgn0003055_P-element	antisense	F2.ovary:0.0800
chr2L	14490805	14490847	FBgn0003055_P-element	sense	harwich.ovary:0.5000,F1.ovary:0.1034
chr2L	14496309	14496809	FBgn0010302_Burdock	sense	F1.ovary:0.0192
chr2L	14525144	14525644	FBgn0003007_opus	antisense	W1.ovary:0.0110
chr2L	14556633	14557133	FBgn0000155_roo	sense	F1.ovary:0.0200
chr2L	14573760	14574260	FBgn0003007_opus	antisense	harwich.ovary:0.2885
chr2L	14591200	14591700	FBgn0000155_roo	antisense	F2.ovary:0.0455
chr2L	14597221	14597721	FBgn0003519_Stalker	antisense	W1.ovary:0.0064
chr2L	14597221	14597721	FBgn0063897_Stalker4	antisense	W1.ovary:0.0064
chr2L	14598034	14598534	FBgn0000652_F-element	antisense	W1.ovary:0.0159
chr2L	14602538	14602575	FBgn0003007_opus	sense	harwich.ovary:0.8235,F1.ovary:0.1538
chr2L	14651524	14652024	FBgn0003007_opus	sense	W1.ovary:0.6471
chr2L	14697644	14698144	FBgn0005384_3S18	sense	F2.ovary:0.0169
chr2L	14723049	14723067	FBgn0000652_F-element	antisense	harwich.ovary:0.9556,F2.ovary:0.7000,F1.ovary:0.7692
chr2L	14731732	14732232	FBgn0000155_roo	antisense	F1.ovary:0.0263
chr2L	14744734	14745234	FBgn0026065_Idefix	sense	harwich.ovary:0.0833
chr2L	14765226	14765345	FBgn0000155_roo	sense	harwich.ovary:0.1471,F1.ovary:0.0222
chr2L	14789515	14789517	FBgn0000349_copia	antisense	W1.ovary:1.0000,F2.ovary:0.1613,F1.ovary:0.1364
chr2L	14828575	14829075	FBgn0063782_accord2	antisense	harwich.ovary:0.0244
chr2L	14859606	14859608	FBgn0010302_Burdock	sense	harwich.ovary:0.9811,F2.ovary:0.0606,F1.ovary:0.5000
chr2L	14874781	14875281	FBgn0000006_412	sense	harwich.ovary:0.1250
chr2L	14903748	14904248	FBgn0063433_gypsy4	sense	F1.ovary:0.0625
chr2L	14950899	14951399	FBgn0000155_roo	sense	harwich.ovary:0.0233
chr2L	14982735	14982743	FBgn0000006_412	sense	W1.ovary:0.8767,F2.ovary:0.8974,F1.ovary:0.2941
chr2L	15003700	15003716	FBgn0000652_F-element	sense	W1.ovary:0.9697,F2.ovary:0.9038,F1.ovary:0.2917
chr2L	15034936	15035436	FBgn0003055_P-element	sense	harwich.ovary:0.0200,F1.ovary:0.0357
chr2L	15062489	15062703	FBgn0003055_P-element	antisense	harwich.ovary:0.0714
chr2L	15098729	15099229	FBgn0063917_McClintock	sense	F2.ovary:0.3077
chr2L	15151463	15151498	FBgn0001210_hobo	antisense	F1.ovary:0.0976
chr2L	15153845	15154345	FBgn0000481_Doc	antisense	harwich.ovary:0.0222
chr2L	15180602	15180671	FBgn0005673_1360	sense	harwich.ovary:1.0000,F1.ovary:0.1786
chr2L	15203157	15203657	FBgn0005773_Bari1	sense	F2.ovary:0.0217
chr2L	15203460	15203960	FBgn0002697_mdg1	sense	F1.ovary:0.0370
chr2L	15212874	15213145	FBgn0000155_roo	sense	harwich.ovary:0.9859,W1.ovary:1.0000,F2.ovary:0.9615,F1.ovary:0.6731
chr2L	15228572	15228598	FBgn0003490_springer	antisense	F1.ovary:0.0500
chr2L	15260401	15260901	FBgn0026065_Idefix	sense	F2.ovary:0.0263
chr2L	15264656	15265156	FBgn0003055_P-element	antisense	F1.ovary:0.0256
chr2L	15271573	15272073	FBgn0063504_G5	antisense	F1.ovary:0.0244
chr2L	15272721	15272734	FBgn0000155_roo	antisense	harwich.ovary:1.0000,F2.ovary:0.1087,F1.ovary:0.5400
chr2L	15296617	15297117	FBgn0003122_pogo	sense	harwich.ovary:0.2727,F1.ovary:0.0286
chr2L	15333646	15333654	FBgn0003055_P-element	antisense	harwich.ovary:0.7931,W1.ovary:0.0128,F2.ovary:0.0732,F1.ovary:0.4167
chr2L	15333763	15334263	FBgn0003055_P-element	antisense	harwich.ovary:0.0339,F1.ovary:0.0435
chr2L	15333838	15333981	FBgn0003055_P-element	sense	F2.ovary:0.0312,F1.ovary:0.0357
chr2L	15375222	15375722	FBgn0063429_invader2	antisense	F1.ovary:0.0455
chr2L	15381826	15382326	FBgn0000481_Doc	sense	F2.ovary:0.0323
chr2L	15389685	15390043	FBgn0000481_Doc	sense	W1.ovary:0.0441
chr2L	15464858	15465358	FBgn0002697_mdg1	antisense	harwich.ovary:0.9200,F1.ovary:0.3889
chr2L	15480345	15480845	FBgn0000481_Doc	antisense	F2.ovary:0.0172
chr2L	15488376	15488876	FBgn0000004_17.6	antisense	W1.ovary:0.1515
chr2L	15519461	15519554	FBgn0003122_pogo	antisense	harwich.ovary:0.1667,F1.ovary:0.0233
chr2L	15547308	15547808	FBgn0003908_R1A1-element	antisense	F1.ovary:0.0238
chr2L	15593470	15593970	FBgn0000004_17.6	antisense	harwich.ovary:0.0196
chr2L	15601035	15601535	FBgn0000006_412	antisense	F2.ovary:0.0278
chr2L	15627794	15628294	FBgn0014947_flea	sense	W1.ovary:0.0147
chr2L	15743186	15743686	FBgn0001210_hobo	sense	F1.ovary:0.0278
chr2L	15762324	15762824	FBgn0003055_P-element	sense	F2.ovary:0.0588
chr2L	15762744	15762757	FBgn0003055_P-element	antisense	harwich.ovary:0.1071,F1.ovary:0.2174
chr2L	15804637	15805137	FBgn0001167_gypsy	antisense	W1.ovary:0.0145
chr2L	15864356	15864517	FBgn0001283_jockey	sense	F1.ovary:0.1923
chr2L	15866763	15866818	FBgn0026065_Idefix	sense	harwich.ovary:0.3704
chr2L	15866941	15867441	FBgn0063429_invader2	sense	F1.ovary:0.0278
chr2L	15873661	15873666	FBgn0005384_3S18	sense	harwich.ovary:0.8980,F2.ovary:0.0500,F1.ovary:0.2558
chr2L	15876304	15876804	FBgn0000155_roo	antisense	W1.ovary:0.0118
chr2L	15883554	15884054	FBgn0014947_flea	sense	W1.ovary:0.0263
chr2L	15883807	15884307	FBgn0042231_X-element	sense	F2.ovary:0.0500
chr2L	15884901	15885058	FBgn0003122_pogo	sense	F1.ovary:0.1020
chr2L	15902565	15903065	FBgn0043055_Ivk	antisense	W1.ovary:0.0488,F2.ovary:0.0270
chr2L	15921550	15922050	FBgn0040267_Transpac	antisense	W1.ovary:0.0139
chr2L	15931013	15931015	FBgn0001207_HMS-Beagle	antisense	W1.ovary:0.9872,F2.ovary:0.7857,F1.ovary:0.3846
chr2L	15936354	15936854	FBgn0001249_I-element	antisense	F1.ovary:0.0312
chr2L	15940067	15940567	FBgn0000652_F-element	antisense	harwich.ovary:0.0357
chr2L	15947493	15947655	FBgn0000481_Doc	antisense	W1.ovary:0.1250
chr2L	15975082	15975166	FBgn0001210_hobo	antisense	F1.ovary:0.1628
chr2L	15994193	15994204	FBgn0000481_Doc	antisense	W1.ovary:0.9032,F2.ovary:0.6286,F1.ovary:0.3000
chr2L	16019269	16019769	FBgn0003519_Stalker	sense	F1.ovary:0.0101
chr2L	16019269	16019769	FBgn0063897_Stalker4	sense	F1.ovary:0.0101
chr2L	16023913	16024413	FBgn0003007_opus	sense	W1.ovary:0.9535
chr2L	16024204	16024207	FBgn0000155_roo	sense	W1.ovary:0.9890,F2.ovary:0.8983,F1.ovary:0.2245
chr2L	16025399	16025463	FBgn0005673_1360	antisense	W1.ovary:0.9697,F2.ovary:0.8519,F1.ovary:0.0714
chr2L	16042657	16043157	FBgn0003055_P-element	sense	F1.ovary:0.0217
chr2L	16097036	16097536	FBgn0014947_flea	sense	W1.ovary:0.0164
chr2L	16103322	16103822	FBgn0063427_invader4	antisense	W1.ovary:0.0149
chr2L	16105133	16105633	FBgn0003908_R1A1-element	sense	harwich.ovary:0.0179
chr2L	16107640	16107669	FBgn0000481_Doc	antisense	W1.ovary:1.0000,F2.ovary:0.8462,F1.ovary:0.2791
chr2L	16135606	16136106	FBgn0002698_mdg3	antisense	F1.ovary:0.0294
chr2L	16177855	16178006	FBgn0003122_pogo	antisense	harwich.ovary:0.1304,F1.ovary:0.0238
chr2L	16197915	16198103	FBgn0003007_opus	sense	W1.ovary:1.0000,F2.ovary:0.6250,F1.ovary:0.0741
chr2L	16206839	16206845	FBgn0000155_roo	sense	W1.ovary:0.9697,F2.ovary:0.8421,F1.ovary:0.4286
chr2L	16213484	16213490	FBgn0000005_297	antisense	W1.ovary:1.0000,F2.ovary:0.8400,F1.ovary:0.2000
chr2L	16234369	16234869	FBgn0003055_P-element	antisense	F2.ovary:0.0196
chr2L	16247417	16247423	FBgn0000652_F-element	sense	harwich.ovary:0.9574,F2.ovary:0.0566,F1.ovary:0.3889
chr2L	16266104	16266604	FBgn0063533_Doc3-element	sense	W1.ovary:0.0130
chr2L	16377168	16377668	FBgn0001210_hobo	antisense	W1.ovary:0.0141
chr2L	16380284	16380784	FBgn0001210_hobo	antisense	F1.ovary:0.1818
chr2L	16383775	16384017	FBgn0003122_pogo	antisense	harwich.ovary:0.8333
chr2L	16391606	16392106	FBgn0003909_R2-element	antisense	W1.ovary:0.0938
chr2L	16406368	16406868	FBgn0046110_Juan	sense	F2.ovary:0.0233
chr2L	16410874	16410889	FBgn0000155_roo	sense	F2.ovary:0.1463,F1.ovary:0.0263
chr2L	16426022	16426148	FBgn0063919_Max-element	sense	harwich.ovary:0.7812,F1.ovary:0.3750
chr2L	16443474	16443974	FBgn0043969_diver	sense	W1.ovary:0.0112
chr2L	16553924	16553992	FBgn0010302_Burdock	sense	W1.ovary:0.2273
chr2L	16572087	16572098	FBgn0000481_Doc	antisense	W1.ovary:0.6667,F2.ovary:0.7500
chr2L	16605864	16605904	FBgn0000652_F-element	sense	harwich.ovary:1.0000,F2.ovary:0.0366,F1.ovary:0.5745
chr2L	16619258	16619758	FBgn0000638_FB	antisense	harwich.ovary:0.9688,F2.ovary:0.1270,F1.ovary:0.3684
chr2L	16619763	16620263	FBgn0000638_FB	sense	harwich.ovary:0.9706,F2.ovary:0.1129,F1.ovary:0.4146
chr2L	16637160	16637660	FBgn0000349_copia	sense	F2.ovary:0.0784
chr2L	16642779	16643279	FBgn0000155_roo	antisense	W1.ovary:0.0182
chr2L	16663771	16663901	FBgn0003122_pogo	sense	harwich.ovary:0.1000,F2.ovary:0.0625
chr2L	16671932	16672432	FBgn0000638_FB	antisense	W1.ovary:0.0139
chr2L	16679640	16680140	FBgn0003055_P-element	sense	F1.ovary:0.0526
chr2L	16680286	16680786	FBgn0003055_P-element	sense	F1.ovary:0.0227
chr2L	16690481	16690981	FBgn0003055_P-element	antisense	F1.ovary:0.0303
chr2L	16690482	16690663	FBgn0003055_P-element	sense	F2.ovary:0.0169
chr2L	16708186	16708686	FBgn0000155_roo	sense	W1.ovary:0.0571
chr2L	16733692	16734192	FBgn0000155_roo	sense	W1.ovary:0.0154
chr2L	16742634	16742670	FBgn0045970_Tabor	sense	harwich.ovary:0.8857,W1.ovary:0.0143,F2.ovary:0.1351,F1.ovary:0.7561
chr2L	16754083	16754583	FBgn0003519_Stalker	sense	W1.ovary:0.0072
chr2L	16754083	16754583	FBgn0063897_Stalker4	sense	W1.ovary:0.0072
chr2L	16759031	16759531	FBgn0003909_R2-element	antisense	W1.ovary:0.0130
chr2L	16801806	16802306	FBgn0063455_Stalker2	antisense	W1.ovary:0.0128
chr2L	16845075	16845575	FBgn0003122_pogo	sense	F2.ovary:0.0196
chr2L	16847222	16847722	FBgn0002697_mdg1	sense	F1.ovary:0.0185
chr2L	16913598	16914098	FBgn0003908_R1A1-element	antisense	F1.ovary:0.0172
chr2L	16929847	16930347	FBgn0000155_roo	antisense	W1.ovary:0.0152
chr2L	16972476	16972976	FBgn0063503_G6	sense	F1.ovary:0.0204
chr2L	16999397	16999897	FBgn0001249_I-element	antisense	F1.ovary:0.0175
chr2L	17005236	17005736	FBgn0000155_roo	antisense	W1.ovary:0.0156
chr2L	17015917	17016417	FBgn0010302_Burdock	sense	W1.ovary:0.0227
chr2L	17020295	17020299	FBgn0003122_pogo	sense	harwich.ovary:0.6471,F1.ovary:0.0526
chr2L	17021611	17022111	FBgn0003122_pogo	antisense	harwich.ovary:0.1250,F1.ovary:0.0294
chr2L	17054097	17054597	FBgn0063433_gypsy4	sense	harwich.ovary:0.0217
chr2L	17075655	17075919	FBgn0002697_mdg1	sense	harwich.ovary:1.0000,F1.ovary:0.7500
chr2L	17089915	17089921	FBgn0043055_Ivk	antisense	W1.ovary:1.0000,F2.ovary:0.8846,F1.ovary:0.0541
chr2L	17107080	17107327	FBgn0002697_mdg1	sense	W1.ovary:0.3684,F2.ovary:0.5385,F1.ovary:0.0909
chr2L	17126999	17127004	FBgn0000155_roo	antisense	W1.ovary:0.9851,F2.ovary:0.9429,F1.ovary:0.3571
chr2L	17162927	17162938	FBgn0000652_F-element	antisense	W1.ovary:1.0000,F2.ovary:0.6500,F1.ovary:0.1818
chr2L	17170454	17170954	FBgn0000005_297	antisense	F1.ovary:0.0233
chr2L	17189552	17189793	FBgn0000155_roo	sense	F1.ovary:0.0588
chr2L	17196800	17196813	FBgn0001283_jockey	sense	harwich.ovary:0.9500,F2.ovary:0.0588,F1.ovary:0.4865
chr2L	17220030	17220335	FBgn0003490_springer	sense	W1.ovary:0.0645
chr2L	17226588	17227088	FBgn0000155_roo	antisense	W1.ovary:0.0189
chr2L	17245733	17246233	FBgn0003908_R1A1-element	sense	F1.ovary:0.0417
chr2L	17249120	17249620	FBgn0000155_roo	antisense	W1.ovary:0.0270
chr2L	17250761	17250786	FBgn0003122_pogo	sense	W1.ovary:0.9773,F2.ovary:0.8125,F1.ovary:0.4167
chr2L	17251844	17252344	FBgn0043969_diver	antisense	W1.ovary:0.0167
chr2L	17253173	17253673	FBgn0000638_FB	antisense	F1.ovary:0.0370
chr2L	17269183	17269261	FBgn0003490_springer	sense	W1.ovary:0.1207
chr2L	17312282	17312285	FBgn0010302_Burdock	sense	W1.ovary:0.9750,F2.ovary:0.9362,F1.ovary:0.1667
chr2L	17314810	17314818	FBgn0063455_Stalker2	sense	harwich.ovary:0.9821,F2.ovary:0.1346,F1.ovary:0.6610
chr2L	17320826	17321326	FBgn0069343_TAHRE	sense	W1.ovary:0.0179
chr2L	17404189	17404689	FBgn0000155_roo	sense	F1.ovary:0.0213
chr2L	17407931	17408431	FBgn0063436_gtwin	sense	W1.ovary:0.0139
chr2L	17423363	17423375	FBgn0042682_Rt1b	antisense	harwich.ovary:0.9853,F2.ovary:0.0370,F1.ovary:0.5429
chr2L	17429245	17429745	FBgn0003490_springer	sense	W1.ovary:0.0122
chr2L	17430698	17430813	FBgn0000005_297	antisense	harwich.ovary:0.9767,F2.ovary:0.0172,F1.ovary:0.3810
chr2L	17464211	17464711	FBgn0000155_roo	sense	F1.ovary:0.0435
chr2L	17495987	17496487	FBgn0044355_Quasimodo	antisense	W1.ovary:0.0132
chr2L	17525069	17525569	FBgn0000155_roo	sense	W1.ovary:0.0127
chr2L	17574397	17574592	FBgn0014967_hopper	antisense	W1.ovary:1.0000,F2.ovary:0.8846,F1.ovary:0.2273
chr2L	17584194	17584240	FBgn0003122_pogo	antisense	harwich.ovary:0.3636,F1.ovary:0.0256
chr2L	17584860	17585360	FBgn0003908_R1A1-element	antisense	W1.ovary:0.0143
chr2L	17590852	17591352	FBgn0003908_R1A1-element	antisense	W1.ovary:0.0120
chr2L	17602307	17602807	FBgn0040267_Transpac	sense	F2.ovary:0.0270
chr2L	17603199	17603699	FBgn0046110_Juan	antisense	F2.ovary:0.0250
chr2L	17609298	17609356	FBgn0046110_Juan	sense	W1.ovary:1.0000,F2.ovary:0.9048,F1.ovary:0.4167
chr2L	17643153	17643653	FBgn0026065_Idefix	antisense	W1.ovary:0.0172
chr2L	17678722	17679222	FBgnnnnnnnn_HMS-Beagle2	sense	F2.ovary:0.0175
chr2L	17715039	17715539	FBgn0000481_Doc	sense	harwich.ovary:0.0192
chr2L	17723426	17723926	FBgn0001210_hobo	sense	F1.ovary:0.0263
chr2L	17775512	17776012	FBgn0005384_3S18	sense	harwich.ovary:0.0227
chr2L	17778375	17778875	FBgn0003007_opus	sense	W1.ovary:0.0147
chr2L	17778393	17778541	FBgn0003055_P-element	sense	harwich.ovary:0.0256,F1.ovary:0.0400
chr2L	17799876	17800376	FBgn0003122_pogo	sense	harwich.ovary:0.3000,F1.ovary:0.3750
chr2L	17800247	17800747	FBgn0003122_pogo	antisense	harwich.ovary:0.3333,F2.ovary:0.9048
chr2L	17800436	17800448	FBgn0000155_roo	sense	W1.ovary:0.9867,F2.ovary:0.9500,F1.ovary:0.4800
chr2L	17848035	17848166	FBgn0010302_Burdock	sense	W1.ovary:0.0862
chr2L	17853037	17853537	FBgn0010302_Burdock	sense	W1.ovary:0.0323
chr2L	17865188	17865202	FBgn0001249_I-element	antisense	harwich.ovary:0.1698,F1.ovary:0.0250
chr2L	17866886	17867174	FBgn0010302_Burdock	sense	W1.ovary:0.2759
chr2L	17881785	17881789	FBgn0043969_diver	antisense	harwich.ovary:0.2564,F1.ovary:0.1500
chr2L	17883789	17884289	FBgn0004082_Tirant	sense	F1.ovary:0.0732
chr2L	17889369	17889372	FBgn0063447_accord	antisense	W1.ovary:1.0000,F2.ovary:0.8500,F1.ovary:0.3143
chr2L	17911505	17912005	FBgn0063782_accord2	sense	W1.ovary:0.0357
chr2L	17933700	17934200	FBgn0000155_roo	antisense	F2.ovary:0.0256
chr2L	17933830	17934330	FBgn0000155_roo	sense	F1.ovary:0.0196
chr2L	17936945	17936952	FBgn0010302_Burdock	antisense	W1.ovary:0.9726,F2.ovary:0.8537,F1.ovary:0.2778
chr2L	17946103	17946104	FBgn0001283_jockey	sense	W1.ovary:0.7895,F2.ovary:0.7857,F1.ovary:0.2500
chr2L	17957237	17957250	FBgn0000005_297	antisense	harwich.ovary:1.0000,F2.ovary:0.1304,F1.ovary:0.6316
chr2L	17957297	17957797	FBgn0000652_F-element	sense	F1.ovary:0.0294
chr2L	17974023	17974523	FBgn0003908_R1A1-element	antisense	F1.ovary:0.0200
chr2L	18011977	18012477	FBgn0003055_P-element	antisense	F2.ovary:0.0370
chr2L	18027099	18027599	FBgn0000652_F-element	sense	F1.ovary:0.2414
chr2L	18035531	18035543	FBgn0010302_Burdock	antisense	W1.ovary:0.9915,F2.ovary:0.8444,F1.ovary:0.2273
chr2L	18040704	18040821	FBgn0003122_pogo	antisense	F2.ovary:0.7273,F1.ovary:0.2857
chr2L	18087986	18088486	FBgn0000481_Doc	antisense	W1.ovary:0.0152
chr2L	18115545	18116045	FBgn0003908_R1A1-element	antisense	W1.ovary:0.0116
chr2L	18118504	18119004	FBgn0000481_Doc	antisense	F1.ovary:0.0200
chr2L	18139004	18139504	FBgn0044355_Quasimodo	antisense	harwich.ovary:0.0175
chr2L	18179788	18179793	FBgn0001283_jockey	sense	harwich.ovary:0.5000,W1.ovary:0.8500,F2.ovary:1.0000,F1.ovary:0.3333
chr2L	18212033	18212035	FBgn0001283_jockey	antisense	harwich.ovary:0.1628,F1.ovary:0.0476
chr2L	18212176	18212180	FBgn0005384_3S18	sense	harwich.ovary:0.3056,F1.ovary:0.0714
chr2L	18213649	18214030	FBgn0001210_hobo	sense	F1.ovary:0.0600
chr2L	18216919	18217419	FBgn0040267_Transpac	sense	W1.ovary:0.0152
chr2L	18238120	18238620	FBgn0000652_F-element	antisense	F2.ovary:0.0185
chr2L	18246507	18247007	FBgn0003055_P-element	sense	F1.ovary:0.0217
chr2L	18261074	18261574	FBgn0003908_R1A1-element	sense	W1.ovary:0.0192
chr2L	18278799	18278851	FBgn0001283_jockey	sense	harwich.ovary:0.2778,F1.ovary:0.3810
chr2L	18281331	18281343	FBgn0000652_F-element	sense	harwich.ovary:0.2069,F1.ovary:0.0333
chr2L	18290677	18291177	FBgn0000481_Doc	antisense	F2.ovary:0.0500
chr2L	18293172	18293672	FBgn0000481_Doc	sense	W1.ovary:0.0227
chr2L	18302458	18302958	FBgn0000155_roo	sense	F1.ovary:0.3333
chr2L	18302750	18303250	FBgn0000199_blood	sense	F1.ovary:0.3714
chr2L	18312008	18312012	FBgn0000155_roo	antisense	W1.ovary:1.0000,F2.ovary:0.6897,F1.ovary:0.4151
chr2L	18314099	18314599	FBgn0000481_Doc	antisense	F2.ovary:0.0244
chr2L	18319672	18320172	FBgn0003055_P-element	sense	F1.ovary:0.0930
chr2L	18321405	18321905	FBgn0003519_Stalker	antisense	F1.ovary:0.0095
chr2L	18321405	18321905	FBgn0063897_Stalker4	antisense	F1.ovary:0.0095
chr2L	18345831	18345849	FBgn0000481_Doc	sense	W1.ovary:0.9677,F2.ovary:0.8095,F1.ovary:0.2778
chr2L	18383340	18383840	FBgn0003122_pogo	antisense	W1.ovary:0.0152
chr2L	18402442	18402942	FBgn0003490_springer	sense	W1.ovary:0.0164
chr2L	18413784	18414284	FBgn0063431_gypsy6	antisense	harwich.ovary:0.0204
chr2L	18504122	18504622	FBgn0000481_Doc	sense	F1.ovary:0.0323
chr2L	18508566	18509066	FBgn0000155_roo	antisense	W1.ovary:0.0137
chr2L	18526491	18526991	FBgn0000638_FB	antisense	harwich.ovary:0.3182
chr2L	18533145	18533183	FBgn0001283_jockey	antisense	F1.ovary:0.0625
chr2L	18538460	18538550	FBgn0000481_Doc	antisense	harwich.ovary:0.4355,F2.ovary:0.1346,F1.ovary:0.5238
chr2L	18564239	18564739	FBgn0003908_R1A1-element	sense	W1.ovary:0.0952
chr2L	18570022	18570522	FBgn0000638_FB	antisense	harwich.ovary:0.1449,W1.ovary:1.0000,F2.ovary:0.2000,F1.ovary:0.0323
chr2L	18570402	18570902	FBgn0000638_FB	sense	harwich.ovary:0.1449,F2.ovary:0.1818,F1.ovary:0.2258
chr2L	18571370	18571454	FBgn0010302_Burdock	sense	W1.ovary:0.0615
chr2L	18612945	18612953	FBgn0063436_gtwin	antisense	harwich.ovary:0.9825,W1.ovary:0.0147,F2.ovary:0.0400,F1.ovary:0.3333
chr2L	18642314	18642814	FBgn0000155_roo	antisense	W1.ovary:0.0441
chr2L	18651132	18651632	FBgn0000155_roo	sense	W1.ovary:0.0125
chr2L	18660747	18661247	FBgn0000481_Doc	antisense	F2.ovary:0.0833
chr2L	18693689	18694189	FBgn0000481_Doc	antisense	F2.ovary:0.0145
chr2L	18695053	18695553	FBgn0000155_roo	antisense	harwich.ovary:0.0172
chr2L	18705265	18705765	FBgn0000006_412	sense	W1.ovary:0.0938
chr2L	18724897	18725397	FBgn0000481_Doc	antisense	F2.ovary:0.1081
chr2L	18734664	18735164	FBgn0003007_opus	sense	harwich.ovary:0.0722
chr2L	18734736	18734737	FBgn0000155_roo	sense	harwich.ovary:0.1402,F1.ovary:0.1250
chr2L	18739797	18740297	FBgn0001207_HMS-Beagle	antisense	F1.ovary:0.0222
chr2L	18749602	18749617	FBgn0000652_F-element	sense	harwich.ovary:0.9722,F2.ovary:0.0833,F1.ovary:0.2857
chr2L	18757816	18758316	FBgn0045970_Tabor	antisense	F1.ovary:0.0270
chr2L	18781021	18781521	FBgn0063919_Max-element	sense	F1.ovary:0.0213
chr2L	18784209	18784709	FBgn0000155_roo	sense	W1.ovary:0.0111
chr2L	18797307	18797807	FBgn0000155_roo	antisense	W1.ovary:0.0102
chr2L	18827609	18828109	FBgn0003908_R1A1-element	antisense	W1.ovary:0.0152
chr2L	18844147	18844647	FBgn0000155_roo	antisense	F2.ovary:0.0175
chr2L	18851656	18852156	FBgn0043055_Ivk	sense	F2.ovary:0.0227
chr2L	18862026	18862526	FBgn0000481_Doc	antisense	F1.ovary:0.0263
chr2L	18878597	18879097	FBgn0003908_R1A1-element	sense	W1.ovary:0.0133
chr2L	18892173	18892186	FBgn0002697_mdg1	sense	W1.ovary:0.9825,F2.ovary:0.5556,F1.ovary:0.4194
chr2L	18907910	18907912	FBgn0040267_Transpac	antisense	harwich.ovary:0.7347,W1.ovary:0.0132,F2.ovary:0.0370,F1.ovary:0.2449
chr2L	18927782	18927831	FBgn0003122_pogo	antisense	F2.ovary:0.4000,F1.ovary:0.0345
chr2L	18929184	18929684	FBgn0022937_Circe	antisense	F1.ovary:0.0312
chr2L	18932391	18932428	FBgn0000155_roo	sense	harwich.ovary:0.7963,F1.ovary:0.3721
chr2L	18947906	18948406	FBgn0000652_F-element	antisense	W1.ovary:0.0135
chr2L	18980707	18981070	FBgn0003122_pogo	sense	F2.ovary:0.0204,F1.ovary:0.0200
chr2L	19006521	19007021	FBgn0000006_412	sense	W1.ovary:0.0139
chr2L	19016065	19016565	FBgn0003490_springer	antisense	F1.ovary:0.0286
chr2L	19018876	19018975	FBgn0042682_Rt1b	antisense	harwich.ovary:0.7429,F1.ovary:0.2692
chr2L	19069640	19069647	FBgn0000155_roo	sense	harwich.ovary:0.0385
chr2L	19078466	19078966	FBgn0063447_accord	antisense	F1.ovary:0.0345
chr2L	19082396	19082405	FBgn0040267_Transpac	antisense	F2.ovary:0.1087,F1.ovary:0.5000
chr2L	19088605	19088685	FBgn0014947_flea	sense	F2.ovary:0.0189,F1.ovary:0.0263
chr2L	19142523	19142526	FBgn0000481_Doc	antisense	harwich.ovary:0.8889,F2.ovary:0.0588,F1.ovary:0.0667
chr2L	19163452	19163952	FBgn0004082_Tirant	antisense	F2.ovary:0.0385,F1.ovary:0.0541
chr2L	19165279	19165353	FBgn0001283_jockey	antisense	F2.ovary:0.0500,F1.ovary:0.0513
chr2L	19165930	19166131	FBgn0004082_Tirant	sense	F2.ovary:0.0513
chr2L	19183795	19183806	FBgn0002697_mdg1	antisense	harwich.ovary:0.7000,F2.ovary:0.0545,F1.ovary:0.4516
chr2L	19189921	19190421	FBgn0003055_P-element	antisense	harwich.ovary:0.0200
chr2L	19190232	19190427	FBgn0003055_P-element	sense	F1.ovary:0.0667
chr2L	19212312	19212319	FBgn0003007_opus	antisense	harwich.ovary:1.0000,F2.ovary:0.0270,F1.ovary:0.3415
chr2L	19217578	19217603	FBgn0000481_Doc	antisense	harwich.ovary:1.0000,F2.ovary:0.0877,F1.ovary:0.6071
chr2L	19224883	19225383	FBgn0000155_roo	antisense	W1.ovary:0.0128
chr2L	19251813	19252313	FBgn0063917_McClintock	sense	harwich.ovary:0.0169
chr2L	19268271	19268771	FBgn0002949_NOF	sense	F1.ovary:0.0227
chr2L	19270291	19270299	FBgn0000481_Doc	sense	W1.ovary:1.0000,F2.ovary:0.6596,F1.ovary:0.1143
chr2L	19297215	19297715	FBgn0003519_Stalker	antisense	W1.ovary:0.0065
chr2L	19297215	19297715	FBgn0063897_Stalker4	antisense	W1.ovary:0.0065
chr2L	19305488	19305988	FBgn0005773_Bari1	sense	F2.ovary:0.0182
chr2L	19311793	19312293	FBgn0003007_opus	antisense	W1.ovary:0.0312
chr2L	19320487	19320497	FBgn0046110_Juan	antisense	W1.ovary:0.9861,F2.ovary:0.6750,F1.ovary:0.1600
chr2L	19330938	19330973	FBgn0003122_pogo	antisense	harwich.ovary:0.2069,F1.ovary:0.1333
chr2L	19332459	19332465	FBgn0014947_flea	sense	W1.ovary:1.0000,F2.ovary:0.0345,F1.ovary:0.0606
chr2L	19359002	19359502	FBgn0000155_roo	antisense	W1.ovary:0.0109
chr2L	19359826	19360326	FBgn0042231_X-element	antisense	F1.ovary:0.0238
chr2L	19360850	19360854	FBgn0014947_flea	sense	W1.ovary:0.9737
chr2L	19363988	19364263	FBgn0000224_BS	sense	harwich.ovary:0.6000,F1.ovary:0.2963
chr2L	19366053	19366171	FBgn0000652_F-element	antisense	W1.ovary:0.1765
chr2L	19371339	19372088	FBgn0005773_Bari1	sense	W1.ovary:1.0000,F2.ovary:0.7586,F1.ovary:0.5263
chr2L	19372002	19372249	FBgn0000481_Doc	sense	harwich.ovary:1.0000,F2.ovary:0.3182
chr2L	19453799	19453917	FBgn0003122_pogo	sense	harwich.ovary:0.2051,F2.ovary:0.0169,F1.ovary:0.0909
chr2L	19454969	19455469	FBgn0000652_F-element	sense	F1.ovary:0.0303
chr2L	19458763	19458767	FBgn0005673_1360	antisense	F2.ovary:0.1053,F1.ovary:0.2368
chr2L	19464470	19464970	FBgn0000006_412	antisense	W1.ovary:0.0161
chr2L	19465456	19465956	FBgnnnnnnnn_HMS-Beagle2	sense	F1.ovary:0.0526
chr2L	19472559	19473059	FBgn0061485_rover	sense	F2.ovary:0.0119
chr2L	19482408	19482908	FBgn0003490_springer	antisense	F1.ovary:0.0976
chr2L	19508030	19508530	FBgn0003055_P-element	sense	F1.ovary:0.0213
chr2L	19519842	19520342	FBgn0003055_P-element	sense	harwich.ovary:0.1316
chr2L	19528128	19528628	FBgn0000155_roo	antisense	W1.ovary:0.0120
chr2L	19562902	19563402	FBgn0003055_P-element	sense	F1.ovary:0.0182
chr2L	19617318	19617818	FBgn0003007_opus	sense	W1.ovary:0.0156
chr2L	19618808	19618829	FBgn0001283_jockey	sense	W1.ovary:0.9878,F2.ovary:0.7234,F1.ovary:0.2500
chr2L	19630021	19630034	FBgn0001210_hobo	antisense	F2.ovary:0.1724,F1.ovary:0.2093
chr2L	19632129	19632629	FBgn0001210_hobo	sense	W1.ovary:0.0133
chr2L	19635029	19635042	FBgn0014947_flea	sense	W1.ovary:0.9268
chr2L	19648373	19648873	FBgn0003055_P-element	antisense	F1.ovary:0.0400
chr2L	19648737	19648762	FBgn0000481_Doc	antisense	W1.ovary:0.9268,F1.ovary:0.1034
chr2L	19650266	19650766	FBgn0046110_Juan	antisense	W1.ovary:0.0179
chr2L	19723954	19724454	FBgn0063429_invader2	sense	F1.ovary:0.0233
chr2L	19741030	19741032	FBgn0001283_jockey	antisense	harwich.ovary:0.6857,F2.ovary:0.0980,F1.ovary:0.2000
chr2L	19746885	19747385	FBgn0000155_roo	sense	F1.ovary:0.0222
chr2L	19762351	19762851	FBgn0000005_297	antisense	F2.ovary:0.0294
chr2L	19764412	19764912	FBgn0003055_P-element	antisense	F1.ovary:0.0196
chr2L	19771484	19771984	FBgn0000155_roo	sense	F2.ovary:0.0145
chr2L	19786438	19786938	FBgn0000638_FB	antisense	W1.ovary:0.9231
chr2L	19786934	19787434	FBgn0000638_FB	sense	W1.ovary:0.9286,F1.ovary:0.0435
chr2L	19806636	19806646	FBgn0000349_copia	sense	W1.ovary:0.9798,F2.ovary:0.8039,F1.ovary:0.4865
chr2L	19829734	19830234	FBgn0002698_mdg3	sense	W1.ovary:0.0149
chr2L	19838589	19839089	FBgn0000155_roo	sense	W1.ovary:0.1169
chr2L	19846196	19846696	FBgn0014947_flea	antisense	harwich.ovary:0.1818,F1.ovary:0.0952
chr2L	19933425	19933925	FBgn0000155_roo	sense	F2.ovary:0.0149
chr2L	19948393	19948893	FBgn0063429_invader2	antisense	W1.ovary:0.0116
chr2L	20033625	20034125	FBgn0003909_R2-element	antisense	harwich.ovary:0.0385
chr2L	20035066	20035307	FBgn0000155_roo	sense	W1.ovary:0.0492
chr2L	20072432	20072932	FBgn0042231_X-element	antisense	F2.ovary:0.2162,F1.ovary:0.0444
chr2L	20099900	20099912	FBgn0000652_F-element	antisense	harwich.ovary:0.4848,F2.ovary:0.0377,F1.ovary:0.1818
chr2L	20115596	20115606	FBgn0000481_Doc	sense	W1.ovary:0.8293,F2.ovary:0.3214,F1.ovary:0.0286
chr2L	20117143	20117643	FBgn0063428_invader3	sense	W1.ovary:0.2211,F2.ovary:0.2692
chr2L	20118001	20118327	FBgn0005673_1360	antisense	harwich.ovary:0.3571
chr2L	20126316	20126816	FBgn0000652_F-element	sense	W1.ovary:0.0133
chr2L	20148466	20148966	FBgn0000349_copia	antisense	harwich.ovary:0.0800,F2.ovary:0.0317,F1.ovary:0.0179
chr2L	20168959	20169459	FBgn0000481_Doc	antisense	harwich.ovary:0.0833
chr2L	20169220	20169456	FBgn0063428_invader3	sense	harwich.ovary:0.0833,F2.ovary:0.0133
chr2L	20174752	20174764	FBgn0000004_17.6	antisense	W1.ovary:0.9062,F2.ovary:0.4667
chr2L	20176776	20177276	FBgn0063428_invader3	sense	harwich.ovary:0.1429,W1.ovary:0.2500,F1.ovary:0.2727
chr2L	20199263	20199763	FBgn0063455_Stalker2	sense	W1.ovary:0.8125,F2.ovary:0.4706,F1.ovary:0.1500
chr2L	20200749	20200753	FBgn0063455_Stalker2	sense	W1.ovary:0.7179,F2.ovary:0.4444,F1.ovary:0.0833
chr2L	20202099	20202599	FBgn0063429_invader2	sense	F1.ovary:0.0286
chr2L	20204265	20204464	FBgn0063371_transib2	antisense	harwich.ovary:0.1905,W1.ovary:0.1765,F2.ovary:0.1343,F1.ovary:0.0667
chr2L	20204730	20205230	FBgn0002697_mdg1	antisense	F2.ovary:0.1282
chr2L	20210005	20210505	FBgn0000349_copia	antisense	harwich.ovary:0.0204
chr2L	20213834	20214334	FBgn0063428_invader3	antisense	F2.ovary:0.0111
chr2L	20217148	20217648	FBgn0003007_opus	antisense	harwich.ovary:0.0185
chr2L	20220300	20220800	FBgn0000155_roo	antisense	harwich.ovary:0.0270,F2.ovary:0.0278,F1.ovary:0.0286
chr2L	20227202	20227702	FBgn0000006_412	sense	W1.ovary:0.0115
chr2L	20229486	20229504	FBgn0001249_I-element	antisense	harwich.ovary:0.4318,F2.ovary:0.0435,F1.ovary:0.2000
chr2L	20244085	20244192	FBgn0002697_mdg1	antisense	harwich.ovary:0.1429,F1.ovary:0.0312
chr2L	20253219	20253251	FBgn0063507_G2	antisense	harwich.ovary:0.9722,F2.ovary:0.0250,F1.ovary:0.1923
chr2L	20268798	20268811	FBgn0001283_jockey	antisense	W1.ovary:1.0000,F2.ovary:0.7143,F1.ovary:0.4138
chr2L	20286912	20286920	FBgn0000652_F-element	sense	W1.ovary:0.9750,F2.ovary:0.7609,F1.ovary:0.4146
chr2L	20287509	20287519	FBgn0001283_jockey	antisense	harwich.ovary:0.5517,W1.ovary:0.0135,F1.ovary:0.2500
chr2L	20315238	20315738	FBgn0000349_copia	antisense	harwich.ovary:0.0196
chr2L	20315726	20316226	FBgn0000349_copia	sense	harwich.ovary:0.0909
chr2L	20328430	20328451	FBgn0000005_297	antisense	harwich.ovary:0.3469,F2.ovary:0.0222,F1.ovary:0.0833
chr2L	20330064	20330068	FBgn0000005_297	antisense	harwich.ovary:0.3750,W1.ovary:0.1000
chr2L	20336702	20337202	FBgn0010302_Burdock	sense	F1.ovary:0.0417
chr2L	20344348	20344359	FBgn0000652_F-element	antisense	harwich.ovary:0.5208,F1.ovary:0.1290
chr2L	20351334	20351834	FBgn0000638_FB	antisense	F2.ovary:0.0435
chr2L	20382995	20383495	FBgn0000006_412	sense	W1.ovary:0.0533
chr2L	20394354	20394854	FBgn0002697_mdg1	sense	harwich.ovary:0.2407,F1.ovary:0.0189
chr2L	20400152	20400652	FBgn0003490_springer	sense	W1.ovary:0.0125
chr2L	20447163	20447402	FBgn0010302_Burdock	sense	W1.ovary:0.0339
chr2L	20463536	20463536	FBgn0005384_3S18	sense	W1.ovary:0.8119,F2.ovary:0.6154,F1.ovary:0.3243
chr2L	20466495	20466517	FBgn0000481_Doc	antisense	harwich.ovary:0.4918,F2.ovary:0.0345,F1.ovary:0.0204
chr2L	20468220	20468220	FBgn0000199_blood	antisense	harwich.ovary:0.2105,F1.ovary:0.2500
chr2L	20523333	20523402	FBgn0003055_P-element	antisense	harwich.ovary:0.8679,F2.ovary:0.1071,F1.ovary:0.1944
chr2L	20530332	20530832	FBgn0063435_gypsy2	sense	F1.ovary:0.0588
chr2L	20530400	20530900	FBgn0042682_Rt1b	sense	W1.ovary:0.0169
chr2L	20570378	20570878	FBgn0026065_Idefix	antisense	harwich.ovary:0.7500,F1.ovary:0.8462
chr2L	20584454	20584954	FBgn0000155_roo	sense	W1.ovary:0.0179
chr2L	20618663	20618663	FBgn0000652_F-element	antisense	harwich.ovary:0.8929,F2.ovary:0.0714,F1.ovary:0.2727
chr2L	20629510	20629517	FBgn0000006_412	sense	W1.ovary:0.9577,F2.ovary:0.7872,F1.ovary:0.4655
chr2L	20656717	20657217	FBgn0000006_412	sense	W1.ovary:0.0137
chr2L	20701116	20701147	FBgn0000155_roo	sense	F2.ovary:0.4074,F1.ovary:0.1176
chr2L	20718776	20719276	FBgn0000155_roo	antisense	harwich.ovary:0.3404
chr2L	20726415	20726915	FBgn0000006_412	sense	F1.ovary:0.0196
chr2L	20729446	20729946	FBgn0001249_I-element	sense	F1.ovary:0.0357
chr2L	20759219	20759224	FBgn0010302_Burdock	sense	W1.ovary:0.9750,F2.ovary:0.5714,F1.ovary:0.1333
chr2L	20772169	20772669	FBgn0004082_Tirant	sense	harwich.ovary:0.0179
chr2L	20775279	20775779	FBgn0000006_412	antisense	W1.ovary:0.2763
chr2L	20789785	20790285	FBgn0000006_412	antisense	harwich.ovary:0.0312
chr2L	20812451	20812951	FBgn0061485_rover	antisense	W1.ovary:0.0141
chr2L	20819900	20819900	FBgn0002697_mdg1	sense	harwich.ovary:0.8333,F2.ovary:0.0238,F1.ovary:0.1111
chr2L	20820126	20820626	FBgn0000155_roo	sense	W1.ovary:0.0119
chr2L	20836809	20837309	FBgn0000155_roo	antisense	harwich.ovary:0.0156
chr2L	20841444	20841944	FBgn0063503_G6	sense	harwich.ovary:0.1279,F1.ovary:0.0417
chr2L	20853288	20853788	FBgnnnnnnnn_HMS-Beagle2	antisense	W1.ovary:0.0167
chr2L	20863793	20864293	FBgn0005773_Bari1	sense	F1.ovary:0.0147
chr2L	20875995	20876495	FBgn0000155_roo	sense	W1.ovary:0.0104
chr2L	20886880	20886884	FBgn0000481_Doc	sense	F2.ovary:0.0769,F1.ovary:0.0667
chr2L	20891050	20891296	FBgn0000481_Doc	sense	W1.ovary:0.1207
chr2L	20911251	20911266	FBgn0000155_roo	antisense	W1.ovary:1.0000,F2.ovary:0.7188,F1.ovary:0.3043
chr2L	20928183	20928229	FBgn0014947_flea	antisense	W1.ovary:1.0000
chr2L	20939566	20939569	FBgn0014967_hopper	sense	harwich.ovary:1.0000,F2.ovary:0.0984,F1.ovary:0.2308
chr2L	20942167	20942667	FBgn0004082_Tirant	sense	F1.ovary:0.0476
chr2L	20948075	20948090	FBgn0000155_roo	sense	harwich.ovary:0.1194,F1.ovary:0.0182
chr2L	20952530	20953030	FBgn0002697_mdg1	sense	F1.ovary:0.0200
chr2L	20970971	20971129	FBgn0042682_Rt1b	antisense	harwich.ovary:0.9714,W1.ovary:0.0256,F2.ovary:0.1364,F1.ovary:0.3143
chr2L	21001555	21001603	FBgn0000155_roo	antisense	harwich.ovary:0.1842
chr2L	21023492	21023992	FBgn0000155_roo	sense	harwich.ovary:0.9091,F2.ovary:0.6364,F1.ovary:0.6250
chr2L	21025367	21025867	FBgn0000638_FB	antisense	F1.ovary:0.0930
chr2L	21049921	21050421	FBgn0000638_FB	antisense	F2.ovary:0.0952,F1.ovary:0.0303
chr2L	21050423	21050923	FBgn0000638_FB	sense	F1.ovary:0.0156
chr2L	21065243	21065743	FBgn0000652_F-element	antisense	F2.ovary:0.0233
chr2L	21069666	21070166	FBgn0003055_P-element	antisense	F2.ovary:0.0833
chr2L	21089200	21089212	FBgn0014947_flea	antisense	W1.ovary:1.0000,F2.ovary:0.4524,F1.ovary:0.0909
chr2L	21105913	21105921	FBgn0063507_G2	sense	W1.ovary:0.9515,F2.ovary:0.7049,F1.ovary:0.2927
chr2L	21119663	21119801	FBgn0000155_roo	sense	harwich.ovary:0.0200
chr2L	21135881	21136381	FBgn0000481_Doc	antisense	W1.ovary:0.0103
chr2L	21167628	21168128	FBgn0003908_R1A1-element	sense	W1.ovary:0.0141
chr2L	21186744	21186892	FBgn0000005_297	antisense	W1.ovary:0.9855,F2.ovary:0.1818,F1.ovary:0.0455
chr2L	21249467	21249967	FBgn0000652_F-element	antisense	harwich.ovary:0.0179
chr2L	21250721	21250936	FBgn0003490_springer	antisense	W1.ovary:0.0875
chr2L	21263986	21264486	FBgn0000638_FB	antisense	F2.ovary:0.1143,F1.ovary:0.0233
chr2L	21264470	21264970	FBgn0000638_FB	sense	F2.ovary:0.0746
chr2L	21305077	21305092	FBgn0000155_roo	sense	W1.ovary:0.9794,F2.ovary:0.6905,F1.ovary:0.3333
chr2L	21317524	21317582	FBgn0003122_pogo	sense	harwich.ovary:0.6471,F2.ovary:0.0323,F1.ovary:0.7273
chr2L	21334046	21334546	FBgn0000155_roo	sense	harwich.ovary:0.1852
chr2L	21340654	21340670	FBgn0000652_F-element	antisense	F2.ovary:0.6607,F1.ovary:0.2069
chr2L	21359268	21359272	FBgn0000155_roo	sense	harwich.ovary:1.0000,F1.ovary:0.5588
chr2L	21362481	21362981	FBgn0000481_Doc	antisense	harwich.ovary:0.0175
chr2L	21364746	21365246	FBgn0000005_297	sense	F2.ovary:0.0137
chr2L	21371321	21371821	FBgn0000155_roo	sense	harwich.ovary:0.0164
chr2L	21381961	21381965	FBgn0000155_roo	antisense	W1.ovary:0.7857,F2.ovary:0.2000,F1.ovary:0.1111
chr2L	21408568	21408657	FBgn0002697_mdg1	sense	W1.ovary:0.7241,F2.ovary:0.0435
chr2L	21430443	21430943	FBgn0000155_roo	sense	F2.ovary:0.0085,F1.ovary:0.0058
chr2L	21440589	21441089	FBgn0000006_412	antisense	harwich.ovary:0.0092
chr2L	21537096	21537596	FBgn0000155_roo	antisense	W1.ovary:0.0182,F2.ovary:0.0031,F1.ovary:0.0110
chr2L	21544027	21544527	FBgn0003519_Stalker	antisense	harwich.ovary:0.0508,F1.ovary:0.0291
chr2L	21544029	21544529	FBgn0063897_Stalker4	antisense	harwich.ovary:0.0339,F1.ovary:0.0291
chr2L	21544610	21545110	FBgn0003519_Stalker	antisense	F1.ovary:0.0963
chr2L	21544610	21545110	FBgn0063897_Stalker4	antisense	F1.ovary:0.0963
chr2L	21545914	21545918	FBgn0000007_1731	antisense	F2.ovary:0.6531,F1.ovary:0.4783
chr2L	21546956	21547456	FBgn0000007_1731	antisense	F1.ovary:0.0385
chr2L	21569727	21570227	FBgn0062343_Dm88	antisense	harwich.ovary:0.6923,W1.ovary:0.9375,F2.ovary:1.0000
chr2L	21570232	21570732	FBgn0063897_Stalker4	antisense	harwich.ovary:0.0161
chr2L	21596440	21596473	FBgn0005384_3S18	sense	F2.ovary:0.7179,F1.ovary:0.7000
chr2L	21630324	21630363	FBgn0001249_I-element	antisense	W1.ovary:0.0952
chr2L	21665209	21665709	FBgn0005384_3S18	antisense	F1.ovary:0.2826
chr2L	21673570	21674070	FBgn0042231_X-element	antisense	harwich.ovary:0.0130
chr2L	21681966	21682466	FBgn0003055_P-element	antisense	F1.ovary:0.0286
chr2L	21706360	21706860	FBgn0000638_FB	sense	harwich.ovary:1.0000,W1.ovary:0.9333,F2.ovary:0.2692,F1.ovary:0.2273
chr2L	21706783	21707283	FBgn0000638_FB	antisense	F2.ovary:1.0000,F1.ovary:0.0625
chr2L	21708185	21708685	FBgn0003055_P-element	sense	F2.ovary:0.0476
chr2L	21727423	21727923	FBgn0000481_Doc	antisense	W1.ovary:0.0147
chr2L	21735036	21735536	FBgn0003007_opus	antisense	harwich.ovary:0.7143
chr2L	21735398	21735401	FBgn0000155_roo	antisense	harwich.ovary:0.7143,F2.ovary:0.0563,F1.ovary:0.5172
chr2L	21761311	21761344	FBgn0001283_jockey	antisense	harwich.ovary:0.0417
chr2L	21773632	21774132	FBgn0000155_roo	sense	F2.ovary:0.0145
chr2L	21797419	21797425	FBgn0001249_I-element	antisense	W1.ovary:0.8025,F2.ovary:0.0513,F1.ovary:0.0417
chr2L	21800669	21801169	FBgn0063440_baggins	antisense	harwich.ovary:0.0588
chr2L	21822214	21822714	FBgn0002698_mdg3	antisense	F1.ovary:0.0526
chr2L	21851603	21852103	FBgn0003055_P-element	sense	F2.ovary:0.0426
chr2L	21863391	21863395	FBgn0010302_Burdock	sense	F2.ovary:0.5000,F1.ovary:0.3171
chr2L	21873608	21873623	FBgn0000481_Doc	sense	W1.ovary:1.0000,F2.ovary:0.1200,F1.ovary:0.0714
chr2L	21887196	21887696	FBgn0001249_I-element	sense	F1.ovary:0.0227
chr2L	21892560	21893060	FBgn0000349_copia	antisense	W1.ovary:0.0506
chr2L	21895752	21895788	FBgn0000481_Doc	sense	harwich.ovary:1.0000,F2.ovary:0.1250,F1.ovary:0.4286
chr2L	21904592	21905092	FBgn0000155_roo	antisense	harwich.ovary:0.0149
chr2L	21924987	21925487	FBgn0064134_Bari2	antisense	harwich.ovary:0.5758
chr2L	21925448	21925449	FBgn0063919_Max-element	antisense	harwich.ovary:0.9701,F2.ovary:0.0256,F1.ovary:0.2812
chr2L	21950703	21950710	FBgn0001249_I-element	antisense	W1.ovary:0.9831,F1.ovary:0.1000
chr2L	21960018	21960031	FBgn0002698_mdg3	sense	F2.ovary:0.6154,F1.ovary:0.3500
chr2L	21965091	21965591	FBgn0046110_Juan	antisense	F1.ovary:0.0256
chr2L	21979963	21980463	FBgn0000481_Doc	antisense	W1.ovary:0.0152
chr2L	22045104	22045111	FBgn0001283_jockey	antisense	F2.ovary:0.3846,F1.ovary:0.1296
chr2L	22059727	22060227	FBgn0000006_412	antisense	W1.ovary:0.0120
chr2L	22062881	22062888	FBgn0063427_invader4	sense	harwich.ovary:1.0000,F2.ovary:0.0417,F1.ovary:0.5278
chr2L	22069603	22070103	FBgn0000006_412	sense	W1.ovary:0.0132
chr2L	22083898	22083912	FBgn0000652_F-element	antisense	F2.ovary:0.6939,F1.ovary:0.2444
chr2L	22087153	22087653	FBgn0000349_copia	sense	W1.ovary:0.0323
chr2L	22108695	22109195	FBgn0003490_springer	antisense	F1.ovary:0.0196
chr2L	22119337	22119837	FBgn0001181_HB	antisense	harwich.ovary:0.3636
chr2L	22132444	22132944	FBgn0000155_roo	antisense	W1.ovary:0.0119
chr2L	22133851	22134351	FBgn0022937_Circe	sense	F2.ovary:0.0208
chr2L	22141194	22141411	FBgn0000155_roo	antisense	harwich.ovary:0.7538,F2.ovary:0.1746,F1.ovary:0.1250
chr2L	22170980	22171096	FBgn0010302_Burdock	antisense	W1.ovary:0.0241
chr2L	22172534	22173034	FBgn0005673_1360	antisense	F1.ovary:0.3226
chr2L	22179659	22180159	FBgn0003908_R1A1-element	sense	W1.ovary:0.0139
chr2L	22187047	22187547	FBgn0003007_opus	sense	harwich.ovary:0.9474
chr2L	22187471	22187971	FBgn0061485_rover	antisense	harwich.ovary:0.9688,F2.ovary:0.4000
chr2L	22195458	22195958	FBgn0000652_F-element	sense	W1.ovary:0.0130
chr2L	22206895	22207395	FBgn0063503_G6	sense	harwich.ovary:0.2152,F2.ovary:0.2174,F1.ovary:0.2500
chr2L	22219261	22219507	FBgn0003055_P-element	sense	harwich.ovary:0.9500,F1.ovary:0.1053
chr2L	22219380	22219536	FBgn0003055_P-element	antisense	harwich.ovary:0.9697,F1.ovary:0.0833
chr2L	22230719	22231219	FBgn0000652_F-element	sense	F2.ovary:0.1765
chr2L	22231491	22231991	FBgn0000652_F-element	sense	F2.ovary:0.0333
chr2L	22236322	22236822	FBgn0000652_F-element	antisense	W1.ovary:0.1700,F2.ovary:0.0408,F1.ovary:0.0208
chr2L	22236571	22237071	FBgn0005673_1360	antisense	W1.ovary:0.0128
chr2L	22238032	22238532	FBgn0063369_transib4	antisense	F2.ovary:0.5000
chr2L	22252619	22253119	FBgn0001207_HMS-Beagle	antisense	W1.ovary:0.0119
chr2L	22270550	22271050	FBgn0003122_pogo	antisense	F1.ovary:0.0588
chr2L	22280522	22281022	FBgn0003007_opus	sense	F1.ovary:0.1034
chr2L	22284482	22284982	FBgn0000652_F-element	antisense	harwich.ovary:0.0154
chr2L	22313391	22313404	FBgn0000006_412	sense	harwich.ovary:1.0000,F1.ovary:0.5366
chr2L	22314827	22315327	FBgn0003490_springer	antisense	F2.ovary:0.0256
chr2L	22320780	22321280	FBgn0000652_F-element	sense	F1.ovary:0.1250
chr2L	22323234	22323734	FBgn0063431_gypsy6	sense	harwich.ovary:0.0351
chr2L	22336173	22336673	FBgn0005673_1360	antisense	F2.ovary:0.2000
chr2L	22338899	22339399	FBgn0002745_micropia	sense	harwich.ovary:0.0250
chr2L	22341400	22341404	FBgn0000155_roo	sense	harwich.ovary:1.0000,F2.ovary:0.1724,F1.ovary:0.2857
chr2L	22358088	22358173	FBgn0000652_F-element	sense	F2.ovary:0.6389,F1.ovary:0.1351
chr2L	22391671	22392171	FBgn0000652_F-element	sense	harwich.ovary:0.4000,W1.ovary:0.3026,F2.ovary:0.1471,F1.ovary:0.3864
chr2L	22392623	22393123	FBgn0000349_copia	sense	W1.ovary:0.0185
chr2L	22392791	22393291	FBgn0000481_Doc	antisense	W1.ovary:0.0536
chr2L	22399834	22400194	FBgn0005673_1360	antisense	harwich.ovary:0.5556,F2.ovary:0.0385,F1.ovary:0.2222
chr2L	22405555	22406055	FBgn0000638_FB	sense	F2.ovary:0.0476
chr2L	22424496	22424996	FBgn0003490_springer	sense	harwich.ovary:0.2222,F1.ovary:0.2381
chr2L	22424513	22425013	FBgn0063431_gypsy6	sense	W1.ovary:0.1667
chr2L	22438382	22438882	FBgn0000155_roo	sense	F1.ovary:0.2750
chr2L	22440146	22440646	FBgn0042231_X-element	antisense	F1.ovary:0.0222
chr2L	22453377	22453877	FBgn0000005_297	sense	harwich.ovary:0.0145
chr2L	22454939	22455439	FBgn0042231_X-element	sense	harwich.ovary:0.1566,F1.ovary:0.1887
chr2L	22455788	22456288	FBgn0001210_hobo	sense	W1.ovary:0.0196
chr2L	22472198	22472698	FBgn0040267_Transpac	sense	harwich.ovary:0.0208
chr2L	22482673	22483173	FBgn0042231_X-element	antisense	harwich.ovary:0.6154,F1.ovary:0.0857
chr2L	22489588	22489666	FBgn0000481_Doc	antisense	harwich.ovary:1.0000,F1.ovary:0.4615
chr2L	22497561	22498061	FBgn0000155_roo	sense	W1.ovary:0.3913,F2.ovary:0.0161
chr2L	22533050	22533550	FBgn0000006_412	antisense	F1.ovary:0.0169
chr2L	22533225	22533725	FBgn0000155_roo	sense	F1.ovary:0.0119
chr2L	22536129	22536629	FBgn0063427_invader4	sense	harwich.ovary:0.1605,F2.ovary:0.0182,F1.ovary:0.1429
chr2L	22539322	22539345	FBgn0004082_Tirant	sense	F1.ovary:0.0667
chr2L	22564462	22564962	FBgn0000155_roo	antisense	harwich.ovary:0.1429,W1.ovary:0.0208,F1.ovary:0.1000
chr2L	22578282	22578335	FBgn0000155_roo	antisense	harwich.ovary:0.9423,F2.ovary:0.0244,F1.ovary:0.4681
chr2L	22589155	22589171	FBgn0042231_X-element	sense	harwich.ovary:1.0000,F2.ovary:0.0667,F1.ovary:0.3030
chr2L	22624034	22624534	FBgn0063427_invader4	sense	F2.ovary:0.0164
chr2L	22630189	22630689	FBgn0000199_blood	antisense	F1.ovary:0.0169
chr2L	22637781	22638281	FBgn0063431_gypsy6	sense	harwich.ovary:0.0256,F1.ovary:0.0370
chr2L	22643140	22643640	FBgn0000155_roo	sense	W1.ovary:0.0123
chr2L	22650751	22650821	FBgn0010302_Burdock	antisense	F2.ovary:0.6667,F1.ovary:0.2174
chr2L	22652993	22653493	FBgn0043969_diver	antisense	F1.ovary:0.0192
chr2L	22657377	22657877	FBgn0045970_Tabor	sense	F1.ovary:0.0169
chr2L	22694511	22695011	FBgn0002697_mdg1	antisense	W1.ovary:0.0094
chr2L	22698741	22698744	FBgn0000349_copia	antisense	W1.ovary:0.9765,F2.ovary:0.0806
chr2L	22706874	22706945	FBgn0000155_roo	sense	harwich.ovary:0.9730
chr2L	22729090	22729590	FBgn0005773_Bari1	sense	F1.ovary:0.0556
chr2L	22749760	22750260	FBgn0063534_Doc2-element	antisense	harwich.ovary:0.0556,F1.ovary:0.0909
chr2L	22785645	22786145	FBgnnnnnnnn_HMS-Beagle2	sense	W1.ovary:0.1196,F1.ovary:0.0806
chr2L	22786511	22787011	FBgn0003519_Stalker	sense	harwich.ovary:0.0233
chr2L	22786511	22787011	FBgn0063897_Stalker4	sense	harwich.ovary:0.0233
chr2L	22802975	22803475	FBgn0003007_opus	sense	W1.ovary:0.0139
chr2L	22835209	22835709	FBgn0022937_Circe	antisense	W1.ovary:0.0100
chr2L	22847633	22848133	FBgn0003055_P-element	antisense	harwich.ovary:0.2500,F1.ovary:0.1176
chr2L	22871526	22872026	FBgn0005384_3S18	antisense	F1.ovary:0.0250
chr2L	22876324	22876824	FBgn0040267_Transpac	antisense	harwich.ovary:0.2063
chr2L	22897550	22898050	FBgn0000004_17.6	sense	F1.ovary:0.0263
chr2L	22902709	22903209	FBgn0000155_roo	sense	F2.ovary:0.4219
chr2L	22922526	22923026	FBgn0000481_Doc	sense	F2.ovary:0.3750
chr2L	22926780	22927280	FBgn0063503_G6	antisense	harwich.ovary:0.9310,F2.ovary:0.6667,F1.ovary:0.0517
chr2L	22928461	22928464	FBgn0000481_Doc	antisense	harwich.ovary:0.9355,F2.ovary:0.8333,F1.ovary:0.9091
chr2L	22930682	22931182	FBgn0046110_Juan	antisense	W1.ovary:0.2157,F2.ovary:0.0400,F1.ovary:0.0213
chr2L	22931196	22931696	FBgn0001207_HMS-Beagle	antisense	W1.ovary:0.2917,F2.ovary:0.2432
chr2L	22932037	22932537	FBgn0015786_Porto1	sense	F2.ovary:0.2222,F1.ovary:0.3800
chr2L	22938944	22939444	FBgn0005773_Bari1	sense	harwich.ovary:0.1207,F2.ovary:0.0323,F1.ovary:0.0645
chr2L	22946979	22947479	FBgn0005773_Bari1	antisense	harwich.ovary:0.0952,F1.ovary:0.0400
chr2L	22961631	22961638	FBgn0005673_1360	antisense	harwich.ovary:1.0000,F2.ovary:0.7586,F1.ovary:0.8286
chr2L	22978825	22979325	FBgn0063394_rooA	antisense	W1.ovary:0.0127
chr2L	22983769	22984269	FBgn0063394_rooA	sense	W1.ovary:0.0217
chr2L	22985713	22986213	FBgn0000638_FB	sense	W1.ovary:0.0536,F2.ovary:0.0400
chr2L	23002171	23002671	FBgn0005384_3S18	antisense	F2.ovary:0.0120
chr2LHet	18328	18828	FBgn0063919_Max-element	sense	W1.ovary:0.3333
chr2LHet	19276	19776	FBgn0002745_micropia	sense	harwich.ovary:0.1746,F1.ovary:0.0909
chr2LHet	19815	20315	FBgn0062343_Dm88	antisense	F2.ovary:0.0192
chr2LHet	34509	35009	FBgn0000155_roo	sense	W1.ovary:0.0128
chr2LHet	44530	45030	FBgn0003519_Stalker	sense	F2.ovary:0.0175
chr2LHet	44530	45030	FBgn0063897_Stalker4	sense	F2.ovary:0.0175
chr2LHet	48512	49012	FBgn0041728_Rt1a	antisense	F2.ovary:0.0909
chr2LHet	49870	50370	FBgn0022937_Circe	sense	F1.ovary:0.0357
chr2LHet	120764	121264	FBgn0063433_gypsy4	sense	harwich.ovary:0.0952
chr2LHet	131411	131911	FBgn0063427_invader4	sense	W1.ovary:0.0889
chr2LHet	141112	141612	FBgn0063429_invader2	sense	harwich.ovary:0.7500,F1.ovary:0.1905
chr2LHet	141282	141782	FBgn0063447_accord	sense	harwich.ovary:0.7826
chr2LHet	142410	142413	FBgn0063447_accord	sense	harwich.ovary:0.8261,W1.ovary:0.8864,F2.ovary:0.8636,F1.ovary:0.7231
chr2LHet	149515	150015	FBgn0002745_micropia	antisense	F2.ovary:0.0303
chr2LHet	151351	151354	FBgn0002745_micropia	antisense	harwich.ovary:1.0000,W1.ovary:0.9107,F2.ovary:1.0000,F1.ovary:1.0000
chr2LHet	152250	152254	FBgn0000199_blood	sense	harwich.ovary:1.0000,F2.ovary:0.0882,F1.ovary:0.3333
chr2LHet	157062	157562	FBgn0001207_HMS-Beagle	sense	W1.ovary:0.0196
chr2LHet	160726	160778	FBgn0002697_mdg1	antisense	harwich.ovary:0.0333,F2.ovary:0.0476,F1.ovary:0.0938
chr2LHet	162296	162796	FBgn0063454_Stalker3	antisense	harwich.ovary:0.2308,F2.ovary:0.1111,F1.ovary:0.2000
chr2LHet	163844	164344	FBgn0000224_BS	sense	F1.ovary:0.0217
chr2LHet	174733	175233	FBgn0005673_1360	sense	F2.ovary:0.0357,F1.ovary:0.0588
chr2LHet	175856	176356	FBgn0000155_roo	sense	F2.ovary:0.0200
chr2LHet	185973	186473	FBgn0010302_Burdock	antisense	harwich.ovary:0.0500,F2.ovary:0.0189
chr2LHet	197404	197904	FBgn0000652_F-element	antisense	W1.ovary:0.0625
chr2LHet	207608	208108	FBgn0003519_Stalker	antisense	W1.ovary:0.0118
chr2LHet	207608	208108	FBgn0063897_Stalker4	antisense	W1.ovary:0.0118
chr2LHet	213472	213972	FBgn0000652_F-element	sense	W1.ovary:0.0417
chr2LHet	248301	248371	FBgn0003122_pogo	sense	harwich.ovary:0.0952,F1.ovary:0.2581
chr2LHet	252824	253324	FBgn0063440_baggins	sense	F1.ovary:0.0169
chr2LHet	255491	255991	FBgn0063436_gtwin	sense	W1.ovary:0.0417,F1.ovary:0.2381
chr2LHet	276934	276987	FBgn0000199_blood	sense	F2.ovary:0.4348,F1.ovary:0.4571
chr2LHet	291529	292029	FBgn0063917_McClintock	sense	F2.ovary:0.0370
chr2LHet	297115	297615	FBgn0000349_copia	sense	W1.ovary:0.0435
chr2LHet	315571	316071	FBgn0005673_1360	sense	F1.ovary:0.0500
chr2LHet	316422	316922	FBgn0042682_Rt1b	antisense	W1.ovary:0.1739,F2.ovary:0.0500
chr2LHet	323023	323177	FBgn0063507_G2	antisense	W1.ovary:0.5714
chr2LHet	327140	327640	FBgn0003519_Stalker	antisense	harwich.ovary:0.2381
chr2LHet	327140	327640	FBgn0063897_Stalker4	antisense	harwich.ovary:0.2381
chr2LHet	336530	337030	FBgn0063919_Max-element	antisense	F1.ovary:0.1000
chr2LHet	337555	338055	FBgn0000652_F-element	sense	W1.ovary:0.0769
chr2LHet	355351	355851	FBgn0000652_F-element	antisense	F1.ovary:0.0172
chr2R	3778	4278	FBgn0002698_mdg3	sense	F2.ovary:0.0156
chr2R	28184	28684	FBgn0000155_roo	sense	W1.ovary:0.0122
chr2R	37836	38078	FBgn0003055_P-element	antisense	harwich.ovary:0.8462,F2.ovary:0.0312,F1.ovary:0.2381
chr2R	42727	42731	FBgn0000349_copia	sense	W1.ovary:0.9556,F2.ovary:0.0806,F1.ovary:0.0732
chr2R	47721	47723	FBgn0003007_opus	antisense	W1.ovary:0.9733,F1.ovary:0.0926
chr2R	50830	50861	FBgn0005673_1360	antisense	W1.ovary:0.9211,F2.ovary:0.1053,F1.ovary:0.0435
chr2R	69054	69554	FBgn0043969_diver	antisense	F2.ovary:0.0159
chr2R	72537	73037	FBgn0000004_17.6	antisense	F2.ovary:0.0172
chr2R	75376	75876	FBgn0003055_P-element	antisense	F1.ovary:0.0222
chr2R	80968	81468	FBgn0063455_Stalker2	sense	F1.ovary:0.0909
chr2R	93650	94150	FBgn0003519_Stalker	antisense	harwich.ovary:0.0081,F1.ovary:0.0110
chr2R	93650	94150	FBgn0063897_Stalker4	antisense	harwich.ovary:0.0081,F1.ovary:0.0110
chr2R	116371	116469	FBgn0000481_Doc	antisense	W1.ovary:0.9545,F2.ovary:0.0238,F1.ovary:0.0161
chr2R	122171	122336	FBgn0000481_Doc	sense	W1.ovary:0.0306
chr2R	184991	185037	FBgn0002697_mdg1	antisense	W1.ovary:0.3086,F2.ovary:0.0345
chr2R	208917	209417	FBgn0043055_Ivk	antisense	F1.ovary:0.0286
chr2R	215287	215787	FBgn0000349_copia	antisense	harwich.ovary:0.8065,F2.ovary:0.0179,F1.ovary:0.2000
chr2R	218251	218751	FBgn0063440_baggins	sense	W1.ovary:0.9091,F2.ovary:1.0000,F1.ovary:0.9091
chr2R	241957	242457	FBgn0063429_invader2	sense	F1.ovary:0.0345
chr2R	249029	249529	FBgn0014947_flea	antisense	F2.ovary:0.1569,F1.ovary:0.0222
chr2R	284652	285152	FBgn0063594_Cr1a	sense	harwich.ovary:0.1458,F1.ovary:0.1786
chr2R	307329	307829	FBgn0003122_pogo	sense	harwich.ovary:0.0385,F1.ovary:0.0152
chr2R	312585	312641	FBgn0000652_F-element	sense	F2.ovary:0.5200,F1.ovary:0.3571
chr2R	316725	317225	FBgn0000349_copia	sense	harwich.ovary:0.0189
chr2R	359377	359877	FBgn0000155_roo	sense	W1.ovary:0.0164
chr2R	391565	392065	FBgn0000155_roo	sense	W1.ovary:0.0115
chr2R	395186	395686	FBgn0063394_rooA	sense	F2.ovary:0.0833
chr2R	398455	398955	FBgn0000006_412	sense	W1.ovary:0.0122
chr2R	424849	425349	FBgn0063369_transib4	sense	harwich.ovary:0.9286,F2.ovary:0.5263,F1.ovary:0.6522
chr2R	434407	434907	FBgn0003055_P-element	antisense	F1.ovary:0.0435
chr2R	437303	437331	FBgn0004082_Tirant	antisense	F2.ovary:0.8182,F1.ovary:0.5806
chr2R	442317	442817	FBgn0000155_roo	sense	W1.ovary:0.1111
chr2R	445040	445540	FBgn0003909_R2-element	antisense	F1.ovary:0.0208
chr2R	447323	447823	FBgn0063433_gypsy4	sense	F1.ovary:0.0270
chr2R	450702	451202	FBgn0063430_invader1	antisense	W1.ovary:0.0244
chr2R	455270	455280	FBgn0000652_F-element	antisense	W1.ovary:0.8256,F2.ovary:0.0625
chr2R	476972	477472	FBgn0000652_F-element	sense	W1.ovary:0.3659
chr2R	479894	479900	FBgn0000652_F-element	antisense	W1.ovary:0.8679,F2.ovary:0.0385
chr2R	482727	483227	FBgn0003490_springer	sense	F1.ovary:0.1905
chr2R	493743	493773	FBgn0005673_1360	antisense	F2.ovary:0.6571,F1.ovary:0.1364
chr2R	514839	515339	FBgn0001167_gypsy	antisense	W1.ovary:0.0123
chr2R	516459	516959	FBgn0062343_Dm88	sense	F1.ovary:0.0435
chr2R	519888	520388	FBgn0026065_Idefix	sense	F2.ovary:0.0204
chr2R	538085	538585	FBgn0000652_F-element	sense	W1.ovary:0.2353,F2.ovary:0.0222
chr2R	541338	541581	FBgn0000652_F-element	antisense	W1.ovary:0.4737
chr2R	543413	543913	FBgn0000155_roo	sense	W1.ovary:0.0074
chr2R	558221	558290	FBgn0046110_Juan	sense	F2.ovary:0.1750,F1.ovary:0.0625
chr2R	561128	561133	FBgn0044355_Quasimodo	antisense	harwich.ovary:0.9535,W1.ovary:0.9857,F2.ovary:0.9130,F1.ovary:0.9615
chr2R	566570	567070	FBgn0003908_R1A1-element	antisense	W1.ovary:0.0125
chr2R	590460	590960	FBgn0000652_F-element	sense	F1.ovary:0.0217
chr2R	600414	600914	FBgn0003007_opus	sense	F1.ovary:0.0204
chr2R	622513	623013	FBgn0063594_Cr1a	sense	W1.ovary:0.0065
chr2R	633688	634188	FBgn0000006_412	sense	F1.ovary:0.0159
chr2R	641468	641968	FBgn0000155_roo	sense	W1.ovary:0.0159
chr2R	645843	646011	FBgn0042231_X-element	antisense	harwich.ovary:0.8571,F2.ovary:0.6957
chr2R	661927	662006	FBgn0000481_Doc	antisense	F2.ovary:0.1356,F1.ovary:0.1231
chr2R	663083	663583	FBgn0002745_micropia	sense	W1.ovary:0.0115
chr2R	667033	667533	FBgn0000007_1731	sense	W1.ovary:0.0127
chr2R	667418	667918	FBgn0044355_Quasimodo	antisense	harwich.ovary:0.4348,W1.ovary:0.0435
chr2R	667465	667965	FBgn0040267_Transpac	antisense	W1.ovary:0.0755
chr2R	702355	702855	FBgn0001207_HMS-Beagle	antisense	W1.ovary:0.0114
chr2R	731144	731183	FBgn0040267_Transpac	sense	F2.ovary:0.4615,F1.ovary:0.0811
chr2R	735829	735837	FBgn0000349_copia	antisense	F2.ovary:0.3571,F1.ovary:0.0714
chr2R	739581	740081	FBgn0000155_roo	sense	F2.ovary:0.0196
chr2R	740260	740760	FBgn0000481_Doc	antisense	W1.ovary:0.1053
chr2R	745017	745517	FBgn0000224_BS	sense	F2.ovary:0.0769,F1.ovary:0.1026
chr2R	747569	748069	FBgn0063394_rooA	sense	F2.ovary:0.6000
chr2R	751100	751600	FBgn0000155_roo	antisense	F2.ovary:0.0056,F1.ovary:0.0160
chr2R	751984	752484	FBgn0003908_R1A1-element	sense	W1.ovary:0.0006
chr2R	766462	766962	FBgn0067383_gypsy8	sense	W1.ovary:0.9778,F2.ovary:0.0526,F1.ovary:0.0323
chr2R	773349	773849	FBgn0000638_FB	antisense	F2.ovary:0.1429
chr2R	774781	774880	FBgn0014947_flea	antisense	W1.ovary:0.9706,F2.ovary:0.1148,F1.ovary:0.0370
chr2R	777791	777793	FBgn0063455_Stalker2	sense	harwich.ovary:0.9792,F2.ovary:0.0588,F1.ovary:0.3077
chr2R	784430	784930	FBgn0004082_Tirant	antisense	W1.ovary:0.0192
chr2R	786033	786533	FBgn0042231_X-element	sense	W1.ovary:0.0145
chr2R	799020	799520	FBgn0063429_invader2	sense	W1.ovary:0.1124
chr2R	823510	823549	FBgn0005673_1360	antisense	F2.ovary:0.1944,F1.ovary:0.0417
chr2R	829890	829903	FBgn0000481_Doc	antisense	F2.ovary:0.1562,F1.ovary:0.0380
chr2R	836186	836686	FBgn0003055_P-element	sense	harwich.ovary:0.0103
chr2R	843613	844113	FBgn0003909_R2-element	sense	F1.ovary:0.0068
chr2R	847889	847891	FBgn0045970_Tabor	sense	F2.ovary:0.4324,F1.ovary:0.1481
chr2R	853024	853154	FBgn0003490_springer	antisense	F2.ovary:0.1250
chr2R	853042	853047	FBgn0014947_flea	antisense	harwich.ovary:0.1596,F2.ovary:0.0333,F1.ovary:0.1648
chr2R	859814	860314	FBgn0000155_roo	sense	F1.ovary:0.0122
chr2R	861741	862241	FBgn0042682_Rt1b	sense	F1.ovary:0.0075
chr2R	863225	863725	FBgn0000481_Doc	sense	harwich.ovary:0.1897
chr2R	874579	875079	FBgn0063533_Doc3-element	sense	F1.ovary:0.0167
chr2R	892971	893471	FBgn0005673_1360	antisense	harwich.ovary:0.1714,F1.ovary:0.0889
chr2R	899560	900060	FBgn0005384_3S18	sense	F1.ovary:0.0169
chr2R	907326	907453	FBgn0000481_Doc	antisense	harwich.ovary:0.9722,F2.ovary:0.0968,F1.ovary:0.4872
chr2R	918513	918518	FBgn0000481_Doc	antisense	F2.ovary:0.1429,F1.ovary:0.0323
chr2R	920278	920778	FBgn0000481_Doc	antisense	W1.ovary:0.0143
chr2R	925287	925787	FBgn0003909_R2-element	antisense	harwich.ovary:0.0217
chr2R	928589	929089	FBgn0063430_invader1	antisense	harwich.ovary:0.9167,W1.ovary:0.0635,F1.ovary:0.0333
chr2R	962830	963330	FBgn0003908_R1A1-element	antisense	W1.ovary:0.8095
chr2R	964960	965460	FBgnnnnnnnn_HMS-Beagle2	sense	F2.ovary:0.0192
chr2R	987997	988497	FBgn0000481_Doc	sense	F2.ovary:0.0238
chr2R	994804	994824	FBgn0001207_HMS-Beagle	antisense	W1.ovary:0.1099,F2.ovary:0.0183,F1.ovary:0.0233
chr2R	998739	999239	FBgn0002698_mdg3	antisense	F2.ovary:0.7241,F1.ovary:0.2917
chr2R	1013851	1014351	FBgn0063534_Doc2-element	sense	harwich.ovary:0.0172
chr2R	1030720	1031220	FBgn0000652_F-element	sense	F1.ovary:0.0200
chr2R	1044231	1044731	FBgn0042682_Rt1b	sense	F1.ovary:0.0455
chr2R	1051579	1052079	FBgn0000481_Doc	antisense	W1.ovary:0.0370,F1.ovary:0.0312
chr2R	1058950	1059450	FBgn0003122_pogo	antisense	W1.ovary:1.0000,F2.ovary:0.0789,F1.ovary:0.0909
chr2R	1060681	1060683	FBgn0003519_Stalker	sense	F2.ovary:0.6000,F1.ovary:0.2667
chr2R	1060681	1060683	FBgn0063897_Stalker4	sense	F2.ovary:0.6000,F1.ovary:0.2667
chr2R	1066148	1066157	FBgn0002698_mdg3	antisense	harwich.ovary:0.8372,F2.ovary:0.5745,F1.ovary:0.8000
chr2R	1100384	1100884	FBgn0003908_R1A1-element	antisense	W1.ovary:0.0133
chr2R	1101096	1101103	FBgn0014947_flea	sense	harwich.ovary:0.8000,W1.ovary:0.0159,F1.ovary:0.1667
chr2R	1102529	1103029	FBgn0063440_baggins	sense	W1.ovary:0.9130
chr2R	1148588	1149088	FBgn0005384_3S18	sense	W1.ovary:0.0128
chr2R	1150135	1150635	FBgn0005673_1360	antisense	F2.ovary:0.3333,F1.ovary:0.3636
chr2R	1165267	1165767	FBgn0003490_springer	antisense	W1.ovary:0.0109
chr2R	1184199	1184206	FBgn0063919_Max-element	sense	harwich.ovary:1.0000,F2.ovary:0.0222,F1.ovary:0.5357
chr2R	1192014	1192514	FBgn0063534_Doc2-element	antisense	F2.ovary:0.0357,F1.ovary:0.0179
chr2R	1194184	1194684	FBgn0000638_FB	sense	F1.ovary:0.2105
chr2R	1266019	1266519	FBgn0063428_invader3	antisense	F2.ovary:0.6154
chr2R	1266649	1267149	FBgn0063428_invader3	antisense	W1.ovary:0.0400
chr2R	1289742	1290242	FBgn0063440_baggins	sense	harwich.ovary:0.1633,F1.ovary:0.0455
chr2R	1294061	1294561	FBgn0005673_1360	sense	harwich.ovary:0.4407,F2.ovary:0.1154,F1.ovary:0.1000
chr2R	1301362	1301862	FBgn0000155_roo	antisense	F2.ovary:0.0145
chr2R	1313505	1313640	FBgn0000481_Doc	antisense	W1.ovary:0.8625,F2.ovary:0.1395
chr2R	1346109	1346609	FBgn0000006_412	sense	harwich.ovary:0.1618
chr2R	1347428	1347928	FBgn0000004_17.6	sense	W1.ovary:0.0123
chr2R	1362085	1362585	FBgn0003122_pogo	sense	harwich.ovary:0.0141
chr2R	1486290	1486366	FBgn0063533_Doc3-element	antisense	W1.ovary:0.0714,F2.ovary:0.0368,F1.ovary:0.0147
chr2R	1496927	1497427	FBgn0001207_HMS-Beagle	antisense	W1.ovary:0.0164
chr2R	1505239	1505739	FBgn0063434_gypsy3	antisense	F1.ovary:0.0238
chr2R	1520861	1520863	FBgn0000006_412	sense	W1.ovary:0.9848,F2.ovary:0.5500,F1.ovary:0.5455
chr2R	1540908	1540963	FBgn0003122_pogo	sense	harwich.ovary:0.6061,W1.ovary:0.0114,F2.ovary:0.0345,F1.ovary:0.1724
chr2R	1542426	1542926	FBgn0063436_gtwin	sense	W1.ovary:0.0156
chr2R	1558616	1559116	FBgn0014947_flea	sense	harwich.ovary:0.2836
chr2R	1567153	1567653	FBgn0067380_invader6	antisense	W1.ovary:0.0143
chr2R	1579886	1579961	FBgn0003122_pogo	antisense	harwich.ovary:0.8077,F2.ovary:0.0476,F1.ovary:0.4324
chr2R	1580097	1580103	FBgn0000006_412	sense	W1.ovary:0.9500,F2.ovary:0.9189,F1.ovary:0.5143
chr2R	1602328	1602828	FBgn0003055_P-element	sense	harwich.ovary:0.0204
chr2R	1610201	1610304	FBgn0044355_Quasimodo	antisense	W1.ovary:0.8889,F2.ovary:0.7500,F1.ovary:0.5455
chr2R	1639429	1639440	FBgn0003490_springer	sense	W1.ovary:0.9813,F2.ovary:0.8974,F1.ovary:0.3514
chr2R	1644733	1645233	FBgn0000155_roo	antisense	W1.ovary:0.0133
chr2R	1662001	1662501	FBgn0000006_412	antisense	W1.ovary:0.1299
chr2R	1673244	1673374	FBgn0002698_mdg3	sense	harwich.ovary:0.0308
chr2R	1683829	1684329	FBgn0000006_412	antisense	F1.ovary:0.0156
chr2R	1697506	1698006	FBgn0000006_412	sense	W1.ovary:0.0130
chr2R	1698104	1698604	FBgn0004082_Tirant	sense	F2.ovary:0.0625
chr2R	1723454	1723954	FBgn0069343_TAHRE	antisense	F1.ovary:0.0217
chr2R	1724646	1725146	FBgn0000005_297	sense	W1.ovary:0.0159
chr2R	1737353	1737853	FBgn0001283_jockey	sense	W1.ovary:0.0192
chr2R	1748123	1748623	FBgn0000006_412	antisense	harwich.ovary:0.0385
chr2R	1806679	1807179	FBgn0001210_hobo	antisense	F1.ovary:0.0526
chr2R	1818503	1818515	FBgn0000155_roo	sense	W1.ovary:0.9880,F2.ovary:0.1111,F1.ovary:0.1628
chr2R	1819176	1819181	FBgn0000005_297	antisense	harwich.ovary:0.9787,F2.ovary:0.0435,F1.ovary:0.2727
chr2R	1831139	1831141	FBgn0002697_mdg1	antisense	W1.ovary:0.9000,F2.ovary:0.7500,F1.ovary:0.3600
chr2R	1832301	1832313	FBgn0000481_Doc	antisense	W1.ovary:0.0549
chr2R	1840648	1840669	FBgn0003122_pogo	sense	W1.ovary:0.9828,F2.ovary:1.0000
chr2R	1852188	1852688	FBgn0003908_R1A1-element	antisense	F2.ovary:0.0323
chr2R	1858253	1858753	FBgn0000481_Doc	sense	W1.ovary:0.0135
chr2R	1871079	1871182	FBgn0003122_pogo	antisense	harwich.ovary:0.9355,F1.ovary:0.7273
chr2R	1892891	1892899	FBgn0000652_F-element	antisense	harwich.ovary:0.9231,F2.ovary:0.0526
chr2R	1913959	1913977	FBgn0000155_roo	sense	F2.ovary:0.8043,F1.ovary:0.5143
chr2R	1926183	1926683	FBgn0003490_springer	sense	F1.ovary:0.0196
chr2R	1951885	1951902	FBgn0002697_mdg1	sense	harwich.ovary:0.9556,F2.ovary:0.1000,F1.ovary:0.4167
chr2R	1953041	1953541	FBgn0041728_Rt1a	antisense	W1.ovary:0.0139
chr2R	1973800	1974300	FBgn0044355_Quasimodo	sense	W1.ovary:0.0213
chr2R	1976293	1976793	FBgn0000006_412	antisense	F2.ovary:0.0128
chr2R	1994124	1994624	FBgn0000349_copia	antisense	F2.ovary:0.0182
chr2R	1998137	1998637	FBgn0000155_roo	antisense	W1.ovary:0.0132
chr2R	2019084	2019248	FBgn0003007_opus	sense	W1.ovary:0.0595
chr2R	2031190	2031690	FBgn0010302_Burdock	antisense	W1.ovary:0.0805
chr2R	2060467	2060643	FBgn0001249_I-element	antisense	F1.ovary:0.0303
chr2R	2090188	2090688	FBgn0063534_Doc2-element	antisense	W1.ovary:0.0189
chr2R	2109005	2109505	FBgn0003055_P-element	antisense	F1.ovary:0.0200
chr2R	2129033	2129533	FBgn0003055_P-element	antisense	F1.ovary:0.0227
chr2R	2130075	2130575	FBgn0000638_FB	antisense	harwich.ovary:0.9800,F2.ovary:0.0364,F1.ovary:0.1562
chr2R	2130582	2131082	FBgn0000638_FB	sense	harwich.ovary:0.9744,F1.ovary:0.0976
chr2R	2153955	2154455	FBgn0000007_1731	sense	F2.ovary:0.0156
chr2R	2158871	2158876	FBgn0063430_invader1	antisense	W1.ovary:0.7692,F2.ovary:0.0833,F1.ovary:0.0556
chr2R	2159336	2159836	FBgn0003519_Stalker	antisense	F1.ovary:0.0213
chr2R	2159336	2159836	FBgn0063897_Stalker4	antisense	F1.ovary:0.0213
chr2R	2159381	2159624	FBgn0003122_pogo	sense	F2.ovary:0.1463
chr2R	2165899	2166314	FBgn0000652_F-element	antisense	F1.ovary:0.0233
chr2R	2167748	2167835	FBgn0003007_opus	sense	W1.ovary:0.0677
chr2R	2172908	2172935	FBgn0042231_X-element	antisense	W1.ovary:0.8488,F2.ovary:0.0769,F1.ovary:0.1250
chr2R	2177066	2177566	FBgn0042682_Rt1b	antisense	F1.ovary:0.0256
chr2R	2177117	2177617	FBgn0063430_invader1	antisense	W1.ovary:0.1493,F2.ovary:0.2000
chr2R	2192198	2192698	FBgn0000004_17.6	antisense	F2.ovary:0.1905,F1.ovary:0.0667
chr2R	2194411	2194911	FBgn0000155_roo	sense	W1.ovary:0.0476
chr2R	2194453	2194953	FBgn0000155_roo	antisense	harwich.ovary:0.0149
chr2R	2199296	2199479	FBgn0003122_pogo	antisense	W1.ovary:0.3438,F2.ovary:0.0333
chr2R	2207666	2207936	FBgn0063507_G2	sense	F2.ovary:0.2000,F1.ovary:0.0870
chr2R	2213411	2213457	FBgn0043055_Ivk	sense	F2.ovary:0.5172,F1.ovary:0.0571
chr2R	2231485	2231985	FBgn0046110_Juan	sense	harwich.ovary:0.0250
chr2R	2240211	2240711	FBgn0062343_Dm88	antisense	harwich.ovary:0.0040
chr2R	2240565	2240758	FBgn0046110_Juan	sense	harwich.ovary:0.0189,F2.ovary:0.0303
chr2R	2268809	2269309	FBgn0000155_roo	antisense	harwich.ovary:0.0323,F1.ovary:0.0714
chr2R	2271828	2272328	FBgn0002745_micropia	antisense	W1.ovary:0.0769
chr2R	2273772	2274272	FBgn0063533_Doc3-element	sense	harwich.ovary:0.0256
chr2R	2282737	2283237	FBgn0000155_roo	sense	W1.ovary:0.0385
chr2R	2304345	2304845	FBgn0063430_invader1	antisense	W1.ovary:0.0192
chr2R	2305398	2305898	FBgn0063430_invader1	antisense	W1.ovary:0.1667
chr2R	2310719	2311269	FBgn0014967_hopper	antisense	W1.ovary:0.8571
chr2R	2315910	2316410	FBgn0063507_G2	sense	harwich.ovary:0.0619,F2.ovary:0.0135,F1.ovary:0.0741
chr2R	2316647	2317147	FBgn0005384_3S18	antisense	F1.ovary:0.0177
chr2R	2319846	2320346	FBgn0063430_invader1	sense	W1.ovary:0.0068
chr2R	2325245	2325745	FBgn0000155_roo	sense	harwich.ovary:0.0169
chr2R	2334081	2334581	FBgn0023131_ZAM	antisense	W1.ovary:0.4800
chr2R	2335770	2336270	FBgn0015945_GATE	sense	F2.ovary:0.2381
chr2R	2336290	2336790	FBgn0044355_Quasimodo	sense	F2.ovary:0.0227
chr2R	2346491	2346496	FBgn0003519_Stalker	sense	harwich.ovary:0.2381,F1.ovary:0.0405
chr2R	2346491	2346496	FBgn0063897_Stalker4	sense	harwich.ovary:0.2446,F1.ovary:0.0533
chr2R	2347514	2348014	FBgn0063435_gypsy2	antisense	harwich.ovary:0.1053
chr2R	2347736	2348236	FBgn0003490_springer	sense	F1.ovary:0.1078
chr2R	2353388	2353396	FBgn0005773_Bari1	sense	F2.ovary:0.6575,F1.ovary:0.3636
chr2R	2368087	2368587	FBgn0005673_1360	antisense	harwich.ovary:0.1296,F2.ovary:0.0200,F1.ovary:0.1111
chr2R	2370213	2370224	FBgn0063436_gtwin	antisense	harwich.ovary:0.8667,F2.ovary:0.0238,F1.ovary:0.4048
chr2R	2371931	2371935	FBgn0000155_roo	antisense	harwich.ovary:1.0000,F2.ovary:0.0250,F1.ovary:0.2162
chr2R	2378890	2378893	FBgn0003122_pogo	sense	harwich.ovary:0.9677,F2.ovary:0.8246,F1.ovary:0.8824
chr2R	2379745	2379751	FBgn0000349_copia	sense	F2.ovary:0.7027,F1.ovary:0.2593
chr2R	2381141	2381641	FBgn0000349_copia	sense	harwich.ovary:0.1667
chr2R	2427230	2427230	FBgn0000155_roo	antisense	W1.ovary:0.9905,F2.ovary:0.0714,F1.ovary:0.1316
chr2R	2441845	2442345	FBgn0005384_3S18	antisense	harwich.ovary:0.0085
chr2R	2500428	2500861	FBgn0003055_P-element	antisense	F2.ovary:0.0405
chr2R	2518900	2519400	FBgn0003055_P-element	antisense	F2.ovary:0.0727
chr2R	2533105	2533605	FBgn0004905_S-element	sense	F2.ovary:0.0208,F1.ovary:0.2424
chr2R	2644649	2645149	FBgn0003055_P-element	sense	harwich.ovary:0.1207
chr2R	2647601	2647784	FBgn0000652_F-element	sense	F2.ovary:0.0229
chr2R	2658968	2659468	FBgn0004904_TART-B	sense	F1.ovary:0.0303
chr2R	2664756	2665256	FBgn0026065_Idefix	sense	W1.ovary:0.0156
chr2R	2673257	2673275	FBgn0000481_Doc	antisense	W1.ovary:0.6761,F2.ovary:0.0690
chr2R	2674470	2674693	FBgn0001210_hobo	sense	W1.ovary:0.1159
chr2R	2676964	2677464	FBgn0000006_412	antisense	harwich.ovary:0.0182
chr2R	2678784	2678788	FBgn0000155_roo	sense	W1.ovary:0.9709,F2.ovary:0.0690,F1.ovary:0.0857
chr2R	2693423	2693427	FBgn0002698_mdg3	sense	harwich.ovary:0.9792,F2.ovary:0.0217,F1.ovary:0.5429
chr2R	2710590	2710609	FBgn0000652_F-element	sense	F2.ovary:0.2333,F1.ovary:0.2667
chr2R	2766801	2767301	FBgn0063919_Max-element	sense	F1.ovary:0.0196
chr2R	2777660	2778160	FBgn0002698_mdg3	sense	F1.ovary:0.0233
chr2R	2806633	2806637	FBgn0000155_roo	antisense	harwich.ovary:0.9767,W1.ovary:0.0154,F2.ovary:0.0769,F1.ovary:0.2500
chr2R	2830679	2831179	FBgn0000349_copia	sense	F1.ovary:0.0172
chr2R	2850668	2851168	FBgn0000349_copia	sense	W1.ovary:0.0147
chr2R	2871877	2871880	FBgnnnnnnnn_HMS-Beagle2	sense	W1.ovary:1.0000,F2.ovary:0.0882,F1.ovary:0.1429
chr2R	2879868	2879888	FBgn0003007_opus	antisense	W1.ovary:0.0714
chr2R	2925379	2925394	FBgn0000652_F-element	sense	harwich.ovary:0.9778,F2.ovary:0.0448,F1.ovary:0.3864
chr2R	2934767	2935267	FBgn0000481_Doc	sense	F1.ovary:0.0263
chr2R	2948533	2949033	FBgn0000481_Doc	sense	F1.ovary:0.0400
chr2R	2961837	2962337	FBgn0014947_flea	sense	F2.ovary:0.4667
chr2R	2969976	2969977	FBgn0000155_roo	sense	harwich.ovary:0.9808,F2.ovary:0.0185,F1.ovary:0.5208
chr2R	3017429	3017929	FBgn0003908_R1A1-element	sense	F2.ovary:0.0189
chr2R	3020880	3020894	FBgn0000155_roo	antisense	harwich.ovary:0.9565,F1.ovary:0.5098
chr2R	3024970	3024977	FBgn0000155_roo	sense	W1.ovary:1.0000,F2.ovary:0.0213,F1.ovary:0.1395
chr2R	3025373	3025873	FBgn0001210_hobo	sense	F1.ovary:0.1351
chr2R	3034588	3034656	FBgn0003055_P-element	sense	F2.ovary:0.0816
chr2R	3037245	3037321	FBgn0001249_I-element	antisense	harwich.ovary:0.7727,W1.ovary:0.0152,F2.ovary:0.0704,F1.ovary:0.1667
chr2R	3050287	3050787	FBgn0005773_Bari1	sense	W1.ovary:0.0156
chr2R	3120172	3120182	FBgn0001283_jockey	antisense	W1.ovary:1.0000,F2.ovary:0.2381,F1.ovary:0.0556
chr2R	3134459	3134463	FBgn0000349_copia	antisense	W1.ovary:0.9759,F2.ovary:0.0357,F1.ovary:0.0741
chr2R	3136422	3136922	FBgn0003908_R1A1-element	antisense	F2.ovary:0.0303
chr2R	3137688	3137692	FBgn0004082_Tirant	sense	W1.ovary:0.7069,F2.ovary:0.2105,F1.ovary:0.1053
chr2R	3141186	3141686	FBgn0000006_412	antisense	F1.ovary:0.0294
chr2R	3141627	3141728	FBgn0003055_P-element	antisense	F2.ovary:0.1176
chr2R	3142644	3143144	FBgn0004082_Tirant	sense	F2.ovary:0.0263
chr2R	3143356	3143364	FBgn0010302_Burdock	antisense	W1.ovary:0.9898,F2.ovary:0.1833,F1.ovary:0.1481
chr2R	3146024	3146524	FBgn0000006_412	sense	F1.ovary:0.0312
chr2R	3161804	3162304	FBgn0014947_flea	antisense	W1.ovary:0.0120
chr2R	3173974	3173985	FBgn0000155_roo	sense	W1.ovary:0.9868,F2.ovary:0.1071,F1.ovary:0.1522
chr2R	3189139	3189141	FBgn0000652_F-element	antisense	F2.ovary:0.0952,F1.ovary:0.0741
chr2R	3196020	3196520	FBgn0000155_roo	antisense	W1.ovary:0.0119
chr2R	3240644	3240650	FBgn0003122_pogo	antisense	harwich.ovary:1.0000,F2.ovary:0.0571,F1.ovary:0.2500
chr2R	3254871	3255371	FBgn0043969_diver	antisense	harwich.ovary:0.0217
chr2R	3306671	3307171	FBgn0000005_297	antisense	F1.ovary:0.0270
chr2R	3356380	3356880	FBgn0005384_3S18	sense	F2.ovary:0.0244
chr2R	3356462	3356962	FBgn0000638_FB	sense	W1.ovary:0.0130
chr2R	3401953	3402453	FBgn0000155_roo	antisense	W1.ovary:0.0137
chr2R	3409442	3409942	FBgn0000155_roo	antisense	F2.ovary:0.0435
chr2R	3418192	3418692	FBgn0003909_R2-element	antisense	F1.ovary:0.0312
chr2R	3428105	3428115	FBgn0003519_Stalker	antisense	harwich.ovary:0.3818,F2.ovary:0.1064,F1.ovary:0.3103
chr2R	3428105	3428115	FBgn0063897_Stalker4	antisense	harwich.ovary:0.4603,F2.ovary:0.1064,F1.ovary:0.3103
chr2R	3433781	3433827	FBgn0014967_hopper	antisense	F2.ovary:0.3902,F1.ovary:0.1915
chr2R	3450305	3450805	FBgn0000005_297	antisense	W1.ovary:0.4557,F2.ovary:0.1667,F1.ovary:0.1154
chr2R	3504321	3504821	FBgn0000155_roo	sense	W1.ovary:0.0128
chr2R	3505590	3505593	FBgn0001283_jockey	antisense	W1.ovary:0.9737,F2.ovary:0.0690
chr2R	3510169	3510669	FBgn0003055_P-element	sense	harwich.ovary:0.0278,F2.ovary:0.0227,F1.ovary:0.0294
chr2R	3510390	3510890	FBgn0003007_opus	sense	harwich.ovary:0.7500
chr2R	3510702	3510704	FBgn0003055_P-element	antisense	harwich.ovary:0.9070,F2.ovary:0.0714,F1.ovary:0.2973
chr2R	3581774	3582274	FBgn0000638_FB	antisense	F2.ovary:0.4324,F1.ovary:0.1026
chr2R	3582278	3582778	FBgn0000638_FB	sense	F2.ovary:0.4615,F1.ovary:0.1000
chr2R	3584762	3585262	FBgn0000638_FB	antisense	F2.ovary:0.0476
chr2R	3585168	3585668	FBgn0000638_FB	sense	F2.ovary:0.2500
chr2R	3586379	3586879	FBgn0003055_P-element	antisense	F2.ovary:0.0893
chr2R	3599826	3600326	FBgn0000155_roo	sense	W1.ovary:0.0816
chr2R	3601335	3601835	FBgn0002698_mdg3	sense	W1.ovary:0.0137
chr2R	3604122	3604622	FBgn0000199_blood	antisense	W1.ovary:0.0104
chr2R	3614667	3614675	FBgn0000224_BS	sense	W1.ovary:1.0000,F2.ovary:0.6923
chr2R	3614718	3614729	FBgn0001283_jockey	sense	harwich.ovary:0.9524,F1.ovary:0.2273
chr2R	3632647	3633147	FBgn0003055_P-element	sense	F1.ovary:0.0286
chr2R	3634329	3634331	FBgn0000006_412	sense	harwich.ovary:0.9706,W1.ovary:0.0156,F1.ovary:0.4419
chr2R	3635206	3635311	FBgn0000155_roo	antisense	W1.ovary:0.2805
chr2R	3641310	3641810	FBgn0010302_Burdock	antisense	W1.ovary:0.0250
chr2R	3647303	3647352	FBgn0003122_pogo	sense	F2.ovary:0.3958,F1.ovary:0.2222
chr2R	3657085	3657585	FBgn0046110_Juan	antisense	harwich.ovary:0.0182
chr2R	3657291	3657356	FBgn0000155_roo	antisense	W1.ovary:0.8889,F2.ovary:0.0870,F1.ovary:0.0541
chr2R	3662185	3662279	FBgn0043969_diver	sense	W1.ovary:1.0000,F2.ovary:0.3023,F1.ovary:0.1000
chr2R	3663317	3663817	FBgn0000006_412	antisense	F1.ovary:0.0208
chr2R	3676293	3676793	FBgn0000224_BS	sense	F2.ovary:0.0192
chr2R	3680377	3680877	FBgn0000155_roo	antisense	F1.ovary:0.0270
chr2R	3699830	3700330	FBgn0000155_roo	sense	W1.ovary:0.0135
chr2R	3726524	3726577	FBgn0003122_pogo	sense	harwich.ovary:1.0000,W1.ovary:0.0250,F2.ovary:0.0513,F1.ovary:0.2727
chr2R	3732943	3733015	FBgn0003007_opus	sense	W1.ovary:0.1481
chr2R	3756344	3756345	FBgn0043969_diver	antisense	F2.ovary:0.5800,F1.ovary:0.2222
chr2R	3763781	3764281	FBgn0004082_Tirant	antisense	harwich.ovary:0.0244
chr2R	3773388	3773888	FBgn0003055_P-element	antisense	F1.ovary:0.0256
chr2R	3777420	3777529	FBgn0003055_P-element	sense	harwich.ovary:0.0526
chr2R	3788386	3788442	FBgn0000652_F-element	sense	F2.ovary:0.5750
chr2R	3793524	3794024	FBgn0000199_blood	antisense	W1.ovary:0.0137
chr2R	3795289	3795789	FBgn0003490_springer	sense	W1.ovary:0.0128
chr2R	3798736	3798783	FBgn0000652_F-element	antisense	F2.ovary:0.4324,F1.ovary:0.2812
chr2R	3801425	3801453	FBgn0002697_mdg1	antisense	W1.ovary:0.9630,F2.ovary:0.0750,F1.ovary:0.0357
chr2R	3825428	3825928	FBgn0063533_Doc3-element	antisense	harwich.ovary:0.0556
chr2R	3830796	3830806	FBgn0002698_mdg3	antisense	W1.ovary:0.9802,F2.ovary:0.2558,F1.ovary:0.1628
chr2R	3847536	3847537	FBgn0010302_Burdock	sense	harwich.ovary:1.0000,W1.ovary:0.0200,F2.ovary:0.0541,F1.ovary:0.1538
chr2R	3887384	3887400	FBgn0000004_17.6	sense	W1.ovary:0.9691,F2.ovary:0.0784,F1.ovary:0.1613
chr2R	3943266	3943766	FBgn0063428_invader3	sense	W1.ovary:0.0159
chr2R	3945715	3945899	FBgn0014947_flea	sense	harwich.ovary:0.1373,F1.ovary:0.0303
chr2R	3946338	3946838	FBgn0000004_17.6	sense	W1.ovary:0.0167
chr2R	3949554	3950054	FBgn0010302_Burdock	sense	W1.ovary:0.8983
chr2R	3949857	3949873	FBgn0000349_copia	sense	W1.ovary:0.9649,F2.ovary:0.1228,F1.ovary:0.0392
chr2R	3950494	3950994	FBgn0042231_X-element	antisense	W1.ovary:0.0227
chr2R	3963972	3964472	FBgn0063504_G5	antisense	F1.ovary:0.0250
chr2R	3974420	3974427	FBgn0005673_1360	antisense	harwich.ovary:1.0000,F2.ovary:0.0222,F1.ovary:0.6042
chr2R	3991713	3992213	FBgn0005773_Bari1	sense	W1.ovary:0.0135
chr2R	4037283	4037783	FBgn0000155_roo	sense	W1.ovary:0.0130
chr2R	4039289	4039789	FBgn0002698_mdg3	sense	W1.ovary:0.0093
chr2R	4039739	4039949	FBgn0003055_P-element	sense	F2.ovary:0.0357
chr2R	4042492	4042992	FBgn0003055_P-element	antisense	harwich.ovary:0.0339
chr2R	4055361	4055861	FBgn0063919_Max-element	sense	W1.ovary:0.0137
chr2R	4062963	4063463	FBgn0000638_FB	antisense	F2.ovary:0.4286,F1.ovary:0.2857
chr2R	4063414	4063914	FBgn0000638_FB	sense	F2.ovary:0.4000
chr2R	4064241	4064275	FBgn0000349_copia	antisense	W1.ovary:1.0000,F2.ovary:0.3636,F1.ovary:0.0645
chr2R	4079998	4080498	FBgn0000638_FB	antisense	W1.ovary:1.0000,F2.ovary:0.0625
chr2R	4080511	4081011	FBgn0000638_FB	sense	W1.ovary:1.0000,F1.ovary:0.0444
chr2R	4096216	4096716	FBgn0001249_I-element	sense	W1.ovary:0.0430
chr2R	4107345	4107845	FBgn0044355_Quasimodo	antisense	F1.ovary:0.0238
chr2R	4133012	4133512	FBgn0000155_roo	antisense	F1.ovary:0.0714
chr2R	4145676	4145683	FBgn0003490_springer	sense	W1.ovary:0.9900,F1.ovary:0.0164
chr2R	4191664	4192164	FBgn0001283_jockey	sense	F1.ovary:0.1316
chr2R	4198388	4198393	FBgn0003122_pogo	antisense	W1.ovary:1.0000,F2.ovary:0.1111,F1.ovary:0.0263
chr2R	4201097	4201100	FBgn0000155_roo	sense	W1.ovary:1.0000,F2.ovary:0.2000,F1.ovary:0.1351
chr2R	4202159	4202284	FBgn0000155_roo	sense	F1.ovary:0.2162
chr2R	4213627	4213633	FBgn0000155_roo	sense	F2.ovary:0.8400,F1.ovary:0.4167
chr2R	4214497	4214997	FBgn0061485_rover	antisense	W1.ovary:0.0149
chr2R	4225622	4225631	FBgn0000481_Doc	sense	F2.ovary:0.3939,F1.ovary:0.0488
chr2R	4233541	4233552	FBgn0002698_mdg3	sense	harwich.ovary:1.0000,W1.ovary:0.9355,F2.ovary:0.1500,F1.ovary:0.4054
chr2R	4244054	4244554	FBgn0000155_roo	sense	F1.ovary:0.0513
chr2R	4264916	4264952	FBgn0005773_Bari1	antisense	F2.ovary:0.5926,F1.ovary:0.2286
chr2R	4294268	4294768	FBgn0000155_roo	sense	W1.ovary:0.0127
chr2R	4300617	4300622	FBgn0014947_flea	antisense	harwich.ovary:0.9286,W1.ovary:1.0000,F2.ovary:0.0469,F1.ovary:0.6129
chr2R	4303051	4303551	FBgn0000006_412	sense	W1.ovary:0.0179
chr2R	4329412	4329912	FBgn0014947_flea	sense	W1.ovary:0.0119
chr2R	4340837	4341337	FBgn0000481_Doc	antisense	harwich.ovary:0.0222
chr2R	4358267	4358767	FBgn0040267_Transpac	sense	F2.ovary:0.0312
chr2R	4361866	4361999	FBgn0003490_springer	sense	W1.ovary:0.1519
chr2R	4372461	4372961	FBgn0000155_roo	antisense	F2.ovary:0.0323
chr2R	4374534	4375034	FBgn0014947_flea	antisense	F2.ovary:0.0204
chr2R	4385625	4385643	FBgn0010302_Burdock	antisense	W1.ovary:1.0000,F2.ovary:0.1000,F1.ovary:0.2222
chr2R	4385750	4386250	FBgn0010302_Burdock	sense	F1.ovary:0.0169
chr2R	4389230	4389232	FBgn0003519_Stalker	sense	F2.ovary:0.6071,F1.ovary:0.1333
chr2R	4389230	4389232	FBgn0063897_Stalker4	sense	F2.ovary:0.6333,F1.ovary:0.1613
chr2R	4423104	4423604	FBgn0045970_Tabor	antisense	W1.ovary:0.0161
chr2R	4423282	4423303	FBgn0000652_F-element	antisense	F2.ovary:0.2500,F1.ovary:0.5769
chr2R	4423325	4423327	FBgn0003007_opus	sense	harwich.ovary:0.9556,F2.ovary:0.1250,F1.ovary:0.5909
chr2R	4449955	4450455	FBgn0002697_mdg1	antisense	W1.ovary:0.0588
chr2R	4452656	4453156	FBgn0000005_297	sense	W1.ovary:0.0161
chr2R	4455927	4455945	FBgn0000481_Doc	sense	harwich.ovary:0.9500,F2.ovary:0.0282,F1.ovary:0.2791
chr2R	4477049	4477549	FBgn0003908_R1A1-element	antisense	W1.ovary:0.0175
chr2R	4530444	4530458	FBgn0063534_Doc2-element	antisense	harwich.ovary:0.1333,F2.ovary:0.0870,F1.ovary:0.8261
chr2R	4537579	4538079	FBgn0000652_F-element	sense	harwich.ovary:0.0208
chr2R	4556352	4556377	FBgn0003055_P-element	sense	harwich.ovary:1.0000,W1.ovary:0.0164,F2.ovary:0.1176,F1.ovary:0.4231
chr2R	4558419	4558919	FBgn0000652_F-element	sense	F1.ovary:0.0227
chr2R	4595588	4596088	FBgn0000652_F-element	antisense	W1.ovary:0.0149
chr2R	4597031	4597531	FBgn0002949_NOF	antisense	F1.ovary:0.0263
chr2R	4623265	4623765	FBgn0003908_R1A1-element	sense	W1.ovary:0.0137
chr2R	4623285	4623286	FBgn0003055_P-element	sense	harwich.ovary:0.9804,F2.ovary:0.0312,F1.ovary:0.3462
chr2R	4626205	4626705	FBgn0063440_baggins	antisense	W1.ovary:0.0208
chr2R	4649996	4650002	FBgn0000652_F-element	sense	W1.ovary:0.9512,F1.ovary:0.0588
chr2R	4681841	4682341	FBgn0003908_R1A1-element	antisense	F1.ovary:0.0238
chr2R	4703102	4703602	FBgn0044355_Quasimodo	antisense	F2.ovary:0.0357
chr2R	4704863	4704873	FBgn0003490_springer	sense	harwich.ovary:1.0000,F2.ovary:0.0303,F1.ovary:0.2188
chr2R	4713563	4714063	FBgn0000006_412	sense	W1.ovary:0.0135
chr2R	4731899	4731900	FBgn0003007_opus	antisense	harwich.ovary:0.9649,F2.ovary:0.0714,F1.ovary:0.3846
chr2R	4758832	4758851	FBgn0001249_I-element	antisense	W1.ovary:0.9529
chr2R	4768995	4769495	FBgn0001283_jockey	antisense	W1.ovary:0.0133
chr2R	4772879	4773379	FBgn0000349_copia	antisense	W1.ovary:0.0141
chr2R	4797375	4797875	FBgn0000005_297	sense	F2.ovary:0.0435
chr2R	4808294	4808794	FBgn0014947_flea	sense	W1.ovary:0.0156
chr2R	4854962	4854972	FBgn0040267_Transpac	sense	W1.ovary:0.9640,F2.ovary:0.8925,F1.ovary:0.5538
chr2R	4893019	4893519	FBgn0003490_springer	sense	W1.ovary:0.1875
chr2R	4894407	4894423	FBgn0001283_jockey	antisense	W1.ovary:0.9804,F2.ovary:0.8958,F1.ovary:0.1842
chr2R	4952269	4952274	FBgn0001249_I-element	antisense	harwich.ovary:1.0000,W1.ovary:0.0141,F2.ovary:0.0149,F1.ovary:0.2381
chr2R	4955695	4955703	FBgn0000349_copia	antisense	harwich.ovary:1.0000,F2.ovary:0.0606,F1.ovary:0.2308
chr2R	4969435	4969935	FBgn0000005_297	antisense	W1.ovary:0.0139
chr2R	4988587	4989087	FBgn0043055_Ivk	sense	W1.ovary:0.0112
chr2R	4999071	4999188	FBgn0000481_Doc	antisense	F2.ovary:0.1000
chr2R	5003937	5004437	FBgn0003055_P-element	sense	harwich.ovary:1.0000
chr2R	5004152	5004153	FBgn0003055_P-element	antisense	harwich.ovary:1.0000,W1.ovary:0.0154,F2.ovary:0.0435,F1.ovary:0.4000
chr2R	5005601	5006101	FBgn0003908_R1A1-element	antisense	W1.ovary:0.0120
chr2R	5078346	5078367	FBgn0000652_F-element	sense	harwich.ovary:0.9167,F2.ovary:0.0577,F1.ovary:0.3611
chr2R	5081117	5081260	FBgn0000481_Doc	sense	F1.ovary:0.0455
chr2R	5086260	5086271	FBgn0005673_1360	sense	W1.ovary:0.9556,F2.ovary:0.7049,F1.ovary:0.1892
chr2R	5101591	5101598	FBgn0000652_F-element	antisense	W1.ovary:0.9773,F2.ovary:0.9194,F1.ovary:0.1695
chr2R	5109647	5109761	FBgn0003490_springer	antisense	W1.ovary:0.0909
chr2R	5157196	5157696	FBgn0000638_FB	sense	W1.ovary:0.0118
chr2R	5162855	5163355	FBgn0000155_roo	sense	harwich.ovary:0.0123
chr2R	5181572	5182072	FBgn0044355_Quasimodo	antisense	F2.ovary:0.0172
chr2R	5248880	5249380	FBgn0063455_Stalker2	sense	W1.ovary:0.0217,F1.ovary:0.0217
chr2R	5271271	5271771	FBgn0000006_412	sense	W1.ovary:0.0122
chr2R	5274263	5274263	FBgn0014967_hopper	sense	W1.ovary:0.9649,F2.ovary:0.8571,F1.ovary:0.1053
chr2R	5295282	5295782	FBgn0000638_FB	antisense	F2.ovary:0.0270
chr2R	5295671	5296171	FBgn0000638_FB	sense	F2.ovary:0.0185
chr2R	5299177	5299677	FBgn0004082_Tirant	sense	F1.ovary:0.0263
chr2R	5300682	5301182	FBgn0003055_P-element	sense	F2.ovary:0.0323
chr2R	5301724	5301942	FBgn0003055_P-element	antisense	F1.ovary:0.0556
chr2R	5315232	5315235	FBgn0003122_pogo	antisense	harwich.ovary:0.6604,F2.ovary:0.0580,F1.ovary:0.3953
chr2R	5328750	5329250	FBgn0003055_P-element	antisense	harwich.ovary:0.0233
chr2R	5334422	5334637	FBgn0001210_hobo	antisense	W1.ovary:0.0816
chr2R	5340440	5340940	FBgn0063429_invader2	sense	harwich.ovary:0.0227
chr2R	5351093	5351153	FBgn0000481_Doc	sense	F2.ovary:0.1111,F1.ovary:0.1034
chr2R	5385489	5385989	FBgn0000155_roo	antisense	F1.ovary:0.0278
chr2R	5400669	5400736	FBgn0001249_I-element	antisense	W1.ovary:0.0690
chr2R	5406703	5407203	FBgn0000155_roo	sense	harwich.ovary:0.0135
chr2R	5413249	5413749	FBgn0040267_Transpac	antisense	W1.ovary:0.0106
chr2R	5419435	5419935	FBgn0043969_diver	sense	W1.ovary:0.0111
chr2R	5425398	5425898	FBgn0000155_roo	antisense	W1.ovary:0.0132
chr2R	5436740	5436800	FBgn0046110_Juan	antisense	harwich.ovary:0.9000,F2.ovary:0.0317,F1.ovary:0.0476
chr2R	5489364	5489864	FBgn0001283_jockey	antisense	F1.ovary:0.0270
chr2R	5527826	5528326	FBgn0003908_R1A1-element	antisense	F1.ovary:0.0233
chr2R	5535938	5536438	FBgn0001249_I-element	antisense	W1.ovary:0.0172
chr2R	5545684	5546184	FBgn0003055_P-element	antisense	harwich.ovary:0.0227
chr2R	5555609	5555619	FBgn0001283_jockey	antisense	W1.ovary:0.9851,F2.ovary:0.8286,F1.ovary:0.3256
chr2R	5565662	5566162	FBgn0000638_FB	antisense	W1.ovary:0.9661,F2.ovary:0.0943,F1.ovary:0.0213
chr2R	5566170	5566670	FBgn0000638_FB	sense	W1.ovary:0.9730,F2.ovary:0.0930,F1.ovary:0.0175
chr2R	5613627	5613744	FBgn0001249_I-element	sense	W1.ovary:0.0833
chr2R	5632236	5632736	FBgn0063429_invader2	antisense	W1.ovary:0.0132
chr2R	5652725	5653225	FBgn0040267_Transpac	antisense	W1.ovary:0.0164
chr2R	5680178	5680181	FBgn0000005_297	sense	harwich.ovary:0.8571,F2.ovary:0.0233,F1.ovary:0.3333
chr2R	5696285	5696785	FBgn0042682_Rt1b	antisense	harwich.ovary:0.1220
chr2R	5713099	5713599	FBgn0040267_Transpac	antisense	W1.ovary:0.0114
chr2R	5738824	5739324	FBgn0000652_F-element	sense	F1.ovary:0.0244
chr2R	5741581	5741590	FBgn0003122_pogo	sense	W1.ovary:0.9890,F2.ovary:0.4429,F1.ovary:0.2083
chr2R	5748067	5748567	FBgn0044355_Quasimodo	sense	harwich.ovary:0.0169
chr2R	5750483	5750983	FBgn0003908_R1A1-element	antisense	F2.ovary:0.0217
chr2R	5755820	5756320	FBgn0000155_roo	antisense	W1.ovary:0.0120
chr2R	5758536	5758592	FBgn0000155_roo	antisense	W1.ovary:1.0000,F2.ovary:0.3103,F1.ovary:0.0323
chr2R	5762825	5763325	FBgn0003055_P-element	antisense	harwich.ovary:0.0213
chr2R	5766680	5767180	FBgn0022937_Circe	sense	F1.ovary:0.0270
chr2R	5787778	5788278	FBgn0000155_roo	antisense	F2.ovary:0.0435
chr2R	5798367	5798867	FBgn0001283_jockey	antisense	harwich.ovary:0.0143
chr2R	5830853	5831353	FBgn0000155_roo	antisense	W1.ovary:0.0139
chr2R	5837168	5837170	FBgn0003490_springer	sense	F2.ovary:0.2143,F1.ovary:0.1000
chr2R	5837663	5837693	FBgn0005384_3S18	sense	W1.ovary:0.9733,F2.ovary:0.5500,F1.ovary:0.4138
chr2R	5846245	5846745	FBgn0003055_P-element	sense	F2.ovary:0.0455
chr2R	5944129	5944629	FBgn0003055_P-element	sense	F2.ovary:0.0278
chr2R	5952351	5952851	FBgn0000652_F-element	sense	F1.ovary:0.0204
chr2R	5986763	5987263	FBgn0003055_P-element	sense	harwich.ovary:0.0147
chr2R	5988168	5988668	FBgn0003055_P-element	antisense	F2.ovary:0.0417
chr2R	5990127	5990141	FBgn0003122_pogo	antisense	F2.ovary:0.2653,F1.ovary:0.1290
chr2R	6005036	6005536	FBgn0010302_Burdock	sense	W1.ovary:0.0215
chr2R	6014890	6015390	FBgn0063429_invader2	antisense	F1.ovary:0.0345
chr2R	6018093	6018114	FBgn0000652_F-element	sense	W1.ovary:1.0000,F2.ovary:0.2222,F1.ovary:0.1887
chr2R	6020010	6020011	FBgn0000155_roo	antisense	harwich.ovary:0.9355,F2.ovary:0.0870,F1.ovary:0.5636
chr2R	6020890	6021390	FBgn0042682_Rt1b	sense	F2.ovary:0.0109
chr2R	6050908	6051142	FBgn0046110_Juan	antisense	F2.ovary:0.2449,F1.ovary:0.1429
chr2R	6056713	6057213	FBgn0001249_I-element	antisense	W1.ovary:0.0482
chr2R	6091895	6091900	FBgn0014947_flea	antisense	W1.ovary:1.0000,F2.ovary:0.0625
chr2R	6133886	6134386	FBgn0002698_mdg3	sense	F2.ovary:0.0192
chr2R	6165305	6165306	FBgn0003007_opus	antisense	F2.ovary:0.2059,F1.ovary:0.1395
chr2R	6165752	6166252	FBgnnnnnnnn_HMS-Beagle2	sense	W1.ovary:0.0137
chr2R	6240777	6241277	FBgn0000005_297	sense	F1.ovary:0.1569
chr2R	6246393	6246893	FBgn0005384_3S18	sense	F1.ovary:0.1163
chr2R	6246999	6247068	FBgn0001249_I-element	antisense	W1.ovary:0.1212
chr2R	6251571	6252071	FBgn0000155_roo	sense	F2.ovary:0.4828,F1.ovary:0.1667
chr2R	6300193	6300693	FBgn0000638_FB	antisense	F2.ovary:0.2812
chr2R	6300396	6300896	FBgn0000638_FB	sense	F2.ovary:0.2581
chr2R	6319590	6319599	FBgn0000006_412	antisense	harwich.ovary:1.0000,F1.ovary:0.4474
chr2R	6330312	6330812	FBgn0000638_FB	antisense	F2.ovary:0.0952
chr2R	6330714	6331214	FBgn0000638_FB	sense	F2.ovary:0.0847
chr2R	6349161	6349661	FBgn0001283_jockey	antisense	F2.ovary:0.0185
chr2R	6350897	6351397	FBgn0005773_Bari1	antisense	W1.ovary:0.1795
chr2R	6365261	6365761	FBgn0040267_Transpac	sense	F2.ovary:0.0175
chr2R	6390036	6390536	FBgn0000155_roo	sense	F2.ovary:0.0270
chr2R	6421605	6422105	FBgn0003055_P-element	antisense	harwich.ovary:0.0222
chr2R	6422385	6422885	FBgn0003055_P-element	antisense	F1.ovary:0.0476
chr2R	6429099	6429223	FBgn0003055_P-element	sense	F1.ovary:0.0455
chr2R	6429232	6429458	FBgn0003055_P-element	antisense	F2.ovary:0.0227
chr2R	6437228	6437728	FBgn0063455_Stalker2	antisense	W1.ovary:0.0519
chr2R	6447670	6447682	FBgn0003122_pogo	antisense	harwich.ovary:0.7800,F2.ovary:0.0377,F1.ovary:0.1765
chr2R	6450723	6451223	FBgn0000006_412	sense	W1.ovary:0.3000
chr2R	6454459	6454959	FBgn0000481_Doc	sense	F2.ovary:0.0811
chr2R	6455211	6455711	FBgn0003007_opus	sense	harwich.ovary:0.0164
chr2R	6472014	6472514	FBgn0003007_opus	antisense	F2.ovary:0.0175
chr2R	6472462	6472473	FBgn0000155_roo	antisense	harwich.ovary:0.9828,F2.ovary:0.0549,F1.ovary:0.5526
chr2R	6507863	6508363	FBgn0000155_roo	antisense	W1.ovary:0.0101
chr2R	6525248	6525748	FBgn0003519_Stalker	sense	W1.ovary:0.0088
chr2R	6525248	6525748	FBgn0063897_Stalker4	sense	W1.ovary:0.0088
chr2R	6545939	6546439	FBgn0000652_F-element	antisense	harwich.ovary:0.0952,W1.ovary:0.9211,F2.ovary:0.0526
chr2R	6555323	6555823	FBgn0003007_opus	sense	F1.ovary:0.0385
chr2R	6563987	6564292	FBgn0046110_Juan	antisense	W1.ovary:0.3824,F2.ovary:0.2632,F1.ovary:0.2222
chr2R	6584975	6585475	FBgn0043969_diver	sense	F1.ovary:0.0233
chr2R	6609270	6609273	FBgn0000155_roo	antisense	harwich.ovary:1.0000,F2.ovary:0.1538,F1.ovary:0.4912
chr2R	6622148	6622648	FBgn0003909_R2-element	antisense	W1.ovary:0.1500
chr2R	6648040	6648045	FBgn0042682_Rt1b	antisense	harwich.ovary:0.9630,F2.ovary:0.0741,F1.ovary:0.4211
chr2R	6675596	6675604	FBgn0000005_297	sense	W1.ovary:0.9464,F2.ovary:0.4167
chr2R	6691384	6691884	FBgn0044355_Quasimodo	antisense	harwich.ovary:0.0118
chr2R	6691942	6692442	FBgn0063433_gypsy4	sense	W1.ovary:0.0125
chr2R	6692064	6692564	FBgn0062343_Dm88	sense	F2.ovary:0.0132
chr2R	6715220	6715221	FBgn0044355_Quasimodo	sense	F2.ovary:0.7000
chr2R	6758098	6758598	FBgn0010302_Burdock	sense	W1.ovary:0.0105
chr2R	6764593	6765093	FBgn0000652_F-element	sense	W1.ovary:0.0128
chr2R	6779204	6779704	FBgn0003908_R1A1-element	sense	W1.ovary:0.0127
chr2R	6830144	6830171	FBgn0001283_jockey	antisense	harwich.ovary:0.9643,F2.ovary:0.0303,F1.ovary:0.1034
chr2R	6832017	6832517	FBgn0063594_Cr1a	antisense	harwich.ovary:0.0081
chr2R	6832017	6832517	FBgn0063900_Q-element	antisense	harwich.ovary:0.0081
chr2R	6834500	6835000	FBgn0000004_17.6	sense	F2.ovary:0.7692,F1.ovary:0.6667
chr2R	6848408	6848431	FBgn0000481_Doc	antisense	F2.ovary:0.6000
chr2R	6849631	6849642	FBgn0041728_Rt1a	sense	harwich.ovary:1.0000,W1.ovary:0.9268,F2.ovary:0.1538,F1.ovary:0.4800
chr2R	6857217	6857218	FBgn0026065_Idefix	sense	harwich.ovary:0.5882,F1.ovary:0.1429
chr2R	6868202	6868702	FBgn0003519_Stalker	sense	F2.ovary:0.0323
chr2R	6868202	6868702	FBgn0063897_Stalker4	sense	F2.ovary:0.0323
chr2R	6878839	6878852	FBgn0001283_jockey	antisense	harwich.ovary:0.7576,F2.ovary:0.0500,F1.ovary:0.2222
chr2R	6883821	6884054	FBgn0001210_hobo	sense	W1.ovary:0.1176
chr2R	6892580	6893080	FBgn0001210_hobo	sense	F2.ovary:0.0500,F1.ovary:0.2069
chr2R	6892852	6892852	FBgn0045970_Tabor	antisense	harwich.ovary:1.0000,F2.ovary:0.2000,F1.ovary:0.4250
chr2R	6894471	6894971	FBgn0001210_hobo	sense	W1.ovary:0.0182
chr2R	6914623	6914768	FBgn0001210_hobo	sense	F2.ovary:0.1930,F1.ovary:0.0164
chr2R	6916577	6916581	FBgn0000155_roo	sense	harwich.ovary:1.0000,F2.ovary:0.0222,F1.ovary:0.2727
chr2R	6952917	6953417	FBgn0040267_Transpac	sense	F1.ovary:0.0278
chr2R	6994370	6994380	FBgn0003055_P-element	sense	harwich.ovary:0.6829,F2.ovary:0.0811,F1.ovary:0.2075
chr2R	7001426	7001926	FBgn0000155_roo	sense	F1.ovary:0.0667
chr2R	7003768	7003805	FBgn0001210_hobo	antisense	harwich.ovary:1.0000,F2.ovary:0.0500,F1.ovary:0.2647
chr2R	7016253	7016753	FBgn0001210_hobo	antisense	F1.ovary:0.1395
chr2R	7021868	7022368	FBgn0000224_BS	sense	W1.ovary:0.0435
chr2R	7044957	7045457	FBgn0069343_TAHRE	antisense	harwich.ovary:0.0143
[truncated: 6,982 more rows]

## Sheet: Absence
Chr	Start	End	TE ID	Absence
chr2L	47514	52519	LINEJ1_DM	harwich.ovary:0.9355,W1.ovary:1.0000,F2.ovary:0.9219,F1.ovary:0.9815
chr2L	347941	355383	BLOOD_LTR,BLOOD_I	harwich.ovary:1.0000,W1.ovary:0.9882,F2.ovary:0.9877,F1.ovary:1.0000
chr2L	686974	695955	ROO_LTR,ROO_I	harwich.ovary:0.9643,W1.ovary:1.0000,F2.ovary:1.0000,F1.ovary:1.0000
chr2L	770516	772243	BARI_DM	W1.ovary:0.9815,F2.ovary:0.8148,F1.ovary:0.2292
chr2L	976935	984512	ROO_LTR,ROO_I	harwich.ovary:0.9853,W1.ovary:0.9211,F2.ovary:1.0000,F1.ovary:0.9250
chr2L	996780	1005816	ROO_LTR,ROO_I	W1.ovary:1.0000,F2.ovary:1.0000
chr2L	1220184	1227592	BLOOD_LTR,BLOOD_I	harwich.ovary:1.0000,W1.ovary:1.0000,F2.ovary:1.0000,F1.ovary:1.0000
chr2L	1301807	1302288	Gypsy_LTR	W1.ovary:1.0000
chr2L	1570745	1573553	FW_DM	W1.ovary:1.0000,F2.ovary:0.7955,F1.ovary:0.3529
chr2L	1618309	1618557	LINEJ1_DM	W1.ovary:0.9643
chr2L	1679032	1686439	BLOOD_LTR,BLOOD_I	W1.ovary:1.0000,F2.ovary:0.6286,F1.ovary:0.1897
chr2L	1711411	1711677	MDG3_LTR	W1.ovary:1.0000
chr2L	2100430	2109522	ROO_LTR,ROO_I	harwich.ovary:1.0000,W1.ovary:0.9531,F2.ovary:1.0000,F1.ovary:0.9744
chr2L	2112168	2119772	NOMAD_LTR,NOMAD_I	harwich.ovary:1.0000,W1.ovary:1.0000,F2.ovary:1.0000,F1.ovary:1.0000
chr2L	2294097	2299243	Copia_LTR,Copia_I	harwich.ovary:0.9615,W1.ovary:1.0000,F1.ovary:0.8000
chr2L	2565593	2571603	DM297_LTR,DM297_I	harwich.ovary:1.0000,W1.ovary:0.8421,F2.ovary:0.7273
chr2L	2661258	2663012	I_DM	harwich.ovary:0.9032,W1.ovary:0.9655,F2.ovary:1.0000,F1.ovary:1.0000
chr2L	2772653	2779175	DM297_LTR,DM297_I	harwich.ovary:1.0000,W1.ovary:0.9355,F2.ovary:0.8571,F1.ovary:0.9375
chr2L	2933354	2935475	POGO	harwich.ovary:0.9062,F1.ovary:0.3111
chr2L	3073087	3078231	Copia_LTR,Copia_I	harwich.ovary:0.9545,W1.ovary:0.9600,F2.ovary:0.9423,F1.ovary:0.9767
chr2L	3202794	3210079	MDG1_LTR,MDG1_I	harwich.ovary:0.9565,W1.ovary:0.9565,F2.ovary:1.0000,F1.ovary:1.0000
chr2L	3251549	3259058	Gypsy6_LTR,Gypsy6_I	harwich.ovary:0.9231,W1.ovary:0.8654,F2.ovary:0.8333,F1.ovary:0.9714
chr2L	3388653	3388838	POGON1	W1.ovary:0.9762
chr2L	3649843	3654987	Copia_LTR,Copia_I	harwich.ovary:0.7333,W1.ovary:0.9714,F2.ovary:1.0000,F1.ovary:0.9062
chr2L	4066120	4068854	DOC6_DM	harwich.ovary:0.9388,W1.ovary:0.9512,F2.ovary:0.9722,F1.ovary:1.0000
chr2L	4181240	4183901	FB4_DM,BURDOCK_LTR,BURDOCK_I	harwich.ovary:1.0000,W1.ovary:0.0080,F2.ovary:0.0127,F1.ovary:0.4615
chr2L	4181327	4183901	BURDOCK_LTR,BURDOCK_I	harwich.ovary:1.0000,F1.ovary:0.3966
chr2L	4601759	4609142	MDG1_LTR,MDG1_I	harwich.ovary:1.0000,W1.ovary:1.0000,F2.ovary:0.9730,F1.ovary:1.0000
chr2L	4661880	4669422	NOMAD_LTR,NOMAD_I	harwich.ovary:0.9730,W1.ovary:0.9808,F2.ovary:1.0000,F1.ovary:1.0000
chr2L	4918233	4923234	LINEJ1_DM	harwich.ovary:0.9565,W1.ovary:0.9091,F2.ovary:1.0000,F1.ovary:0.9545
chr2L	4953566	4953751	POGON1	W1.ovary:0.7500
chr2L	5342835	5345142	DOC	harwich.ovary:1.0000,W1.ovary:1.0000,F1.ovary:1.0000
chr2L	5827763	5836712	ROO_LTR,ROO_I	harwich.ovary:0.7627,W1.ovary:1.0000,F2.ovary:0.7885,F1.ovary:0.9744
chr2L	6363205	6366069	BURDOCK_LTR,BURDOCK_I	harwich.ovary:1.0000,W1.ovary:1.0000,F2.ovary:0.6667,F1.ovary:0.7647
chr2L	6876832	6882943	DIVER_LTR,DIVER_I	harwich.ovary:0.9375,W1.ovary:1.0000,F2.ovary:0.9333,F1.ovary:1.0000
chr2L	6991487	6998548	DMLTR5,HMSBEAGLE_I	harwich.ovary:0.8824,W1.ovary:0.7500
chr2L	7343381	7350438	ROO_LTR,ROO_I	harwich.ovary:1.0000,W1.ovary:0.9153,F2.ovary:1.0000,F1.ovary:0.9500
chr2L	7548136	7550514	BURDOCK_LTR,BURDOCK_I	F2.ovary:0.6250,F1.ovary:0.4615
chr2L	7959095	7960450	POGO	harwich.ovary:1.0000,W1.ovary:1.0000,F2.ovary:1.0000,F1.ovary:0.9130
chr2L	7977135	7984051	DM297_LTR,DM297_I	harwich.ovary:0.9630,W1.ovary:0.8696,F2.ovary:0.7895,F1.ovary:0.9130
chr2L	8452476	8461588	ROO_LTR,ROO_I	harwich.ovary:0.9853,W1.ovary:0.9907,F2.ovary:1.0000,F1.ovary:0.9833
chr2L	8594520	8601516	DM297_LTR,DM297_I	harwich.ovary:0.5556,W1.ovary:0.9333
chr2L	8723170	8731489	TIRANT_LTR,TIRANT_I	harwich.ovary:0.9483,W1.ovary:0.9841,F2.ovary:1.0000,F1.ovary:1.0000
chr2L	9000335	9007786	ROO_LTR,ROO_I	harwich.ovary:0.9718,W1.ovary:1.0000,F2.ovary:0.9444,F1.ovary:0.9333
chr2L	9218029	9222748	DOC	harwich.ovary:1.0000,W1.ovary:1.0000,F1.ovary:0.9167
chr2L	9382908	9382955	DNAREP1_DM	W1.ovary:0.0506
chr2L	9393563	9396462	LINEJ1_DM	harwich.ovary:1.0000,W1.ovary:0.9892,F2.ovary:1.0000,F1.ovary:1.0000
chr2L	9973781	9980842	DMLTR5,HMSBEAGLE_I	harwich.ovary:0.9833,W1.ovary:1.0000,F2.ovary:1.0000,F1.ovary:1.0000
chr2L	10138219	10143401	DMRT1B	harwich.ovary:1.0000,W1.ovary:1.0000,F2.ovary:1.0000,F1.ovary:1.0000
chr2L	10156377	10163789	BLOOD_LTR,BLOOD_I	harwich.ovary:1.0000,W1.ovary:1.0000,F2.ovary:1.0000,F1.ovary:0.9706
chr2L	10592897	10600501	NOMAD_LTR,NOMAD_I	harwich.ovary:1.0000,W1.ovary:1.0000,F2.ovary:1.0000,F1.ovary:1.0000
chr2L	10862909	10864437	DMRT1B	harwich.ovary:1.0000,W1.ovary:1.0000,F2.ovary:1.0000,F1.ovary:1.0000
chr2L	10876598	10883595	DM297_LTR,DM297_I	W1.ovary:0.6957
chr2L	10946999	10956155	ROO_LTR,ROO_I	harwich.ovary:1.0000,W1.ovary:0.9592,F2.ovary:0.7000,F1.ovary:1.0000
chr2L	11215132	11218743	DOC	harwich.ovary:0.5161,W1.ovary:0.9000,F2.ovary:0.8750,F1.ovary:0.8095
chr2L	11315294	11317659	G2_DM	harwich.ovary:1.0000,W1.ovary:0.9796,F2.ovary:1.0000,F1.ovary:0.8148
chr2L	11540638	11547982	TABOR_LTR,TABOR_I	harwich.ovary:1.0000,W1.ovary:1.0000,F2.ovary:0.9487,F1.ovary:0.6000
chr2L	11563692	11568837	Copia_LTR,Copia_I	harwich.ovary:1.0000,W1.ovary:0.9867,F2.ovary:1.0000,F1.ovary:0.8980
chr2L	11614108	11615544	M4DM	harwich.ovary:1.0000,W1.ovary:0.9825,F2.ovary:0.7857,F1.ovary:0.6667
chr2L	11713562	11720972	BLOOD_LTR,BLOOD_I	harwich.ovary:0.9615,W1.ovary:1.0000,F2.ovary:0.2830,F1.ovary:0.5625
chr2L	11897168	11900010	BS2	F2.ovary:0.2414
chr2L	12067385	12074379	DM297_LTR,DM297_I	harwich.ovary:1.0000,W1.ovary:0.9907,F2.ovary:1.0000,F1.ovary:1.0000
chr2L	12558375	12565446	DMLTR5,HMSBEAGLE_I	harwich.ovary:1.0000,W1.ovary:1.0000,F2.ovary:0.9355,F1.ovary:0.9444
chr2L	12728975	12729160	POGON1	W1.ovary:0.9821
chr2L	12731128	12735818	FW_DM	harwich.ovary:0.9710,W1.ovary:1.0000,F2.ovary:0.9200,F1.ovary:0.9583
chr2L	12739229	12743947	DOC	harwich.ovary:1.0000,W1.ovary:0.9898,F2.ovary:0.8824,F1.ovary:1.0000
chr2L	12781859	12789244	QUASIMODO_LTR,QUASIMODO_I	harwich.ovary:0.9565,W1.ovary:0.9231
chr2L	12791663	12795275	FW_DM	harwich.ovary:1.0000,W1.ovary:0.9857,F2.ovary:1.0000,F1.ovary:0.9800
chr2L	12861753	12863158	HOBO	harwich.ovary:1.0000,W1.ovary:0.9821,F2.ovary:0.8824,F1.ovary:0.9048
chr2L	12894076	12895481	HOBO	harwich.ovary:1.0000,W1.ovary:0.9677,F2.ovary:0.9474,F1.ovary:1.0000
chr2L	12933905	12941314	BLOOD_LTR,BLOOD_I	harwich.ovary:0.9600,W1.ovary:0.9783,F2.ovary:0.9773,F1.ovary:1.0000
chr2L	13242015	13244341	BS	F2.ovary:0.7250,F1.ovary:0.0204
chr2L	13405705	13410430	DOC	harwich.ovary:0.9905,W1.ovary:0.9952,F2.ovary:1.0000,F1.ovary:1.0000
chr2L	13449518	13456895	QUASIMODO_LTR,QUASIMODO_I	harwich.ovary:1.0000,W1.ovary:0.9839,F2.ovary:1.0000,F1.ovary:1.0000
chr2L	13481503	13482044	LINEJ1_DM	harwich.ovary:0.6032,W1.ovary:0.9894,F2.ovary:0.6471,F1.ovary:0.8438
chr2L	13522313	13527561	TRANSPAC_LTR,TRANSPAC_I	harwich.ovary:0.8824,W1.ovary:1.0000,F2.ovary:0.9500,F1.ovary:0.7000
chr2L	13560517	13565208	FW_DM	W1.ovary:1.0000,F2.ovary:0.9130,F1.ovary:0.6087
chr2L	13599229	13600361	G2_DM	W1.ovary:1.0000,F2.ovary:0.6667
chr2L	13599229	13600380	G2_DM,TART_B1	W1.ovary:1.0000,F2.ovary:0.7059
chr2L	13761861	13762907	DOC	harwich.ovary:1.0000,W1.ovary:1.0000,F2.ovary:1.0000,F1.ovary:1.0000
chr2L	13853140	13862231	ROO_LTR,ROO_I	harwich.ovary:1.0000,W1.ovary:0.9825,F2.ovary:1.0000,F1.ovary:1.0000
chr2L	14376857	14376894	DNAREP1_DM	W1.ovary:0.3800
chr2L	14376857	14377240	DNAREP1_DM	W1.ovary:0.6140
chr2L	14377133	14377240	DNAREP1_DM	W1.ovary:0.4750
chr2L	14642626	14651730	ROO_LTR,ROO_I	harwich.ovary:1.0000,W1.ovary:0.9455,F2.ovary:0.9750,F1.ovary:1.0000
chr2L	14803935	14809079	Copia_LTR,Copia_I	harwich.ovary:0.9149,W1.ovary:1.0000,F2.ovary:0.9286,F1.ovary:1.0000
chr2L	14890023	14890375	LINEJ1_DM	W1.ovary:1.0000
chr2L	14984453	14991975	NOMAD_LTR,NOMAD_I	harwich.ovary:1.0000,W1.ovary:0.8529,F2.ovary:1.0000,F1.ovary:0.9524
chr2L	15197195	15197472	DNAREP1_DM	W1.ovary:0.5417
chr2L	15197195	15197619	DNAREP1_DM	W1.ovary:0.5769
chr2L	15446106	15453517	BLOOD_LTR,BLOOD_I	harwich.ovary:1.0000,W1.ovary:1.0000,F2.ovary:1.0000,F1.ovary:1.0000
chr2L	15586465	15593459	DM297_LTR,DM297_I	harwich.ovary:1.0000,W1.ovary:1.0000,F2.ovary:1.0000,F1.ovary:1.0000
chr2L	15653162	15654567	HOBO	harwich.ovary:1.0000,W1.ovary:1.0000,F2.ovary:1.0000,F1.ovary:1.0000
chr2L	15826915	15829287	TABOR_LTR,TABOR_I	harwich.ovary:1.0000,W1.ovary:1.0000,F2.ovary:1.0000,F1.ovary:1.0000
chr2L	15956082	15957487	HOBO	harwich.ovary:1.0000,W1.ovary:0.9810,F2.ovary:1.0000,F1.ovary:1.0000
chr2L	16141218	16146366	Copia_LTR,Copia_I	harwich.ovary:1.0000,W1.ovary:1.0000,F2.ovary:0.9565,F1.ovary:1.0000
chr2L	16153791	16160787	DM297_LTR,DM297_I	harwich.ovary:1.0000,W1.ovary:0.9815,F2.ovary:1.0000,F1.ovary:1.0000
chr2L	16280313	16281417	PROTOP_A	harwich.ovary:1.0000,W1.ovary:1.0000,F2.ovary:1.0000,F1.ovary:1.0000
chr2L	16512018	16519074	DMLTR5,HMSBEAGLE_I	harwich.ovary:0.9737,W1.ovary:0.9796,F2.ovary:1.0000,F1.ovary:1.0000
chr2L	16958166	16962888	DOC	harwich.ovary:0.9623,W1.ovary:1.0000,F2.ovary:1.0000,F1.ovary:1.0000
chr2L	17167618	17167803	POGON1	W1.ovary:1.0000
chr2L	17199217	17200622	HOBO	harwich.ovary:1.0000,W1.ovary:0.8667,F2.ovary:1.0000,F1.ovary:1.0000
chr2L	17273265	17277956	FW_DM	harwich.ovary:1.0000,W1.ovary:0.9737,F2.ovary:1.0000,F1.ovary:1.0000
chr2L	17335603	17336708	PROTOP_A	harwich.ovary:1.0000
chr2L	17687555	17692247	FW_DM	harwich.ovary:1.0000,W1.ovary:1.0000,F2.ovary:1.0000,F1.ovary:1.0000
chr2L	17727904	17729309	HOBO	harwich.ovary:0.9636,W1.ovary:0.9808,F2.ovary:0.9302,F1.ovary:0.9815
chr2L	17819978	17825122	Copia_LTR,Copia_I	harwich.ovary:1.0000,W1.ovary:0.9589,F2.ovary:0.9630,F1.ovary:1.0000
chr2L	17912012	17914134	POGO	harwich.ovary:0.9592,W1.ovary:0.9333,F2.ovary:0.7273,F1.ovary:1.0000
chr2L	17952004	17953409	HOBO	harwich.ovary:0.9759,W1.ovary:0.9459,F2.ovary:1.0000,F1.ovary:0.9420
chr2L	18051931	18061019	ROO_LTR,ROO_I	harwich.ovary:1.0000,W1.ovary:1.0000,F2.ovary:1.0000,F1.ovary:0.9882
chr2L	18408082	18412800	DOC	harwich.ovary:1.0000,W1.ovary:0.9324,F2.ovary:0.8000,F1.ovary:0.9886
chr2L	18633668	18638390	DOC	harwich.ovary:1.0000,W1.ovary:0.9872,F2.ovary:1.0000,F1.ovary:1.0000
chr2L	18902811	18902855	DNAREP1_DM	W1.ovary:1.0000
chr2L	19147425	19154402	DM297_LTR,DM297_I	harwich.ovary:1.0000,W1.ovary:0.9821,F2.ovary:0.9787,F1.ovary:0.9615
chr2L	19399615	19400145	BS2	harwich.ovary:0.9615,F2.ovary:0.1452,F1.ovary:0.4103
chr2L	19620154	19621069	LINEJ1_DM	harwich.ovary:0.9773,W1.ovary:1.0000,F1.ovary:1.0000
chr2L	19703592	19712669	ROO_LTR,ROO_I	harwich.ovary:1.0000,W1.ovary:0.9600,F2.ovary:0.9545,F1.ovary:0.9841
chr2L	19762862	19763048	POGON1	W1.ovary:0.9872
chr2L	19816865	19817172	DNAREP1_DM	harwich.ovary:0.3382
chr2L	19818289	19818611	G4_DM	W1.ovary:0.7586
chr2L	20005927	20010945	BLASTOPIA_LTR,BLASTOPIA_I	harwich.ovary:1.0000,W1.ovary:0.9865,F2.ovary:1.0000,F1.ovary:1.0000
chr2L	20152877	20155231	HOBO,POGO	W1.ovary:0.9091
chr2L	20153109	20155231	POGO	W1.ovary:0.9375,F2.ovary:0.5789
chr2L	20199266	20200671	HOBO	harwich.ovary:1.0000
chr2L	20220796	20222854	TRANSIB2	harwich.ovary:0.2391,F1.ovary:0.2292
chr2L	20303216	20310626	BLOOD_LTR,BLOOD_I	harwich.ovary:0.9167,W1.ovary:0.9444,F2.ovary:0.8125,F1.ovary:0.8824
chr2L	20372282	20372467	POGON1	W1.ovary:1.0000
chr2L	20568748	20569043	BS2	W1.ovary:1.0000
chr2L	20576029	20583684	DNAREP1_DM,BLOOD_LTR,BLOOD_I	harwich.ovary:1.0000,W1.ovary:0.9091,F1.ovary:1.0000
chr2L	20576274	20583684	BLOOD_LTR,BLOOD_I	harwich.ovary:1.0000,W1.ovary:0.9565,F2.ovary:1.0000,F1.ovary:1.0000
chr2L	20633864	20634099	DNAREP1_DM	W1.ovary:0.6333
chr2L	20740303	20748119	TIRANT_LTR,TIRANT_I	harwich.ovary:0.9767,W1.ovary:0.9884,F2.ovary:0.9841,F1.ovary:0.9697
chr2L	20835864	20836522	QUASIMODO_LTR	harwich.ovary:1.0000,F2.ovary:0.1528,F1.ovary:0.2121
chr2L	20891618	20896634	LINEJ1_DM	harwich.ovary:1.0000,W1.ovary:0.9846,F2.ovary:0.8684,F1.ovary:1.0000
chr2L	20901513	20902616	PROTOP_A	W1.ovary:1.0000,F2.ovary:0.9500,F1.ovary:1.0000
chr2L	20976717	20981424	BS2	harwich.ovary:1.0000,W1.ovary:1.0000,F2.ovary:1.0000,F1.ovary:1.0000
chr2L	21020333	21023947	FB4_DM	harwich.ovary:0.8846,W1.ovary:0.9836,F2.ovary:0.8750,F1.ovary:0.9000
chr2L	21041190	21049393	TIRANT_LTR,TIRANT_I	harwich.ovary:1.0000,W1.ovary:1.0000,F2.ovary:1.0000,F1.ovary:1.0000
chr2L	21271575	21272092	DMCR1A	F2.ovary:0.0893
chr2L	21334174	21334486	FB4_DM	W1.ovary:0.9722
chr2L	21334487	21334776	DNAREP1_DM	W1.ovary:0.9643
chr2L	21337837	21338309	DNAREP1_DM,BS	W1.ovary:1.0000,F2.ovary:0.4844
chr2L	21337909	21338309	BS	W1.ovary:1.0000
chr2L	21347605	21355019	BLOOD_LTR,BLOOD_I	harwich.ovary:1.0000,W1.ovary:0.9231,F2.ovary:1.0000,F1.ovary:1.0000
chr2L	21403091	21403521	ROO_LTR	W1.ovary:1.0000
chr2L	21560483	21570223	Gypsy12A_LTR,Copia2_LTR_DM,ROO_LTR,ROO_I,S_DM	W1.ovary:1.0000
chr2L	21560590	21570223	Copia2_LTR_DM,ROO_LTR,ROO_I,S_DM	harwich.ovary:0.3000,W1.ovary:1.0000,F2.ovary:0.4242
chr2L	21560793	21570223	ROO_LTR,ROO_I,S_DM	harwich.ovary:0.8500,W1.ovary:1.0000,F2.ovary:0.9583,F1.ovary:0.7000
chr2L	21560793	21570401	ROO_LTR,ROO_I,S_DM,Gypsy12A_LTR	W1.ovary:1.0000
chr2L	21582301	21583444	PROTOP_A	harwich.ovary:1.0000,W1.ovary:1.0000,F2.ovary:0.9636,F1.ovary:0.9434
chr2L	21597085	21604770	ROO_LTR,ROO_I	harwich.ovary:1.0000,W1.ovary:0.9878,F2.ovary:1.0000,F1.ovary:1.0000
chr2L	21597085	21605009	ROO_LTR,ROO_I,PROTOP_A	harwich.ovary:1.0000,W1.ovary:0.9762,F1.ovary:1.0000
chr2L	21691882	21698294	BURDOCK_LTR,BURDOCK_I	harwich.ovary:0.9796,W1.ovary:0.8696,F2.ovary:0.9348,F1.ovary:0.9500
chr2L	21739523	21739928	DNAREP1_DM	F2.ovary:0.1493,F1.ovary:0.1667
chr2L	21981738	21990843	ROO_LTR,ROO_I	harwich.ovary:0.9552,W1.ovary:0.9870,F2.ovary:0.9811,F1.ovary:1.0000
chr2L	22037526	22037619	DNAREP1_DM	W1.ovary:1.0000
chr2L	22118877	22120750	FB4_DM	harwich.ovary:1.0000,F2.ovary:0.1860,F1.ovary:0.5833
chr2L	22118877	22120948	FB4_DM,IVK_DM	harwich.ovary:1.0000,F1.ovary:0.5833
chr2L	22201105	22206551	DMCR1A,Copia_LTR,Copia_I	W1.ovary:0.9524,F2.ovary:1.0000
chr2L	22201408	22206551	Copia_LTR,Copia_I	harwich.ovary:1.0000,W1.ovary:0.9750,F2.ovary:1.0000,F1.ovary:1.0000
chr2L	22218277	22218478	G3_DM,DMRT1C	W1.ovary:1.0000
chr2L	22218310	22218478	DMRT1C	W1.ovary:1.0000
chr2L	22224744	22225070	G5_DM	W1.ovary:0.9474
chr2L	22251245	22252270	PROTOP_A	harwich.ovary:0.0092
chr2L	22258692	22260733	G6_DM	harwich.ovary:1.0000,F2.ovary:0.7424,F1.ovary:0.9245
chr2L	22263134	22264223	PROTOP_A	harwich.ovary:0.8750,F1.ovary:0.6667
chr2L	22278133	22278384	LINEJ1_DM,PROTOP_A	harwich.ovary:0.0615
chr2L	22315673	22318155	FROGGER_LTR,FROGGER_I	harwich.ovary:0.2353,F1.ovary:0.0127
chr2L	22315876	22318155	FROGGER_I,FROGGER_LTR	harwich.ovary:0.1522
chr2L	22318306	22318813	DNAREP1_DM	harwich.ovary:0.2581
chr2L	22329561	22334333	Invader2_I,Invader2_LTR	F2.ovary:0.0282
chr2L	22441699	22442863	PROTOP_A	F2.ovary:0.3594,F1.ovary:0.1831
chr2L	22468015	22468231	DNAREP1_DM	W1.ovary:0.0088
chr2L	22474756	22476489	S_DM	harwich.ovary:1.0000,W1.ovary:0.9880,F2.ovary:1.0000,F1.ovary:1.0000
chr2L	22572594	22577286	FW_DM	harwich.ovary:0.9655,F2.ovary:0.0328,F1.ovary:0.3784
chr2L	22620554	22620849	FW3_DM,FW_DM	harwich.ovary:0.1707
chr2L	22657786	22666453	DMCR1A,MAX_LTR,MAX_I	harwich.ovary:1.0000,W1.ovary:0.8947,F2.ovary:1.0000,F1.ovary:1.0000
chr2L	22657881	22666453	MAX_LTR,MAX_I	harwich.ovary:1.0000,W1.ovary:0.8065,F2.ovary:1.0000,F1.ovary:1.0000
chr2L	22669206	22670939	S_DM	harwich.ovary:1.0000,W1.ovary:1.0000,F2.ovary:1.0000,F1.ovary:1.0000
chr2L	22688239	22690007	DNAREP1_DM,DMCR1A	harwich.ovary:0.8000,F2.ovary:0.0580,F1.ovary:0.3243
chr2L	22890576	22890812	DNAREP1_DM	W1.ovary:1.0000
chr2L	22964011	22964196	G5_DM	W1.ovary:0.9032
chr2L	22985272	22985699	ROO_LTR	W1.ovary:0.9825
chr2LHet	50144	56085	Gypsy8_I,Gypsy8_LTR,ROO_LTR,ROO_I	W1.ovary:0.0339
chr2LHet	141068	142072	TIRANT_I,TIRANT_LTR	harwich.ovary:0.7500
chr2LHet	144511	149234	DOC	harwich.ovary:0.9091,W1.ovary:1.0000,F2.ovary:1.0000
chr2LHet	155427	156040	DNAREP1_DM,Invader4_LTR	W1.ovary:1.0000
chr2LHet	155714	156040	Invader4_LTR	harwich.ovary:0.6875,W1.ovary:1.0000,F2.ovary:0.4615
chr2LHet	164936	165522	Invader4_I,Invader4_LTR	harwich.ovary:0.8649,F1.ovary:0.2069
chr2LHet	208768	213460	FW_DM	harwich.ovary:1.0000,W1.ovary:0.9688,F2.ovary:0.9545,F1.ovary:1.0000
chr2LHet	208768	213765	FW_DM,STALKER4_I	F1.ovary:1.0000
chr2LHet	237708	243077	IVK_DM	harwich.ovary:0.9677,F2.ovary:0.4444,F1.ovary:0.5349
chr2LHet	260880	269992	ROO_LTR,ROO_I	F2.ovary:0.9000,F1.ovary:0.9333
chr2LHet	322964	327639	DOC	harwich.ovary:0.5000
chr2LHet	330881	337332	QUASIMODO2-LTR_DM,QUASIMODO2-I_DM	harwich.ovary:1.0000,F1.ovary:0.6296
chr2LHet	330881	337537	QUASIMODO2-LTR_DM,QUASIMODO2-I_DM,CIRCE	harwich.ovary:1.0000
chr2R	4530	9675	Copia_LTR,Copia_I	harwich.ovary:1.0000,W1.ovary:0.9524,F2.ovary:0.8696
chr2R	62042	67792	Gypsy6A_LTR,STALKER4_LTR,STALKER4_I	harwich.ovary:1.0000,W1.ovary:0.9524,F2.ovary:0.9630,F1.ovary:1.0000
chr2R	62283	67792	STALKER4_LTR,STALKER4_I	harwich.ovary:1.0000,W1.ovary:0.9355,F2.ovary:0.9655,F1.ovary:1.0000
chr2R	62283	67946	STALKER4_LTR,STALKER4_I,Gypsy6A_LTR	harwich.ovary:1.0000,W1.ovary:0.9630,F2.ovary:0.9655,F1.ovary:1.0000
chr2R	119635	121125	Gypsy8_I,DMRT1C,FW3_DM	F2.ovary:0.3200
chr2R	119899	121125	DMRT1C,FW3_DM	F2.ovary:0.3462,F1.ovary:0.0984
chr2R	119899	121344	DMRT1C,FW3_DM	F2.ovary:0.1951,F1.ovary:0.0984
chr2R	187652	194984	Gypsy5_I,MDG1_LTR,MDG1_I	harwich.ovary:1.0000,W1.ovary:0.9882,F2.ovary:1.0000,F1.ovary:1.0000
chr2R	187700	194984	MDG1_LTR,MDG1_I	harwich.ovary:1.0000,W1.ovary:0.9811,F2.ovary:1.0000,F1.ovary:1.0000
chr2R	218312	223001	FW_DM	harwich.ovary:0.9796,W1.ovary:1.0000,F2.ovary:1.0000,F1.ovary:1.0000
chr2R	266749	274378	DNAREP1_DM,MDG1_LTR,MDG1_I	W1.ovary:1.0000,F2.ovary:1.0000,F1.ovary:1.0000
chr2R	266978	274378	MDG1_LTR,MDG1_I	harwich.ovary:0.8542,W1.ovary:1.0000,F2.ovary:1.0000,F1.ovary:1.0000
chr2R	305971	312079	Gypsy2_LTR,BATUMI_I	harwich.ovary:0.0357
chr2R	306071	312079	BATUMI_I	harwich.ovary:0.0294,F1.ovary:0.0645
chr2R	423309	423673	DNAREP1_DM	F2.ovary:0.0096
chr2R	423309	424193	DNAREP1_DM,DIVER2_I	W1.ovary:1.0000,F1.ovary:0.0123
chr2R	423776	424193	DIVER2_I	F2.ovary:0.0745
chr2R	471476	471907	NINJA_I	W1.ovary:1.0000
chr2R	510515	511613	PROTOP_A	harwich.ovary:1.0000,W1.ovary:0.9643,F1.ovary:1.0000
chr2R	563648	563706	DIVER2_I	W1.ovary:0.1413
chr2R	565154	565570	DMRT1A	W1.ovary:0.9880
chr2R	637904	639000	PROTOP_A	W1.ovary:0.9861,F2.ovary:0.0351,F1.ovary:0.1463
chr2R	637904	639217	PROTOP_A,DNAREP1_DM	W1.ovary:0.9811
chr2R	726433	727897	TRANSIB2	F2.ovary:0.5301,F1.ovary:0.3333
chr2R	747694	749795	ROOA_I,G6_DM	F2.ovary:0.4872,F1.ovary:0.0233
chr2R	747760	749795	G6_DM	F2.ovary:0.4444,F1.ovary:0.0333
chr2R	751048	756427	R1_DM,LSU-rRNA_Dme	F2.ovary:0.6481,F1.ovary:0.1156
chr2R	751048	756538	R1_DM,LSU-rRNA_Dme,ROOA_I	F2.ovary:0.6042,F1.ovary:0.0893
chr2R	751048	756616	R1_DM,LSU-rRNA_Dme,ROOA_I,ROOA_LTR	F1.ovary:0.0613
chr2R	758270	758758	R1_DM	F2.ovary:0.4706,F1.ovary:0.1250
chr2R	768592	773468	DNAREP1_DM,BS2	F2.ovary:0.4250,F1.ovary:0.2727
chr2R	768644	773468	DNAREP1_DM,BS2	F1.ovary:0.2453
chr2R	768758	773468	BS2	F2.ovary:0.4773,F1.ovary:0.2982
chr2R	803997	804309	DNAREP1_DM	F2.ovary:0.3500,F1.ovary:0.0156
chr2R	812335	816817	DNAREP1_DM,DOC	F2.ovary:0.6053,F1.ovary:0.5682
chr2R	812468	816768	DOC	F2.ovary:0.5946,F1.ovary:0.5682
chr2R	812468	816817	DOC,DNAREP1_DM	F2.ovary:0.6875,F1.ovary:0.5581
chr2R	872752	873380	DMRT1C	W1.ovary:1.0000
chr2R	872752	873484	DMRT1C	W1.ovary:1.0000,F1.ovary:0.0429
chr2R	902168	903395	PROTOP_B,PROTOP_A	harwich.ovary:1.0000,F2.ovary:0.5806,F1.ovary:0.3750
chr2R	902168	903491	PROTOP_B,PROTOP_A	harwich.ovary:1.0000,F2.ovary:0.5000,F1.ovary:0.4118
chr2R	902291	903395	PROTOP_A	harwich.ovary:1.0000,F2.ovary:0.5806,F1.ovary:0.4737
chr2R	902291	903491	PROTOP_A,PROTOP_B	harwich.ovary:1.0000,F2.ovary:0.5357,F1.ovary:0.6154
chr2R	936561	944187	DIVER2_I,Gypsy_LTR,Gypsy_I	harwich.ovary:0.1667,F1.ovary:0.2500
chr2R	965438	965590	TC1_DM	W1.ovary:0.6389
chr2R	965438	965865	TC1_DM,BEL_I	W1.ovary:0.6486
chr2R	965787	965865	BEL_I	W1.ovary:0.6562
chr2R	1005446	1005767	DNAREP1_DM	W1.ovary:1.0000
chr2R	1005446	1005848	DNAREP1_DM	W1.ovary:1.0000
chr2R	1005608	1005848	DNAREP1_DM	W1.ovary:1.0000
chr2R	1096429	1096590	Gypsy8_I	W1.ovary:0.3846
chr2R	1105258	1110402	Copia_LTR,Copia_I	harwich.ovary:1.0000,W1.ovary:0.9667,F2.ovary:0.9841,F1.ovary:1.0000
chr2R	1115288	1120096	Invader2_LTR,Invader2_I	F2.ovary:0.0515
chr2R	1210126	1210478	Helitron-1_DYak,DNAREP1_DM	W1.ovary:1.0000
chr2R	1210281	1210478	DNAREP1_DM	W1.ovary:1.0000
chr2R	1305554	1308128	BURDOCK_LTR,BURDOCK_I	harwich.ovary:1.0000,W1.ovary:0.9835,F2.ovary:0.9880,F1.ovary:1.0000
chr2R	1360208	1360375	NOMAD_I	W1.ovary:1.0000
chr2R	1430619	1434776	Gypsy6_LTR,Invader1_LTR,Invader1_I	W1.ovary:0.9831,F2.ovary:0.7556,F1.ovary:0.0889
chr2R	1430750	1434776	Invader1_LTR,Invader1_I	W1.ovary:0.9767,F2.ovary:0.7442,F1.ovary:0.1400
chr2R	1500043	1500205	DMCR1A	W1.ovary:1.0000
chr2R	1501715	1501845	DMCR1A	W1.ovary:0.1724
chr2R	1501715	1501956	DMCR1A	W1.ovary:0.0889
chr2R	1503202	1503949	BS2,BS3_DM	W1.ovary:0.9394,F2.ovary:0.4706,F1.ovary:0.1163
chr2R	1509626	1515099	Invader3_LTR,Invader3_I	W1.ovary:0.9583,F2.ovary:0.0909,F1.ovary:0.1250
chr2R	1566305	1566568	DNAREP1_DM	W1.ovary:0.0104
chr2R	1607267	1607800	DNAREP1_DM	W1.ovary:0.6316
chr2R	1607267	1607937	DNAREP1_DM	W1.ovary:0.7879,F2.ovary:0.2195
chr2R	1607453	1607937	DNAREP1_DM	W1.ovary:0.8906
chr2R	1751232	1751550	DNAREP1_DM	W1.ovary:0.9298
chr2R	1756836	1761854	BLASTOPIA_LTR,BLASTOPIA_I	harwich.ovary:1.0000,W1.ovary:0.9747,F2.ovary:0.9630,F1.ovary:0.8462
chr2R	1789721	1797217	DM176_LTR,DM176_I	harwich.ovary:1.0000,W1.ovary:0.9873,F2.ovary:0.9701,F1.ovary:0.9310
chr2R	1984279	1989408	BS	harwich.ovary:1.0000,W1.ovary:1.0000,F2.ovary:1.0000,F1.ovary:0.9697
chr2R	2149520	2153954	BS2	W1.ovary:0.9310,F2.ovary:0.0435
chr2R	2149520	2154047	BS2,I_DM	W1.ovary:0.9623,F2.ovary:0.0185
chr2R	2211517	2211678	Rehavkus-1_DY	W1.ovary:0.1981
chr2R	2217849	2225197	STALKER4_LTR,STALKER4_I	harwich.ovary:1.0000,F2.ovary:0.4808,F1.ovary:0.6429
chr2R	2310670	2315135	Invader6_I,Invader6_LTR	harwich.ovary:0.0250,F2.ovary:0.0690
chr2R	2338419	2343463	DMRT1A	W1.ovary:1.0000,F1.ovary:0.0417
chr2R	2352462	2352600	G4_DM	W1.ovary:0.8667
chr2R	2358070	2363800	MDG3_I,Invader3_LTR,Invader3_I	W1.ovary:0.0667,F2.ovary:0.0323
chr2R	2382092	2386783	FW_DM	harwich.ovary:0.9091,W1.ovary:1.0000,F2.ovary:0.8235
chr2R	2413812	2414046	Jockey2	W1.ovary:0.1410
chr2R	2467192	2472361	DNAREP1_DM,BLASTOPIA_LTR,BLASTOPIA_I	harwich.ovary:0.8966,W1.ovary:0.9811,F2.ovary:0.9643,F1.ovary:0.9524
chr2R	2467333	2472361	BLASTOPIA_LTR,BLASTOPIA_I	harwich.ovary:0.9032,W1.ovary:0.9778,F2.ovary:0.9667,F1.ovary:0.9714
chr2R	2666579	2666641	DNAREP1_DM	W1.ovary:0.8020
chr2R	2839712	2847248	NOMAD_LTR,NOMAD_I	harwich.ovary:0.9756,W1.ovary:0.9907,F2.ovary:1.0000,F1.ovary:1.0000
chr2R	3027483	3028916	M4DM	harwich.ovary:1.0000,W1.ovary:1.0000,F2.ovary:0.9355,F1.ovary:0.9500
chr2R	3084134	3088827	FW_DM	harwich.ovary:1.0000,W1.ovary:0.9322,F2.ovary:1.0000,F1.ovary:0.9787
chr2R	3097201	3105090	DNAREP1_DM,ROO_LTR,ROO_I	harwich.ovary:0.9375,W1.ovary:0.7586,F2.ovary:0.9600
chr2R	3097401	3105090	ROO_LTR,ROO_I	harwich.ovary:0.9574,W1.ovary:0.8654,F2.ovary:0.9722,F1.ovary:0.9750
chr2R	3123380	3128393	LINEJ1_DM	harwich.ovary:0.9167,W1.ovary:1.0000,F2.ovary:0.9444,F1.ovary:0.9615
chr2R	3149747	3156741	DM297_LTR,DM297_I	harwich.ovary:0.8500,W1.ovary:0.9677
chr2R	3322466	3326687	DOC6_DM	harwich.ovary:0.9048,W1.ovary:0.9459,F2.ovary:0.9688,F1.ovary:0.6667
chr2R	3495990	3501109	I_DM	harwich.ovary:1.0000,W1.ovary:0.9815,F2.ovary:1.0000,F1.ovary:1.0000
chr2R	3703232	3709643	BURDOCK_LTR,BURDOCK_I	harwich.ovary:1.0000,W1.ovary:0.9907,F2.ovary:0.9853,F1.ovary:0.9444
chr2R	3749821	3754849	BLASTOPIA_LTR,BLASTOPIA_I	harwich.ovary:0.7143,W1.ovary:1.0000
chr2R	3756749	3761469	DOC	harwich.ovary:0.9605,W1.ovary:0.9877,F2.ovary:0.9825,F1.ovary:1.0000
chr2R	3903211	3905171	FB4_DM	harwich.ovary:0.9286,F2.ovary:0.9375,F1.ovary:0.9375
chr2R	3994550	4001072	DM297_LTR,DM297_I	harwich.ovary:0.8261,W1.ovary:0.7895,F2.ovary:0.8421,F1.ovary:0.8537
chr2R	3994550	4001195	DM297_LTR,DM297_I,TC1_DM	harwich.ovary:0.8367,W1.ovary:0.8571,F2.ovary:0.7857,F1.ovary:0.8286
chr2R	4218423	4218850	ROO_LTR	harwich.ovary:0.5156,W1.ovary:1.0000
chr2R	4285771	4290490	DOC	harwich.ovary:0.8966,W1.ovary:0.9868,F2.ovary:0.8824,F1.ovary:1.0000
chr2R	4378128	4379783	DMRT1B	harwich.ovary:1.0000,W1.ovary:1.0000,F2.ovary:0.9167,F1.ovary:1.0000
chr2R	4453594	4454485	PROTOP_A	F2.ovary:0.6098,F1.ovary:0.2473
chr2R	4610322	4610507	POGON1	W1.ovary:1.0000
chr2R	4665493	4671604	DIVER_LTR,DIVER_I	harwich.ovary:0.9000,W1.ovary:0.9701,F2.ovary:1.0000,F1.ovary:1.0000
chr2R	5038862	5045274	BURDOCK_LTR,BURDOCK_I	harwich.ovary:0.7667,W1.ovary:0.9615,F2.ovary:0.9630,F1.ovary:0.7619
chr2R	5038862	5045548	BURDOCK_LTR,BURDOCK_I,DNAREP1_DM	W1.ovary:0.9000
chr2R	5100254	5100681	ROO_LTR	harwich.ovary:0.7500,W1.ovary:1.0000,F2.ovary:0.5588,F1.ovary:0.4444
chr2R	5124549	5124635	DNAREP1_DM	W1.ovary:0.2391
chr2R	5239785	5248875	ROO_LTR,ROO_I	harwich.ovary:1.0000,W1.ovary:0.9737,F2.ovary:0.9545,F1.ovary:1.0000
chr2R	5614176	5621664	DM176_LTR,DM176_I	harwich.ovary:0.9231,W1.ovary:0.9867,F2.ovary:0.9565,F1.ovary:0.9412
chr2R	5833001	5833129	BS	W1.ovary:0.8608
chr2R	5893411	5894515	PROTOP_A	harwich.ovary:1.0000,W1.ovary:1.0000,F2.ovary:1.0000,F1.ovary:1.0000
chr2R	6064440	6073548	ROO_LTR,ROO_I	harwich.ovary:0.9545,W1.ovary:0.9643,F2.ovary:1.0000,F1.ovary:0.9583
chr2R	6473040	6481643	Galileo_DM,TIRANT_LTR,TIRANT_I	harwich.ovary:1.0000,W1.ovary:1.0000,F2.ovary:1.0000,F1.ovary:1.0000
chr2R	6473118	6481643	TIRANT_LTR,TIRANT_I	harwich.ovary:1.0000,W1.ovary:1.0000,F2.ovary:1.0000,F1.ovary:1.0000
chr2R	6546602	6554159	DNAREP1_DM,MDG1_LTR,MDG1_I	harwich.ovary:0.9787,W1.ovary:1.0000,F2.ovary:1.0000,F1.ovary:1.0000
chr2R	6546843	6554159	MDG1_LTR,MDG1_I	harwich.ovary:0.9836,W1.ovary:1.0000,F2.ovary:1.0000,F1.ovary:1.0000
chr2R	6835590	6843078	DM176_LTR,DM176_I	harwich.ovary:1.0000,W1.ovary:0.8462,F1.ovary:0.3514
chr2R	6867214	6867626	DM297_LTR	W1.ovary:1.0000,F2.ovary:0.8286
chr2R	6897375	6906490	ROO_LTR,ROO_I	harwich.ovary:1.0000,W1.ovary:1.0000,F2.ovary:1.0000,F1.ovary:1.0000
chr2R	6907459	6912443	LINEJ1_DM	W1.ovary:1.0000,F1.ovary:1.0000
chr2R	7021670	7021855	POGON1	W1.ovary:1.0000
chr2R	7095382	7095509	BS	W1.ovary:0.8605
chr2R	7185178	7189441	BLASTOPIA_LTR,BLASTOPIA_I	W1.ovary:1.0000,F2.ovary:0.5294,F1.ovary:0.1786
chr2R	7303078	7306169	NOMAD_LTR,NOMAD_I	W1.ovary:1.0000,F2.ovary:0.9390,F1.ovary:0.4694
chr2R	7360207	7361348	POGO	W1.ovary:0.9750,F2.ovary:0.7955,F1.ovary:0.4359
chr2R	8368697	8370442	ROO_LTR,ROO_I	harwich.ovary:0.8571,W1.ovary:0.9600,F2.ovary:1.0000,F1.ovary:0.9524
chr2R	8389256	8391329	DMRT1B	harwich.ovary:1.0000,W1.ovary:1.0000,F2.ovary:1.0000,F1.ovary:0.8500
chr2R	8595076	8603383	ROO_LTR,ROO_I	harwich.ovary:0.9143,W1.ovary:0.9825,F2.ovary:0.9655,F1.ovary:0.8667
chr2R	8676855	8685159	ROO_LTR,ROO_I	harwich.ovary:0.9118,W1.ovary:1.0000,F1.ovary:0.9565
chr2R	8707006	8712017	LINEJ1_DM	harwich.ovary:0.9565,W1.ovary:0.6538,F2.ovary:1.0000,F1.ovary:1.0000
chr2R	9024402	9029127	DOC	harwich.ovary:1.0000,W1.ovary:1.0000,F2.ovary:0.9474,F1.ovary:1.0000
chr2R	9468083	9468347	LINEJ1_DM	W1.ovary:1.0000
chr2R	9615694	9623293	NOMAD_LTR,NOMAD_I	W1.ovary:0.9901,F2.ovary:0.7593,F1.ovary:0.1290
chr2R	9793165	9795071	DMRT1A	W1.ovary:1.0000,F2.ovary:0.8333,F1.ovary:0.0645
chr2R	10281792	10286514	DOC	harwich.ovary:1.0000,W1.ovary:1.0000,F2.ovary:0.9615,F1.ovary:1.0000
chr2R	10354854	10363947	ROO_LTR,ROO_I	harwich.ovary:0.9697,W1.ovary:0.7895,F2.ovary:0.7222,F1.ovary:0.9000
chr2R	10384949	10386054	PROTOP_A	harwich.ovary:1.0000,W1.ovary:1.0000,F2.ovary:0.9697,F1.ovary:0.8519
chr2R	10776769	10785318	MAX_LTR,MAX_I	W1.ovary:1.0000,F2.ovary:0.7600,F1.ovary:0.1833
chr2R	10892306	10892556	LINEJ1_DM	W1.ovary:0.7759
chr2R	10903017	10910297	MDG1_LTR,MDG1_I	W1.ovary:1.0000,F2.ovary:0.6486,F1.ovary:0.2222
chr2R	10972539	10979530	DM297_LTR,DM297_I	W1.ovary:1.0000,F2.ovary:0.4857,F1.ovary:0.2745
chr2R	11006878	11015301	TIRANT_LTR,TIRANT_I	harwich.ovary:1.0000,W1.ovary:1.0000,F2.ovary:1.0000,F1.ovary:1.0000
chr2R	11228252	11236777	TIRANT_LTR,TIRANT_I	harwich.ovary:0.9811,W1.ovary:1.0000,F2.ovary:0.9474,F1.ovary:0.9811
chr2R	11949288	11951863	BURDOCK_LTR,BURDOCK_I	W1.ovary:0.9512,F2.ovary:0.6316,F1.ovary:0.0370
chr2R	12427198	12432348	Copia_LTR,Copia_I	harwich.ovary:1.0000,F1.ovary:0.8462
chr2R	13034810	13039768	LINEJ1_DM	harwich.ovary:1.0000,W1.ovary:0.9897,F2.ovary:1.0000,F1.ovary:1.0000
chr2R	13063936	13070046	DIVER_LTR,DIVER_I	harwich.ovary:0.7778,W1.ovary:0.8108,F2.ovary:0.8000,F1.ovary:0.7778
chr2R	13124069	13129214	Copia_LTR,Copia_I	harwich.ovary:1.0000,W1.ovary:1.0000,F2.ovary:1.0000,F1.ovary:1.0000
chr2R	13164771	13165120	LINEJ1_DM	W1.ovary:1.0000
chr2R	13373485	13378176	FW_DM	harwich.ovary:1.0000,W1.ovary:0.9910,F2.ovary:1.0000,F1.ovary:1.0000
chr2R	13669921	13671068	POGO	harwich.ovary:1.0000,W1.ovary:0.8718,F2.ovary:1.0000
chr2R	13671584	13671769	POGON1	W1.ovary:1.0000
chr2R	13933233	13933504	LINEJ1_DM	W1.ovary:0.9412
chr2R	13999243	14003045	FW_DM	harwich.ovary:0.9706,W1.ovary:1.0000,F2.ovary:1.0000,F1.ovary:1.0000
chr2R	14375381	14382793	BLOOD_LTR,BLOOD_I	harwich.ovary:1.0000,W1.ovary:0.9885,F2.ovary:1.0000,F1.ovary:1.0000
chr2R	14463358	14469487	BEL_LTR,BEL_I	harwich.ovary:0.7931,W1.ovary:0.9759,F2.ovary:0.8649,F1.ovary:0.8806
chr2R	14478428	14487521	ROO_LTR,ROO_I	harwich.ovary:1.0000,W1.ovary:1.0000,F2.ovary:0.9643,F1.ovary:0.9630
chr2R	14532871	14532925	ROO_I	harwich.ovary:0.0244
chr2R	15603415	15610826	BLOOD_LTR,BLOOD_I	harwich.ovary:0.9861,W1.ovary:1.0000,F2.ovary:1.0000,F1.ovary:1.0000
chr2R	15664157	15667400	LINEJ1_DM	harwich.ovary:1.0000,W1.ovary:0.9783,F2.ovary:1.0000,F1.ovary:1.0000
chr2R	15802405	15809673	MDG1_LTR,MDG1_I	harwich.ovary:0.9615,W1.ovary:0.9836,F2.ovary:0.8824
chr2R	15844991	15850134	Copia_LTR,Copia_I	harwich.ovary:0.8462,W1.ovary:0.9836,F2.ovary:0.9474,F1.ovary:0.8750
chr2R	15938800	15938939	XDMR	W1.ovary:0.3729
chr2R	15956804	15959376	NOMAD_LTR,NOMAD_I	W1.ovary:1.0000,F2.ovary:1.0000,F1.ovary:1.0000
chr2R	16256072	16265176	ROO_LTR,ROO_I	harwich.ovary:1.0000,W1.ovary:0.9722,F2.ovary:0.9412,F1.ovary:1.0000
chr2R	16627013	16631704	FW_DM	harwich.ovary:1.0000,W1.ovary:1.0000,F2.ovary:1.0000,F1.ovary:1.0000
chr2R	16670860	16675551	FW_DM	harwich.ovary:1.0000,W1.ovary:1.0000,F2.ovary:1.0000,F1.ovary:1.0000
chr2R	17038673	17041252	NOMAD_LTR,NOMAD_I	harwich.ovary:0.9655,W1.ovary:1.0000,F2.ovary:0.7568,F1.ovary:0.9730
chr2R	17625838	17634939	ROO_LTR,ROO_I	harwich.ovary:0.9744,W1.ovary:0.9688,F2.ovary:0.8571,F1.ovary:0.9655
chr2R	17640644	17641071	ROO_LTR	harwich.ovary:0.8154,W1.ovary:1.0000,F2.ovary:0.6364
chr2R	17697085	17705266	ROO_LTR,ROO_I	harwich.ovary:0.9600,W1.ovary:0.9054,F2.ovary:1.0000,F1.ovary:0.8500
chr2R	18237260	18238976	LINEJ1_DM	harwich.ovary:1.0000,W1.ovary:1.0000,F2.ovary:1.0000,F1.ovary:1.0000
chr2R	18247946	18248306	LINEJ1_DM	W1.ovary:1.0000,F2.ovary:0.4634
chr2R	18413321	18416803	LINEJ1_DM	harwich.ovary:1.0000,W1.ovary:1.0000,F2.ovary:1.0000,F1.ovary:1.0000
chr2R	18467972	18474083	DIVER_LTR,DIVER_I	W1.ovary:1.0000,F2.ovary:0.9286
chr2R	18537740	18537969	DNAREP1_DM	W1.ovary:0.9211
chr2R	18662529	18662877	LINEJ1_DM	W1.ovary:1.0000
chr2R	18730598	18732502	BLASTOPIA_LTR,BLASTOPIA_I	harwich.ovary:1.0000,W1.ovary:0.9825,F2.ovary:1.0000,F1.ovary:0.5000
chr2R	19290187	19295205	BLASTOPIA_LTR,BLASTOPIA_I	harwich.ovary:0.9167,W1.ovary:0.7037,F2.ovary:1.0000
chr2R	19417152	19424670	DM412	harwich.ovary:0.9000,W1.ovary:0.9538,F2.ovary:0.9412,F1.ovary:0.9535
chr2R	19801877	19809443	DM412	harwich.ovary:0.9362,W1.ovary:0.9531,F2.ovary:0.9375,F1.ovary:0.9804
chr2R	20064814	20072241	DM412	harwich.ovary:1.0000,W1.ovary:0.9789,F2.ovary:1.0000,F1.ovary:1.0000
chr2R	20241007	20249310	ROO_LTR,ROO_I	harwich.ovary:0.9825,W1.ovary:1.0000,F2.ovary:1.0000,F1.ovary:0.8485
chr2R	20535163	20542666	DM412	harwich.ovary:0.9796,W1.ovary:0.9737,F2.ovary:1.0000,F1.ovary:0.9737
chr2R	20615548	20622912	MDG1_LTR,MDG1_I	harwich.ovary:1.0000,W1.ovary:1.0000,F2.ovary:0.9615,F1.ovary:1.0000
chr2R	20651189	20653106	G2_DM	harwich.ovary:1.0000,W1.ovary:1.0000,F1.ovary:1.0000
chr2R	21143525	21143720	DNAREP1_DM	W1.ovary:1.0000
chr2R	21143525	21143879	DNAREP1_DM	W1.ovary:1.0000
chr2RHet	30528	37111	MAX_I,BURDOCK_LTR,BURDOCK_I	harwich.ovary:0.5000,W1.ovary:1.0000
chr2RHet	30697	37111	BURDOCK_LTR,BURDOCK_I	harwich.ovary:1.0000,W1.ovary:1.0000,F2.ovary:1.0000,F1.ovary:1.0000
chr2RHet	132115	132556	Stalker2_I,Stalker3_LTR	F1.ovary:0.0175
chr2RHet	209121	213839	DOC	harwich.ovary:1.0000,W1.ovary:1.0000,F2.ovary:1.0000,F1.ovary:1.0000
chr2RHet	209121	214037	DOC,DIVER2_I	W1.ovary:1.0000,F2.ovary:1.0000
chr2RHet	361667	369076	BLOOD_LTR,BLOOD_I	harwich.ovary:1.0000,W1.ovary:1.0000,F2.ovary:1.0000
chr2RHet	361667	369204	BLOOD_LTR,BLOOD_I,Gypsy_LTR	harwich.ovary:1.0000,W1.ovary:1.0000,F2.ovary:0.1739,F1.ovary:0.2000
chr2RHet	381343	382852	FW_DM	F2.ovary:0.0172,F1.ovary:0.2500
chr2RHet	447365	448926	DIVER2_LTR,DIVER2_I	F1.ovary:0.0172
chr2RHet	853625	861119	DM176_LTR,DM176_I	harwich.ovary:1.0000
chr2RHet	1003846	1004377	Gypsy12A_LTR	W1.ovary:0.3191
chr2RHet	1130892	1132345	Gypsy2_I	harwich.ovary:0.1618,F2.ovary:0.3214,F1.ovary:0.1053
chr2RHet	1269703	1278791	ROO_LTR,ROO_I	harwich.ovary:0.9800,W1.ovary:0.9896,F2.ovary:1.0000,F1.ovary:0.9800
chr2RHet	1360740	1361152	Copia_I	F1.ovary:0.1556
chr2RHet	1420577	1420795	HMSBEAGLE_I,BS2	W1.ovary:1.0000
chr2RHet	1422687	1424414	BARI_DM	W1.ovary:1.0000,F2.ovary:1.0000
chr2RHet	1426813	1429386	BURDOCK_LTR,BURDOCK_I	harwich.ovary:0.8421,W1.ovary:1.0000,F2.ovary:1.0000,F1.ovary:1.0000
chr2RHet	1560960	1562762	FW_DM	harwich.ovary:1.0000,F2.ovary:0.1136,F1.ovary:0.3600
chr2RHet	1560960	1562878	FW_DM,DOC	harwich.ovary:1.0000
chr2RHet	1600230	1604894	FW_DM	harwich.ovary:0.9841,F2.ovary:0.0732,F1.ovary:0.4844
chr2RHet	1600230	1605114	FW_DM,QUASIMODO_I	harwich.ovary:0.9714,F2.ovary:0.0233,F1.ovary:0.3654
chr2RHet	1632036	1637842	DM297_I,MAX_LTR,MAX_I	harwich.ovary:0.9865,W1.ovary:1.0000,F2.ovary:0.9821,F1.ovary:1.0000
chr2RHet	1632113	1637842	MAX_LTR,MAX_I	harwich.ovary:0.9870,W1.ovary:1.0000,F2.ovary:0.9821,F1.ovary:1.0000
chr2RHet	1632113	1638144	MAX_LTR,MAX_I,DM297_I	F2.ovary:0.9722
chr2RHet	2204556	2212330	DMCR1A,NOMAD_LTR,NOMAD_I	F1.ovary:0.0909
chr2RHet	2330431	2333809	DOC	F2.ovary:0.8333
chr2RHet	2330431	2334041	DOC,Invader2_LTR	W1.ovary:0.1538,F1.ovary:0.0833
chr2RHet	2982518	2983875	QUASIMODO_LTR,DMRT1B	F2.ovary:0.0270,F1.ovary:0.1389
chr2RHet	3087632	3092777	FW_DM,TRANSIB2	W1.ovary:0.0854,F2.ovary:0.0645
chr2RHet	3181662	3181849	S_DM	W1.ovary:0.0827
chr2RHet	3181662	3181934	S_DM,FB4_DM	W1.ovary:0.0941
chr2RHet	3181877	3181934	FB4_DM	W1.ovary:0.0413
chr2RHet	3182226	3183428	DNAREP1_DM,Gypsy_LTR,Gypsy_I,G6_DM	harwich.ovary:0.1342,F2.ovary:0.0699,F1.ovary:0.1027
chr2RHet	3239713	3242729	Gypsy2_I,DIVER2_I,DM297_LTR,DM297_I	W1.ovary:0.6471,F2.ovary:0.9500
chr2RHet	3239898	3242729	DIVER2_I,DM297_LTR,DM297_I	harwich.ovary:1.0000,W1.ovary:0.8571,F2.ovary:0.9737,F1.ovary:0.9130
chr2RHet	3240000	3242729	DM297_LTR,DM297_I	harwich.ovary:1.0000,W1.ovary:0.7600,F2.ovary:0.9688,F1.ovary:0.8571
chr2RHet	3269469	3274718	TRANSPAC_LTR,TRANSPAC_I	harwich.ovary:0.9636,W1.ovary:0.9221,F2.ovary:1.0000,F1.ovary:0.9649
chr3L	37328	37369	DNAREP1_DM	W1.ovary:0.3393
chr3L	110267	119375	ROO_LTR,ROO_I	harwich.ovary:0.9831,W1.ovary:1.0000,F2.ovary:0.9348,F1.ovary:0.9844
chr3L	296448	296502	DNAREP1_DM	W1.ovary:0.6667
chr3L	402569	409735	ROO_I,DM297_LTR,DM297_I	harwich.ovary:1.0000,W1.ovary:0.9808,F2.ovary:0.8519,F1.ovary:0.9643
chr3L	402740	409735	DM297_LTR,DM297_I	harwich.ovary:1.0000,W1.ovary:0.9783,F2.ovary:0.8947,F1.ovary:0.9811
chr3L	789969	790396	ROO_LTR	harwich.ovary:0.6000,W1.ovary:1.0000,F2.ovary:0.6000,F1.ovary:0.5075
chr3L	858054	866477	TIRANT_LTR,TIRANT_I	harwich.ovary:1.0000,W1.ovary:1.0000,F2.ovary:1.0000,F1.ovary:1.0000
chr3L	925317	932599	MDG1_LTR,MDG1_I	harwich.ovary:0.9825,W1.ovary:1.0000,F2.ovary:1.0000,F1.ovary:1.0000
chr3L	939838	940886	LINEJ1_DM	harwich.ovary:0.9545,W1.ovary:1.0000,F2.ovary:1.0000,F1.ovary:1.0000
chr3L	1047407	1055161	DM412	harwich.ovary:0.9667,W1.ovary:1.0000,F2.ovary:1.0000,F1.ovary:1.0000
chr3L	1154185	1163277	ROO_LTR,ROO_I	harwich.ovary:1.0000,W1.ovary:1.0000,F2.ovary:0.9444,F1.ovary:1.0000
chr3L	1219647	1227326	DM412	harwich.ovary:1.0000,W1.ovary:1.0000,F2.ovary:1.0000,F1.ovary:1.0000
chr3L	1424832	1430008	DMRT1A	harwich.ovary:1.0000,W1.ovary:1.0000,F2.ovary:0.8750,F1.ovary:0.8824
chr3L	1485765	1486871	PROTOP_A	harwich.ovary:1.0000,W1.ovary:0.9737,F2.ovary:1.0000,F1.ovary:0.9592
chr3L	1506056	1513590	DM176_LTR,DM176_I	harwich.ovary:1.0000,W1.ovary:1.0000,F2.ovary:0.9804,F1.ovary:0.9070
chr3L	1740909	1741094	POGON1	W1.ovary:1.0000
chr3L	2108306	2113451	Copia_LTR,Copia_I	harwich.ovary:1.0000,W1.ovary:1.0000,F2.ovary:1.0000,F1.ovary:0.8824
chr3L	2447560	2456657	ROO_LTR,ROO_I	harwich.ovary:0.9455,W1.ovary:0.8596,F2.ovary:0.9730,F1.ovary:0.8800
chr3L	2751511	2755712	FW_DM	harwich.ovary:0.9800,W1.ovary:1.0000,F2.ovary:0.7895,F1.ovary:1.0000
chr3L	2927894	2936113	TIRANT_LTR,TIRANT_I	harwich.ovary:1.0000,W1.ovary:1.0000,F2.ovary:1.0000,F1.ovary:1.0000
chr3L	2966754	2974144	MDG1_LTR,MDG1_I	harwich.ovary:0.9231,W1.ovary:0.2286
chr3L	2966864	2974144	MDG1_LTR,MDG1_I	harwich.ovary:0.9231
chr3L	3040378	3042111	S_DM	W1.ovary:0.4054,F2.ovary:0.0208
chr3L	3051802	3051984	POGON1	W1.ovary:0.6000
chr3L	3061339	3069864	TIRANT_LTR,TIRANT_I	harwich.ovary:0.9615,W1.ovary:1.0000,F1.ovary:1.0000
chr3L	3281501	3281930	DOC	harwich.ovary:0.6842,W1.ovary:0.9759,F2.ovary:0.6429
chr3L	3475135	3475490	LINEJ1_DM	W1.ovary:1.0000
chr3L	3601354	3606606	Copia_LTR,Copia_I	harwich.ovary:1.0000,W1.ovary:0.9643,F2.ovary:1.0000,F1.ovary:1.0000
chr3L	3833792	3833977	POGON1	W1.ovary:0.9825
chr3L	4773711	4774361	DMRT1A	harwich.ovary:0.9762,W1.ovary:1.0000,F2.ovary:0.8621,F1.ovary:0.8980
chr3L	4901183	4907293	DIVER_LTR,DIVER_I	harwich.ovary:1.0000,W1.ovary:0.9130,F1.ovary:0.9565
chr3L	5034214	5043307	ROO_LTR,ROO_I	harwich.ovary:1.0000,W1.ovary:1.0000,F2.ovary:0.9559,F1.ovary:0.9565
chr3L	5045511	5050232	DOC	harwich.ovary:1.0000,W1.ovary:1.0000,F2.ovary:0.9872,F1.ovary:1.0000
chr3L	5292308	5299685	QUASIMODO_LTR,QUASIMODO_I	W1.ovary:0.8333
chr3L	5451216	5459759	MAX_LTR,MAX_I	harwich.ovary:1.0000,W1.ovary:0.9500,F2.ovary:1.0000,F1.ovary:1.0000
chr3L	5903186	5903371	POGON1	W1.ovary:1.0000
chr3L	5919488	5919601	BS	W1.ovary:0.8861
chr3L	5994882	5997476	LINEJ1_DM	harwich.ovary:1.0000,W1.ovary:0.9825,F2.ovary:0.8947
chr3L	6033516	6035820	DOC	harwich.ovary:1.0000,W1.ovary:0.9853,F2.ovary:1.0000,F1.ovary:1.0000
chr3L	6214070	6223163	ROO_LTR,ROO_I	harwich.ovary:0.9872,W1.ovary:0.9882,F2.ovary:0.9592,F1.ovary:0.9677
chr3L	6328165	6328578	DM297_LTR	harwich.ovary:0.5536,W1.ovary:1.0000
chr3L	6613744	6614103	DMRT1B	harwich.ovary:0.3824,W1.ovary:1.0000
chr3L	6774279	6776227	DOC	harwich.ovary:1.0000,W1.ovary:1.0000,F2.ovary:1.0000,F1.ovary:1.0000
chr3L	6849078	6853802	DOC	harwich.ovary:1.0000,W1.ovary:0.9796,F2.ovary:0.9630,F1.ovary:0.9500
chr3L	6880673	6888106	ROO_LTR,ROO_I	harwich.ovary:0.9231,W1.ovary:0.3043,F2.ovary:0.9848,F1.ovary:0.7000
chr3L	6988040	6988595	BS	W1.ovary:1.0000,F2.ovary:0.9000
chr3L	7370471	7373518	DM297_LTR,DM297_I	harwich.ovary:0.9516,W1.ovary:1.0000,F2.ovary:1.0000,F1.ovary:0.9750
chr3L	7491926	7496618	FW_DM	harwich.ovary:0.9545,W1.ovary:0.9833,F2.ovary:1.0000
chr3L	7786867	7793861	DM297_LTR,DM297_I	harwich.ovary:1.0000,W1.ovary:0.9875,F2.ovary:0.9846,F1.ovary:0.9574
chr3L	7879669	7882125	STALKER4_LTR,Stalker2_I,STALKER4_I	harwich.ovary:1.0000,W1.ovary:1.0000,F2.ovary:0.9744,F1.ovary:1.0000
chr3L	7909984	7919096	ROO_LTR,ROO_I	harwich.ovary:1.0000,W1.ovary:1.0000,F2.ovary:0.9873,F1.ovary:0.9423
chr3L	7978523	7980788	FB4_DM	harwich.ovary:1.0000,F2.ovary:0.1803,F1.ovary:0.5200
chr3L	8012859	8017209	FB4_DM	harwich.ovary:1.0000,W1.ovary:0.8810,F2.ovary:0.9762,F1.ovary:1.0000
chr3L	8226716	8231898	DMRT1A	harwich.ovary:1.0000,W1.ovary:1.0000,F2.ovary:1.0000,F1.ovary:1.0000
chr3L	8474928	8484028	ROO_LTR,ROO_I	harwich.ovary:1.0000,W1.ovary:0.9672,F2.ovary:1.0000,F1.ovary:0.8750
chr3L	8491452	8498861	BLOOD_LTR,BLOOD_I	harwich.ovary:0.9692,W1.ovary:0.9623,F2.ovary:1.0000,F1.ovary:1.0000
chr3L	8784430	8789786	I_DM	harwich.ovary:0.9677,W1.ovary:1.0000,F2.ovary:1.0000,F1.ovary:0.9130
chr3L	9123704	9127416	DM412	harwich.ovary:1.0000,W1.ovary:0.9851,F2.ovary:1.0000,F1.ovary:1.0000
chr3L	9212434	9213008	LINEJ1_DM	harwich.ovary:0.9167,W1.ovary:1.0000,F2.ovary:0.9259,F1.ovary:0.8400
chr3L	9263773	9271469	ROO_LTR,ROO_I	harwich.ovary:0.9706,W1.ovary:0.9722,F2.ovary:0.9375,F1.ovary:0.7273
chr3L	9385630	9388389	DOC	harwich.ovary:1.0000,W1.ovary:1.0000,F2.ovary:1.0000,F1.ovary:1.0000
chr3L	9436666	9438397	S_DM	harwich.ovary:1.0000,W1.ovary:1.0000,F2.ovary:1.0000,F1.ovary:0.1681
chr3L	9494856	9495283	ROO_LTR	harwich.ovary:0.5818,W1.ovary:0.9848
chr3L	9519641	9521262	DOC	harwich.ovary:1.0000,W1.ovary:0.9333
chr3L	9526908	9534410	DM412	harwich.ovary:1.0000,W1.ovary:1.0000,F2.ovary:0.9231,F1.ovary:1.0000
chr3L	9565082	9565345	LINEJ1_DM	W1.ovary:1.0000
chr3L	9569071	9574081	LINEJ1_DM	harwich.ovary:1.0000,W1.ovary:1.0000,F2.ovary:1.0000,F1.ovary:0.9730
chr3L	9922823	9931543	ROO_LTR,ROO_I	harwich.ovary:0.9250,W1.ovary:0.2381,F2.ovary:0.1707,F1.ovary:0.6452
chr3L	10053270	10060786	DM176_LTR,DM176_I	harwich.ovary:1.0000,F2.ovary:0.2676,F1.ovary:0.0769
chr3L	10408101	10410405	DOC	harwich.ovary:1.0000,W1.ovary:1.0000,F2.ovary:1.0000,F1.ovary:1.0000
chr3L	11080212	11081945	S_DM	harwich.ovary:1.0000,W1.ovary:0.9692,F2.ovary:1.0000,F1.ovary:1.0000
chr3L	11098451	11100077	BS2	harwich.ovary:0.9268,F2.ovary:0.0789,F1.ovary:0.3514
chr3L	11257622	11264511	DM176_LTR,DM176_I	harwich.ovary:0.9608,W1.ovary:0.9444,F2.ovary:0.6429,F1.ovary:0.8462
chr3L	11270615	11271550	DMRT1A	harwich.ovary:0.9091
chr3L	11322850	11325979	LINEJ1_DM	harwich.ovary:0.8333,F2.ovary:0.7500,F1.ovary:0.5263
chr3L	11492212	11501312	ROO_LTR,ROO_I	harwich.ovary:0.7941,W1.ovary:0.1368,F2.ovary:0.2593
chr3L	11557936	11565503	DM412	harwich.ovary:1.0000,W1.ovary:0.9878,F2.ovary:0.9615,F1.ovary:0.9773
chr3L	11716256	11720972	DOC	harwich.ovary:1.0000,W1.ovary:1.0000,F2.ovary:1.0000,F1.ovary:1.0000
chr3L	11857707	11858946	POGO	harwich.ovary:1.0000,F2.ovary:0.2553,F1.ovary:0.3875
chr3L	12868104	12870312	LINEJ1_DM	harwich.ovary:0.9841,W1.ovary:1.0000,F2.ovary:1.0000,F1.ovary:1.0000
chr3L	12912441	12917662	DMRT1B	harwich.ovary:0.9200,W1.ovary:1.0000,F2.ovary:1.0000,F1.ovary:0.9444
chr3L	12950942	12955365	Copia_LTR,Copia_I	harwich.ovary:0.9811,W1.ovary:1.0000,F2.ovary:0.9672,F1.ovary:0.9875
chr3L	13518312	13526049	ROO_LTR,ROO_I	harwich.ovary:1.0000,W1.ovary:1.0000,F2.ovary:0.9783,F1.ovary:1.0000
chr3L	13567954	13573174	DMRT1B	harwich.ovary:0.9500,F2.ovary:1.0000,F1.ovary:1.0000
chr3L	14260528	14264893	FW_DM	harwich.ovary:1.0000,W1.ovary:1.0000,F2.ovary:1.0000,F1.ovary:1.0000
chr3L	14289138	14289565	ROO_LTR	harwich.ovary:0.6316,W1.ovary:1.0000
chr3L	14305216	14309926	BS2	harwich.ovary:1.0000,W1.ovary:1.0000
chr3L	14461600	14466747	Copia_LTR,Copia_I	harwich.ovary:1.0000,W1.ovary:1.0000,F2.ovary:1.0000,F1.ovary:1.0000
chr3L	14517484	14522176	FW_DM	harwich.ovary:0.9412,W1.ovary:1.0000,F2.ovary:0.8108,F1.ovary:1.0000
chr3L	14714332	14716121	DMRT1B	harwich.ovary:1.0000,W1.ovary:1.0000,F2.ovary:0.9167,F1.ovary:1.0000
chr3L	14718754	14721682	DOC	harwich.ovary:0.7619,W1.ovary:0.8776,F2.ovary:0.8462,F1.ovary:0.9412
chr3L	14818281	14825950	Stalker2_LTR,Stalker2_I	W1.ovary:0.9200,F2.ovary:1.0000
chr3L	14947522	14949132	TRANSIB2	F1.ovary:0.0488
chr3L	14963920	14964164	FW_DM	W1.ovary:0.9722
chr3L	15078207	15079312	PROTOP_A	harwich.ovary:1.0000,W1.ovary:0.8621,F2.ovary:0.9615,F1.ovary:1.0000
chr3L	15416906	15419702	NOMAD_LTR,NOMAD_I	harwich.ovary:0.9706,W1.ovary:1.0000,F2.ovary:1.0000,F1.ovary:1.0000
chr3L	15548074	15549805	S_DM	F1.ovary:0.1404
chr3L	15892385	15892857	LINEJ1_DM	W1.ovary:0.9180,F1.ovary:0.7391
chr3L	15922352	15931440	ROO_LTR,ROO_I	harwich.ovary:1.0000,W1.ovary:1.0000,F2.ovary:1.0000,F1.ovary:1.0000
chr3L	16177298	16182008	BS2	harwich.ovary:1.0000,W1.ovary:0.9706,F2.ovary:0.9783,F1.ovary:1.0000
chr3L	16437002	16439286	DOC	harwich.ovary:1.0000,W1.ovary:1.0000,F2.ovary:0.9778,F1.ovary:1.0000
chr3L	16487149	16487589	LINEJ1_DM	W1.ovary:0.9881,F2.ovary:0.6607,F1.ovary:0.6667
chr3L	16516430	16521555	BS	harwich.ovary:0.9444,F2.ovary:0.1714,F1.ovary:0.4545
chr3L	16609665	16614935	DM297_LTR,DM297_I	harwich.ovary:1.0000,W1.ovary:0.9661,F2.ovary:1.0000,F1.ovary:1.0000
chr3L	16677175	16682337	Copia_LTR,Copia_I	harwich.ovary:1.0000,W1.ovary:0.9412
chr3L	16938883	16947977	ROO_LTR,ROO_I	harwich.ovary:1.0000,W1.ovary:0.9730,F2.ovary:0.7647,F1.ovary:0.9655
chr3L	17028096	17028219	G2_DM	W1.ovary:0.6515
chr3L	17078160	17087250	ROO_LTR,ROO_I	harwich.ovary:1.0000,W1.ovary:1.0000,F2.ovary:0.9792,F1.ovary:1.0000
chr3L	17510135	17517635	DM412	harwich.ovary:1.0000,W1.ovary:0.9505,F2.ovary:0.9592,F1.ovary:0.9574
chr3L	17691446	17691938	DOC6_DM	harwich.ovary:0.8667,W1.ovary:0.8889,F2.ovary:0.8333,F1.ovary:1.0000
chr3L	17724006	17731192	MDG1_LTR,MDG1_I	harwich.ovary:0.9861,W1.ovary:1.0000,F2.ovary:1.0000,F1.ovary:0.9688
chr3L	17792964	17794695	S_DM	harwich.ovary:0.8095,W1.ovary:0.8851,F2.ovary:0.7746,F1.ovary:0.7727
chr3L	17856943	17861657	DOC	harwich.ovary:0.9583,F2.ovary:0.8824,F1.ovary:0.9000
chr3L	17911527	17914272	NOMAD_LTR,NOMAD_I	W1.ovary:1.0000,F2.ovary:0.9091
chr3L	18040863	18049861	ROO_LTR,ROO_I	harwich.ovary:0.9870,W1.ovary:0.9808,F2.ovary:0.9636,F1.ovary:0.9615
chr3L	18499286	18502684	FW_DM	harwich.ovary:1.0000,W1.ovary:1.0000,F2.ovary:1.0000,F1.ovary:1.0000
chr3L	18521783	18530885	ROO_LTR,ROO_I	harwich.ovary:1.0000,W1.ovary:0.9726,F2.ovary:1.0000,F1.ovary:0.9459
chr3L	18587104	18589023	DOC	harwich.ovary:1.0000,W1.ovary:0.9362,F2.ovary:1.0000,F1.ovary:1.0000
chr3L	18703914	18711808	Stalker2_LTR,Stalker2_I	harwich.ovary:0.8367,W1.ovary:0.9800,F2.ovary:0.7632,F1.ovary:0.7391
chr3L	18765564	18774186	ROO_LTR,ROO_I	harwich.ovary:0.9848,W1.ovary:1.0000,F2.ovary:0.9692,F1.ovary:0.9833
chr3L	18826937	18828040	PROTOP_A	W1.ovary:1.0000,F2.ovary:0.0933,F1.ovary:0.0548
chr3L	19002000	19002268	LINEJ1_DM	W1.ovary:0.9634
chr3L	19110198	19117501	MDG1_LTR,MDG1_I	harwich.ovary:0.9873,W1.ovary:1.0000,F2.ovary:1.0000,F1.ovary:1.0000
chr3L	19201214	19202529	DOC	harwich.ovary:1.0000,W1.ovary:1.0000,F2.ovary:0.9130,F1.ovary:1.0000
chr3L	19392054	19396746	FW_DM	harwich.ovary:0.9655,W1.ovary:1.0000,F2.ovary:1.0000,F1.ovary:1.0000
chr3L	19480326	19480728	STALKER4_LTR	harwich.ovary:0.2821,F2.ovary:0.0488
chr3L	19701621	19706341	DOC	harwich.ovary:1.0000,W1.ovary:1.0000,F2.ovary:1.0000,F1.ovary:1.0000
chr3L	19841657	19850788	ROO_LTR,ROO_I	harwich.ovary:0.9875,W1.ovary:0.9890,F2.ovary:0.9886,F1.ovary:1.0000
chr3L	19842085	19850788	ROO_I,ROO_LTR	F1.ovary:0.9333
chr3L	19854975	19856707	S_DM	W1.ovary:0.9896,F2.ovary:0.0789,F1.ovary:0.0968
chr3L	20106813	20116011	ROO_LTR,ROO_I	harwich.ovary:1.0000,W1.ovary:1.0000,F2.ovary:0.9577,F1.ovary:1.0000
chr3L	20205760	20211279	MDG3_LTR,MDG3_I	harwich.ovary:0.9726,W1.ovary:0.9890,F2.ovary:1.0000,F1.ovary:0.9583
chr3L	20250485	20251551	POGO	harwich.ovary:1.0000,W1.ovary:1.0000,F2.ovary:0.5469,F1.ovary:0.8500
chr3L	20330037	20330316	MDG3_LTR	W1.ovary:1.0000
chr3L	20469908	20477450	Gypsy6_LTR,Gypsy6_I	harwich.ovary:1.0000,W1.ovary:0.8974,F2.ovary:1.0000,F1.ovary:0.9661
chr3L	20583219	20583700	DM412B_LTR	W1.ovary:0.6333
chr3L	20814433	20817839	FB4_DM	harwich.ovary:1.0000,F2.ovary:0.2123,F1.ovary:0.3636
chr3L	21008070	21016493	TIRANT_LTR,TIRANT_I	harwich.ovary:0.9787,W1.ovary:1.0000,F2.ovary:0.9000,F1.ovary:1.0000
chr3L	21145019	21150045	BLASTOPIA_LTR,BLASTOPIA_I	harwich.ovary:0.9825,W1.ovary:0.7051,F2.ovary:0.8974,F1.ovary:0.8824
chr3L	21145019	21150214	BLASTOPIA_LTR,BLASTOPIA_I,DNAREP1_DM	W1.ovary:0.6102,F2.ovary:0.8400,F1.ovary:0.8333
chr3L	21236884	21244408	DM412	harwich.ovary:1.0000,W1.ovary:0.5875,F2.ovary:0.5556,F1.ovary:0.5000
chr3L	21299303	21308403	ROO_LTR,ROO_I	harwich.ovary:0.9552,W1.ovary:1.0000,F2.ovary:0.9865,F1.ovary:0.9138
chr3L	21354875	21355778	G2_DM	harwich.ovary:1.0000,F2.ovary:0.1491,F1.ovary:0.2841
chr3L	21359006	21364365	I_DM	harwich.ovary:0.9737,W1.ovary:1.0000,F2.ovary:1.0000,F1.ovary:1.0000
chr3L	21359006	21364449	I_DM,DNAREP1_DM	harwich.ovary:0.9783,W1.ovary:1.0000,F2.ovary:1.0000,F1.ovary:1.0000
chr3L	21359006	21364533	I_DM,DNAREP1_DM	harwich.ovary:0.9643,W1.ovary:1.0000,F2.ovary:1.0000,F1.ovary:1.0000
chr3L	21365876	21372325	QUASIMODO2-LTR_DM,QUASIMODO2-I_DM	W1.ovary:0.5205,F2.ovary:0.1282,F1.ovary:0.0833
chr3L	21491992	21493567	PROTOP_A	harwich.ovary:1.0000,W1.ovary:0.5484,F2.ovary:0.6207,F1.ovary:0.7812
chr3L	21630524	21631015	DNAREP1_DM,FW_DM	W1.ovary:0.4878
chr3L	21630524	21631074	DNAREP1_DM,FW_DM,DMRP1	W1.ovary:0.5000
chr3L	21630744	21631074	FW_DM,DMRP1	W1.ovary:0.5227
chr3L	21630744	21631158	FW_DM,DMRP1	W1.ovary:0.6111
chr3L	21742484	21747264	LINEJ1_DM,DOC	W1.ovary:0.8000
chr3L	21742484	21747570	LINEJ1_DM,DOC	harwich.ovary:0.9677,W1.ovary:0.7838,F2.ovary:0.8000,F1.ovary:0.6857
chr3L	21742543	21747264	DOC	W1.ovary:0.8000
chr3L	22092831	22098958	BEL_LTR,BEL_I	harwich.ovary:1.0000,W1.ovary:0.6239,F2.ovary:0.7460,F1.ovary:0.7778
chr3L	22484659	22484697	DNAREP1_DM	W1.ovary:0.6719
chr3L	22548925	22556337	BLOOD_LTR,BLOOD_I	harwich.ovary:0.9767,W1.ovary:0.6429,F2.ovary:0.7209,F1.ovary:0.6818
chr3L	22570777	22575495	DOC	harwich.ovary:1.0000,W1.ovary:1.0000,F2.ovary:1.0000,F1.ovary:1.0000
chr3L	22610345	22617739	BLOOD_LTR,BLOOD_I	harwich.ovary:1.0000,W1.ovary:0.6196,F2.ovary:0.7931,F1.ovary:0.7971
chr3L	22713619	22714198	PROTOP	harwich.ovary:0.8772,F2.ovary:0.1548,F1.ovary:0.3492
chr3L	22753974	22759914	DNAREP1_DM,IVK_DM	F2.ovary:0.6296
chr3L	22754546	22759914	IVK_DM	harwich.ovary:0.9688,W1.ovary:0.8167,F2.ovary:0.8214,F1.ovary:0.5312
chr3L	22859139	22860212	DOC	harwich.ovary:0.9855,W1.ovary:0.9891,F2.ovary:1.0000,F1.ovary:0.9744
chr3L	22983017	22989933	DM297_LTR,DM297_I	harwich.ovary:1.0000,W1.ovary:1.0000,F2.ovary:1.0000,F1.ovary:1.0000
chr3L	23150101	23157683	DNAREP1_DM,QUASIMODO_LTR,QUASIMODO_I	harwich.ovary:0.3939,W1.ovary:0.4634,F2.ovary:0.1852
chr3L	23150181	23157683	DNAREP1_DM,QUASIMODO_LTR,QUASIMODO_I	harwich.ovary:0.8571,F2.ovary:0.4667
chr3L	23150181	23157791	DNAREP1_DM,QUASIMODO_LTR,QUASIMODO_I	harwich.ovary:0.8333
chr3L	23150298	23157683	QUASIMODO_LTR,QUASIMODO_I	harwich.ovary:0.8636,F2.ovary:0.5789,F1.ovary:0.6364
chr3L	23150298	23157791	QUASIMODO_LTR,QUASIMODO_I,DNAREP1_DM	harwich.ovary:0.8636
chr3L	23159030	23166451	DNAREP1_DM,QUASIMODO_LTR,QUASIMODO_I	harwich.ovary:0.2308,W1.ovary:0.2500
chr3L	23191937	23193937	DNAREP1_DM,G6_DM	W1.ovary:0.5000,F2.ovary:0.0870
chr3L	23191937	23194034	DNAREP1_DM,G6_DM	W1.ovary:0.4286,F2.ovary:0.0870
chr3L	23192135	23193937	G6_DM	F2.ovary:0.3000,F1.ovary:0.1250
chr3L	23192135	23194034	G6_DM,DNAREP1_DM	W1.ovary:0.5882,F2.ovary:0.3000,F1.ovary:0.1463
chr3L	23198576	23198623	DNAREP1_DM	W1.ovary:0.4324
chr3L	23198576	23198954	DNAREP1_DM	W1.ovary:0.5208
chr3L	23198847	23198954	DNAREP1_DM	W1.ovary:0.3659
chr3L	23348161	23351836	FW_DM	W1.ovary:0.2632
chr3L	23453683	23458647	DMRT1A	W1.ovary:0.0312
chr3L	23463840	23463921	TRANSIB1	W1.ovary:0.3438
chr3L	23536200	23536291	TV1I	W1.ovary:0.6471
chr3L	23700897	23705599	Gypsy2_I,DOC5_DM	harwich.ovary:0.0290
chr3L	23888882	23889318	DMCR1A,POGON1	W1.ovary:0.1739
chr3L	23889140	23889318	POGON1	W1.ovary:0.4375
chr3L	23899015	23899331	DMCR1A	W1.ovary:0.4211
chr3L	23899479	23899530	DNAREP1_DM	W1.ovary:0.3750
chr3L	23935569	23940892	DNAREP1_DM,TRANSPAC_LTR,TRANSPAC_I	harwich.ovary:1.0000,W1.ovary:0.0556,F2.ovary:0.6607
chr3L	23935569	23940981	DNAREP1_DM,TRANSPAC_LTR,TRANSPAC_I	harwich.ovary:1.0000,W1.ovary:0.2353,F2.ovary:0.6607
chr3L	23935569	23941088	DNAREP1_DM,TRANSPAC_LTR,TRANSPAC_I	W1.ovary:0.0357,F2.ovary:0.5778
chr3L	23935644	23940892	TRANSPAC_LTR,TRANSPAC_I	harwich.ovary:1.0000,F1.ovary:0.6190
chr3L	23935644	23940981	TRANSPAC_LTR,TRANSPAC_I,DNAREP1_DM	harwich.ovary:1.0000,F2.ovary:0.6481,F1.ovary:0.6098
chr3L	23935644	23941088	TRANSPAC_LTR,TRANSPAC_I,DNAREP1_DM	harwich.ovary:1.0000,W1.ovary:0.0556,F2.ovary:0.5870
chr3L	23935644	23941190	TRANSPAC_LTR,TRANSPAC_I,DNAREP1_DM	harwich.ovary:1.0000,F1.ovary:0.5429
chr3L	24005561	24013843	ROO_LTR,ROO_I	harwich.ovary:0.9677,W1.ovary:0.5806,F2.ovary:0.7368,F1.ovary:0.7500
chr3L	24015885	24020465	DNAREP1_DM,FW_DM	W1.ovary:0.6623,F2.ovary:0.5636
chr3L	24015885	24020570	DNAREP1_DM,FW_DM,PROTOP	W1.ovary:0.6486,F2.ovary:0.5472,F1.ovary:0.2895
chr3L	24015954	24020465	FW_DM	F2.ovary:0.5714
chr3L	24015954	24020570	FW_DM,PROTOP	W1.ovary:0.5938,F2.ovary:0.5472
chr3L	24161944	24169213	ZAM_LTR,ZAM_I	harwich.ovary:1.0000,W1.ovary:0.9706,F2.ovary:0.8667,F1.ovary:0.9565
chr3L	24161944	24169495	ZAM_LTR,ZAM_I	W1.ovary:0.9375
chr3L	24235482	24240761	DNAREP1_DM,Copia_LTR,Copia_I	harwich.ovary:1.0000,W1.ovary:0.9268,F2.ovary:1.0000,F1.ovary:0.9512
chr3L	24235482	24240870	DNAREP1_DM,Copia_LTR,Copia_I	W1.ovary:0.9231,F2.ovary:1.0000,F1.ovary:0.9412
chr3L	24235617	24240761	Copia_LTR,Copia_I	harwich.ovary:1.0000,F2.ovary:1.0000,F1.ovary:0.9545
chr3L	24235617	24240870	Copia_LTR,Copia_I,DNAREP1_DM	harwich.ovary:1.0000,W1.ovary:0.9388,F2.ovary:1.0000,F1.ovary:0.9444
chr3L	24253957	24254890	PROTOP_A	F2.ovary:0.0323,F1.ovary:0.0714
chr3L	24265248	24272857	NOMAD_LTR,NOMAD_I	harwich.ovary:0.8889,W1.ovary:0.5625,F2.ovary:0.8611
chr3L	24279242	24280347	PROTOP_A	harwich.ovary:1.0000,F1.ovary:0.2368
chr3L	24279242	24280506	PROTOP_A,Invader3_I	harwich.ovary:1.0000,F2.ovary:0.0189,F1.ovary:0.1892
chr3L	24361988	24366018	Stalker2_I,DOC	harwich.ovary:1.0000,W1.ovary:1.0000,F2.ovary:1.0000
chr3L	24362219	24366018	DOC	harwich.ovary:1.0000,W1.ovary:1.0000,F2.ovary:1.0000,F1.ovary:1.0000
chr3L	24362219	24366185	DOC,Stalker2_I	harwich.ovary:1.0000,W1.ovary:1.0000,F2.ovary:1.0000,F1.ovary:1.0000
chr3L	24456689	24464149	Gypsy_LTR,Gypsy_I	W1.ovary:0.1333
chr3LHet	275279	280002	DOC	harwich.ovary:1.0000,W1.ovary:0.9730
chr3LHet	314357	317709	ACCORD2_I,FW_DM	W1.ovary:0.1000
chr3LHet	314621	317709	FW_DM	W1.ovary:0.2727
chr3LHet	566905	572389	MDG3_LTR,MDG3_I	W1.ovary:0.0500,F2.ovary:0.0667,F1.ovary:0.1000
chr3LHet	666603	671748	Copia_LTR,Copia_I	W1.ovary:0.3333,F1.ovary:0.6000
chr3LHet	864018	866298	BATUMI_I,BATUMI_LTR	W1.ovary:0.0536,F1.ovary:0.2778
chr3LHet	864018	866565	BATUMI_I,BATUMI_LTR,DMCR1A	W1.ovary:0.0806,F1.ovary:0.1613
chr3LHet	877845	882568	DOC	F1.ovary:0.8421
chr3LHet	877845	882695	DOC,DMCR1A	W1.ovary:0.9286,F1.ovary:0.8000
chr3LHet	1167937	1172701	Gypsy6A_LTR,FW_DM	W1.ovary:0.5000,F2.ovary:0.7000,F1.ovary:0.5000
chr3LHet	1168010	1172964	FW_DM,Gypsy6A_LTR	W1.ovary:0.1176
chr3LHet	1238771	1245419	ROVER-LTR_DM,ROVER-I_DM	W1.ovary:0.0175
chr3LHet	1239086	1245734	ROVER-I_DM,ROVER-LTR_DM	W1.ovary:0.0656
chr3LHet	1279111	1286575	Gypsy_LTR,Gypsy_I	harwich.ovary:0.9706,W1.ovary:0.4483,F2.ovary:0.5758,F1.ovary:0.5000
chr3LHet	1344951	1347536	Gypsy12A_LTR,QUASIMODO2-I_DM	harwich.ovary:0.1000,W1.ovary:0.3750,F2.ovary:0.2857,F1.ovary:0.4091
chr3LHet	1344951	1347727	Gypsy12A_LTR,QUASIMODO2-I_DM	harwich.ovary:0.0652,W1.ovary:0.2931,F2.ovary:0.0278,F1.ovary:0.1591
chr3LHet	1344951	1347799	Gypsy12A_LTR,QUASIMODO2-I_DM	W1.ovary:0.1087,F2.ovary:0.0286
chr3LHet	1404899	1405235	DIVER2_I	W1.ovary:0.6154
chr3LHet	1406383	1408427	Gypsy8_I	W1.ovary:0.0300
chr3LHet	1406650	1408427	Gypsy8_I	W1.ovary:0.0374,F2.ovary:0.1724,F1.ovary:0.0877
chr3LHet	1506850	1511029	FW_DM	F1.ovary:0.5333
chr3LHet	1628905	1629034	DOC	W1.ovary:0.2500
chr3LHet	1628970	1629034	DOC	W1.ovary:0.2500
chr3LHet	1657774	1662633	MDG3_I	harwich.ovary:0.0139
chr3LHet	1761068	1761817	FW_DM	W1.ovary:0.4167
chr3LHet	1820107	1820565	Copia2_I	W1.ovary:0.5000
chr3LHet	1833816	1839171	DNAREP1_DM,Copia_LTR,Copia_I	F1.ovary:0.0909
chr3LHet	2201966	2209278	DM1731_I,DMLTR5,HMSBEAGLE_I	W1.ovary:0.2923,F2.ovary:0.5172
chr3LHet	2202219	2209278	DMLTR5,HMSBEAGLE_I	harwich.ovary:0.9583,W1.ovary:0.4390,F2.ovary:0.6889,F1.ovary:0.6000
chr3LHet	2202219	2209571	DMLTR5,HMSBEAGLE_I,DM1731_I	W1.ovary:0.1190,F2.ovary:0.6316
chr3R	31848	37365	MDG3_LTR,MDG3_I	W1.ovary:0.3710,F2.ovary:0.3765,F1.ovary:0.1515
chr3R	96512	102924	BURDOCK_LTR,BURDOCK_I	W1.ovary:0.5286,F2.ovary:0.1290,F1.ovary:0.1017
chr3R	96512	102986	BURDOCK_LTR,BURDOCK_I,DNAREP1_DM	W1.ovary:0.6526,F2.ovary:0.1290,F1.ovary:0.0862
chr3R	192535	200859	ROO_LTR,ROO_I	W1.ovary:0.6160,F2.ovary:0.4123,F1.ovary:0.1863
chr3R	234205	238426	DOC6_DM	W1.ovary:0.6960,F2.ovary:0.2203,F1.ovary:0.5102
chr3R	364656	365855	PROTOP_B	W1.ovary:0.5682,F2.ovary:0.0926
chr3R	364656	365971	PROTOP_B,DNAREP1_DM	W1.ovary:0.5957,F1.ovary:0.1698
chr3R	435327	436430	PROTOP_A	W1.ovary:0.8166,F2.ovary:0.6939,F1.ovary:0.4904
chr3R	579026	583255	FW_DM	W1.ovary:0.7750,F2.ovary:0.3111,F1.ovary:0.2745
chr3R	713256	720575	ROVER-LTR_DM,ROVER-I_DM	harwich.ovary:1.0000,W1.ovary:0.9605,F2.ovary:0.9167,F1.ovary:1.0000
chr3R	871622	878666	DMLTR5,HMSBEAGLE_I	harwich.ovary:0.9783,W1.ovary:0.9151,F2.ovary:1.0000,F1.ovary:0.9444
chr3R	893758	899217	MDG3_LTR,MDG3_I	W1.ovary:0.6182,F2.ovary:0.3981,F1.ovary:0.1875
chr3R	1271738	1278140	BURDOCK_LTR,BURDOCK_I	W1.ovary:0.6105,F2.ovary:0.2716,F1.ovary:0.0635
chr3R	1571790	1571975	POGON1	W1.ovary:0.6133
chr3R	1572793	1578904	DIVER_LTR,DIVER_I	W1.ovary:0.6771,F2.ovary:0.4138,F1.ovary:0.3529
chr3R	1634889	1635074	POGON1	W1.ovary:0.7379
chr3R	1841739	1850162	TIRANT_LTR,TIRANT_I	harwich.ovary:1.0000,W1.ovary:1.0000,F2.ovary:0.9333,F1.ovary:1.0000
chr3R	1946937	1947071	BS	W1.ovary:0.7887
chr3R	1984286	1992811	TIRANT_LTR,TIRANT_I	harwich.ovary:0.9839,W1.ovary:1.0000,F2.ovary:1.0000,F1.ovary:1.0000
chr3R	2032064	2032193	BS	W1.ovary:1.0000
chr3R	2335803	2340819	LINEJ1_DM	harwich.ovary:1.0000,W1.ovary:1.0000,F2.ovary:0.9836,F1.ovary:1.0000
chr3R	2563276	2565005	DOC	harwich.ovary:0.8919,W1.ovary:0.9706,F2.ovary:0.9667,F1.ovary:1.0000
chr3R	3384183	3388996	DNAREP1_DM,DOC	W1.ovary:0.9697,F2.ovary:1.0000,F1.ovary:1.0000
chr3R	3384298	3388996	DOC	harwich.ovary:1.0000,W1.ovary:0.9737,F2.ovary:1.0000,F1.ovary:1.0000
chr3R	4228785	4237892	ROO_LTR,ROO_I	harwich.ovary:0.9750,W1.ovary:0.9375,F2.ovary:0.9600,F1.ovary:0.8846
chr3R	4396255	4400833	DMLTR5,HMSBEAGLE_I	harwich.ovary:1.0000,W1.ovary:0.5522,F2.ovary:0.3111,F1.ovary:0.5082
chr3R	4427544	4436638	ROO_LTR,ROO_I	harwich.ovary:0.9592,W1.ovary:1.0000,F2.ovary:0.9783,F1.ovary:0.9474
chr3R	4533183	4535508	LINEJ1_DM	harwich.ovary:1.0000,W1.ovary:0.5821,F2.ovary:0.0833,F1.ovary:0.4865
chr3R	4694573	4698358	DM297_LTR,DM297_I	W1.ovary:0.0968
chr3R	5104562	5109744	DMRT1A	harwich.ovary:1.0000,W1.ovary:1.0000,F2.ovary:1.0000,F1.ovary:1.0000
chr3R	5130306	5137531	STALKER4_LTR,STALKER4_I	harwich.ovary:0.9118,W1.ovary:0.9870,F2.ovary:0.8421,F1.ovary:0.9762
chr3R	5145353	5145716	LINEJ1_DM	harwich.ovary:0.6081,W1.ovary:0.9817,F2.ovary:0.5618
chr3R	5187591	5187776	POGON1	W1.ovary:0.9904
chr3R	6022729	6028658	DM297_LTR,DM297_I	harwich.ovary:0.9118,F2.ovary:0.3902,F1.ovary:0.4000
chr3R	6057559	6063078	MDG3_LTR,MDG3_I	harwich.ovary:1.0000,F2.ovary:0.5962,F1.ovary:0.4643
chr3R	6081131	6086524	I_DM	harwich.ovary:0.9857,W1.ovary:0.9792,F2.ovary:1.0000,F1.ovary:1.0000
chr3R	6629952	6637451	DM176_LTR,DM176_I	F2.ovary:0.2308
chr3R	6783751	6788972	DMRT1B	harwich.ovary:1.0000,W1.ovary:0.9756,F2.ovary:0.2500,F1.ovary:0.5938
chr3R	7205013	7214109	ROO_LTR,ROO_I	harwich.ovary:0.9787,W1.ovary:0.9872,F2.ovary:0.8462,F1.ovary:0.9661
chr3R	7666845	7671970	BS	harwich.ovary:0.9815,W1.ovary:1.0000,F2.ovary:1.0000,F1.ovary:1.0000
chr3R	8745930	8751074	Copia_LTR,Copia_I	harwich.ovary:1.0000,W1.ovary:0.9773,F2.ovary:0.9615,F1.ovary:0.9583
chr3R	8961603	8963722	POGO	harwich.ovary:0.9474,W1.ovary:1.0000,F2.ovary:1.0000,F1.ovary:1.0000
chr3R	8968810	8974329	MDG3_LTR,MDG3_I	harwich.ovary:0.9750,W1.ovary:0.9636,F2.ovary:1.0000,F1.ovary:1.0000
chr3R	9139880	9144600	DOC	harwich.ovary:1.0000,W1.ovary:0.9672,F2.ovary:1.0000,F1.ovary:1.0000
chr3R	9343025	9345756	LINEJ1_DM	harwich.ovary:1.0000,W1.ovary:1.0000,F2.ovary:1.0000,F1.ovary:1.0000
chr3R	9804515	9806619	DMRT1B	harwich.ovary:1.0000,W1.ovary:1.0000,F2.ovary:1.0000,F1.ovary:1.0000
chr3R	9847424	9849185	S_DM	harwich.ovary:0.9825,W1.ovary:0.9826,F2.ovary:1.0000,F1.ovary:1.0000
chr3R	10006589	10011276	FW_DM	harwich.ovary:0.9783,W1.ovary:1.0000,F2.ovary:1.0000,F1.ovary:1.0000
chr3R	10020205	10029296	ROO_LTR,ROO_I	harwich.ovary:0.9167,W1.ovary:1.0000,F2.ovary:1.0000,F1.ovary:1.0000
chr3R	10072162	10073597	LINEJ1_DM	harwich.ovary:0.9643,W1.ovary:1.0000,F2.ovary:1.0000,F1.ovary:1.0000
chr3R	10867205	10870905	DOC	F1.ovary:0.1818
chr3R	10957850	10960827	DOC6_DM	harwich.ovary:1.0000,F2.ovary:0.2083,F1.ovary:0.3390
chr3R	10988333	10993024	FW_DM	harwich.ovary:0.8966,W1.ovary:1.0000,F2.ovary:0.9552,F1.ovary:0.9306
chr3R	11444508	11451924	BLOOD_LTR,BLOOD_I	harwich.ovary:1.0000,W1.ovary:1.0000,F2.ovary:1.0000,F1.ovary:1.0000
chr3R	11560981	11565672	FW_DM	harwich.ovary:0.7778,W1.ovary:1.0000,F2.ovary:1.0000,F1.ovary:0.9286
chr3R	12582118	12588229	DIVER_LTR,DIVER_I	harwich.ovary:0.9118,W1.ovary:0.9623,F2.ovary:0.8571,F1.ovary:0.9375
chr3R	13120449	13120806	BS	W1.ovary:0.9870
chr3R	13172466	13173957	FW_DM	harwich.ovary:1.0000,W1.ovary:0.9873,F2.ovary:0.9792,F1.ovary:1.0000
chr3R	13334998	13342488	DM412	harwich.ovary:1.0000,W1.ovary:0.9853,F1.ovary:0.7826
chr3R	13401108	13408516	BLOOD_LTR,BLOOD_I	harwich.ovary:0.9808,W1.ovary:0.9753,F2.ovary:1.0000,F1.ovary:0.9615
chr3R	13417078	13417438	FW_DM	harwich.ovary:0.5472,W1.ovary:0.8906,F2.ovary:0.1739
chr3R	13464095	13464522	ROO_LTR	harwich.ovary:0.7581,W1.ovary:1.0000
chr3R	13588940	13589367	ROO_LTR	harwich.ovary:0.4571,F1.ovary:0.0238
chr3R	13751633	13753038	HOBO	harwich.ovary:0.9231,W1.ovary:1.0000,F2.ovary:0.9600,F1.ovary:0.9333
chr3R	13858555	13866170	NOMAD_LTR,NOMAD_I	harwich.ovary:0.8947,W1.ovary:1.0000,F1.ovary:1.0000
chr3R	13887371	13888867	FW_DM	W1.ovary:1.0000,F2.ovary:1.0000,F1.ovary:1.0000
chr3R	14147033	14147091	DNAREP1_DM	W1.ovary:0.2273
chr3R	14157561	14158996	M4DM	harwich.ovary:0.9851,W1.ovary:0.9565,F2.ovary:0.8267,F1.ovary:0.8261
chr3R	14432311	14436454	FW_DM	harwich.ovary:1.0000,W1.ovary:0.9792,F2.ovary:1.0000,F1.ovary:1.0000
chr3R	15018758	15022995	FW_DM	W1.ovary:1.0000,F1.ovary:0.5417
chr3R	15267283	15276380	ROO_LTR,ROO_I	harwich.ovary:0.9750,W1.ovary:1.0000,F2.ovary:1.0000,F1.ovary:0.9643
chr3R	15570020	15575198	DMRT1A	harwich.ovary:1.0000,W1.ovary:1.0000,F2.ovary:1.0000,F1.ovary:1.0000
chr3R	15838527	15838821	DMRP1	W1.ovary:0.7143
chr3R	15935112	15940462	DNAREP1_DM,Copia_LTR,Copia_I	harwich.ovary:0.9200,W1.ovary:0.9375,F2.ovary:0.9677
chr3R	15935315	15940462	Copia_LTR,Copia_I	harwich.ovary:0.9592,W1.ovary:0.9697,F2.ovary:0.9821,F1.ovary:1.0000
chr3R	15982468	15991579	ROO_LTR,ROO_I	harwich.ovary:1.0000,W1.ovary:1.0000,F2.ovary:1.0000,F1.ovary:1.0000
chr3R	16071059	16074603	FW_DM	harwich.ovary:0.8182,W1.ovary:0.7241,F2.ovary:0.8000
chr3R	16092293	16098706	BURDOCK_LTR,BURDOCK_I	harwich.ovary:1.0000,W1.ovary:1.0000,F2.ovary:1.0000,F1.ovary:1.0000
chr3R	16156776	16157203	ROO_LTR	harwich.ovary:0.6849,W1.ovary:1.0000,F2.ovary:0.4658
chr3R	16332363	16333108	BS	harwich.ovary:1.0000,W1.ovary:0.4286,F2.ovary:0.4600,F1.ovary:0.5000
chr3R	16338781	16341426	NOMAD_LTR,NOMAD_I	W1.ovary:0.8696,F2.ovary:0.2000,F1.ovary:0.0588
chr3R	16680268	16684987	DOC	harwich.ovary:1.0000,W1.ovary:0.9863,F2.ovary:0.9688,F1.ovary:1.0000
chr3R	16967451	16975874	TIRANT_LTR,TIRANT_I	harwich.ovary:1.0000,W1.ovary:0.9833,F2.ovary:0.9500,F1.ovary:1.0000
chr3R	17434786	17437357	FB4_DM	harwich.ovary:0.8333,F2.ovary:0.0816,F1.ovary:0.2609
chr3R	17586899	17594147	MDG1_LTR,MDG1_I	harwich.ovary:1.0000,W1.ovary:0.9877,F2.ovary:1.0000,F1.ovary:0.8800
chr3R	18060459	18061722	POGO	harwich.ovary:0.9787,W1.ovary:1.0000,F2.ovary:1.0000,F1.ovary:0.9846
chr3R	18065269	18074270	ROO_LTR,ROO_I	harwich.ovary:1.0000,W1.ovary:0.9859,F2.ovary:1.0000,F1.ovary:1.0000
chr3R	18276323	18278900	FB4_DM	harwich.ovary:0.9200,W1.ovary:0.9623,F2.ovary:0.9655,F1.ovary:0.9333
chr3R	18706976	18710590	DOC	harwich.ovary:1.0000,W1.ovary:0.9762,F2.ovary:0.9524
chr3R	19341310	19342411	PROTOP_A	W1.ovary:1.0000,F2.ovary:0.5500
chr3R	19384173	19385900	BARI_DM	harwich.ovary:0.9623,W1.ovary:1.0000,F2.ovary:1.0000,F1.ovary:0.8909
chr3R	19510474	19510901	ROO_LTR	harwich.ovary:0.5500,W1.ovary:1.0000,F2.ovary:0.3077
chr3R	19661181	19670273	ROO_LTR,ROO_I	harwich.ovary:1.0000,W1.ovary:0.9375,F2.ovary:0.8800,F1.ovary:0.8261
chr3R	19676835	19684444	NOMAD_LTR,NOMAD_I	harwich.ovary:1.0000,W1.ovary:1.0000,F2.ovary:1.0000,F1.ovary:1.0000
chr3R	19897883	19898242	LINEJ1_DM	W1.ovary:1.0000,F2.ovary:0.7037
chr3R	19902693	19904098	HOBO	harwich.ovary:0.9302,W1.ovary:0.9659,F2.ovary:1.0000,F1.ovary:1.0000
chr3R	20032991	20038009	BLASTOPIA_LTR,BLASTOPIA_I	harwich.ovary:1.0000,W1.ovary:0.9341,F2.ovary:0.3404,F1.ovary:0.9000
chr3R	20555877	20558187	DOC	harwich.ovary:1.0000,W1.ovary:0.9412,F2.ovary:0.8333,F1.ovary:1.0000
chr3R	20752908	20757632	DOC	harwich.ovary:1.0000,W1.ovary:0.9913,F2.ovary:1.0000,F1.ovary:1.0000
chr3R	21150134	21154660	DOC	F2.ovary:0.0294,F1.ovary:0.1176
chr3R	21551606	21560707	ROO_LTR,ROO_I	harwich.ovary:1.0000,W1.ovary:1.0000,F2.ovary:1.0000,F1.ovary:1.0000
chr3R	21658468	21667591	ROO_LTR,ROO_I	harwich.ovary:1.0000,W1.ovary:0.9452,F2.ovary:0.9730,F1.ovary:1.0000
chr3R	21934603	21943128	TIRANT_LTR,TIRANT_I	harwich.ovary:0.8889,W1.ovary:1.0000,F1.ovary:1.0000
chr3R	22041552	22047431	DM297_LTR,DM297_I	W1.ovary:0.2727
chr3R	22202102	22211203	ROO_LTR,ROO_I	harwich.ovary:0.9825,W1.ovary:0.9273,F2.ovary:0.9804,F1.ovary:1.0000
chr3R	22336279	22345281	ROO_LTR,ROO_I	harwich.ovary:1.0000,W1.ovary:0.9706,F2.ovary:1.0000,F1.ovary:0.9828
chr3R	22384105	22391355	STALKER4_LTR,STALKER4_I	harwich.ovary:0.9697,W1.ovary:0.9815,F2.ovary:1.0000,F1.ovary:0.9756
chr3R	22468506	22468828	LINEJ1_DM	W1.ovary:1.0000
chr3R	22636330	22636757	ROO_LTR	W1.ovary:0.9841,F2.ovary:0.5000
chr3R	22833182	22842258	ROO_LTR,ROO_I	harwich.ovary:0.9091,W1.ovary:0.9894,F2.ovary:0.9804,F1.ovary:0.9778
chr3R	22966292	22973844	DM412	harwich.ovary:1.0000,W1.ovary:0.9700,F2.ovary:0.9792,F1.ovary:1.0000
chr3R	23168570	23177093	TIRANT_LTR,TIRANT_I	harwich.ovary:1.0000,W1.ovary:1.0000,F2.ovary:1.0000,F1.ovary:1.0000
chr3R	23346935	23356085	ROO_LTR,ROO_I	harwich.ovary:0.9310,F2.ovary:0.0375,F1.ovary:0.0179
chr3R	23551346	23556705	I_DM	harwich.ovary:0.8000,W1.ovary:1.0000,F2.ovary:0.9070,F1.ovary:0.9268
chr3R	23617421	23620493	DMRT1B	F2.ovary:0.0238,F1.ovary:0.0143
chr3R	23682537	23683961	M4DM	harwich.ovary:0.9091,W1.ovary:0.9783,F2.ovary:1.0000,F1.ovary:1.0000
chr3R	23688731	23693978	TRANSPAC_LTR,TRANSPAC_I	harwich.ovary:1.0000,W1.ovary:0.9630,F2.ovary:0.9221,F1.ovary:0.9310
chr3R	23701477	23708474	DM297_LTR,DM297_I	harwich.ovary:1.0000,W1.ovary:1.0000,F2.ovary:1.0000,F1.ovary:1.0000
chr3R	23894270	23899657	I_DM	W1.ovary:0.9375,F2.ovary:0.8667
chr3R	23999533	24006819	MDG1_LTR,MDG1_I	harwich.ovary:1.0000,W1.ovary:1.0000,F2.ovary:1.0000,F1.ovary:1.0000
chr3R	24079117	24081550	LINEJ1_DM	harwich.ovary:0.8545,W1.ovary:0.9494,F2.ovary:0.9333,F1.ovary:0.9737
chr3R	24127902	24128256	LINEJ1_DM	W1.ovary:1.0000,F2.ovary:0.3182
chr3R	24618648	24623662	LINEJ1_DM	harwich.ovary:0.9231,W1.ovary:1.0000,F1.ovary:1.0000
chr3R	24905161	24906470	FB4_DM	harwich.ovary:0.9841,W1.ovary:0.9259,F2.ovary:0.8780,F1.ovary:0.9667
chr3R	25145607	25145854	LINEJ1_DM	W1.ovary:1.0000
chr3R	25232396	25233593	LINEJ1_DM	harwich.ovary:0.8462,W1.ovary:0.9512,F2.ovary:1.0000,F1.ovary:1.0000
chr3R	25564045	25565450	HOBO	harwich.ovary:0.9714,W1.ovary:0.7949,F2.ovary:0.9375,F1.ovary:0.9706
chr3R	25586137	25587282	POGO	W1.ovary:1.0000,F2.ovary:0.5345,F1.ovary:0.1724
chr3R	25707797	25716895	ROO_LTR,ROO_I	harwich.ovary:1.0000,W1.ovary:0.9011,F2.ovary:0.9403,F1.ovary:0.9667
chr3R	25910630	25912035	HOBO	harwich.ovary:1.0000,W1.ovary:0.9647,F2.ovary:1.0000,F1.ovary:0.9545
chr3R	26064541	26065644	PROTOP_A	harwich.ovary:1.0000,F2.ovary:0.1386,F1.ovary:0.2462
chr3R	26143103	26150636	ROO_LTR,ROO_I	F2.ovary:0.0149,F1.ovary:0.0800
chr3R	26201316	26208883	DM412	F1.ovary:0.0312
chr3R	26221995	26229774	ROO_LTR,ROO_I	F2.ovary:0.0312
chr3R	26221995	26230202	ROO_LTR,ROO_I	harwich.ovary:1.0000,W1.ovary:0.0064,F2.ovary:0.0857,F1.ovary:0.3226
chr3R	26306265	26308661	LINEJ1_DM	harwich.ovary:0.8824,W1.ovary:0.0085,F1.ovary:0.1957
chr3R	26505296	26512707	BLOOD_LTR,BLOOD_I	harwich.ovary:0.9714,F2.ovary:0.0179,F1.ovary:0.1207
chr3R	26644590	26646094	PROTOP	harwich.ovary:0.9848,F2.ovary:0.6833,F1.ovary:0.7143
chr3R	26900006	26907548	Gypsy6_LTR,Gypsy6_I	harwich.ovary:1.0000,F2.ovary:0.9091,F1.ovary:0.6154
chr3R	27105153	27111264	DIVER_LTR,DIVER_I	harwich.ovary:0.9643,W1.ovary:1.0000,F1.ovary:0.8889
chr3R	27156213	27161356	Copia_LTR,Copia_I	harwich.ovary:1.0000,W1.ovary:0.9697,F2.ovary:0.8333,F1.ovary:1.0000
chr3R	27238867	27244008	Copia_LTR,Copia_I	harwich.ovary:1.0000,F2.ovary:0.9167,F1.ovary:1.0000
chr3R	27517308	27522017	DOC	harwich.ovary:0.9677,W1.ovary:0.9892,F2.ovary:0.9841,F1.ovary:1.0000
chr3R	27714617	27722378	ROO_LTR,ROO_I	harwich.ovary:0.8750,W1.ovary:0.0526,F2.ovary:0.0244
chr3R	27823769	27831181	BLOOD_LTR,BLOOD_I	harwich.ovary:0.9787,W1.ovary:0.1111,F2.ovary:0.1408,F1.ovary:0.2889
chr3RHet	168181	177189	STALKER4_LTR,DM297_LTR,DM297_I	W1.ovary:0.5263,F2.ovary:0.8000,F1.ovary:0.5185
chr3RHet	168333	177189	DM297_LTR,DM297_I	harwich.ovary:1.0000,W1.ovary:0.4706,F1.ovary:0.5667
chr3RHet	168333	177439	DM297_LTR,DM297_I,STALKER4_LTR	harwich.ovary:0.8571,W1.ovary:0.3529
chr3RHet	396522	403991	ROVER-LTR_DM,ROVER-I_DM	W1.ovary:0.4348,F1.ovary:0.3846
chr3RHet	586711	586828	DMCR1A	W1.ovary:0.0714
chr3RHet	767909	772631	DOC	W1.ovary:1.0000
chr3RHet	774399	774950	DM297_I	W1.ovary:0.1111
chr3RHet	777214	777726	BS3_DM	harwich.ovary:0.1560,W1.ovary:0.2308
chr3RHet	777214	777952	BS3_DM	F2.ovary:0.3425
chr3RHet	777717	777952	BS3_DM	harwich.ovary:0.2520,W1.ovary:0.2469
chr3RHet	831938	835151	DOC	harwich.ovary:1.0000,F2.ovary:0.9000,F1.ovary:0.9231
chr3RHet	831938	835240	DOC,Invader2_I	F1.ovary:0.8824
chr3RHet	845662	853073	BLOOD_LTR,BLOOD_I	F1.ovary:0.2308
chr3RHet	1095424	1096547	PROTOP_A,QUASIMODO2-I_DM	W1.ovary:0.0357
chr3RHet	1342897	1348150	TRANSPAC_LTR,TRANSPAC_I	W1.ovary:0.4615,F1.ovary:0.6667
chr3RHet	1390961	1398083	PROTOP,DM297_LTR,DM297_I	W1.ovary:0.1667
chr3RHet	1391087	1398083	DM297_LTR,DM297_I	F1.ovary:0.4615
chr3RHet	1517608	1525068	Gypsy_LTR,Gypsy_I	F1.ovary:0.4286
chr3RHet	1517608	1525277	Gypsy_LTR,Gypsy_I,DMRT1C	F1.ovary:0.2174
chr3RHet	1982293	1989559	MDG1_LTR,MDG1_I	harwich.ovary:0.9839,W1.ovary:0.7400,F2.ovary:0.7500,F1.ovary:0.7241
chr3RHet	2448859	2454004	Copia_LTR,Copia_I	W1.ovary:0.2857,F2.ovary:0.0952
chr4	97160	102534	I_DM	harwich.ovary:0.9747,W1.ovary:0.9836,F2.ovary:0.9189,F1.ovary:0.9375
chr4	340670	348788	Stalker2_LTR,Stalker2_I	harwich.ovary:0.9048,F2.ovary:0.9167
chr4	434338	435256	LINEJ1_DM	W1.ovary:1.0000,F2.ovary:0.6667
chr4	434338	436049	LINEJ1_DM,BS3_DM	F2.ovary:0.9130
chr4	434564	435256	LINEJ1_DM	harwich.ovary:0.8824,W1.ovary:1.0000,F2.ovary:0.7241,F1.ovary:0.8095
chr4	434564	436049	LINEJ1_DM,BS3_DM	harwich.ovary:0.9545,W1.ovary:1.0000,F2.ovary:0.9286,F1.ovary:0.8696
chr4	434564	436168	LINEJ1_DM,BS3_DM	harwich.ovary:0.9474,W1.ovary:1.0000,F2.ovary:0.9286,F1.ovary:0.8750
chr4	434659	435256	LINEJ1_DM	harwich.ovary:0.8462
chr4	434659	436049	LINEJ1_DM,BS3_DM	harwich.ovary:0.9444
chr4	434659	436168	LINEJ1_DM,BS3_DM	harwich.ovary:0.9565,W1.ovary:1.0000,F2.ovary:0.9286,F1.ovary:0.8800
chr4	451897	452033	PROTOP_B	W1.ovary:1.0000
chr4	451897	452261	PROTOP_B	W1.ovary:1.0000
chr4	452392	453815	DNAREP1_DM,PROTOP_B	W1.ovary:1.0000,F1.ovary:1.0000
chr4	452471	453815	PROTOP_B	harwich.ovary:1.0000,W1.ovary:1.0000,F2.ovary:1.0000,F1.ovary:1.0000
chr4	452657	453815	PROTOP_B	harwich.ovary:1.0000,W1.ovary:1.0000,F2.ovary:1.0000,F1.ovary:1.0000
chr4	452657	453993	PROTOP_B	harwich.ovary:1.0000,W1.ovary:1.0000,F2.ovary:1.0000,F1.ovary:1.0000
chr4	469882	470416	DNAREP1_DM	harwich.ovary:0.0085
chr4	476180	480308	DNAREP1_DM,DMCR1A,PROTOP_A,Gypsy12A_LTR	F1.ovary:0.3000
chr4	477108	478488	DMCR1A,PROTOP_A	harwich.ovary:1.0000,W1.ovary:0.9362,F2.ovary:1.0000
chr4	477383	478488	PROTOP_A	harwich.ovary:1.0000,W1.ovary:0.9659,F2.ovary:1.0000,F1.ovary:0.9730
chr4	515095	515515	DNAREP1_DM	W1.ovary:1.0000
chr4	515176	515515	DNAREP1_DM	W1.ovary:1.0000
chr4	692286	700811	TIRANT_LTR,TIRANT_I	harwich.ovary:1.0000,W1.ovary:1.0000,F2.ovary:1.0000,F1.ovary:1.0000
chr4	860542	862351	DNAREP1_DYak,BARI_DM	W1.ovary:1.0000,F2.ovary:0.9583,F1.ovary:1.0000
chr4	860542	862447	DNAREP1_DYak,BARI_DM,FB4_DM	W1.ovary:1.0000,F2.ovary:0.9574,F1.ovary:1.0000
chr4	860624	862351	BARI_DM	F2.ovary:0.9592
chr4	860624	862447	BARI_DM,FB4_DM	W1.ovary:1.0000,F2.ovary:0.9565,F1.ovary:1.0000
chr4	1261822	1262861	PROTOP_A	harwich.ovary:1.0000,F2.ovary:0.0192
chr4	1278509	1280716	PROTOP_A	harwich.ovary:0.9643,W1.ovary:0.0099
chr4	1278509	1286266	PROTOP_A,TART	W1.ovary:0.1259,F1.ovary:0.5714
chrU	106499	115065	MAX_LTR,MAX_I	harwich.ovary:1.0000,F2.ovary:0.9500,F1.ovary:1.0000
chrU	129931	131088	PROTOP_B	harwich.ovary:1.0000,F2.ovary:0.0417,F1.ovary:0.4091
chrU	495868	496347	TIRANT_LTR,BS2	W1.ovary:0.2857
chrU	495868	496580	TIRANT_LTR,BS2	W1.ovary:0.0588,F1.ovary:0.1000
chrU	496034	496580	BS2,TIRANT_LTR	W1.ovary:0.1333
chrU	932288	939092	TRANSIB1,ACCORD2_I,DMRT1A	F1.ovary:0.0278
chrU	969942	970738	QUASIMODO_I,QUASIMODO_LTR	harwich.ovary:0.1705,F1.ovary:0.2311
chrU	977434	984431	DM297_LTR,DM297_I	harwich.ovary:0.9333,W1.ovary:0.9737,F2.ovary:0.7826,F1.ovary:0.9516
chrU	984711	984975	Baggins1	W1.ovary:0.0517
chrU	1055377	1061397	Gypsy6_LTR,Gypsy6_I	W1.ovary:0.0606
chrU	1077230	1082477	TRANSPAC_LTR,TRANSPAC_I	W1.ovary:0.9565
chrU	1281338	1283213	NOMAD_I	harwich.ovary:1.0000,F1.ovary:0.1042
chrU	1331548	1335464	DIVER2_I,DIVER2_LTR	harwich.ovary:0.0588
chrU	1394364	1394523	Gypsy8_I	W1.ovary:0.5000
chrU	1399232	1407665	ZAM_LTR,ZAM_I	F1.ovary:0.0263
chrU	1442882	1450490	NOMAD_LTR,NOMAD_I	W1.ovary:0.1818,F1.ovary:0.5000
chrU	1442882	1450621	NOMAD_LTR,NOMAD_I,Copia_I	W1.ovary:0.4286
chrU	1904972	1909990	BLASTOPIA_LTR,BLASTOPIA_I	harwich.ovary:1.0000,W1.ovary:0.8750,F2.ovary:1.0000,F1.ovary:1.0000
chrU	2005783	2006785	NTS_DM	W1.ovary:0.1000
chrU	2183144	2183272	BS	W1.ovary:1.0000
chrU	2236224	2244119	Gypsy10_I,Gypsy6A_LTR,Gypsy6_I	harwich.ovary:0.3636,W1.ovary:0.8125,F1.ovary:0.5652
chrU	2236388	2244119	Gypsy6A_LTR,Gypsy6_I	harwich.ovary:0.3636,W1.ovary:0.6111,F2.ovary:0.9333,F1.ovary:0.6000
chrU	3133974	3134191	LINEJ1_DM	W1.ovary:0.1580
chrU	3134370	3135187	Gypsy5_LTR,Jockey2,Gypsy_LTR	F1.ovary:0.0061
chrU	3335948	3336029	XDMR_DM	W1.ovary:0.0270
chrU	3405459	3406889	PROTOP,PROTOP_B,S_DM,PROTOP_A	F1.ovary:0.0244
chrU	3423222	3424548	POGO	F1.ovary:0.0385
chrU	4144634	4145067	STALKER4_LTR	W1.ovary:0.0400
chrU	5558521	5558642	G3_DM	W1.ovary:0.0526
chrU	5701544	5701711	NOMAD_I	W1.ovary:0.1500
chrU	6109381	6109917	FW_DM	W1.ovary:0.1855,F1.ovary:0.1014
chrU	6109454	6109917	FW_DM	harwich.ovary:0.0741,W1.ovary:0.0110
chrU	6339354	6339756	STALKER4_LTR	F2.ovary:0.2267
chrU	6479187	6479608	Invader1_LTR	W1.ovary:0.0125
chrU	6501456	6501717	ACCORD2_I	W1.ovary:0.0392
chrU	6573935	6574159	Invader3_LTR	W1.ovary:0.0133
chrU	6667924	6669553	TART,QUASIMODO_I	harwich.ovary:1.0000,F1.ovary:1.0000
chrU	6883124	6883798	Baggins1	harwich.ovary:0.1040,F1.ovary:0.1250
chrU	7064974	7065281	XDMR_DM	W1.ovary:0.0741
chrU	7775899	7776787	NTS_DM	W1.ovary:0.0435
chrU	7775899	7777063	NTS_DM	F1.ovary:0.0114
chrU	7775899	7777201	NTS_DM	W1.ovary:0.0217
chrU	7776318	7777201	NTS_DM	W1.ovary:0.0400
chrU	8082854	8082909	G6_DM	W1.ovary:0.2105
chrU	8789593	8789657	HMSBEAGLE_I	W1.ovary:0.0293
chrU	8789593	8789933	HMSBEAGLE_I	W1.ovary:0.0293
chrU	8789593	8790014	HMSBEAGLE_I	W1.ovary:0.0293
chrU	9066634	9066822	ACCORD2_I	W1.ovary:0.0370
chrU	9066634	9067152	ACCORD2_I	W1.ovary:0.0400
chrU	9342505	9342751	DIVER_LTR	W1.ovary:0.2273
chrX	57196	64391	ROO_LTR,ROO_I	harwich.ovary:0.9286,W1.ovary:0.9032,F2.ovary:0.9000
chrX	57196	64471	ROO_LTR,ROO_I,DMCR1A	W1.ovary:0.9000,F2.ovary:0.9000,F1.ovary:0.2500
chrX	212559	217587	BLASTOPIA_LTR,BLASTOPIA_I	harwich.ovary:1.0000,F2.ovary:0.4035,F1.ovary:0.3962
chrX	322507	328633	BEL_LTR,BEL_I	harwich.ovary:0.8485,W1.ovary:0.9891,F2.ovary:0.9362,F1.ovary:0.9111
chrX	445510	453014	DM412	harwich.ovary:1.0000,F2.ovary:0.2500,F1.ovary:0.3091
chrX	706355	711928	DM297_LTR,DM297_I	harwich.ovary:1.0000,F2.ovary:0.1158,F1.ovary:0.2581
chrX	721690	729423	ROO_LTR,ROO_I	harwich.ovary:1.0000,W1.ovary:1.0000,F2.ovary:1.0000,F1.ovary:1.0000
chrX	800789	802522	S_DM	harwich.ovary:0.9756,W1.ovary:1.0000,F2.ovary:1.0000,F1.ovary:1.0000
chrX	927440	935019	DM412	harwich.ovary:1.0000,W1.ovary:0.9848,F2.ovary:0.7000,F1.ovary:1.0000
chrX	957844	966579	ROO_LTR,ROO_I	harwich.ovary:1.0000,W1.ovary:0.9231,F1.ovary:1.0000
chrX	1412196	1417216	LINEJ1_DM	W1.ovary:1.0000,F2.ovary:0.7857
chrX	1412196	1417467	LINEJ1_DM	W1.ovary:1.0000
chrX	1461763	1463476	I_DM	harwich.ovary:0.8750,W1.ovary:0.9851,F2.ovary:0.8462
chrX	1522062	1529472	GTWIN_LTR,GTWIN_I	harwich.ovary:0.9796,W1.ovary:1.0000,F2.ovary:0.9697,F1.ovary:1.0000
chrX	1631199	1640305	ROO_LTR,ROO_I	harwich.ovary:0.9574,W1.ovary:0.9884,F2.ovary:1.0000,F1.ovary:1.0000
chrX	1824625	1832138	NOMAD_LTR,NOMAD_I	harwich.ovary:1.0000,F2.ovary:0.2632,F1.ovary:0.4035
chrX	1848974	1856856	Stalker2_LTR,Stalker2_I	W1.ovary:1.0000,F1.ovary:0.9630
chrX	2026138	2027583	FB4_DM	harwich.ovary:0.9420,F2.ovary:0.0806,F1.ovary:0.0800
chrX	2202881	2211406	TIRANT_LTR,TIRANT_I	harwich.ovary:1.0000,W1.ovary:1.0000,F2.ovary:1.0000,F1.ovary:1.0000
chrX	2293926	2302220	ROO_LTR,ROO_I	harwich.ovary:0.9310,W1.ovary:0.9888,F2.ovary:0.9545,F1.ovary:1.0000
chrX	2504473	2511532	DMLTR5,HMSBEAGLE_I	harwich.ovary:0.9605,W1.ovary:1.0000,F2.ovary:0.9200,F1.ovary:0.9216
chrX	2558475	2559560	PROTOP_A	harwich.ovary:1.0000,W1.ovary:0.9200,F2.ovary:0.7000,F1.ovary:1.0000
chrX	2717876	2726365	ROO_LTR,ROO_I	harwich.ovary:0.9697,W1.ovary:0.9365,F2.ovary:0.9623,F1.ovary:0.9600
chrX	2738988	2746254	MDG1_LTR,MDG1_I	harwich.ovary:0.9655,W1.ovary:1.0000,F2.ovary:0.9815,F1.ovary:0.9592
chrX	2952107	2952292	POGON1	W1.ovary:1.0000
chrX	2964303	2967373	FB4_DM	harwich.ovary:1.0000,W1.ovary:1.0000,F2.ovary:0.9615,F1.ovary:0.8919
chrX	2969722	2974970	TRANSPAC_LTR,TRANSPAC_I	harwich.ovary:1.0000,W1.ovary:0.9286,F2.ovary:0.9487,F1.ovary:1.0000
chrX	3072556	3080161	NOMAD_LTR,NOMAD_I	W1.ovary:0.5833
chrX	3112594	3121684	ROO_LTR,ROO_I	harwich.ovary:1.0000,W1.ovary:1.0000
chrX	3309106	3315232	BEL_LTR,BEL_I	harwich.ovary:0.9206,W1.ovary:0.8906,F2.ovary:0.9365,F1.ovary:0.8605
chrX	3387180	3396280	ROO_LTR,ROO_I	harwich.ovary:1.0000,W1.ovary:0.8571,F2.ovary:0.9500,F1.ovary:0.9000
chrX	3620852	3624186	FB4_DM	harwich.ovary:0.9429,W1.ovary:0.8571,F2.ovary:0.9231,F1.ovary:0.9474
chrX	3736408	3736593	POGON1	W1.ovary:0.9375
chrX	4051980	4058957	DM297_LTR,DM297_I	harwich.ovary:0.8667,W1.ovary:0.8000,F2.ovary:1.0000,F1.ovary:0.7895
chrX	4178548	4183692	Copia_LTR,Copia_I	harwich.ovary:1.0000,W1.ovary:0.9512,F2.ovary:0.9500
chrX	4594499	4594765	LINEJ1_DM	W1.ovary:1.0000
chrX	4625918	4630935	LINEJ1_DM	harwich.ovary:0.9608,W1.ovary:0.9298,F2.ovary:0.9474,F1.ovary:0.9333
chrX	4657340	4657742	STALKER4_LTR	harwich.ovary:0.6818,W1.ovary:0.9778,F2.ovary:0.6000
chrX	4686485	4686843	LINEJ1_DM	W1.ovary:1.0000
chrX	4722083	4729369	STALKER4_LTR,STALKER4_I	harwich.ovary:1.0000,W1.ovary:0.9697,F2.ovary:1.0000,F1.ovary:0.9143
chrX	4884132	4891287	ROO_LTR,ROO_I	harwich.ovary:1.0000,W1.ovary:0.9863,F2.ovary:0.9500,F1.ovary:0.9600
chrX	4990361	4997870	Gypsy6_LTR,Gypsy6_I	harwich.ovary:0.8095,W1.ovary:0.9355,F2.ovary:0.7500,F1.ovary:0.8235
chrX	5232815	5233987	LINEJ1_DM	harwich.ovary:0.9655,W1.ovary:1.0000,F1.ovary:1.0000
chrX	5283850	5286896	DM297_LTR,DM297_I	W1.ovary:1.0000,F2.ovary:0.7692
chrX	5375147	5379033	I_DM	harwich.ovary:1.0000,W1.ovary:0.8333,F1.ovary:1.0000
chrX	5418929	5422734	DM412	W1.ovary:0.7273,F2.ovary:1.0000
chrX	5621471	5626191	DOC	harwich.ovary:0.7838,W1.ovary:0.6479,F2.ovary:0.9688,F1.ovary:1.0000
chrX	5777896	5778081	POGON1	W1.ovary:0.9836
chrX	5777896	5778433	POGON1	W1.ovary:0.9792,F2.ovary:0.4737
chrX	5778248	5778433	POGON1	W1.ovary:0.9149
chrX	5821182	5826328	Copia_LTR,Copia_I	harwich.ovary:0.9800,W1.ovary:0.8727,F2.ovary:1.0000,F1.ovary:1.0000
chrX	6065672	6073046	QUASIMODO_LTR,QUASIMODO_I	harwich.ovary:1.0000,W1.ovary:0.9846,F2.ovary:1.0000,F1.ovary:0.7500
chrX	6229299	6231751	TIRANT_LTR,TIRANT_I	harwich.ovary:1.0000,W1.ovary:1.0000,F1.ovary:1.0000
chrX	6286959	6291655	DOC	harwich.ovary:1.0000,W1.ovary:0.9655,F2.ovary:1.0000,F1.ovary:1.0000
chrX	6312167	6312332	XDMR	W1.ovary:0.3571
chrX	6324081	6329301	DMRT1B	harwich.ovary:1.0000,W1.ovary:0.9000,F2.ovary:1.0000,F1.ovary:0.8846
chrX	6339391	6345091	DM297_LTR,DM297_I	harwich.ovary:1.0000,W1.ovary:0.9474,F2.ovary:1.0000,F1.ovary:1.0000
chrX	6456906	6465330	TIRANT_LTR,TIRANT_I	harwich.ovary:1.0000,W1.ovary:1.0000,F2.ovary:1.0000,F1.ovary:1.0000
chrX	6499564	6502528	BURDOCK_LTR,BURDOCK_I	W1.ovary:0.8125
chrX	6917689	6925021	TABOR_LTR,TABOR_I	harwich.ovary:0.9792,W1.ovary:0.9487,F2.ovary:0.9286,F1.ovary:0.9245
chrX	7010951	7011263	XDMR	W1.ovary:0.8243
chrX	7019334	7028434	ROO_LTR,ROO_I	harwich.ovary:1.0000,W1.ovary:0.9455,F2.ovary:0.9773,F1.ovary:1.0000
chrX	7374880	7376309	LINEJ1_DM	harwich.ovary:1.0000,F2.ovary:0.2750,F1.ovary:0.4444
chrX	7739814	7741246	M4DM	harwich.ovary:1.0000,W1.ovary:1.0000,F2.ovary:0.9655,F1.ovary:1.0000
chrX	7925541	7929762	DOC6_DM	harwich.ovary:1.0000,W1.ovary:0.9344,F2.ovary:0.9500,F1.ovary:0.7600
chrX	8258938	8259264	BS	W1.ovary:0.9643
chrX	8644621	8644980	XDMR	W1.ovary:0.1190
chrX	8644621	8645700	XDMR	W1.ovary:0.1585
chrX	8816418	8816777	LINEJ1_DM	harwich.ovary:0.2727,W1.ovary:1.0000
chrX	8821675	8823882	FB4_DM	harwich.ovary:0.9808,F2.ovary:0.1905,F1.ovary:0.2411
chrX	8842847	8850298	ROO_LTR,ROO_I	harwich.ovary:1.0000,W1.ovary:0.9877,F2.ovary:0.9825,F1.ovary:1.0000
chrX	9469879	9470145	MDG3_LTR	W1.ovary:1.0000
chrX	10161391	10170482	ROO_LTR,ROO_I	harwich.ovary:1.0000,W1.ovary:0.9750,F2.ovary:1.0000
chrX	10242887	10250396	Gypsy6_LTR,Gypsy6_I	harwich.ovary:0.9474,W1.ovary:0.7879,F2.ovary:0.8750,F1.ovary:0.6000
chrX	10444944	10446349	HOBO	harwich.ovary:0.9211,W1.ovary:1.0000,F2.ovary:0.9667,F1.ovary:0.8824
chrX	10580139	10585217	ROO_LTR,ROO_I	harwich.ovary:1.0000,W1.ovary:0.9667,F2.ovary:0.9615,F1.ovary:1.0000
chrX	10934515	10935059	XDMR	W1.ovary:0.0347
chrX	10934700	10935059	XDMR	W1.ovary:0.0417
chrX	10990086	10997130	DMLTR5,HMSBEAGLE_I	harwich.ovary:0.9388,W1.ovary:0.9785,F2.ovary:0.9459,F1.ovary:0.9429
chrX	11078339	11083357	BLASTOPIA_LTR,BLASTOPIA_I	harwich.ovary:0.8333,W1.ovary:0.9722
chrX	11088517	11095880	Gypsy5_LTR,Gypsy5_I	harwich.ovary:1.0000,W1.ovary:0.9870,F2.ovary:0.9130,F1.ovary:1.0000
chrX	11124753	11125114	XDMR	W1.ovary:0.0130
chrX	11203898	11204470	XDMR	W1.ovary:0.0660
chrX	11206152	11213440	Stalker2_LTR,Stalker2_I	harwich.ovary:1.0000,W1.ovary:0.9697,F2.ovary:0.9583,F1.ovary:0.9737
chrX	11429129	11435541	BURDOCK_LTR,BURDOCK_I	harwich.ovary:0.9623,W1.ovary:0.9880,F2.ovary:1.0000,F1.ovary:0.9500
chrX	11527505	11534501	DM297_LTR,DM297_I	harwich.ovary:0.9833,W1.ovary:1.0000,F2.ovary:0.9815,F1.ovary:1.0000
chrX	11539201	11542308	FB4_DM	harwich.ovary:0.9524,W1.ovary:1.0000,F2.ovary:0.9583,F1.ovary:0.8000
chrX	12062226	12067582	I_DM	harwich.ovary:0.9259,W1.ovary:0.7600,F2.ovary:0.9333,F1.ovary:1.0000
chrX	12275959	12279803	BLASTOPIA_LTR,BLASTOPIA_I	W1.ovary:0.8889
chrX	12824666	12831722	DMLTR5,HMSBEAGLE_I	harwich.ovary:0.9744,W1.ovary:0.9342,F2.ovary:1.0000,F1.ovary:0.8919
chrX	13007038	13007977	XDMR	W1.ovary:0.7941
chrX	13007258	13007977	XDMR	W1.ovary:0.8654,F2.ovary:0.1351,F1.ovary:0.1875
chrX	13295577	13295845	LINEJ1_DM	W1.ovary:1.0000
chrX	13323552	13324614	LINEJ1_DM	harwich.ovary:1.0000,W1.ovary:1.0000,F2.ovary:0.9211,F1.ovary:0.9231
chrX	13357733	13363252	MDG3_LTR,MDG3_I	harwich.ovary:1.0000,W1.ovary:1.0000,F2.ovary:0.9853,F1.ovary:0.9706
chrX	13832082	13835277	I_DM	W1.ovary:1.0000,F2.ovary:0.9655,F1.ovary:0.9091
chrX	13895069	13901115	DNAREP1_DM,DIVER_LTR,DIVER_I	harwich.ovary:0.9355,W1.ovary:0.9048,F2.ovary:0.9444,F1.ovary:0.3043
chrX	13895151	13901115	DIVER_LTR,DIVER_I	harwich.ovary:0.9130,W1.ovary:0.8974,F2.ovary:0.9333,F1.ovary:0.4762
chrX	13895151	13901425	DIVER_LTR,DIVER_I,DNAREP1_DM	harwich.ovary:0.8947,W1.ovary:0.8621,F2.ovary:0.9130,F1.ovary:0.3125
chrX	13924839	13929367	Copia_LTR,Copia_I	harwich.ovary:1.0000,W1.ovary:1.0000,F2.ovary:0.8919,F1.ovary:1.0000
chrX	13999111	14008203	ROO_LTR,ROO_I	harwich.ovary:0.9783,W1.ovary:0.9750,F2.ovary:0.9200,F1.ovary:0.9167
chrX	14051681	14057280	DM297_LTR,DM297_I	harwich.ovary:0.9688,W1.ovary:1.0000,F2.ovary:1.0000,F1.ovary:1.0000
chrX	14198172	14204320	DM176_LTR,DM176_I	W1.ovary:0.8696
chrX	14310406	14315098	FW_DM	harwich.ovary:0.9500,W1.ovary:0.9655,F2.ovary:1.0000,F1.ovary:0.8000
chrX	14310406	14315310	FW_DM,DNAREP1_DM	W1.ovary:0.9643,F2.ovary:0.4333,F1.ovary:0.1724
chrX	14530553	14535929	I_DM	harwich.ovary:1.0000,W1.ovary:0.9718,F2.ovary:0.9444,F1.ovary:0.9118
chrX	14672130	14676850	DOC	harwich.ovary:1.0000,W1.ovary:1.0000,F2.ovary:0.9833,F1.ovary:1.0000
chrX	14712853	14717998	Copia_LTR,Copia_I	harwich.ovary:0.9268,W1.ovary:1.0000,F2.ovary:0.9859,F1.ovary:1.0000
chrX	14809032	14809391	XDMR	W1.ovary:0.5000
chrX	14809392	14809751	XDMR	F2.ovary:0.0357
chrX	14830948	14840146	ROO_LTR,ROO_I	harwich.ovary:0.8451,W1.ovary:0.9714,F2.ovary:0.9831,F1.ovary:0.9322
chrX	15167794	15168900	PROTOP_A	harwich.ovary:0.9362,W1.ovary:0.9808,F2.ovary:1.0000,F1.ovary:0.9474
chrX	15307143	15311364	DOC6_DM	harwich.ovary:1.0000,W1.ovary:1.0000,F2.ovary:1.0000,F1.ovary:1.0000
chrX	15316007	15317462	POGO	harwich.ovary:0.9744,F2.ovary:0.1739,F1.ovary:0.2105
chrX	15329760	15330135	ROVER-LTR_DM	W1.ovary:1.0000
chrX	16116866	16125157	ROO_LTR,ROO_I	harwich.ovary:1.0000,W1.ovary:0.9000,F2.ovary:0.9545,F1.ovary:0.9130
chrX	16234756	16243854	ROO_LTR,ROO_I	harwich.ovary:0.7273,W1.ovary:1.0000,F2.ovary:0.9877,F1.ovary:0.9815
chrX	16386734	16392253	MDG3_LTR,MDG3_I	harwich.ovary:1.0000,W1.ovary:0.9483,F2.ovary:0.8983,F1.ovary:0.9556
chrX	16830097	16830436	LINEJ1_DM	W1.ovary:1.0000,F2.ovary:0.3800
chrX	16952022	16952207	POGON1	W1.ovary:0.9333
chrX	17007837	17013406	TIRANT_LTR,TIRANT_I	harwich.ovary:0.9667,W1.ovary:1.0000,F2.ovary:1.0000,F1.ovary:1.0000
chrX	17089292	17094320	BLASTOPIA_LTR,BLASTOPIA_I	harwich.ovary:1.0000,W1.ovary:0.9877,F2.ovary:0.9730,F1.ovary:0.9697
chrX	17325455	17325722	LINEJ1_DM	W1.ovary:1.0000
chrX	17451117	17451472	MDG1_LTR	harwich.ovary:0.6500,W1.ovary:1.0000,F2.ovary:0.4667,F1.ovary:0.7143
chrX	18088160	18088630	BS	W1.ovary:0.9839,F2.ovary:0.3333
chrX	18323582	18328835	TRANSPAC_LTR,TRANSPAC_I	harwich.ovary:0.9474,W1.ovary:0.9811,F2.ovary:0.9464,F1.ovary:0.9348
chrX	18648426	18652032	DM297_LTR,DM297_I	harwich.ovary:0.9375,W1.ovary:0.9524,F1.ovary:0.9167
chrX	18851158	18859762	ROO_LTR,ROO_I	harwich.ovary:1.0000,W1.ovary:0.9412,F2.ovary:1.0000,F1.ovary:1.0000
chrX	18954502	18959219	DOC	harwich.ovary:1.0000,W1.ovary:1.0000,F2.ovary:1.0000,F1.ovary:0.9773
chrX	19251078	19252456	FB4_DM,NOF_FB	harwich.ovary:0.9608,W1.ovary:0.9886,F2.ovary:0.9398,F1.ovary:0.9184
chrX	19274243	19274428	POGON1	W1.ovary:0.9873
chrX	19366218	19366719	LINEJ1_DM	harwich.ovary:0.8571,W1.ovary:1.0000,F2.ovary:0.8000,F1.ovary:0.7568
chrX	19604159	19605889	S_DM	harwich.ovary:1.0000,W1.ovary:1.0000,F2.ovary:0.9444,F1.ovary:0.9643
chrX	19691440	19698691	STALKER4_LTR,STALKER4_I	harwich.ovary:1.0000,W1.ovary:1.0000,F2.ovary:0.9565,F1.ovary:1.0000
chrX	20248400	20249805	HOBO	harwich.ovary:1.0000,W1.ovary:0.9565,F2.ovary:0.9474,F1.ovary:1.0000
chrX	20253997	20254240	BEL_I	W1.ovary:1.0000
chrX	20256681	20256742	G4_DM	W1.ovary:1.0000
chrX	20375207	20376669	TRANSIB2	harwich.ovary:1.0000,W1.ovary:0.9889,F2.ovary:1.0000,F1.ovary:1.0000
chrX	20707808	20715352	ROO_LTR,ROO_I	harwich.ovary:1.0000,W1.ovary:0.9259,F2.ovary:1.0000,F1.ovary:1.0000
chrX	20811805	20813210	HOBO	harwich.ovary:0.9792,W1.ovary:0.9796,F2.ovary:1.0000,F1.ovary:0.9200
chrX	20828085	20833443	I_DM	harwich.ovary:1.0000,W1.ovary:0.8182,F2.ovary:1.0000
chrX	20932946	20933373	ROO_LTR	harwich.ovary:0.3902
chrX	20957229	20958183	LINEJ1_DM	harwich.ovary:0.9792,F2.ovary:0.1429,F1.ovary:0.2679
chrX	21027749	21028118	LINEJ1_DM,DMRT1C	harwich.ovary:0.0476,F1.ovary:0.0851
chrX	21027832	21028118	LINEJ1_DM,DMRT1C	harwich.ovary:0.0714
chrX	21329782	21335151	IVK_DM	harwich.ovary:0.9444,F2.ovary:0.1935,F1.ovary:0.3220
chrX	21466663	21469671	MICROPIA_LTR,MICROPIA_I	harwich.ovary:1.0000,F2.ovary:0.0290,F1.ovary:0.0476
chrX	21527579	21527907	Gypsy3_LTR,STALKER4_LTR	W1.ovary:0.1391
chrX	21527806	21527907	STALKER4_LTR	W1.ovary:0.1681
chrX	21533233	21537974	Gypsy2_I,FW_DM	harwich.ovary:0.5833,W1.ovary:1.0000,F2.ovary:0.1250,F1.ovary:0.3871
chrX	21533283	21537974	FW_DM	harwich.ovary:0.5161,F2.ovary:0.0541,F1.ovary:0.2963
chrX	21543537	21547761	DOC	harwich.ovary:0.1000
chrX	21594828	21602619	BLOOD_LTR,Gypsy3_LTR,Gypsy6_I	F1.ovary:0.0909
chrX	21668187	21668878	IDEFIX_I,GTWIN_LTR	F1.ovary:0.0323
chrX	21912741	21913088	DNAREP1_DM	W1.ovary:0.8636
chrX	21924519	21927276	FB4_DM	harwich.ovary:0.8696,W1.ovary:0.9439,F2.ovary:0.1132,F1.ovary:0.4286
chrX	21953677	21958057	DOC6_DM,S_DM	F2.ovary:0.0141
chrX	21966895	21971917	LINEJ1_DM	harwich.ovary:0.9865,W1.ovary:0.9756,F2.ovary:0.3059,F1.ovary:0.6604
chrX	22022378	22028588	DM297_LTR,DM297_I	harwich.ovary:0.9474,W1.ovary:0.9778,F2.ovary:0.1905,F1.ovary:0.5094
chrX	22099399	22103618	DOC6_DM	harwich.ovary:1.0000,W1.ovary:1.0000,F2.ovary:0.2581,F1.ovary:0.5577
chrX	22099399	22103886	DOC6_DM,DNAREP1_DM	W1.ovary:1.0000,F2.ovary:0.1379
chrX	22173397	22176630	DM297_LTR,DM297_I	harwich.ovary:0.9348,W1.ovary:0.8929,F2.ovary:0.1786,F1.ovary:0.5111
chrX	22213908	22218593	FW_DM	harwich.ovary:0.9762,F2.ovary:0.0769,F1.ovary:0.8788
chrX	22310854	22315021	BURDOCK_LTR,BURDOCK_I	harwich.ovary:0.9500,W1.ovary:1.0000,F2.ovary:0.0303,F1.ovary:0.3667
chrX	22310854	22315164	BURDOCK_LTR,BURDOCK_I,Transib-N1_DM	harwich.ovary:0.9259,W1.ovary:1.0000,F2.ovary:0.0147
chrX	22388994	22391595	BURDOCK_LTR,BURDOCK_I	harwich.ovary:0.9714,W1.ovary:1.0000,F2.ovary:0.1864,F1.ovary:0.3913
chrX	22398199	22405374	ROO_LTR,ROO_I	harwich.ovary:1.0000,W1.ovary:0.9867,F2.ovary:0.9833,F1.ovary:0.9688
chrXHet	143561	145535	G_DM,G6_DM,Gypsy_I	harwich.ovary:0.0654
chrXHet	175570	176058	LSU-rRNA_Dme,R1_DM	F2.ovary:0.0625,F1.ovary:0.4839
