# Supplementary material for: TEMP: a computational method for analyzing transposable element polymorphism in populations
Source: Nucleic Acids Res. 2014 Apr 21;42(11):6826–38. doi: 10.1093/nar/gku323 (PMC4066757; doi:10.1093/nar/gku323)
Supplement: SUPPLEMENTARY DATA [file supp_gku323_nar-03732-z-2013-File008.zip › NAR_supplementary_material/TableS6.xlsx]

## Sheet: F1
Chromosome	Start	End	TE ID	Orientation	Freq in Har	Freq in w1	Freq in F1	FC	If in piRNA cluster	p-value under Wright-Fisher model
chr2L	21569727	21570227	FBgn0062343_Dm88	antisense	0.6923	0.9375	0	-0.8149	cluster141	2.7186e-147
chr2L	21706360	21706860	FBgn0000638_FB	sense	1	0.9333	0.2273	-0.73935	No	5.99323e-182
chr4	429989	429991	FBgn0000224_BS	antisense	0.8462	0.8906	0.1667	-0.7017	No	6.70911e-113
chrU	7316312	7316812	FBgn0046110_Juan	sense	0.7459	0.6207	0	-0.6833	No	4.59315e-101
chr2RHet	1129034	1129534	FBgn0000004_17.6	sense	1	0.3704	0.0526	-0.6326	cluster98	9.4097e-80
chr2R	4233541	4233552	FBgn0002698_mdg3	sense	1	0.9355	0.4054	-0.56235	No	1.26637e-125
chr2L	18570022	18570522	FBgn0000638_FB	antisense	0.1449	1	0.0323	-0.54015	No	2.26079e-62
chr3R	10513956	10514344	FBgn0000638_FB	antisense	1	1	0.4762	-0.5238	No	0
chr2R	6545939	6546439	FBgn0000652_F-element	antisense	0.0952	0.9211	0	-0.50815	No	1.0945e-62
chr2L	12743456	12743956	FBgn0003122_pogo	sense	1	0	0	-0.5	No	6.22302e-61
chr2L	20928183	20928229	FBgn0014947_flea	antisense	0	1	0	-0.5	No	6.22302e-61
chr2R	3614667	3614675	FBgn0000224_BS	sense	0	1	0	-0.5	No	6.22302e-61
chr2R	4079998	4080498	FBgn0000638_FB	antisense	0	1	0	-0.5	No	6.22302e-61
chr2R	5003937	5004437	FBgn0003055_P-element	sense	1	0	0	-0.5	No	6.22302e-61
chr2R	6091895	6091900	FBgn0014947_flea	antisense	0	1	0	-0.5	No	6.22302e-61
chr2R	9683349	9683349	FBgn0003007_opus	antisense	0	1	0	-0.5	No	6.22302e-61
chr2R	10322127	10322627	FBgn0003007_opus	antisense	0	1	0	-0.5	No	6.22302e-61
chr2R	10463399	10463899	FBgn0003055_P-element	sense	1	0	0	-0.5	No	6.22302e-61
chr2R	13523176	13523676	FBgn0042682_Rt1b	sense	1	0	0	-0.5	No	6.22302e-61
chr2RHet	57544	57560	FBgn0001249_I-element	sense	0	1	0	-0.5	No	6.22302e-61
chr2RHet	74044	74068	FBgn0044355_Quasimodo	sense	0	1	0	-0.5	No	6.22302e-61
chr2RHet	1045282	1045782	FBgn0000652_F-element	sense	0	1	0	-0.5	No	6.22302e-61
chr2RHet	1128945	1129445	FBgn0026065_Idefix	sense	1	0	0	-0.5	cluster98	6.22302e-61
chr3L	38845	38856	FBgn0000155_roo	sense	0	1	0	-0.5	No	6.22302e-61
chr3L	4107807	4108161	FBgn0002697_mdg1	sense	0	1	0	-0.5	No	6.22302e-61
chr3L	10535191	10535691	FBgn0014967_hopper	antisense	1	0	0	-0.5	No	6.22302e-61
chr3L	11895341	11895841	FBgn0005384_3S18	sense	1	0	0	-0.5	No	6.22302e-61
chr3L	16499460	16499461	FBgn0014947_flea	sense	1	0	0	-0.5	No	6.22302e-61
chr3L	21400901	21401401	FBgn0003007_opus	antisense	1	0	0	-0.5	No	6.22302e-61
chr3R	3262284	3262336	FBgn0014947_flea	sense	0	1	0	-0.5	No	6.22302e-61
chr3R	4326925	4327425	FBgn0001207_HMS-Beagle	antisense	1	0	0	-0.5	No	6.22302e-61
chr3R	11491751	11491821	FBgn0003055_P-element	sense	1	0	0	-0.5	No	6.22302e-61
chr3R	11920217	11920226	FBgn0000652_F-element	antisense	0	1	0	-0.5	No	6.22302e-61
chr3R	17025740	17025785	FBgn0005673_1360	sense	1	0	0	-0.5	No	6.22302e-61
chr3R	19948136	19948546	FBgn0010302_Burdock	antisense	0	1	0	-0.5	No	6.22302e-61
chr3R	22646918	22647418	FBgn0001207_HMS-Beagle	antisense	0	1	0	-0.5	No	6.22302e-61
chr3R	27021853	27021873	FBgn0014947_flea	sense	0	1	0	-0.5	No	6.22302e-61
chr4	452642	453142	FBgn0004905_S-element	sense	1	0	0	-0.5	No	6.22302e-61
chrU	6781552	6782052	FBgn0063447_accord	antisense	0	1	0	-0.5	No	6.22302e-61
chrU	9648711	9649211	FBgn0063436_gtwin	antisense	0	1	0	-0.5	No	6.22302e-61
chrX	3264504	3265004	FBgn0004905_S-element	antisense	1	0	0	-0.5	No	6.22302e-61
chrX	9077396	9077896	FBgn0003007_opus	sense	1	0	0	-0.5	No	6.22302e-61
chrX	15806222	15806722	FBgn0004905_S-element	sense	0	1	0	-0.5	No	6.22302e-61
chrX	15806334	15806834	FBgn0004905_S-element	antisense	0	1	0	-0.5	No	6.22302e-61
chrX	15849616	15849617	FBgn0002698_mdg3	sense	0	1	0	-0.5	No	6.22302e-61
chrX	16114753	16114928	FBgn0046110_Juan	antisense	1	0	0	-0.5	No	6.22302e-61
chrX	19605710	19606210	FBgn0000652_F-element	antisense	0	1	0	-0.5	No	6.22302e-61
chrX	20661790	20662290	FBgn0000349_copia	sense	0	1	0	-0.5	No	6.22302e-61
chrX	21890357	21890776	FBgn0000638_FB	sense	0	1	0	-0.5	No	6.22302e-61
chr2R	8027894	8027894	FBgn0000004_17.6	antisense	0	0.989	0	-0.4945	No	4.55277e-60
chr2L	8478892	8479392	FBgn0003490_springer	sense	0	0.9844	0	-0.4922	No	3.26614e-59
chr3R	4420986	4421019	FBgn0003007_opus	antisense	0	0.9808	0	-0.4904	No	3.26614e-59
chr2L	22698741	22698744	FBgn0000349_copia	antisense	0	0.9765	0	-0.48825	No	3.26614e-59
chrX	219441	219941	FBgn0003007_opus	sense	1	0	0.0118	-0.4882	No	1.25089e-56
chrX	10544246	10544746	FBgn0000638_FB	antisense	0	0.9762	0	-0.4881	No	3.26614e-59
chr2L	19360850	19360854	FBgn0014947_flea	sense	0	0.9737	0	-0.48685	No	2.29851e-58
chr2R	3505590	3505593	FBgn0001283_jockey	antisense	0	0.9737	0	-0.48685	No	2.29851e-58
chr2L	22706874	22706945	FBgn0000155_roo	sense	0.973	0	0	-0.4865	No	2.29851e-58
chrU	9686900	9687400	FBgn0063919_Max-element	antisense	0.973	0	0	-0.4865	No	2.29851e-58
chr3L	20265181	20265681	FBgn0000005_297	sense	0	0.9722	0	-0.4861	No	2.29851e-58
chr3L	17470432	17470932	FBgn0004905_S-element	sense	0.9714	0	0	-0.4857	No	2.29851e-58
chr2L	8090821	8091321	FBgn0000638_FB	antisense	0	0.9697	0	-0.48485	No	2.29851e-58
chr3L	371617	371860	FBgn0002697_mdg1	antisense	0	0.9697	0	-0.48485	No	2.29851e-58
chr3L	17470437	17470937	FBgn0004905_S-element	antisense	0.9688	0	0	-0.4844	No	2.29851e-58
chr3L	21325576	21326076	FBgn0003007_opus	antisense	0.9683	0	0	-0.48415	No	2.29851e-58
chr2R	6849631	6849642	FBgn0041728_Rt1a	sense	1	0.9268	0.48	-0.4834	No	1.00013e-94
chr2R	14890294	14890794	FBgn0000155_roo	sense	0	0.9615	0	-0.48075	No	1.58734e-57
chr3R	7585120	7585620	FBgn0003055_P-element	antisense	0.9615	0	0	-0.48075	No	1.58734e-57
chrU	7315702	7316202	FBgn0063454_Stalker3	antisense	0.9608	0	0	-0.4804	No	1.58734e-57
chr2L	8565546	8565565	FBgn0014947_flea	sense	0	0.9592	0	-0.4796	No	1.58734e-57
chr3L	14320172	14320672	FBgn0000005_297	sense	0	0.9583	0	-0.47915	No	1.58734e-57
chr3R	19277331	19277358	FBgn0046110_Juan	sense	0	0.9583	0	-0.47915	No	1.58734e-57
chr3R	7559050	7559550	FBgn0003007_opus	antisense	0.9574	0	0	-0.4787	No	1.58734e-57
chr2R	4145676	4145683	FBgn0003490_springer	sense	0	0.99	0.0164	-0.4786	No	5.71932e-54
chrX	417139	417363	FBgn0003055_P-element	sense	0.9565	0	0	-0.47825	No	1.58734e-57
chrX	16600488	16600634	FBgn0000006_412	antisense	0	0.9556	0	-0.4778	No	1.58734e-57
chr2L	16023913	16024413	FBgn0003007_opus	sense	0	0.9535	0	-0.47675	No	1.07612e-56
chr2RHet	499024	499039	FBgn0001167_gypsy	antisense	0	1	0.0233	-0.4767	No	1.61902e-51
chr2R	4758832	4758851	FBgn0001249_I-element	antisense	0	0.9529	0	-0.47645	No	1.07612e-56
chr2R	12408792	12409292	FBgn0000007_1731	antisense	0.9512	0	0	-0.4756	No	1.07612e-56
chr2R	4198388	4198393	FBgn0003122_pogo	antisense	0	1	0.0263	-0.4737	No	1.61902e-51
chrX	1697158	1697658	FBgn0002698_mdg3	antisense	0.9474	0	0	-0.4737	No	1.07612e-56
chr2R	20903979	20904479	FBgn0000638_FB	antisense	0	0.9804	0.0167	-0.4735	No	3.86524e-53
chrX	6226416	6226444	FBgn0014947_flea	sense	0	0.9459	0	-0.47295	No	1.07612e-56
chr2R	10504418	10504918	FBgn0000638_FB	antisense	0	0.9787	0.0167	-0.47265	No	3.86524e-53
chr3L	2647495	2647502	FBgn0063455_Stalker2	antisense	0	1	0.0278	-0.4722	No	5.2902e-50
chr2L	8091335	8091835	FBgn0000638_FB	sense	0	0.973	0.0147	-0.4718	No	2.56243e-52
chr2L	9691664	9692164	FBgn0000155_roo	antisense	0.9429	0	0	-0.47145	No	7.1643e-56
chr3L	14596377	14596442	FBgn0001283_jockey	sense	0	0.9429	0	-0.47145	No	7.1643e-56
chrX	16218997	16219497	FBgn0000007_1731	antisense	0.9429	0	0	-0.47145	No	7.1643e-56
chr3L	22149425	22149925	FBgn0014967_hopper	sense	0.9412	0	0	-0.4706	No	7.1643e-56
chrX	4836217	4836717	FBgn0000638_FB	sense	0	1	0.0303	-0.4697	No	5.2902e-50
chr2R	5566170	5566670	FBgn0000638_FB	sense	0	0.973	0.0175	-0.469	No	1.19509e-50
chr2L	1664998	1665001	FBgn0001249_I-element	sense	0	0.9375	0	-0.46875	No	7.1643e-56
chr3L	14260507	14261007	FBgn0005384_3S18	sense	0.9375	0	0	-0.46875	No	7.1643e-56
chr3L	18499268	18499768	FBgn0000652_F-element	antisense	0	0.9375	0	-0.46875	No	7.1643e-56
chr3L	21747153	21747653	FBgn0001283_jockey	antisense	0.9375	0	0	-0.46875	No	7.1643e-56
chrU	9686846	9687346	FBgn0000155_roo	sense	0	0.9375	0	-0.46875	No	7.1643e-56
chr2R	5758536	5758592	FBgn0000155_roo	antisense	0	1	0.0323	-0.4677	No	5.2902e-50
chrX	21119367	21119867	FBgn0003007_opus	antisense	0	0.9322	0	-0.4661	No	4.6855e-55
chr2R	16377869	16377870	FBgn0042682_Rt1b	sense	1	0	0.0345	-0.4655	No	1.47417e-48
chr3L	15470559	15470571	FBgn0002698_mdg3	antisense	0	0.931	0	-0.4655	No	4.6855e-55
chr2R	8176719	8176721	FBgn0001210_hobo	antisense	0	0.9296	0	-0.4648	No	4.6855e-55
chrX	10544762	10545262	FBgn0000638_FB	sense	0	0.9722	0.0213	-0.4648	No	1.19509e-50
chrU	9686870	9687370	FBgn0000006_412	sense	0	0.9294	0	-0.4647	No	4.6855e-55
chrU	9686894	9687394	FBgn0000481_Doc	antisense	0	0.9294	0	-0.4647	No	4.6855e-55
chr2L	750987	751487	FBgn0000638_FB	antisense	0	0.9286	0	-0.4643	No	4.6855e-55
chr3RHet	284041	284541	FBgn0062343_Dm88	sense	0.8462	0.8824	0.4	-0.4643	No	7.33311e-53
chr2L	19635029	19635042	FBgn0014947_flea	sense	0	0.9268	0	-0.4634	No	4.6855e-55
chr2R	7988617	7988668	FBgn0000006_412	sense	0	1	0.037	-0.463	No	1.47417e-48
chrX	14167248	14167276	FBgn0014947_flea	antisense	0	0.925	0	-0.4625	No	3.01129e-54
chr2R	5565662	5566162	FBgn0000638_FB	antisense	0	0.9661	0.0213	-0.46175	No	1.19509e-50
chr2L	19786438	19786938	FBgn0000638_FB	antisense	0	0.9231	0	-0.46155	No	3.01129e-54
chr3L	2468808	2469308	FBgn0000638_FB	sense	0	1	0.0385	-0.4615	No	3.57624e-47
chr3L	19083522	19083585	FBgn0000349_copia	sense	0	1	0.0385	-0.4615	No	3.57624e-47
chrU	5938483	5938983	FBgn0005673_1360	antisense	1	0	0.0385	-0.4615	No	3.57624e-47
chr2R	116371	116469	FBgn0000481_Doc	antisense	0	0.9545	0.0161	-0.46115	cluster28	1.06452e-50
chr2R	14441805	14441817	FBgn0002697_mdg1	sense	0	1	0.04	-0.46	No	3.57624e-47
chr3R	13264290	13264300	FBgn0042231_X-element	sense	0	1	0.04	-0.46	No	3.57624e-47
chrX	6045097	6045125	FBgn0014947_flea	sense	0	0.9189	0	-0.45945	No	3.01129e-54
chrX	7503648	7504148	FBgn0000638_FB	sense	0	0.9756	0.0286	-0.4592	No	2.18685e-48
chr2RHet	82996	83006	FBgn0000155_roo	antisense	0.9167	0	0	-0.45835	No	3.01129e-54
chrX	5119061	5119561	FBgn0010302_Burdock	sense	0	0.9167	0	-0.45835	No	3.01129e-54
chrU	9687490	9687990	FBgn0063503_G6	antisense	0	0.9137	0	-0.45685	No	1.90239e-53
chr2R	928589	929089	FBgn0063430_invader1	antisense	0.9167	0.0635	0.0333	-0.4568	No	5.85627e-47
chr2R	766462	766962	FBgn0067383_gypsy8	sense	0	0.9778	0.0323	-0.4566	cluster39	2.18685e-48
chr2R	1102529	1103029	FBgn0063440_baggins	sense	0	0.913	0	-0.4565	No	1.90239e-53
chrU	8906975	8907475	FBgn0004904_TART-A	sense	0.9118	0	0	-0.4559	No	1.90239e-53
chr2R	4080511	4081011	FBgn0000638_FB	sense	0	1	0.0444	-0.4556	No	7.67244e-46
chr3R	20734325	20734825	FBgn0003007_opus	sense	0	0.9111	0	-0.45555	No	1.90239e-53
chrX	5870663	5871163	FBgn0000638_FB	sense	0	0.9091	0	-0.45455	No	1.90239e-53
chrX	19711202	19711702	FBgn0003490_springer	antisense	0	0.9091	0	-0.45455	No	1.90239e-53
chr3L	8689890	8690390	FBgn0003007_opus	antisense	0.9084	0	0	-0.4542	No	1.90239e-53
chrU	9837154	9837654	FBgn0000155_roo	antisense	0	0.9078	0	-0.4539	No	1.90239e-53
chr3L	2468298	2468798	FBgn0000638_FB	antisense	0	1	0.0462	-0.4538	No	7.67244e-46
chrU	2423537	2423556	FBgn0002698_mdg3	antisense	0	0.9048	0	-0.4524	No	1.18178e-52
chr3L	548749	549249	FBgn0000638_FB	sense	0.9615	0	0.0294	-0.45135	No	8.3696e-47
chr3L	16749478	16749489	FBgn0042231_X-element	antisense	0	1	0.0488	-0.4512	No	1.47385e-44
chr3R	8192989	8193489	FBgn0000007_1731	antisense	0.9024	0	0	-0.4512	No	1.18178e-52
chrX	12558518	12559018	FBgn0000638_FB	sense	0	0.9434	0.0208	-0.4509	No	2.93268e-48
chr2L	5514980	5515480	FBgn0003055_P-element	sense	0.9	0	0	-0.45	No	1.18178e-52
chr3L	12954872	12955372	FBgn0000006_412	sense	0.9	0	0	-0.45	No	1.18178e-52
chr3L	19447422	19447922	FBgn0014967_hopper	sense	0	0.9512	0.0256	-0.45	No	1.70204e-47
chr3R	5677765	5677774	FBgn0014947_flea	antisense	0	0.9688	0.0345	-0.4499	No	3.58534e-46
chr2L	13033374	13033383	FBgn0042682_Rt1b	sense	0	0.9737	0.037	-0.44985	No	3.58534e-46
chr2R	3949554	3950054	FBgn0010302_Burdock	sense	0	0.8983	0	-0.44915	No	1.18178e-52
chr2R	774781	774880	FBgn0014947_flea	antisense	0	0.9706	0.037	-0.4483	cluster39	3.58534e-46
chrX	7781148	7781158	FBgn0000005_297	antisense	0	0.8947	0	-0.44735	No	7.22099e-52
chr2L	21186744	21186892	FBgn0000005_297	antisense	0	0.9855	0.0455	-0.44725	No	4.69309e-45
chr3R	17643390	17643399	FBgn0063507_G2	sense	0	0.9872	0.0465	-0.4471	No	4.69309e-45
chr2R	8704679	8704684	FBgn0000005_297	sense	0	0.9625	0.0345	-0.44675	No	2.15389e-45
chrX	11980261	11980761	FBgn0003007_opus	antisense	0.8933	0	0	-0.44665	No	7.22099e-52
chr2R	8091683	8091691	FBgn0002698_mdg3	antisense	0	0.9327	0.0204	-0.44595	No	1.77076e-47
chr2L	17089915	17089921	FBgn0043055_Ivk	antisense	0	1	0.0541	-0.4459	No	2.56061e-43
chr2R	3801425	3801453	FBgn0002697_mdg1	antisense	0	0.963	0.0357	-0.4458	No	2.15389e-45
chrX	6331303	6331803	FBgn0000005_297	sense	0	0.9697	0.0392	-0.44565	No	8.19401e-45
chr2R	3120172	3120182	FBgn0001283_jockey	antisense	0	1	0.0556	-0.4444	No	2.56061e-43
chr3L	13137584	13138084	FBgn0000005_297	sense	0	0.9444	0.0278	-0.4444	No	2.97386e-45
chr2R	19190190	19190212	FBgn0014947_flea	sense	0	0.9545	0.0333	-0.44395	No	1.27012e-44
chr3R	10307705	10308205	FBgn0000638_FB	sense	1	0	0.0566	-0.4434	No	2.56061e-43
chr2R	3949857	3949873	FBgn0000349_copia	sense	0	0.9649	0.0392	-0.44325	No	4.82554e-44
chrX	11213447	11213947	FBgn0061485_rover	antisense	0	0.8846	0	-0.4423	No	4.34116e-51
chr3L	12737847	12738347	FBgn0046110_Juan	antisense	0.9375	0	0.0278	-0.44095	No	2.97386e-45
chr3L	2225401	2225441	FBgn0000652_F-element	sense	0	0.988	0.0541	-0.4399	No	1.50523e-42
chr2L	19332459	19332465	FBgn0014947_flea	sense	0	1	0.0606	-0.4394	No	4.05689e-42
chr2R	16854650	16855150	FBgn0002697_mdg1	sense	0	0.9783	0.05	-0.43915	No	5.19656e-43
chr3L	16653970	16654470	FBgn0000638_FB	sense	0.9615	0	0.0417	-0.43905	No	4.82554e-44
chr3L	4051441	4051941	FBgn0043055_Ivk	antisense	0.9231	0	0.0227	-0.43885	No	3.53007e-45
chrX	4481493	4481993	FBgn0000638_FB	antisense	0	0.9348	0.0286	-0.4388	No	1.72536e-44
chr2R	8366182	8366682	FBgn0000638_FB	antisense	0	1	0.0625	-0.4375	No	4.05689e-42
chr3R	6998516	6999016	FBgn0010302_Burdock	antisense	0	0.875	0	-0.4375	No	4.34116e-51
chr3R	9956892	9957392	FBgn0000155_roo	antisense	0.875	0	0	-0.4375	No	4.34116e-51
chrX	17631077	17631121	FBgn0001283_jockey	antisense	1	0	0.0625	-0.4375	No	4.05689e-42
chr2L	6750674	6750690	FBgn0003519_Stalker	antisense	0	0.9729	0.05	-0.43645	No	2.99718e-42
chr2L	6750674	6750690	FBgn0063897_Stalker4	antisense	0	0.9729	0.05	-0.43645	No	2.99718e-42
chr2R	4064241	4064275	FBgn0000349_copia	antisense	0	1	0.0645	-0.4355	No	5.90227e-41
chr2L	2266451	2266533	FBgn0001283_jockey	sense	0	0.8696	0	-0.4348	No	2.56856e-50
chr2L	14084788	14084791	FBgn0001210_hobo	antisense	0	0.9487	0.04	-0.43435	No	2.78945e-43
chr2R	17152063	17152563	FBgn0005384_3S18	sense	0	0.9355	0.0339	-0.43385	No	7.35413e-44
chr3L	5599753	5600253	FBgn0000481_Doc	sense	0.8667	0	0	-0.43335	No	2.56856e-50
chr3R	7388790	7388808	FBgn0001283_jockey	sense	0	0.9726	0.0541	-0.4322	No	4.9057e-41
chr2R	1313505	1313640	FBgn0000481_Doc	antisense	0	0.8625	0	-0.43125	No	1.49614e-49
chrX	6402870	6402874	FBgn0003490_springer	antisense	0	0.9901	0.0645	-0.43055	No	3.3344e-40
chrX	5008472	5008972	FBgn0000638_FB	sense	0	1	0.0698	-0.4302	No	7.93209e-40
chr3L	10961356	10961423	FBgn0000005_297	antisense	0	0.9767	0.0588	-0.42955	No	1.32107e-40
chr2R	8306998	8307015	FBgn0001283_jockey	sense	0	0.859	0	-0.4295	No	1.49614e-49
chr2L	21873608	21873623	FBgn0000481_Doc	sense	0	1	0.0714	-0.4286	No	7.93209e-40
chrX	2763395	2763399	FBgn0001249_I-element	sense	1	0	0.0714	-0.4286	No	7.93209e-40
chr2R	2310719	2311269	FBgn0014967_hopper	antisense	0	0.8571	0	-0.42855	42AB	1.49614e-49
chrX	4232514	4233014	FBgn0000638_FB	sense	0	0.96	0.0526	-0.4274	No	2.72163e-40
chrX	15586243	15586250	FBgn0000006_412	antisense	0	0.9625	0.0541	-0.42715	No	2.72163e-40
chr3L	4906830	4907330	FBgn0001283_jockey	sense	0	0.8529	0	-0.42645	No	8.58161e-49
chr2R	9473955	9473957	FBgn0000349_copia	sense	0	0.9773	0.0625	-0.42615	No	1.32107e-40
chr2L	16197915	16198103	FBgn0003007_opus	sense	0	1	0.0741	-0.4259	No	9.89712e-39
chr3L	18008150	18008650	FBgn0002697_mdg1	sense	0.9231	0	0.037	-0.42455	No	2.33695e-42
chr3L	19267947	19267953	FBgn0063371_transib2	sense	1	0.9767	0.5652	-0.42315	No	5.45728e-117
chr2R	7251311	7251398	FBgn0000199_blood	sense	0	1	0.0769	-0.4231	No	9.89712e-39
chr3R	5322440	5322452	FBgn0046110_Juan	antisense	0	0.8462	0	-0.4231	No	8.58161e-49
chr3R	10307188	10307688	FBgn0000638_FB	antisense	1	0	0.0769	-0.4231	No	9.89712e-39
chr3R	20032815	20033315	FBgn0000155_roo	sense	0	0.8462	0	-0.4231	No	8.58161e-49
chr2R	20904472	20904972	FBgn0000638_FB	sense	0	0.9792	0.0667	-0.4229	No	1.84711e-39
chrX	21977332	21977432	FBgn0046110_Juan	sense	0.9565	0	0.0556	-0.42265	No	2.72163e-40
chrU	9064339	9064839	FBgn0000155_roo	sense	0	0.8462	0.0005	-0.4226	No	8.58161e-49
chrX	19246564	19246573	FBgn0003490_springer	sense	0	0.9727	0.0645	-0.42185	No	1.00366e-38
chr3L	299223	299258	FBgn0014947_flea	antisense	0	0.94	0.0488	-0.4212	No	5.13904e-40
chr2L	19786934	19787434	FBgn0000638_FB	sense	0	0.9286	0.0435	-0.4208	No	1.64728e-40
chr2R	18644875	18645375	FBgn0001207_HMS-Beagle	antisense	0	0.84	0	-0.42	No	4.8484e-48
chr3L	20443286	20443291	FBgn0001283_jockey	sense	1	0.9104	0.5366	-0.4186	No	2.38784e-69
chr3R	18152885	18152890	FBgn0001210_hobo	sense	0	0.9744	0.069	-0.4182	No	1.27077e-37
chr2RHet	622649	622717	FBgn0023131_ZAM	antisense	0	0.9333	0.0488	-0.41785	No	2.75285e-39
chr2R	50830	50861	FBgn0005673_1360	antisense	0	0.9211	0.0435	-0.41705	No	8.8439e-40
chr2R	4649996	4650002	FBgn0000652_F-element	sense	0	0.9512	0.0588	-0.4168	No	2.12586e-38
chr2L	16383775	16384017	FBgn0003122_pogo	antisense	0.8333	0	0	-0.41665	No	2.69882e-47
chrX	21002406	21002906	FBgn0000638_FB	antisense	1	0	0.0851	-0.4149	No	1.25449e-36
chr2R	3134459	3134463	FBgn0000349_copia	antisense	0	0.9759	0.0741	-0.41385	No	2.86067e-37
chr2L	22926780	22927280	FBgn0063503_G6	antisense	0.931	0	0.0517	-0.4138	No	2.75285e-39
chr2L	16025399	16025463	FBgn0005673_1360	antisense	0	0.9697	0.0714	-0.41345	No	1.27077e-37
chr2RHet	529676	529679	FBgn0063919_Max-element	sense	0	1	0.087	-0.413	No	1.25449e-36
chr2R	455270	455280	FBgn0000652_F-element	antisense	0	0.8256	0	-0.4128	No	2.69882e-47
chr3L	17984716	17984735	FBgn0000481_Doc	antisense	0	0.9306	0.0526	-0.4127	No	4.16076e-38
chrX	12348562	12348577	FBgn0000155_roo	antisense	0	1	0.0882	-0.4118	No	1.28376e-35
chr3R	152505	152623	FBgn0003122_pogo	sense	0.8222	0	0	-0.4111	No	1.48048e-46
chr2L	21089200	21089212	FBgn0014947_flea	antisense	0	1	0.0909	-0.4091	No	1.28376e-35
chr2R	1058950	1059450	FBgn0003122_pogo	antisense	0	1	0.0909	-0.4091	No	1.28376e-35
chr2R	15888504	15888529	FBgn0003122_pogo	sense	0.8182	0	0	-0.4091	No	1.48048e-46
chr3R	5137144	5137644	FBgn0003122_pogo	antisense	0.8182	0	0	-0.4091	No	1.48048e-46
chr3R	25267252	25267396	FBgn0000652_F-element	antisense	0	0.9846	0.0833	-0.409	No	3.34907e-35
chr3RHet	602995	603005	FBgn0003908_R1A1-element	antisense	1	0.6875	0.4348	-0.40895	No	2.71527e-40
chr2RHet	801604	801638	FBgn0023131_ZAM	antisense	0	0.8824	0.0333	-0.4079	No	1.92046e-39
chr3R	21955499	21955501	FBgn0001283_jockey	sense	0.9444	0	0.0645	-0.4077	No	1.43866e-36
chrX	11519881	11520381	FBgn0000638_FB	sense	0	0.9714	0.0781	-0.4076	No	1.63764e-35
chr3L	20218888	20218896	FBgn0000199_blood	antisense	0	1	0.0938	-0.4062	No	1.23792e-34
chrX	9707487	9707497	FBgn0001283_jockey	sense	1	0	0.0938	-0.4062	No	1.23792e-34
chr2R	10809044	10809205	FBgn0003122_pogo	sense	0	0.9643	0.0769	-0.40525	No	7.65397e-36
chr2R	962830	963330	FBgn0003908_R1A1-element	antisense	0	0.8095	0	-0.40475	No	8.00559e-46
chrU	2151922	2152045	FBgn0000481_Doc	sense	0	0.8095	0	-0.40475	No	8.00559e-46
chr2R	42727	42731	FBgn0000349_copia	sense	0	0.9556	0.0732	-0.4046	No	7.65397e-36
chr2RHet	74516	74516	FBgn0001249_I-element	sense	0	0.875	0.0333	-0.4042	No	1.92046e-39
chr3R	26218377	26218388	FBgn0014947_flea	antisense	0	0.9565	0.0741	-0.40415	No	7.65397e-36
chr2R	10442600	10442609	FBgn0061485_rover	sense	0	0.9737	0.0833	-0.40355	No	1.68074e-34
chr2R	5436740	5436800	FBgn0046110_Juan	antisense	0.9	0	0.0476	-0.4024	No	3.80875e-37
chr2L	22219380	22219536	FBgn0003055_P-element	antisense	0.9697	0	0.0833	-0.40155	No	1.68074e-34
chr3L	18809185	18809685	FBgn0000638_FB	sense	0	0.8421	0.02	-0.40105	No	8.8705e-41
chr3R	27252906	27252915	FBgn0001283_jockey	sense	0.9545	0	0.0769	-0.40035	No	3.84906e-35
chr2L	267477	267536	FBgn0003055_P-element	sense	0.8	0	0	-0.4	No	4.26825e-45
chr2L	5943758	5943769	FBgn0003055_P-element	antisense	1	0	0.1	-0.4	No	1.12793e-33
chr2R	3662185	3662279	FBgn0043969_diver	sense	0	1	0.1	-0.4	No	1.12793e-33
chr2R	13602311	13602811	FBgn0003055_P-element	antisense	1	0	0.1	-0.4	No	1.12793e-33
chr3L	14316688	14317188	FBgn0005673_1360	sense	0.8	0	0	-0.4	No	4.26825e-45
chr3R	374949	374999	FBgn0000007_1731	antisense	0	0.9333	0.0667	-0.39995	No	7.25905e-36
chrX	5279433	5279439	FBgn0014947_flea	antisense	0.9333	0	0.0667	-0.39995	No	7.25905e-36
chr2R	2678784	2678788	FBgn0000155_roo	sense	0	0.9709	0.0857	-0.39975	No	1.68074e-34
chrX	8252735	8252814	FBgn0003490_springer	antisense	0	0.9853	0.0943	-0.39835	No	6.20782e-34
chrX	13564787	13564787	FBgn0001283_jockey	antisense	0.8571	0	0.0303	-0.39825	No	2.36842e-39
chr3L	19129471	19129472	FBgn0003519_Stalker	antisense	0	1	0.1034	-0.3966	No	9.73483e-33
chr3L	19129471	19129472	FBgn0063897_Stalker4	antisense	0	1	0.1034	-0.3966	No	9.73483e-33
chr2R	16625169	16625322	FBgn0043969_diver	antisense	0.875	0	0.0417	-0.3958	No	3.66634e-38
chr3L	490097	490103	FBgn0000155_roo	sense	0	1	0.1042	-0.3958	No	9.73483e-33
chr2R	10166565	10166572	FBgn0001210_hobo	antisense	0	0.9545	0.0816	-0.39565	No	4.05509e-34
chr3L	13945267	13945276	FBgn0000155_roo	antisense	0.8916	0	0.0513	-0.3945	No	1.90376e-36
chr2R	47721	47723	FBgn0003007_opus	antisense	0	0.9733	0.0926	-0.39405	No	1.47227e-32
chr3L	18825443	18825477	FBgn0046110_Juan	antisense	0	0.9643	0.0882	-0.39395	No	7.82244e-33
chrX	19711591	19711607	FBgn0001249_I-element	antisense	0	0.9878	0.1	-0.3939	No	5.54508e-33
chr3R	6298395	6298472	FBgn0000155_roo	sense	0	1	0.1064	-0.3936	No	9.73483e-33
chr3R	17253091	17253271	FBgn0046110_Juan	sense	1	0	0.1064	-0.3936	No	9.73483e-33
chr2R	17365318	17365338	FBgn0000349_copia	antisense	0	0.9861	0.1	-0.39305	No	5.54508e-33
chr3R	14760849	14760854	FBgn0001283_jockey	antisense	0	0.9762	0.0952	-0.3929	No	3.05253e-33
chr3L	454571	454583	FBgn0000155_roo	antisense	0	0.9915	0.1034	-0.39235	No	4.69176e-32
chrX	5007963	5008463	FBgn0000638_FB	antisense	0	1	0.1081	-0.3919	No	7.97637e-32
chrU	7516798	7517298	FBgn0003908_R1A1-element	antisense	0.1333	0.65	0	-0.39165	No	1.16404e-43
chr2L	21950703	21950710	FBgn0001249_I-element	antisense	0	0.9831	0.1	-0.39155	No	2.67306e-32
chr2LHet	141282	141782	FBgn0063447_accord	sense	0.7826	0	0	-0.3913	No	1.16404e-43
chr3L	20264673	20265173	FBgn0000005_297	antisense	0	0.975	0.0968	-0.3907	No	3.05253e-33
chr3LHet	405294	405328	FBgn0000349_copia	sense	0.963	0	0.0909	-0.3906	cluster44	7.82244e-33
chr2R	3657291	3657356	FBgn0000155_roo	antisense	0	0.8889	0.0541	-0.39035	No	2.65602e-35
chr3R	27263112	27263612	FBgn0000006_412	antisense	0.9231	0	0.0714	-0.39015	No	4.12385e-34
chr2R	2130582	2131082	FBgn0000638_FB	sense	0.9744	0	0.0976	-0.3896	No	1.26391e-31
chrX	12558003	12558503	FBgn0000638_FB	antisense	0	0.9302	0.0755	-0.3896	No	9.21385e-34
chr3L	3478647	3478696	FBgn0000652_F-element	sense	1	0	0.1111	-0.3889	No	7.97637e-32
chr3R	18114379	18114384	FBgn0014947_flea	antisense	0	1	0.1111	-0.3889	No	7.97637e-32
chr2L	2129246	2129246	FBgn0001210_hobo	antisense	0	0.9872	0.1053	-0.3883	No	4.69176e-32
chrX	18672170	18672670	FBgn0000155_roo	antisense	0	1	0.1132	-0.3868	No	6.21726e-31
chr2L	20115596	20115606	FBgn0000481_Doc	sense	0	0.8293	0.0286	-0.38605	cluster27	2.96215e-37
chr2L	19270291	19270299	FBgn0000481_Doc	sense	0	1	0.1143	-0.3857	No	6.21726e-31
chr2R	10576522	10576532	FBgn0003007_opus	sense	0	0.9385	0.087	-0.38225	No	1.89762e-32
chrX	18133437	18133444	FBgn0001283_jockey	antisense	0	0.9403	0.0882	-0.38195	No	1.72366e-31
chr2R	9588019	9588028	FBgn0001283_jockey	antisense	0.963	0	0.1	-0.3815	No	5.86349e-31
chrX	21987349	21987350	FBgn0000652_F-element	antisense	0	0.7627	0	-0.38135	No	3.00842e-42
chrU	9836443	9836943	FBgn0001207_HMS-Beagle	sense	0	0.7606	0	-0.3803	No	3.00842e-42
chrU	9836470	9836970	FBgn0001207_HMS-Beagle	antisense	0	0.7606	0	-0.3803	No	3.00842e-42
chr3R	24044648	24044699	FBgn0063507_G2	antisense	0.8889	0	0.0645	-0.37995	No	3.94837e-33
chr3L	18808674	18809174	FBgn0000638_FB	antisense	0	0.8889	0.0652	-0.37925	No	3.94837e-33
chr2R	6830144	6830171	FBgn0001283_jockey	antisense	0.9643	0	0.1034	-0.37875	No	4.67434e-30
chrXHet	58309	58328	FBgn0001249_I-element	antisense	0	0.9896	0.1163	-0.3785	No	2.87988e-30
chr3R	889994	890001	FBgn0003490_springer	sense	0	0.8191	0.0312	-0.37835	No	1.43707e-36
chrX	18967963	18968463	FBgn0042231_X-element	antisense	0.9667	0	0.1053	-0.37805	No	1.02779e-30
chr2L	19142523	19142526	FBgn0000481_Doc	antisense	0.8889	0	0.0667	-0.37775	No	3.94837e-33
chr3L	22450043	22450054	FBgn0001210_hobo	antisense	0	0.8382	0.0417	-0.3774	No	2.14145e-35
chrX	22004739	22004750	FBgn0001283_jockey	antisense	0	0.9767	0.1111	-0.37725	No	1.74606e-30
chr2R	5274263	5274263	FBgn0014967_hopper	sense	0	0.9649	0.1053	-0.37715	No	4.67434e-30
chr2L	9287037	9287073	FBgn0001283_jockey	sense	0	0.8971	0.0732	-0.37535	No	9.44524e-32
chr2L	13154152	13154302	FBgn0000155_roo	sense	0	1	0.125	-0.375	No	3.27574e-29
chr2L	13518182	13518682	FBgn0001249_I-element	antisense	0	0.75	0	-0.375	No	1.4997e-41
chr2R	3510390	3510890	FBgn0003007_opus	sense	0.75	0	0	-0.375	No	1.4997e-41
chr2R	7949499	7949999	FBgn0003122_pogo	sense	0.75	0	0	-0.375	No	1.4997e-41
chr2R	16989118	16989126	FBgn0003055_P-element	sense	1	0	0.125	-0.375	No	3.27574e-29
chr2RHet	240663	240726	FBgn0000481_Doc	antisense	0	0.75	0	-0.375	No	1.4997e-41
chr3L	13953530	13953556	FBgn0043055_Ivk	sense	0	0.75	0	-0.375	No	1.4997e-41
chrU	1062008	1062508	FBgn0045970_Tabor	antisense	0.75	0	0	-0.375	No	1.4997e-41
chrU	9073877	9074377	FBgn0000652_F-element	sense	0	0.75	0	-0.375	No	1.4997e-41
chr3L	16209680	16209714	FBgn0001283_jockey	sense	0.9556	0	0.1034	-0.3744	No	4.67434e-30
chr3R	10050780	10050841	FBgn0001249_I-element	antisense	1	0.0106	0.1316	-0.3737	No	4.98952e-29
chrU	7316303	7316803	FBgn0001283_jockey	antisense	0.7459	0	0	-0.37295	No	1.4997e-41
chr2L	3154620	3154641	FBgn0000481_Doc	sense	0.9583	0	0.1064	-0.37275	No	4.67434e-30
chr3L	9505028	9505035	FBgn0003122_pogo	antisense	0.7436	0	0	-0.3718	No	7.38091e-41
chr2L	22219261	22219507	FBgn0003055_P-element	sense	0.95	0	0.1053	-0.3697	No	2.08636e-29
chrX	5870257	5870757	FBgn0000638_FB	antisense	0	0.92	0.0909	-0.3691	No	3.53164e-30
chrX	4482000	4482500	FBgn0000638_FB	sense	0	0.9375	0.1	-0.36875	No	1.19323e-29
chr2L	7023988	7024002	FBgn0003055_P-element	sense	1	0.0141	0.1389	-0.36815	No	2.09938e-27
chrX	12148038	12148049	FBgn0000155_roo	sense	0	1	0.1321	-0.3679	No	2.22152e-28
chrX	21460502	21460524	FBgn0005673_1360	sense	0	0.9811	0.125	-0.36555	No	6.36626e-28
chrX	6331769	6332269	FBgn0000005_297	antisense	0	0.9524	0.1111	-0.3651	No	1.54798e-28
chr2R	4201097	4201100	FBgn0000155_roo	sense	0	1	0.1351	-0.3649	No	1.4427e-27
chr2R	2427230	2427230	FBgn0000155_roo	antisense	0	0.9905	0.1316	-0.36365	No	9.69598e-28
chr3L	3971018	3971045	FBgn0001249_I-element	sense	0	0.8125	0.0426	-0.36365	No	3.16779e-32
chr2L	8959927	8960081	FBgn0043055_Ivk	sense	0	1	0.1364	-0.3636	No	1.4427e-27
chr2L	14789515	14789517	FBgn0000349_copia	antisense	0	1	0.1364	-0.3636	No	1.4427e-27
chrX	20310163	20310178	FBgn0000155_roo	sense	0	1	0.1373	-0.3627	No	1.4427e-27
chrX	14852064	14852072	FBgn0003122_pogo	antisense	0.725	0	0	-0.3625	No	1.72185e-39
chr2L	21408568	21408657	FBgn0002697_mdg1	sense	0	0.7241	0	-0.36205	No	1.72185e-39
chr3R	22177771	22178271	FBgn0000004_17.6	antisense	0	0.7241	0	-0.36205	No	1.72185e-39
chr3L	24505414	24505914	FBgn0061485_rover	sense	0.8824	0	0.08	-0.3612	No	1.7391e-29
chrX	6650594	6650598	FBgn0003055_P-element	antisense	0.9714	0	0.125	-0.3607	No	2.72589e-27
chr2R	3024970	3024977	FBgn0000155_roo	sense	0	1	0.1395	-0.3605	No	8.98393e-27
chr2L	19648737	19648762	FBgn0000481_Doc	antisense	0	0.9268	0.1034	-0.36	No	3.93316e-28
chr3R	4852277	4852777	FBgn0000638_FB	sense	0	0.7647	0.0227	-0.35965	No	6.88154e-34
chr2L	21797419	21797425	FBgn0001249_I-element	antisense	0	0.8025	0.0417	-0.35955	No	9.77912e-33
chr3L	12738342	12738842	FBgn0003122_pogo	antisense	0.931	0	0.1064	-0.3591	No	3.93316e-28
chrX	4558122	4558622	FBgn0003055_P-element	sense	0.9667	0	0.125	-0.35835	No	2.72589e-27
chr3R	17211130	17211630	FBgn0003122_pogo	antisense	0.9655	0	0.125	-0.35775	No	2.72589e-27
chr2L	21735036	21735536	FBgn0003007_opus	antisense	0.7143	0	0	-0.35715	No	8.16475e-39
chr3L	3449827	3449947	FBgn0014947_flea	sense	0	0.7143	0	-0.35715	No	8.16475e-39
chr2R	2871877	2871880	FBgnnnnnnnn_HMS-Beagle2	sense	0	1	0.1429	-0.3571	No	5.37112e-26
chr2R	14695259	14695374	FBgn0000224_BS	sense	0	1	0.1429	-0.3571	No	5.37112e-26
chrX	10523331	10523331	FBgn0001210_hobo	antisense	0	1	0.1429	-0.3571	No	5.37112e-26
chr3L	21031346	21031352	FBgn0001210_hobo	antisense	0	0.8158	0.0513	-0.3566	No	9.43364e-32
chr2R	3847536	3847537	FBgn0010302_Burdock	sense	1	0.02	0.1538	-0.3562	No	1.02866e-25
chrX	9803349	9803365	FBgn0001283_jockey	antisense	0	0.9623	0.125	-0.35615	No	1.14512e-26
chr3R	2859934	2859945	FBgn0003122_pogo	antisense	0.7805	0	0.0357	-0.35455	No	1.22968e-32
chrU	4447671	4448171	FBgn0005384_3S18	sense	0	0.7086	0	-0.3543	No	8.16475e-39
chr2L	20759219	20759224	FBgn0010302_Burdock	sense	0	0.975	0.1333	-0.3542	No	2.5901e-26
chr3L	4853715	4853745	FBgn0001283_jockey	antisense	0	0.7719	0.0323	-0.35365	No	3.10601e-33
chrX	8101767	8101771	FBgn0000005_297	sense	0	0.98	0.1364	-0.3536	No	2.5901e-26
chr3L	12176029	12176529	FBgn0000005_297	sense	0	0.7059	0	-0.35295	No	8.16475e-39
chrU	8840183	8840683	FBgn0000155_roo	sense	0.7059	0	0	-0.35295	No	8.16475e-39
chr3L	13447028	13447528	FBgn0000638_FB	sense	0.7045	0	0	-0.35225	No	3.82535e-38
chr3L	1916352	1916511	FBgn0000155_roo	antisense	0	1	0.1481	-0.3519	No	3.08657e-25
chr2RHet	1557321	1557326	FBgn0002698_mdg3	sense	0	0.9722	0.1346	-0.3515	No	1.06591e-25
chr2R	4300617	4300622	FBgn0014947_flea	antisense	0.9286	1	0.6129	-0.3514	No	4.63631e-58
chrX	22054296	22054311	FBgn0003122_pogo	antisense	0.775	0	0.037	-0.3505	No	1.22968e-32
chr3R	8296732	8297232	FBgn0062343_Dm88	antisense	0	0.7	0	-0.35	No	3.82535e-38
chrX	1492512	1492516	FBgn0003122_pogo	sense	0.8	0	0.05	-0.35	No	1.80206e-30
chr3L	11182201	11182232	FBgn0003122_pogo	sense	0.697	0	0	-0.3485	No	3.82535e-38
chr2RHet	2391137	2391156	FBgn0000199_blood	antisense	0	0.9167	0.1111	-0.34725	No	1.1617e-26
chr2R	3143356	3143364	FBgn0010302_Burdock	antisense	0	0.9898	0.1481	-0.3468	No	1.24451e-24
chr3L	18884136	18884136	FBgn0001283_jockey	sense	0	0.8837	0.0952	-0.34665	No	9.12254e-27
chr4	851214	851232	FBgn0000481_Doc	antisense	0	0.9032	0.1053	-0.3463	cluster29	2.81463e-26
chr2L	2532093	2532094	FBgn0000006_412	sense	0	1	0.1538	-0.3462	No	1.70675e-24
chrU	4447651	4448151	FBgn0001207_HMS-Beagle	sense	0	0.6923	0	-0.34615	No	1.77117e-37
chr2R	15447858	15447864	FBgn0001210_hobo	antisense	0	0.8806	0.0952	-0.3451	No	9.12254e-27
chr2R	10314588	10314613	FBgn0001283_jockey	antisense	0	0.8431	0.0769	-0.34465	No	6.29426e-28
chr3R	3393185	3393194	FBgn0000652_F-element	antisense	0	0.6892	0	-0.3446	No	1.77117e-37
chr2L	12932132	12932161	FBgn0000005_297	antisense	0.6875	0	0	-0.34375	No	1.77117e-37
chrX	18371144	18371153	FBgn0000652_F-element	sense	0.9722	0	0.1429	-0.3432	No	3.52359e-24
chr2RHet	379542	379599	FBgn0063919_Max-element	sense	0	0.8	0.0571	-0.3429	No	2.09377e-29
chr3L	15634571	15634571	FBgn0001283_jockey	sense	0	0.9074	0.1111	-0.3426	No	4.72741e-26
chrX	10902656	10902657	FBgn0000005_297	antisense	0.9697	0	0.1429	-0.34195	No	3.52359e-24
chr2L	18179788	18179793	FBgn0001283_jockey	sense	0.5	0.85	0.3333	-0.3417	No	8.41495e-23
chr2R	10504927	10505427	FBgn0000638_FB	sense	0	0.9796	0.1481	-0.3417	No	4.92039e-24
chr2R	7621509	7621533	FBgn0000005_297	sense	0	0.9825	0.15	-0.34125	No	4.92039e-24
chr2R	3173974	3173985	FBgn0000155_roo	sense	0	0.9868	0.1522	-0.3412	No	1.24451e-24
chr2R	11481987	11481988	FBgn0000349_copia	sense	0	1	0.16	-0.34	No	9.0904e-24
chr3R	4699225	4699725	FBgn0000005_297	sense	0	0.7143	0.0175	-0.33965	No	5.03022e-32
chrX	13874036	13874130	FBgn0003490_springer	antisense	0	0.6792	0	-0.3396	No	8.10564e-37
chr3R	4851771	4852271	FBgn0000638_FB	antisense	0	0.7692	0.0455	-0.3391	No	1.1168e-29
chr2L	14075995	14076079	FBgn0000652_F-element	sense	0.95	0	0.1364	-0.3386	No	1.70521e-24
chr2R	2673257	2673275	FBgn0000481_Doc	antisense	0	0.6761	0	-0.33805	No	8.10564e-37
chr2L	12906251	12906263	FBgn0000005_297	sense	0	0.9608	0.1429	-0.3375	No	1.36737e-23
chr2R	17151593	17152093	FBgn0043969_diver	antisense	0	0.96	0.1429	-0.3371	No	1.36737e-23
chr3RHet	2374401	2374901	FBgn0003055_P-element	antisense	0.9444	0	0.1351	-0.3371	No	6.63203e-24
chr3L	3075950	3075957	FBgn0000155_roo	sense	0	0.7714	0.0492	-0.3365	No	1.34795e-28
chrX	7667845	7667856	FBgn0001210_hobo	sense	0	0.9756	0.1515	-0.3363	No	4.92039e-24
chrX	4232001	4232501	FBgn0000638_FB	antisense	0	0.9565	0.1429	-0.33535	No	1.36737e-23
chr2R	10021502	10022002	FBgn0000638_FB	antisense	0	0.9412	0.1364	-0.3342	No	6.63203e-24
chr2L	13916897	13917203	FBgn0003122_pogo	antisense	0	0.7895	0.0606	-0.33415	No	9.10017e-28
chr3L	6514932	6514979	FBgn0000155_roo	sense	0	0.954	0.1429	-0.3341	No	5.20716e-23
chr2R	2130075	2130575	FBgn0000638_FB	antisense	0.98	0	0.1562	-0.3338	No	2.61515e-23
chr2L	14490366	14490382	FBgn0003055_P-element	sense	0.6667	0	0	-0.33335	No	3.66715e-36
chr2L	16572087	16572098	FBgn0000481_Doc	antisense	0	0.6667	0	-0.33335	No	3.66715e-36
chr2RHet	3252014	3252514	FBgn0063432_gypsy5	antisense	0	0.6667	0	-0.33335	No	3.66715e-36
chrX	8160830	8161330	FBgn0001283_jockey	sense	0.6667	0	0	-0.33335	No	3.66715e-36
chrX	15263343	15263352	FBgn0003122_pogo	sense	0.6667	0	0	-0.33335	No	3.66715e-36
chr2R	13602320	13602368	FBgn0005673_1360	sense	1	0	0.1667	-0.3333	No	4.66799e-23
chrX	4835711	4836211	FBgn0000638_FB	antisense	0	1	0.1667	-0.3333	No	4.66799e-23
chr2L	19320487	19320497	FBgn0046110_Juan	antisense	0	0.9861	0.16	-0.33305	No	3.52299e-23
chrX	5039608	5039610	FBgn0003122_pogo	antisense	0.8519	0	0.0938	-0.33215	No	5.70006e-25
chr2R	1818503	1818515	FBgn0000155_roo	sense	0	0.988	0.1628	-0.3312	No	1.77364e-22
chr3L	5248167	5248174	FBgn0000006_412	sense	0	0.9565	0.1481	-0.33015	No	7.25923e-23
chr3LHet	915049	915050	FBgn0000349_copia	sense	0	0.7727	0.0566	-0.32975	No	1.47158e-27
chr2R	2158871	2158876	FBgn0063430_invader1	antisense	0	0.7692	0.0556	-0.329	42AB	1.47158e-27
chr2R	14563464	14563495	FBgn0003007_opus	antisense	0	0.6579	0	-0.32895	No	1.64044e-35
chr3L	18143751	18143755	FBgn0000481_Doc	antisense	0	0.9412	0.1429	-0.3277	No	1.9464e-22
chr3R	2504334	2504335	FBgn0003055_P-element	antisense	1	0.0189	0.1818	-0.32765	No	3.76162e-22
chr3R	15833035	15833104	FBgn0003122_pogo	antisense	0.6552	0	0	-0.3276	No	1.64044e-35
chr2L	7023822	7023975	FBgn0003055_P-element	antisense	1	0.0139	0.1795	-0.32745	No	1.4019e-21
chr2R	3830796	3830806	FBgn0002698_mdg3	antisense	0	0.9802	0.1628	-0.3273	No	6.60815e-22
chr2R	14469184	14469684	FBgn0043969_diver	antisense	0	0.6545	0	-0.32725	No	7.25696e-35
chr3L	3930299	3930302	FBgn0000155_roo	antisense	0	0.75	0.0488	-0.3262	No	2.22843e-27
chr3L	18589505	18589627	FBgn0001210_hobo	sense	0	1	0.1739	-0.3261	No	1.10699e-21
chrX	18067405	18067469	FBgn0000006_412	antisense	1	0	0.1739	-0.3261	No	1.10699e-21
chr2L	12767821	12767824	FBgn0001283_jockey	sense	0	0.971	0.16	-0.3255	No	4.99019e-22
chr2R	15936381	15936420	FBgn0002697_mdg1	sense	0	0.8125	0.0811	-0.32515	No	3.2892e-25
chr2L	14651524	14652024	FBgn0003007_opus	sense	0	0.6471	0	-0.32355	No	7.25696e-35
chr3L	24321720	24322220	FBgn0063371_transib2	antisense	0.6471	0	0	-0.32355	No	7.25696e-35
chrX	12785	13770	FBgn0004904_TART-A	sense	0	0.6471	0	-0.32355	cluster22	7.25696e-35
chr3R	19948243	19948253	FBgn0000349_copia	antisense	0	1	0.1765	-0.3235	No	1.10699e-21
chr2R	3887384	3887400	FBgn0000004_17.6	sense	0	0.9691	0.1613	-0.32325	No	4.99019e-22
chr2R	15587192	15587193	FBgn0000349_copia	antisense	0	0.8356	0.0952	-0.3226	No	2.18908e-24
chr2L	7285048	7285051	FBgn0063919_Max-element	sense	1	0	0.1778	-0.3222	No	5.12051e-21
chr2L	15180602	15180671	FBgn0005673_1360	sense	1	0	0.1786	-0.3214	No	5.12051e-21
chr2L	17312282	17312285	FBgn0010302_Burdock	sense	0	0.975	0.1667	-0.3208	No	6.60815e-22
chr2L	7550021	7550521	FBgn0003007_opus	antisense	0	0.7324	0.0455	-0.3207	No	3.14179e-27
chr3R	27283786	27283795	FBgn0001283_jockey	antisense	1	0	0.1795	-0.3205	No	5.12051e-21
chrX	5347668	5347741	FBgn0002697_mdg1	sense	0	0.9737	0.1667	-0.32015	No	2.41482e-21
chr2L	15212874	15213145	FBgn0000155_roo	sense	0.9859	1	0.6731	-0.31985	No	4.94746e-97
chr3R	2639960	2640023	FBgn0003122_pogo	antisense	0.8889	0	0.125	-0.31945	No	1.58259e-22
chr2R	5101591	5101598	FBgn0000652_F-element	antisense	0	0.9773	0.1695	-0.31915	No	3.14749e-21
chr3R	24629629	24629635	FBgn0001283_jockey	antisense	0	0.9595	0.1613	-0.31845	No	1.8248e-21
chr2L	17162927	17162938	FBgn0000652_F-element	antisense	0	1	0.1818	-0.3182	No	5.12051e-21
chr3R	4402592	4402606	FBgn0001283_jockey	antisense	0	0.7792	0.0714	-0.3182	No	2.96195e-25
chr3R	27264490	27264497	FBgn0000155_roo	antisense	0	1	0.1818	-0.3182	No	5.12051e-21
chrX	18518246	18518746	FBgn0002698_mdg3	sense	0.6364	0	0	-0.3182	No	3.17528e-34
chrX	17909600	17909684	FBgn0003007_opus	sense	0	0.6333	0	-0.31665	No	1.3744e-33
chr3L	9708105	9708111	FBgn0003122_pogo	sense	1	0	0.1842	-0.3158	No	2.29102e-20
chrU	3294430	3294474	FBgn0001207_HMS-Beagle	antisense	0	0.7692	0.069	-0.3156	No	1.13174e-24
chr2L	9383524	9383711	FBgn0000349_copia	sense	0	0.7213	0.0455	-0.31515	No	1.24361e-26
chr3R	26940112	26940118	FBgn0000155_roo	sense	0	0.6264	0	-0.3132	No	1.3744e-33
chr3L	12972979	12972985	FBgn0000349_copia	antisense	0.9706	0	0.1724	-0.3129	No	1.12766e-20
chr3L	13206431	13206431	FBgn0000006_412	antisense	0	0.8864	0.1304	-0.3128	No	8.62477e-22
chrX	8082391	8082513	FBgn0000005_297	sense	0	0.7778	0.0769	-0.312	No	2.37214e-24
chrX	21044595	21044810	FBgn0000638_FB	antisense	0.8571	0.0167	0.125	-0.3119	No	2.05875e-21
chr2R	6018093	6018114	FBgn0000652_F-element	sense	0	1	0.1887	-0.3113	No	9.92185e-20
chr3L	548240	548740	FBgn0000638_FB	antisense	0.9655	0	0.1739	-0.30885	No	5.08586e-20
chrX	15037656	15037693	FBgn0001283_jockey	sense	0	0.9859	0.1852	-0.30775	No	8.04297e-20
chr3RHet	2031062	2031164	FBgn0003122_pogo	antisense	0.6154	0	0	-0.3077	No	5.88597e-33
chrX	21635571	21636071	FBgn0061485_rover	sense	0	0.6154	0	-0.3077	flam	5.88597e-33
chr3R	23127341	23127344	FBgn0001283_jockey	sense	0.9787	0	0.1818	-0.30755	No	6.4378e-20
chr3L	5155919	5155922	FBgn0003122_pogo	sense	0.8085	0	0.0968	-0.30745	No	1.12685e-22
chr3R	4750354	4750380	FBgn0040267_Transpac	antisense	0	0.8235	0.1045	-0.30725	No	1.17686e-21
chr4	926074	926087	FBgn0000155_roo	sense	0	0.9917	0.1887	-0.30715	No	3.41509e-19
chrU	7316311	7316811	FBgn0040267_Transpac	antisense	0	0.614	0	-0.307	No	2.49437e-32
chrU	7316312	7316812	FBgn0003007_opus	sense	0	0.614	0	-0.307	No	2.49437e-32
chrX	4867562	4868062	FBgn0000155_roo	sense	0	0.9474	0.1667	-0.307	No	3.04569e-20
chrX	20267914	20267916	FBgn0001210_hobo	antisense	0.9773	0	0.1818	-0.30685	No	6.4378e-20
chr2L	12845329	12845333	FBgn0040267_Transpac	sense	0	1	0.1935	-0.3065	No	4.16192e-19
chr2R	4894407	4894423	FBgn0001283_jockey	antisense	0	0.9804	0.1842	-0.306	No	2.76879e-19
chr2L	20819900	20819900	FBgn0002697_mdg1	sense	0.8333	0	0.1111	-0.30555	No	1.92205e-21
chr2L	11040801	11040821	FBgn0000652_F-element	antisense	0	0.8056	0.0976	-0.3052	No	7.01456e-22
chr3R	25963592	25963597	FBgn0000652_F-element	sense	0.7429	0	0.0667	-0.30475	No	7.29766e-24
chrU	7316312	7316812	FBgn0001207_HMS-Beagle	sense	0	0.6071	0	-0.30355	No	2.49437e-32
chrU	7316312	7316812	FBgn0045970_Tabor	antisense	0	0.6071	0	-0.30355	No	2.49437e-32
chr3L	13446515	13447015	FBgn0000638_FB	antisense	0.6061	0	0	-0.30305	No	2.49437e-32
chr3R	10133852	10133866	FBgn0001283_jockey	sense	0.963	1	0.6786	-0.3029	No	2.0975e-57
chrU	508474	508974	FBgn0000638_FB	antisense	0.0526	0.6667	0.0571	-0.30255	No	1.3261e-24
chr2L	9662320	9662450	FBgn0046110_Juan	antisense	0	0.6486	0.0227	-0.3016	No	5.02474e-27
chrX	14339331	14339334	FBgn0063897_Stalker4	antisense	0	0.9762	0.1875	-0.3006	No	1.15265e-18
chrX	14339331	14339334	FBgn0003519_Stalker	antisense	0	0.9756	0.1875	-0.3003	No	1.15265e-18
chr2L	7296378	7296381	FBgn0010302_Burdock	sense	0.9429	0	0.1714	-0.30005	No	4.6279e-19
chr2L	16213484	16213490	FBgn0000005_297	antisense	0	1	0.2	-0.3	No	1.69201e-18
chr3L	4901005	4901057	FBgn0001283_jockey	sense	0	1	0.2	-0.3	No	1.69201e-18
chr3L	5530849	5531157	FBgn0001283_jockey	sense	0	1	0.2	-0.3	No	1.69201e-18
chr3R	14651228	14651241	FBgn0041728_Rt1a	sense	1	0	0.2	-0.3	No	1.69201e-18
chrU	7316311	7316811	FBgn0000155_roo	sense	0	0.6	0	-0.3	No	1.04618e-31
chrU	7316311	7316811	FBgn0003490_springer	antisense	0	0.6	0	-0.3	No	1.04618e-31
chrU	7316312	7316812	FBgn0043055_Ivk	sense	0	0.6	0	-0.3	No	1.04618e-31
chrU	7316312	7316812	FBgn0063439_diver2	sense	0	0.6	0	-0.3	No	1.04618e-31
chrX	6802311	6802312	FBgn0003055_P-element	sense	1	0	0.2	-0.3	No	1.69201e-18
chrX	19356955	19356961	FBgn0000155_roo	antisense	0	1	0.2	-0.3	No	1.69201e-18
chrX	21002861	21003361	FBgn0000638_FB	sense	1	0	0.2	-0.3	No	1.69201e-18
chr2R	2172908	2172935	FBgn0042231_X-element	antisense	0	0.8488	0.125	-0.2994	42AB	2.50323e-20
chrX	4775475	4775477	FBgn0000006_412	antisense	0	0.9844	0.1935	-0.2987	No	4.64781e-18
chr2L	3002592	3002617	FBgn0046110_Juan	antisense	0	0.6923	0.0476	-0.29855	No	7.24774e-24
chr3L	16724486	16724504	FBgn0014947_flea	antisense	0	0.8529	0.1282	-0.29825	No	1.25884e-19
chr2R	14642239	14642505	FBgn0003122_pogo	antisense	0.7692	0	0.087	-0.2976	No	4.44802e-22
chr3L	22484028	22484068	FBgn0001249_I-element	sense	0	0.6818	0.0435	-0.2974	No	2.67514e-24
chr3R	8293010	8293510	FBgn0063430_invader1	antisense	0.4231	0.5319	0.1818	-0.2957	No	7.49057e-19
chr3LHet	653735	654235	FBgn0063427_invader4	sense	0.15	0.4412	0	-0.2956	No	4.34334e-31
chr3L	8820580	8820582	FBgn0003055_P-element	sense	0.9756	0	0.1923	-0.2955	No	1.15265e-18
chr2R	16730575	16730585	FBgn0001210_hobo	sense	0.7619	0	0.0857	-0.29525	No	1.57311e-21
chrX	18304364	18304380	FBgn0000481_Doc	antisense	0.9333	0	0.1724	-0.29425	No	1.53799e-18
chr3R	6342072	6342085	FBgn0001210_hobo	antisense	0	1	0.2059	-0.2941	No	6.6708e-18
chr2L	20253219	20253251	FBgn0063507_G2	antisense	0.9722	0	0.1923	-0.2938	No	3.81577e-18
chrU	7048338	7048838	FBgn0003908_R1A1-element	antisense	0.5455	0.3448	0.1522	-0.29295	No	5.00044e-19
chr3L	6703775	6703780	FBgn0001210_hobo	sense	0.975	0	0.1951	-0.2924	No	4.64781e-18
chr3L	2863671	2863883	FBgn0002698_mdg3	sense	0	0.6226	0.0196	-0.2917	No	1.62374e-26
chr3L	3072513	3072527	FBgn0003055_P-element	sense	1	0	0.2083	-0.2917	No	2.55191e-17
chr3L	5769192	5769217	FBgn0003122_pogo	antisense	0.8611	0	0.1389	-0.29165	No	8.60235e-19
chrU	6941609	6942109	FBgn0004904_TART-A	sense	0.5833	0	0	-0.29165	No	1.78513e-30
chr3L	99414	99419	FBgn0000155_roo	antisense	0	1	0.2105	-0.2895	No	2.55191e-17
chr2R	5086260	5086271	FBgn0005673_1360	sense	0	0.9556	0.1892	-0.2886	No	1.23924e-17
chrX	21040493	21040504	FBgn0000155_roo	sense	0	0.84	0.1316	-0.2884	No	4.1958e-19
chr2L	21924987	21925487	FBgn0064134_Bari2	antisense	0.5758	0	0	-0.2879	No	1.78513e-30
chr3R	8479398	8479400	FBgn0001249_I-element	antisense	1	0	0.2121	-0.2879	No	2.55191e-17
chr3R	12233115	12233190	FBgn0003490_springer	antisense	0	1	0.2121	-0.2879	No	2.55191e-17
chr2L	9874501	9874517	FBgn0000349_copia	sense	0	0.7692	0.0968	-0.2878	No	1.736e-20
chr2L	14075073	14075107	FBgn0001283_jockey	sense	0	0.8909	0.1579	-0.28755	No	9.51752e-18
chr3L	21058736	21058740	FBgn0001283_jockey	sense	0.975	0	0.2	-0.2875	No	1.81641e-17
chrX	1704044	1704053	FBgn0001207_HMS-Beagle	antisense	0	0.9592	0.1923	-0.2873	No	1.23924e-17
chr3R	17794716	17794733	FBgn0000481_Doc	antisense	0	0.9375	0.1818	-0.28695	No	8.08043e-18
chr3L	2327101	2327175	FBgn0000155_roo	antisense	0.9583	0	0.1923	-0.28685	No	1.23924e-17
chr3L	3387536	3387553	FBgn0040267_Transpac	antisense	0	0.713	0.0698	-0.2867	No	2.60501e-21
chr2R	5741581	5741590	FBgn0003122_pogo	sense	0	0.989	0.2083	-0.2862	No	8.11695e-17
chr3L	19944349	19944373	FBgn0043055_Ivk	sense	0.9722	0	0.2	-0.2861	No	5.78037e-17
chr3L	6654283	6654294	FBgn0000155_roo	antisense	0	0.9903	0.2093	-0.28585	No	8.11695e-17
chr3L	23173250	23173750	FBgn0003122_pogo	sense	0.5714	0	0	-0.2857	No	7.26454e-30
chr3R	23927364	23927428	FBgn0014967_hopper	antisense	0	0.9841	0.2069	-0.28515	No	6.88423e-17
chr3L	24265246	24265746	FBgn0067386_gypsy11	sense	0.3077	0.3478	0.0435	-0.28425	No	3.63084e-23
chr2R	2371931	2371935	FBgn0000155_roo	antisense	1	0	0.2162	-0.2838	42AB	9.47756e-17
chr3L	3935541	3935547	FBgn0000155_roo	sense	0	0.6538	0.0435	-0.2834	No	1.31247e-22
chr3L	9606951	9606961	FBgn0003122_pogo	antisense	0.5667	0	0	-0.28335	No	7.26454e-30
chr3R	24630682	24631182	FBgn0001283_jockey	antisense	0	0.9792	0.2069	-0.2827	No	6.88423e-17
chr2L	13878177	13878241	FBgn0003055_P-element	antisense	1	0	0.2174	-0.2826	No	9.47756e-17
chr2L	10388961	10388962	FBgn0001249_I-element	sense	0.9643	0	0.2	-0.28215	No	1.8046e-16
chr2R	13978446	13978452	FBgn0063432_gypsy5	sense	0.9091	0	0.1724	-0.28215	No	1.60833e-17
chr2L	21381961	21381965	FBgn0000155_roo	antisense	0	0.7857	0.1111	-0.28175	No	2.61997e-19
chr3R	984955	984957	FBgn0003122_pogo	sense	0.7857	0	0.1111	-0.28175	No	2.61997e-19
chrX	21461699	21461707	FBgn0026065_Idefix	antisense	0	0.975	0.2059	-0.2816	No	6.88423e-17
chr3R	16336133	16336152	FBgn0000652_F-element	sense	0	0.6709	0.0541	-0.28135	No	8.5059e-22
chr3R	7359583	7359590	FBgn0010302_Burdock	antisense	0	0.5625	0	-0.28125	No	2.92752e-29
chr2R	4704863	4704873	FBgn0003490_springer	sense	1	0	0.2188	-0.2812	No	3.41896e-16
chr3L	20759396	20759403	FBgn0043055_Ivk	antisense	0	0.6232	0.0312	-0.2804	No	4.27845e-24
chr3RHet	1744092	1744372	FBgn0001167_gypsy	antisense	0	0.6	0.0196	-0.2804	No	2.39507e-25
chr3L	3075653	3076153	FBgn0003007_opus	sense	0	0.5604	0	-0.2802	No	2.92752e-29
chrX	7090284	7090287	FBgn0003055_P-element	antisense	0.7826	0	0.1111	-0.2802	No	8.60826e-19
chr3R	14220940	14220947	FBgn0000652_F-element	sense	0	1	0.22	-0.28	No	3.41896e-16
chr2L	5791781	5792281	FBgn0000638_FB	sense	0	0.74	0.0909	-0.2791	No	1.13765e-19
chr2R	12409125	12409141	FBgn0000005_297	antisense	0.9823	0	0.2121	-0.27905	No	2.53172e-16
chrX	9843561	9843569	FBgn0001283_jockey	sense	0.9744	0	0.2093	-0.2779	No	7.74513e-16
chr2L	735431	735931	FBgn0003007_opus	antisense	0.5556	0	0	-0.2778	No	2.92752e-29
chr2L	11728483	11728495	FBgn0000155_roo	sense	0	1	0.2222	-0.2778	No	3.41896e-16
chr2R	4385625	4385643	FBgn0010302_Burdock	antisense	0	1	0.2222	-0.2778	No	3.41896e-16
chr3R	25475453	25475465	FBgn0000652_F-element	sense	1	0	0.2222	-0.2778	No	3.41896e-16
chrU	5631737	5632237	FBgn0000199_blood	antisense	0	0.6	0.0235	-0.2765	cluster43	4.07493e-24
chrX	1166480	1166542	FBgn0000481_Doc	sense	0.9667	0	0.2069	-0.27645	No	2.14798e-16
chr2L	20200749	20200753	FBgn0063455_Stalker2	sense	0	0.7179	0.0833	-0.27565	cluster5	2.12624e-19
chr2R	16313351	16313355	FBgn0000349_copia	antisense	0.9512	0	0.2	-0.2756	No	5.52819e-16
chr3R	1572864	1573364	FBgn0003122_pogo	sense	0.55	0	0	-0.275	No	1.16843e-28
chr4	757740	757902	FBgn0003007_opus	antisense	0	0.7576	0.1042	-0.2746	No	1.75747e-18
chrX	6161141	6161174	FBgn0003055_P-element	antisense	0.6098	0	0.0303	-0.2746	No	1.57755e-23
chr3L	10167114	10167117	FBgn0000155_roo	sense	1	0	0.2258	-0.2742	No	1.19858e-15
chrX	1006789	1006795	FBgn0003007_opus	sense	1	0	0.2258	-0.2742	No	1.19858e-15
chrX	4644528	4644530	FBgn0000006_412	antisense	0.9808	0	0.2162	-0.2742	No	9.03914e-16
chrX	10311499	10311512	FBgn0014947_flea	sense	0	0.9767	0.2143	-0.27405	No	9.03914e-16
chr3R	25159074	25159084	FBgn0063919_Max-element	sense	0.6111	0	0.0323	-0.27325	No	1.57755e-23
chr2RHet	1001745	1002245	FBgn0046110_Juan	antisense	0	0.5455	0	-0.27275	No	1.16843e-28
chr3L	18776118	18776618	FBgn0002698_mdg3	antisense	0	0.5455	0	-0.27275	No	1.16843e-28
chrX	6651474	6651499	FBgn0003055_P-element	antisense	0.6271	0	0.0408	-0.27275	No	1.66229e-22
chr2L	17574397	17574592	FBgn0014967_hopper	antisense	0	1	0.2273	-0.2727	No	1.19858e-15
chrX	172285	172287	FBgn0001249_I-element	antisense	0	0.9429	0.2	-0.27145	No	1.66205e-15
chr2R	18856349	18856378	FBgn0000481_Doc	sense	0	1	0.2286	-0.2714	No	4.08523e-15
chr3L	22339132	22339203	FBgn0000349_copia	sense	0	0.8667	0.1622	-0.27115	No	9.3543e-17
chrX	18342518	18342521	FBgn0000155_roo	antisense	0	0.963	0.2105	-0.271	No	2.32448e-15
chr2L	17020295	17020299	FBgn0003122_pogo	sense	0.6471	0	0.0526	-0.27095	No	1.02946e-20
chrX	10397	10897	FBgn0069343_TAHRE	sense	0.5909	0.2353	0.1429	-0.2702	cluster22	1.20184e-16
chr2L	16024204	16024207	FBgn0000155_roo	sense	0	0.989	0.2245	-0.27	No	3.59355e-15
chr3R	3444068	3444568	FBgn0000155_roo	sense	0.5385	0	0	-0.26925	No	4.61926e-28
chrU	508306	508806	FBgn0000155_roo	antisense	0	0.5385	0	-0.26925	No	4.61926e-28
chr2L	20939566	20939569	FBgn0014967_hopper	sense	1	0	0.2308	-0.2692	No	4.08523e-15
chr2R	4955695	4955703	FBgn0000349_copia	antisense	1	0	0.2308	-0.2692	No	4.08523e-15
chr2R	4952269	4952274	FBgn0001249_I-element	antisense	1	0.0141	0.2381	-0.26895	No	1.51564e-14
chr3RHet	2126492	2126992	FBgn0003055_P-element	sense	0.9545	0	0.2083	-0.26895	No	6.84528e-15
chr2L	18035531	18035543	FBgn0010302_Burdock	antisense	0	0.9915	0.2273	-0.26845	No	3.59355e-15
chr2L	7930183	7930188	FBgn0000481_Doc	antisense	0	0.7069	0.0857	-0.26775	No	6.99312e-19
chr2L	11867309	11867368	FBgn0000224_BS	sense	0.9565	0	0.2121	-0.26615	No	2.32448e-15
chr3R	13913693	13913704	FBgn0000652_F-element	sense	0.9556	0	0.2121	-0.2657	No	2.32448e-15
chr2R	9291412	9291414	FBgn0001210_hobo	antisense	0	0.975	0.2222	-0.2653	No	3.13482e-15
chr3LHet	9750	9778	FBgn0000652_F-element	antisense	0.9394	0.0154	0.2121	-0.2653	cluster34	6.84528e-15
chr3R	817712	817721	FBgn0002698_mdg3	sense	0	0.8348	0.1522	-0.2652	No	4.9205e-16
chr3R	12624479	12624508	FBgn0001283_jockey	sense	0	0.8333	0.1515	-0.26515	No	4.9205e-16
chr3R	3376910	3376919	FBgn0001210_hobo	antisense	0	0.6724	0.0714	-0.2648	No	3.43681e-19
chr3L	5484789	5484797	FBgn0000007_1731	sense	1	0	0.2353	-0.2647	No	1.35436e-14
chr3L	13464970	13465470	FBgn0000224_BS	antisense	0.5294	0	0	-0.2647	No	1.80912e-27
chr2R	20428125	20428133	FBgn0001283_jockey	sense	0.975	0.0192	0.2333	-0.2638	No	3.90392e-14
chr3L	1350427	1350927	FBgn0000652_F-element	antisense	0.5263	0	0	-0.26315	No	1.80912e-27
chr3L	16311635	16311790	FBgn0000224_BS	antisense	0	0.5263	0	-0.26315	No	1.80912e-27
chr3L	20947536	20947577	FBgn0003122_pogo	sense	0.5263	0	0	-0.26315	No	1.80912e-27
chr2L	7420377	7420382	FBgn0001283_jockey	antisense	0.9706	0	0.2222	-0.2631	No	9.21969e-15
chrX	3341052	3341053	FBgn0003122_pogo	antisense	0.697	0	0.0857	-0.2628	No	2.26751e-18
chr3R	4666644	4666676	FBgn0000155_roo	sense	0	0.8108	0.1429	-0.2625	No	1.08884e-15
chr3R	23661060	23661103	FBgn0000652_F-element	antisense	0.8	0	0.1379	-0.2621	No	7.9825e-16
chr3R	21067055	21067067	FBgn0000155_roo	sense	0	0.9825	0.2292	-0.26205	No	3.46211e-14
chr3R	4835811	4835816	FBgn0063919_Max-element	sense	1	0	0.2381	-0.2619	No	4.36922e-14
chr3L	3798610	3798815	FBgn0005673_1360	antisense	0.85	0.8571	0.5926	-0.26095	No	3.048e-19
chr3R	20734576	20734621	FBgn0000155_roo	sense	0	0.9735	0.2258	-0.26095	No	3.04677e-14
chrU	4981532	4982032	FBgn0004904_TART-A	antisense	0.5211	0	0	-0.26055	No	7.02011e-27
chr3R	13386206	13386213	FBgn0000481_Doc	antisense	0	0.9855	0.2326	-0.26015	No	3.90392e-14
chr2R	12449168	12449249	FBgn0000652_F-element	antisense	1	0	0.24	-0.26	No	4.36922e-14
chr3L	17595491	17595536	FBgn0000155_roo	antisense	0	0.9623	0.2222	-0.25895	No	2.66012e-14
chr2R	20608690	20608701	FBgn0001283_jockey	sense	0.9143	0.0147	0.2059	-0.2586	No	1.68435e-14
chr3L	8526672	8526764	FBgn0014947_flea	antisense	0	0.5172	0	-0.2586	No	7.02011e-27
chr2L	14602538	14602575	FBgn0003007_opus	sense	0.8235	0	0.1538	-0.25795	No	5.64947e-15
chr3L	11677123	11677177	FBgn0003055_P-element	antisense	0.931	0	0.2083	-0.2572	No	5.61254e-14
chr3L	14250719	14250720	FBgn0000005_297	antisense	0	0.8	0.1429	-0.2571	No	3.19805e-15
chrX	21836042	21836047	FBgn0000155_roo	sense	0.9412	0	0.2143	-0.2563	cluster9	6.52805e-14
chr2L	20199263	20199763	FBgn0063455_Stalker2	sense	0	0.8125	0.15	-0.25625	cluster5	4.28024e-15
chrX	9544313	9544354	FBgn0003122_pogo	sense	0.9667	0	0.2273	-0.25605	No	3.04677e-14
chr3R	24630207	24630707	FBgn0001283_jockey	sense	0	0.9773	0.2333	-0.25535	No	1.10351e-13
chrX	14856266	14856278	FBgn0001283_jockey	antisense	0	0.8298	0.16	-0.2549	No	7.35866e-15
chr3L	8388342	8388378	FBgn0003122_pogo	sense	1	0.3667	0.4286	-0.25475	No	9.21839e-14
chr3L	108540	108546	FBgn0000155_roo	sense	1	0.0091	0.25	-0.25455	No	1.51409e-13
chrX	18672680	18673180	FBgn0000155_roo	sense	0	1	0.2459	-0.2541	No	1.37214e-13
chr3L	2353062	2353067	FBgn0000155_roo	antisense	0	0.9906	0.2414	-0.2539	No	1.2349e-13
chr3L	23351368	23351868	FBgn0063435_gypsy2	sense	0.175	0.4681	0.0682	-0.25335	No	1.16056e-17
chr2RHet	549393	549433	FBgn0003007_opus	antisense	0	0.95	0.2222	-0.2528	No	7.53101e-14
chr3L	10277971	10278471	FBgn0000224_BS	sense	0.95	0	0.2222	-0.2528	No	7.53101e-14
chrX	10310294	10310317	FBgn0001283_jockey	antisense	0	0.6379	0.0667	-0.25225	No	1.82058e-18
chr2L	22141194	22141411	FBgn0000155_roo	antisense	0.7538	0	0.125	-0.2519	No	2.51532e-15
chr2R	17903153	17903156	FBgn0000652_F-element	sense	0.9286	0	0.2128	-0.2515	No	1.81578e-13
chrX	8919636	8919648	FBgn0001210_hobo	antisense	0.9636	0.0256	0.2432	-0.2514	No	3.80273e-13
chrX	8788245	8788248	FBgn0003055_P-element	sense	0.9592	0	0.2292	-0.2504	No	2.71549e-13
chr2L	2079366	2079379	FBgn0040267_Transpac	antisense	0	1	0.25	-0.25	No	4.19651e-13
chr2L	13878184	13878230	FBgn0003055_P-element	sense	1	0	0.25	-0.25	No	4.19651e-13
chr2R	3240644	3240650	FBgn0003122_pogo	antisense	1	0	0.25	-0.25	No	4.19651e-13
chr3L	11192818	11192827	FBgn0000155_roo	antisense	0	0.5	0	-0.25	No	1.02861e-25
chr3L	15020218	15020226	FBgn0063455_Stalker2	antisense	0	1	0.25	-0.25	No	4.19651e-13
chr3L	15254314	15254524	FBgn0003007_opus	antisense	0	1	0.25	-0.25	No	4.19651e-13
chr3R	5173373	5173873	FBgn0004905_S-element	sense	0	0.5	0	-0.25	No	1.02861e-25
chr3R	9537716	9538220	FBgn0004905_S-element	antisense	0.5	0	0	-0.25	No	1.02861e-25
chrU	2243783	2244283	FBgn0063432_gypsy5	antisense	0	0.5	0	-0.25	No	1.02861e-25
chrX	197014	197514	FBgn0000155_roo	antisense	0.8636	0	0.1818	-0.25	No	5.29436e-14
chrX	4143120	4143128	FBgn0000199_blood	sense	0	1	0.25	-0.25	No	4.19651e-13
chr3L	2185349	2185354	FBgn0000155_roo	sense	0	0.9914	0.2459	-0.2498	No	3.80273e-13
chr3L	6651065	6651066	FBgn0001210_hobo	sense	0.8696	0	0.1852	-0.2496	No	6.49257e-14
chrX	21037543	21037548	FBgn0003122_pogo	antisense	0.9688	0	0.2353	-0.2491	No	3.05951e-13
chr2R	3614718	3614729	FBgn0001283_jockey	sense	0.9524	0	0.2273	-0.2489	No	2.39265e-13
chr3L	3966923	3967010	FBgn0000005_297	sense	0	0.5882	0.0455	-0.2486	No	2.25708e-19
chr2R	3137688	3137692	FBgn0004082_Tirant	sense	0	0.7069	0.1053	-0.24815	No	5.11317e-16
chr2R	11568906	11569406	FBgn0003490_springer	sense	0	0.9565	0.2308	-0.24745	No	2.71549e-13
chr3LHet	2282320	2282330	FBgn0003122_pogo	antisense	0	0.8	0.1538	-0.2462	No	4.56565e-14
chr2R	2806633	2806637	FBgn0000155_roo	antisense	0.9767	0.0154	0.25	-0.24605	No	1.1404e-12
chr3R	26411428	26411435	FBgn0000652_F-element	antisense	0	0.573	0.0408	-0.2457	No	2.84196e-19
chr3L	5051080	5051239	FBgn0000481_Doc	sense	0.8235	0	0.1667	-0.24505	No	7.53655e-14
chr3R	9926228	9926231	FBgn0000652_F-element	sense	1	0	0.2553	-0.2447	No	1.25035e-12
chrX	18807248	18807256	FBgn0003122_pogo	sense	0.5758	0	0.0435	-0.2444	No	7.48606e-19
chr3L	22490921	22490942	FBgn0001210_hobo	sense	0	0.4884	0	-0.2442	No	3.88499e-25
chr3L	3737397	3737414	FBgn0042682_Rt1b	sense	0	0.6623	0.087	-0.24415	No	2.17706e-16
chr2L	19618808	19618829	FBgn0001283_jockey	sense	0	0.9878	0.25	-0.2439	No	1.1404e-12
chr3L	4213742	4213745	FBgn0000006_412	sense	1	0	0.2571	-0.2429	No	1.25035e-12
chr3L	10560704	10560754	FBgn0000007_1731	antisense	1	0	0.2571	-0.2429	No	1.25035e-12
chrX	3264477	3264977	FBgn0004905_S-element	sense	1	0	0.2571	-0.2429	No	1.25035e-12
chr2L	7835326	7835826	FBgn0040267_Transpac	antisense	0.4857	0	0	-0.24285	No	3.88499e-25
chrX	8702735	8702778	FBgn0000155_roo	antisense	0	0.9848	0.25	-0.2424	No	3.03913e-12
chr2R	18681194	18681204	FBgn0001210_hobo	sense	1	0	0.2581	-0.2419	No	3.63061e-12
chr3R	24250173	24250177	FBgn0000652_F-element	sense	0	0.9273	0.2222	-0.24145	No	5.70647e-13
chr2R	1101096	1101103	FBgn0014947_flea	sense	0.8	0.0159	0.1667	-0.24125	No	7.53655e-14
chrU	5699492	5699992	FBgn0063594_Cr1a	sense	0	0.4815	0	-0.24075	No	1.45452e-24
chr2R	10463456	10463480	FBgn0003055_P-element	antisense	1	0	0.2593	-0.2407	No	3.63061e-12
chrX	18087810	18087836	FBgn0014967_hopper	antisense	0	1	0.2593	-0.2407	No	3.63061e-12
chrX	20875326	20875329	FBgn0003007_opus	sense	0	0.4808	0	-0.2404	No	1.45452e-24
chr3L	4758352	4758422	FBgn0003122_pogo	antisense	0	0.6471	0.0833	-0.24025	No	6.58083e-16
chr2R	2334081	2334581	FBgn0023131_ZAM	antisense	0	0.48	0	-0.24	42AB	1.45452e-24
chr2R	3726524	3726577	FBgn0003122_pogo	sense	1	0.025	0.2727	-0.2398	No	1.18619e-11
chr2L	6235679	6235716	FBgn0000481_Doc	sense	0	0.898	0.2093	-0.2397	No	1.14816e-12
chr2L	20523333	20523402	FBgn0003055_P-element	antisense	0.8679	0	0.1944	-0.23955	No	7.04754e-13
chr3L	16931146	16931156	FBgn0063919_Max-element	sense	0.9787	0	0.25	-0.23935	No	3.03913e-12
chr2R	667418	667918	FBgn0044355_Quasimodo	antisense	0.4348	0.0435	0	-0.23915	No	1.45452e-24
chr2R	18156893	18156906	FBgn0003055_P-element	antisense	0.96	0	0.2414	-0.2386	No	2.48167e-12
chrU	4447638	4448138	FBgn0063507_G2	antisense	0.4769	0	0	-0.23845	No	1.45452e-24
chr3R	21547012	21547016	FBgn0001283_jockey	sense	1	0	0.2619	-0.2381	No	3.63061e-12
chr3R	6136620	6136622	FBgn0046110_Juan	antisense	0.9412	0	0.2326	-0.238	No	5.81684e-12
chr2L	2093202	2093702	FBgn0003122_pogo	antisense	0.4737	0	0	-0.23685	No	5.39867e-24
chr2R	541338	541581	FBgn0000652_F-element	antisense	0	0.4737	0	-0.23685	No	5.39867e-24
chr3L	14198371	14198480	FBgn0003055_P-element	sense	0.8605	0	0.1935	-0.23675	No	1.87155e-12
chr3L	16653499	16653999	FBgn0000638_FB	antisense	0.9583	0	0.2424	-0.23675	No	2.48167e-12
chr2R	7279223	7279227	FBgn0000155_roo	antisense	0	0.9848	0.2558	-0.2366	No	8.70671e-12
chr3R	5918817	5918825	FBgn0010302_Burdock	antisense	0	0.4713	0	-0.23565	No	5.39867e-24
chr3R	25187593	25187650	FBgn0002697_mdg1	antisense	0.1081	0.8846	0.2609	-0.23545	No	9.48667e-12
chr2R	7003768	7003805	FBgn0001210_hobo	antisense	1	0	0.2647	-0.2353	No	1.02774e-11
chr3R	18419009	18419509	FBgn0000638_FB	antisense	0	1	0.2647	-0.2353	No	1.02774e-11
chrU	9711208	9711708	FBgn0004141_HeT-A	antisense	0.4706	0	0	-0.2353	No	5.39867e-24
chr3R	165501	165610	FBgn0014947_flea	antisense	0	0.4694	0	-0.2347	No	5.39867e-24
chr3R	1238784	1238798	FBgn0000652_F-element	antisense	0.9344	0	0.2326	-0.2346	No	1.49539e-11
chr3L	12302968	12303080	FBgn0001283_jockey	sense	0	0.5156	0.0233	-0.2345	No	1.02648e-19
chrU	4447657	4448157	FBgn0000004_17.6	sense	0.4688	0	0	-0.2344	No	5.39867e-24
chrX	20853607	20853608	FBgn0000155_roo	antisense	0	0.9672	0.25	-0.2336	No	7.94412e-12
chrU	6452607	6453107	FBgn0001100_G-element	antisense	0.4667	0	0	-0.23335	No	5.39867e-24
chr3R	18821118	18821119	FBgn0003007_opus	antisense	1	0	0.2667	-0.2333	No	1.02774e-11
chr3R	22360965	22360982	FBgn0003055_P-element	antisense	1	0	0.2667	-0.2333	No	1.02774e-11
chrX	18345733	18345774	FBgn0000006_412	antisense	1	0	0.2667	-0.2333	No	1.02774e-11
chrX	20252752	20252754	FBgnnnnnnnn_HMS-Beagle2	sense	0	0.9398	0.2368	-0.2331	No	5.81684e-12
chr3L	8280074	8280079	FBgn0005384_3S18	sense	0.9836	0.0154	0.2667	-0.2328	No	1.02774e-11
chr3L	2765788	2766288	FBgn0000638_FB	sense	0.9655	0	0.25	-0.23275	No	7.94412e-12
chr3R	14978505	14978531	FBgn0000652_F-element	antisense	0	0.9655	0.25	-0.23275	No	7.94412e-12
chr3RHet	2126008	2126508	FBgn0003055_P-element	antisense	0.9444	0	0.24	-0.2322	No	1.66785e-11
chrX	1158645	1158647	FBgn0046110_Juan	antisense	0.9783	0	0.2571	-0.23205	No	8.70671e-12
chr3L	7994625	7995125	FBgn0003519_Stalker	antisense	0.4634	0	0	-0.2317	No	1.98676e-23
chr3L	7994625	7995125	FBgn0063897_Stalker4	antisense	0.4634	0	0	-0.2317	No	1.98676e-23
chr3L	2765289	2765789	FBgn0000638_FB	antisense	0.963	0	0.25	-0.2315	No	2.03718e-11
chr3L	4231311	4231314	FBgn0000481_Doc	sense	0.963	0	0.25	-0.2315	No	2.03718e-11
chr2RHet	3233387	3233398	FBgn0000006_412	antisense	0	0.4629	0	-0.23145	No	1.98676e-23
chr2L	12341888	12341926	FBgn0001283_jockey	sense	0.7	0.0286	0.1333	-0.231	No	3.08005e-13
chrU	9431796	9432296	FBgn0000652_F-element	antisense	0.1731	0.4921	0.1017	-0.2309	No	8.36203e-15
chr2L	5121312	5121360	FBgn0000481_Doc	sense	0	1	0.2692	-0.2308	No	2.83714e-11
chr2L	12246596	12246869	FBgn0001283_jockey	sense	0.9375	0	0.2381	-0.23065	No	1.66785e-11
chr3R	25598552	25598564	FBgn0003055_P-element	antisense	0.9583	0	0.25	-0.22915	No	2.03718e-11
chrX	9236709	9237209	FBgn0000638_FB	sense	0	0.9756	0.2593	-0.2285	No	2.43097e-11
chr2L	13294467	13294476	FBgn0003122_pogo	antisense	0.8421	0.9683	0.6774	-0.2278	No	2.26251e-19
chr3L	1928657	1928717	FBgn0003122_pogo	sense	0.7632	0	0.1538	-0.2278	No	2.45234e-12
chr2R	6916577	6916581	FBgn0000155_roo	sense	1	0	0.2727	-0.2273	No	7.64027e-11
chrX	19537379	19537380	FBgn0003055_P-element	sense	1	0	0.2727	-0.2273	No	7.64027e-11
chr2R	3037245	3037321	FBgn0001249_I-element	antisense	0.7727	0.0152	0.1667	-0.22725	No	1.49484e-12
chr3RHet	1048084	1048584	FBgnnnnnnnn_HMS-Beagle2	sense	0	0.4545	0	-0.22725	cluster138	7.25004e-23
chrX	7480461	7480468	FBgn0010302_Burdock	antisense	0	0.4545	0	-0.22725	No	7.25004e-23
chrX	9236207	9236707	FBgn0000638_FB	antisense	0	0.973	0.2593	-0.2272	No	6.11022e-11
chr2RHet	2265889	2266389	FBgn0000481_Doc	antisense	0.037	0.5652	0.0741	-0.227	No	5.67698e-15
chr2L	13182712	13182752	FBgn0003122_pogo	antisense	0	0.5676	0.0571	-0.2267	No	1.32659e-16
chrX	4774136	4774139	FBgn0000349_copia	antisense	0.98	0.0123	0.2703	-0.22585	No	7.12862e-11
chr3LHet	1037865	1038365	FBgn0063917_McClintock	sense	0.1724	0.3529	0.037	-0.22565	cluster57	3.62983e-18
chrU	9623600	9624100	FBgn0003908_R1A1-element	sense	0	0.4513	0	-0.22565	cluster66	7.25004e-23
chr2R	10022004	10022504	FBgn0000638_FB	sense	0	0.9512	0.25	-0.2256	No	5.12596e-11
chr2L	20466495	20466517	FBgn0000481_Doc	antisense	0.4918	0	0.0204	-0.2255	No	2.96933e-19
chr3R	27262615	27263115	FBgn0000006_412	sense	0.931	0	0.2414	-0.2241	No	4.20422e-11
chr3R	27848120	27848620	FBgn0003122_pogo	sense	1	0	0.2759	-0.2241	No	7.64027e-11
chr3R	4343228	4343248	FBgn0000005_297	antisense	0	0.7143	0.1333	-0.22385	No	2.20637e-12
chr3L	14302090	14302104	FBgn0003122_pogo	sense	0.8108	0	0.1818	-0.2236	No	7.30194e-12
chr3L	5960087	5960101	FBgn0001283_jockey	antisense	1	0	0.2766	-0.2234	No	7.64027e-11
chr2RHet	839840	840097	FBgn0001249_I-element	sense	0	0.4444	0	-0.2222	No	2.62374e-22
chrU	9116225	9116725	FBgn0000155_roo	sense	0	0.4444	0	-0.2222	No	2.62374e-22
chrX	18214756	18215256	FBgn0001283_jockey	sense	1	0	0.2778	-0.2222	No	2.0077e-10
chrX	21345165	21345665	FBgn0000224_BS	sense	0.4444	0	0	-0.2222	No	2.62374e-22
chr2L	22482673	22483173	FBgn0042231_X-element	antisense	0.6154	0	0.0857	-0.222	No	1.67257e-14
chrX	22348830	22349330	FBgn0040267_Transpac	sense	0	0.8421	0.2	-0.22105	cluster45	3.70902e-11
chr2L	16107640	16107669	FBgn0000481_Doc	antisense	0	1	0.2791	-0.2209	No	2.0077e-10
chrU	1830648	1830654	FBgn0063919_Max-element	sense	0.5806	0	0.0702	-0.2201	cluster99	9.24198e-15
chr2R	9010816	9010833	FBgn0000481_Doc	sense	1	0	0.28	-0.22	No	2.0077e-10
chr3R	18203648	18203730	FBgn0003122_pogo	sense	0.84	0	0.2	-0.22	No	3.70902e-11
chr3R	1606366	1606374	FBgn0001210_hobo	antisense	0	0.8293	0.1951	-0.21955	No	3.15935e-11
chr3L	16684602	16684695	FBgn0063507_G2	sense	0	0.98	0.2708	-0.2192	No	1.7566e-10
chr3R	4313642	4314142	FBgn0042682_Rt1b	antisense	0	0.5714	0.0667	-0.219	No	4.9608e-15
chr3R	27098163	27098204	FBgn0003490_springer	sense	0	0.6804	0.1212	-0.219	No	8.57297e-13
chr3L	22214705	22214740	FBgn0002697_mdg1	antisense	0.9375	0	0.25	-0.21875	No	1.26576e-10
chr3R	796437	796494	FBgn0003122_pogo	sense	0.8367	0	0.2	-0.21835	No	3.70902e-11
chr3L	10304357	10304500	FBgn0003122_pogo	sense	0.7143	0	0.1389	-0.21825	No	7.6277e-12
chr2R	18846355	18846855	FBgn0003007_opus	antisense	0.8	0	0.1818	-0.2182	No	1.85942e-11
chr3R	19736584	19736589	FBgn0000652_F-element	sense	0.913	0	0.2391	-0.2174	No	2.52764e-10
chr3R	22647044	22647053	FBgn0043969_diver	antisense	0	1	0.2826	-0.2174	No	5.1496e-10
chr3L	15392581	15392592	FBgn0003490_springer	sense	0	0.98	0.2727	-0.2173	No	4.54904e-10
chr2R	1819176	1819181	FBgn0000005_297	antisense	0.9787	0	0.2727	-0.21665	No	4.54904e-10
chr2RHet	1305237	1305240	FBgn0005673_1360	antisense	0.9333	0	0.25	-0.21665	No	3.06783e-10
chr3R	5958846	5958859	FBgn0003055_P-element	sense	0.9778	0	0.2727	-0.2162	No	4.54904e-10
chr2L	22341400	22341404	FBgn0000155_roo	sense	1	0	0.2857	-0.2143	No	5.1496e-10
chr2R	17847119	17847124	FBgn0000349_copia	sense	1	0	0.2857	-0.2143	No	5.1496e-10
chr3L	4976392	4976397	FBgn0003055_P-element	antisense	1	0	0.2857	-0.2143	No	5.1496e-10
chr3R	25830422	25830434	FBgn0003055_P-element	antisense	1	0	0.2857	-0.2143	No	5.1496e-10
chr3L	21029912	21030412	FBgn0000638_FB	sense	0	0.5882	0.08	-0.2141	No	8.14487e-14
chr3LHet	2279382	2279387	FBgn0001207_HMS-Beagle	sense	0	0.776	0.1739	-0.2141	No	3.84939e-11
chr3R	27166468	27166475	FBgn0001283_jockey	antisense	0.9444	0	0.2581	-0.2141	No	8.65608e-10
chr2R	6447670	6447682	FBgn0003122_pogo	antisense	0.78	0	0.1765	-0.2135	No	3.84939e-11
chr3R	19703657	19703715	FBgn0000005_297	antisense	0	0.9722	0.2727	-0.2134	No	1.07827e-09
chr3L	5932545	5932731	FBgn0042231_X-element	antisense	0.7857	0	0.1795	-0.21335	No	4.65657e-11
chr3L	19013098	19013149	FBgn0000481_Doc	sense	0	0.7679	0.1714	-0.21255	No	3.15296e-11
chr3L	12933677	12933733	FBgn0003122_pogo	antisense	0.425	0	0	-0.2125	No	3.35288e-21
chr2L	6750510	6751010	FBgn0045970_Tabor	antisense	0	0.4247	0	-0.21235	No	3.35288e-21
chr2R	14986694	14987194	FBgn0000652_F-element	sense	0.4237	0	0	-0.21185	No	3.35288e-21
chrX	20137450	20137460	FBgn0001283_jockey	antisense	0	0.6724	0.125	-0.2112	No	8.24491e-12
chr3R	168902	169402	FBgn0003490_springer	sense	0	0.4222	0	-0.2111	No	3.35288e-21
chr2R	17484196	17484203	FBgn0044355_Quasimodo	antisense	0	0.9857	0.2821	-0.21075	No	4.85113e-10
chr2R	9229664	9229680	FBgn0001249_I-element	sense	0.9767	0	0.2778	-0.21055	No	1.14959e-09
chr2R	9562423	9562434	FBgn0000155_roo	antisense	0	1	0.2895	-0.2105	No	1.2896e-09
chr3R	18663233	18663236	FBgn0000481_Doc	sense	0	0.8387	0.2093	-0.21005	No	2.96763e-10
chr3L	22607458	22607459	FBgn0001283_jockey	sense	0	0.5484	0.0645	-0.2097	No	4.23004e-14
chr3L	22538270	22538288	FBgn0001249_I-element	antisense	0.9189	0	0.25	-0.20945	No	7.29912e-10
chr3R	3711281	3711283	FBgn0001283_jockey	sense	0.8919	0	0.2368	-0.20915	No	5.43708e-10
chr3R	19223537	19223672	FBgn0003122_pogo	sense	0.7931	0	0.1875	-0.20905	No	3.90309e-10
chrX	7932289	7932789	FBgn0000005_297	antisense	0	0.5714	0.0769	-0.2088	No	1.35139e-13
chr2L	17936945	17936952	FBgn0010302_Burdock	antisense	0	0.9726	0.2778	-0.2085	No	2.67224e-09
chr3L	17542925	17542938	FBgn0000652_F-element	antisense	0	0.9688	0.2759	-0.2085	No	1.07827e-09
chr3L	22491065	22491143	FBgn0001283_jockey	sense	1	0.7101	0.6471	-0.20795	No	1.27888e-13
chr2R	17408899	17408906	FBgn0000652_F-element	antisense	0	0.8364	0.2105	-0.2077	No	2.96763e-10
chr3L	22824965	22824979	FBgn0001249_I-element	sense	0	0.4149	0	-0.20745	No	1.1842e-20
chrU	2444067	2444567	FBgn0003519_Stalker	antisense	0.4133	0	0	-0.20665	cluster54	1.1842e-20
chrU	2444067	2444567	FBgn0063897_Stalker4	antisense	0.4133	0	0	-0.20665	cluster54	1.1842e-20
chr2L	18345831	18345849	FBgn0000481_Doc	sense	0	0.9677	0.2778	-0.20605	No	2.67224e-09
chr2R	19268646	19268651	FBgn0000481_Doc	sense	0	0.8406	0.2143	-0.206	No	8.03024e-10
chr3L	23864286	23864403	FBgn0000481_Doc	antisense	0	0.5882	0.0882	-0.2059	No	1.62575e-12
chrX	554827	554838	FBgn0001249_I-element	sense	0	1	0.2941	-0.2059	No	3.15399e-09
chrX	20662224	20662255	FBgn0014967_hopper	antisense	0	1	0.2941	-0.2059	No	3.15399e-09
chr2L	4415848	4415849	FBgnnnnnnnn_HMS-Beagle2	sense	0.9333	0	0.2609	-0.20575	No	2.01735e-09
chrX	4716923	4716931	FBgn0000155_roo	antisense	0	0.9886	0.2889	-0.2054	No	2.99678e-09
chr3R	25671629	25671634	FBgn0046110_Juan	sense	0	0.8243	0.2069	-0.20525	No	6.14178e-10
chr3R	11993387	11993475	FBgn0000652_F-element	antisense	0	0.9815	0.2857	-0.20505	No	2.83577e-09
chr2L	1137619	1138119	FBgn0005384_3S18	sense	0	0.4091	0	-0.20455	No	1.1842e-20
chr3R	528437	528466	FBgn0000006_412	sense	0	0.4085	0	-0.20425	No	1.1842e-20
chr3R	25600219	25600356	FBgn0001283_jockey	antisense	0	0.8913	0.2414	-0.20425	No	1.41283e-09
chr3R	26928030	26928046	FBgn0001207_HMS-Beagle	antisense	0	0.9872	0.2895	-0.2041	No	2.99678e-09
chr2L	21925448	21925449	FBgn0063919_Max-element	antisense	0.9701	0	0.2812	-0.20385	No	2.67224e-09
chr2L	13743016	13743516	FBgn0000006_412	antisense	0.4074	0	0	-0.2037	No	1.1842e-20
chr3L	9500499	9500509	FBgn0000155_roo	antisense	1	0	0.2963	-0.2037	No	3.15399e-09
chr2R	215287	215787	FBgn0000349_copia	antisense	0.8065	0	0.2	-0.20325	No	5.31804e-10
chr3L	11621721	11622047	FBgn0000481_Doc	sense	0.4062	0	0	-0.2031	No	1.1842e-20
chr3L	22099564	22100064	FBgn0042682_Rt1b	sense	0	0.4059	0	-0.20295	No	1.1842e-20
chr3L	22512147	22512154	FBgn0003122_pogo	antisense	0	0.8056	0.2	-0.2028	No	5.31804e-10
chr2R	10830947	10830994	FBgn0010302_Burdock	antisense	0	0.4054	0	-0.2027	No	1.1842e-20
chr3L	6351835	6351839	FBgn0000481_Doc	sense	0.9429	0	0.2692	-0.20225	No	5.34913e-09
chrX	18120430	18120440	FBgn0001283_jockey	sense	0.9231	0	0.2593	-0.20225	No	4.61527e-09
chrX	15450974	15451474	FBgn0003490_springer	sense	0	0.4043	0	-0.20215	No	4.14952e-20
chr3L	5275784	5275856	FBgn0000652_F-element	sense	0.5806	0	0.0889	-0.2014	No	4.3566e-12
chrX	17459746	17459818	FBgn0003122_pogo	sense	0	0.5625	0.08	-0.20125	No	1.7336e-12
chrX	9987521	9988021	FBgn0000638_FB	sense	0.913	0	0.2558	-0.2007	No	4.25832e-09
chr2L	18749602	18749617	FBgn0000652_F-element	sense	0.9722	0	0.2857	-0.2004	No	6.46456e-09
chrU	4470791	4471291	FBgn0004904_TART-C	antisense	0	0.4	0	-0.2	No	4.14952e-20
chrU	7549214	7549714	FBgn0045970_Tabor	sense	0	0.4	0	-0.2	No	4.14952e-20
chr3R	5172846	5172854	FBgn0004905_S-element	sense	0	0.587	0.0938	-0.1997	No	6.63753e-12
chr2R	16625698	16625699	FBgn0000006_412	antisense	0.9189	0	0.26	-0.19945	No	4.61527e-09
chrU	1585369	1585383	FBgn0003490_springer	antisense	0	0.6842	0.1429	-0.1992	No	3.79996e-10
chr3RHet	284677	285177	FBgn0062343_Dm88	sense	0.0714	0.4167	0.0455	-0.19855	No	2.12301e-14
chr3L	14469172	14469176	FBgn0002698_mdg3	sense	0.9524	0	0.2778	-0.1984	No	1.36371e-08
chr3L	21180562	21181062	FBgn0014967_hopper	sense	0	0.619	0.1111	-0.1984	No	2.05219e-11
chr3LHet	2537418	2537431	FBgn0002697_mdg1	antisense	0	0.6406	0.122	-0.1983	No	3.95677e-11
chrX	21538652	21538718	FBgn0063432_gypsy5	antisense	0	0.459	0.0312	-0.1983	flam	1.29365e-15
chr2L	8007848	8008348	FBgn0001249_I-element	sense	0	0.7551	0.1795	-0.19805	No	6.62043e-10
chr2L	13518185	13518203	FBgn0001249_I-element	sense	0	0.8788	0.2414	-0.198	No	3.25113e-09
chr3L	23420140	23420153	FBgn0000652_F-element	sense	0	0.7959	0.2	-0.19795	No	1.24865e-09
chr3R	27844023	27844523	FBgn0003122_pogo	sense	0.9286	0	0.2667	-0.1976	No	4.97961e-09
chr3R	11188535	11188537	FBgn0000005_297	antisense	0	0.9831	0.2941	-0.19745	No	1.60664e-08
chrU	8050344	8050581	FBgn0000652_F-element	antisense	0	0.3947	0	-0.19735	No	1.4427e-19
chr2L	22589155	22589171	FBgn0042231_X-element	sense	1	0	0.303	-0.197	No	1.75908e-08
chr4	427642	427662	FBgn0001283_jockey	antisense	1	0	0.303	-0.197	No	1.75908e-08
chr3L	12224620	12224623	FBgn0000155_roo	antisense	0	0.6733	0.14	-0.19665	No	2.98235e-10
chrXHet	32361	32861	FBgn0000199_blood	sense	0	0.3929	0	-0.19645	No	1.4427e-19
chr3L	14547182	14547186	FBgn0004082_Tirant	antisense	0.973	0	0.2903	-0.1962	No	1.52699e-08
chr2R	4455927	4455945	FBgn0000481_Doc	sense	0.95	0	0.2791	-0.1959	No	1.36371e-08
chr2L	20911251	20911266	FBgn0000155_roo	antisense	0	1	0.3043	-0.1957	No	1.75908e-08
chrX	18254501	18254502	FBgn0063897_Stalker4	antisense	0	1	0.3043	-0.1957	No	1.75908e-08
chr2L	22497561	22498061	FBgn0000155_roo	sense	0	0.3913	0	-0.19565	cluster31	1.4427e-19
chr2R	15669264	15669272	FBgn0000481_Doc	sense	0	0.3913	0	-0.19565	No	1.4427e-19
chr3R	25083369	25083638	FBgn0003122_pogo	sense	0.3913	0	0	-0.19565	No	1.4427e-19
chr2L	6887055	6887070	FBgn0000155_roo	antisense	0	0.9821	0.2955	-0.19555	No	1.60664e-08
chrX	18266781	18266821	FBgn0003122_pogo	sense	0.7436	0	0.1765	-0.1953	No	1.30423e-09
chr3L	20903537	20903539	FBgn0001210_hobo	sense	0	0.78	0.1951	-0.1949	No	2.49551e-09
chr3L	11582356	11582360	FBgn0004905_S-element	sense	0.3889	0	0	-0.19445	No	1.4427e-19
chr2R	15471810	15471814	FBgn0014967_hopper	sense	1	0	0.3056	-0.1944	No	1.75908e-08
chr3R	1480528	1480536	FBgn0003055_P-element	antisense	0.9762	0	0.2941	-0.194	No	1.60664e-08
chr3R	7441427	7441477	FBgn0002697_mdg1	sense	0.9333	0	0.2727	-0.19395	No	2.81594e-08
chrX	21634036	21634536	FBgn0063436_gtwin	antisense	0.0952	0.2917	0	-0.19345	flam	1.4427e-19
chr2L	15873661	15873666	FBgn0005384_3S18	sense	0.898	0	0.2558	-0.1932	No	9.57737e-09
chr2L	12004478	12004598	FBgn0005673_1360	sense	0	0.7647	0.1892	-0.19315	No	4.90625e-09
chr2L	15003700	15003716	FBgn0000652_F-element	sense	0	0.9697	0.2917	-0.19315	No	1.52699e-08
chr3R	6242557	6242567	FBgn0002698_mdg3	antisense	0	1	0.3077	-0.1923	No	4.01345e-08
chrX	8190137	8190637	FBgn0001283_jockey	antisense	0	0.3846	0	-0.1923	No	4.97741e-19
chrX	12007622	12007637	FBgn0000005_297	antisense	1	0	0.3077	-0.1923	No	4.01345e-08
chr2R	12405187	12405687	FBgn0000638_FB	sense	0	0.9722	0.2941	-0.192	No	3.5228e-08
chr3L	20248514	20248524	FBgn0003519_Stalker	antisense	0	0.972	0.2941	-0.1919	No	3.5228e-08
chrX	12898032	12898058	FBgn0000481_Doc	antisense	0	0.8966	0.2571	-0.1912	No	9.57737e-09
chrX	18646880	18647380	FBgn0001249_I-element	sense	0	0.4531	0.0357	-0.19085	No	3.27787e-14
chr2L	13362198	13362353	FBgn0010302_Burdock	sense	0	0.381	0	-0.1905	No	4.97741e-19
chr3R	18154091	18154113	FBgn0043055_Ivk	antisense	0	0.9403	0.28	-0.19015	No	2.9948e-08
chr2RHet	8255	8286	FBgn0002697_mdg1	sense	0.8235	0	0.2222	-0.18955	No	1.07949e-08
chrU	8082778	8082890	FBgn0063503_G6	sense	0.058	0.4578	0.0685	-0.1894	No	4.57403e-12
chr2L	14452403	14452409	FBgn0063919_Max-element	sense	0.9	0	0.2609	-0.1891	No	2.28621e-08
chr3R	26251021	26251081	FBgn0003122_pogo	sense	0.7778	0	0.2	-0.1889	No	6.54262e-09
chrX	15089311	15089361	FBgn0003122_pogo	sense	0.9778	0	0.3	-0.1889	No	3.69206e-08
chrX	21383731	21383739	FBgn0000155_roo	antisense	0.9762	0	0.3	-0.1881	No	3.69206e-08
chr2L	1097598	1097633	FBgn0063919_Max-element	sense	0.375	0	0	-0.1875	No	4.97741e-19
chr2R	17240387	17240389	FBgn0001283_jockey	sense	1	0	0.3125	-0.1875	No	4.01345e-08
chr3R	21141630	21142130	FBgn0000155_roo	antisense	1	0	0.3125	-0.1875	No	4.01345e-08
chr3RHet	239833	240333	FBgn0063427_invader4	antisense	0	0.375	0	-0.1875	No	4.97741e-19
chrX	7304319	7304333	FBgn0001283_jockey	sense	1	0	0.3125	-0.1875	No	4.01345e-08
chr3L	22443931	22443932	FBgn0000155_roo	antisense	0	0.7667	0.1964	-0.18695	No	5.68466e-09
chr2L	9568934	9568986	FBgn0003055_P-element	sense	0.3636	0.0093	0	-0.18645	No	1.7042e-18
chr3R	19846783	19846797	FBgn0002697_mdg1	sense	1	0	0.3137	-0.1863	No	8.95161e-08
chr2L	17889369	17889372	FBgn0063447_accord	antisense	0	1	0.3143	-0.1857	No	8.95161e-08
chr3L	13532506	13532512	FBgn0000155_roo	sense	0.7714	0	0.2	-0.1857	No	1.4602e-08
chr3L	21577577	21577629	FBgn0000155_roo	antisense	0	0.371	0	-0.1855	No	1.7042e-18
chrX	14802447	14802503	FBgn0000006_412	sense	0	0.371	0	-0.1855	No	1.7042e-18
chr3L	8711628	8711644	FBgn0001249_I-element	sense	0.8493	0.0011	0.24	-0.1852	No	3.5598e-08
chr3L	18068784	18068789	FBgn0000004_17.6	antisense	1	0	0.3148	-0.1852	No	8.95161e-08
chr2R	37836	38078	FBgn0003055_P-element	antisense	0.8462	0	0.2381	-0.185	No	3.5598e-08
chr3R	4639959	4640022	FBgn0010302_Burdock	antisense	0	0.3699	0	-0.18495	No	1.7042e-18
chr3L	6578576	6578589	FBgn0001283_jockey	sense	0	0.9886	0.3095	-0.1848	No	8.62862e-08
chr3L	7829684	7829829	FBgn0000481_Doc	sense	0	0.3692	0	-0.1846	No	1.7042e-18
chr2LHet	141112	141612	FBgn0063429_invader2	sense	0.75	0	0.1905	-0.1845	No	1.10333e-08
chrX	22062787	22062792	FBgn0001210_hobo	sense	0.75	0	0.1905	-0.1845	No	1.10333e-08
chr2L	20970971	20971129	FBgn0042682_Rt1b	antisense	0.9714	0.0256	0.3143	-0.1842	No	8.95161e-08
chr3R	4612176	4612180	FBgn0000481_Doc	antisense	1	0	0.3158	-0.1842	No	8.95161e-08
chrX	12759065	12759080	FBgn0000155_roo	antisense	0	1	0.3158	-0.1842	No	8.95161e-08
chr3R	25188542	25188543	FBgn0000652_F-element	sense	0.7115	0	0.1724	-0.18335	No	5.78993e-09
chr2L	21105913	21105921	FBgn0063507_G2	sense	0	0.9515	0.2927	-0.18305	No	1.59976e-07
chr2R	476972	477472	FBgn0000652_F-element	sense	0	0.3659	0	-0.18295	No	1.7042e-18
chr3R	2678331	2678483	FBgn0000652_F-element	antisense	0	0.3649	0	-0.18245	No	5.79123e-18
chr3R	14532000	14532105	FBgn0003122_pogo	antisense	0.4419	0	0.0385	-0.18245	No	6.76296e-13
chrX	417364	417367	FBgn0003055_P-element	antisense	0.98	0	0.3077	-0.1823	No	1.81958e-07
chr2L	2494098	2494141	FBgn0003055_P-element	antisense	0.425	0	0.0303	-0.1822	No	1.09941e-13
chr3L	3474950	3474973	FBgn0003007_opus	antisense	0	0.625	0.1304	-0.1821	No	2.44648e-09
chr2R	777791	777793	FBgn0063455_Stalker2	sense	0.9792	0	0.3077	-0.1819	cluster39	1.81958e-07
chr2L	9926777	9926837	FBgn0063455_Stalker2	sense	1	0	0.3182	-0.1818	No	1.95223e-07
chr2L	22119337	22119837	FBgn0001181_HB	antisense	0.3636	0	0	-0.1818	No	5.79123e-18
chrX	13444540	13444701	FBgn0000155_roo	sense	1	0	0.3182	-0.1818	No	1.95223e-07
chr3L	10642590	10642608	FBgn0000155_roo	sense	0	0.4222	0.0294	-0.1817	No	1.09941e-13
chr3L	21261293	21261296	FBgn0010302_Burdock	sense	0	0.3626	0	-0.1813	No	5.79123e-18
chr3L	23599110	23599255	FBgn0063919_Max-element	antisense	0.5	0	0.069	-0.181	No	3.25245e-11
chrX	21635598	21635616	FBgn0063455_Stalker2	antisense	0	0.9333	0.2857	-0.18095	flam	1.44462e-07
chr3L	13553233	13553246	FBgn0001210_hobo	sense	0.95	0	0.2941	-0.1809	No	1.59976e-07
chrX	6375129	6375134	FBgn0001210_hobo	sense	0.9839	0	0.3111	-0.18085	No	1.81958e-07
chr3R	15948275	15948277	FBgn0000155_roo	antisense	0.9875	0	0.3134	-0.18035	No	1.88759e-07
chr3R	14162353	14162853	FBgn0003908_R1A1-element	sense	0	0.3605	0	-0.18025	No	5.79123e-18
chr2L	12836640	12836821	FBgn0001249_I-element	antisense	0.36	0	0	-0.18	No	5.79123e-18
chr3R	3945832	3945837	FBgn0003055_P-element	sense	1	0	0.32	-0.18	No	1.95223e-07
chrX	5863554	5864054	FBgn0000638_FB	sense	0	1	0.32	-0.18	No	1.95223e-07
chr3R	9558048	9558086	FBgn0014967_hopper	sense	0	0.9677	0.3043	-0.17955	No	1.74864e-07
chr3L	17733662	17733675	FBgn0003055_P-element	antisense	0.9744	0	0.3077	-0.1795	No	3.76427e-07
chr2L	20118001	20118327	FBgn0005673_1360	antisense	0.3571	0	0	-0.17855	cluster27	5.79123e-18
chr3L	12068525	12069025	FBgn0003122_pogo	sense	0	0.3571	0	-0.17855	No	5.79123e-18
chrX	7667253	7667283	FBgn0010302_Burdock	antisense	0	0.3571	0	-0.17855	No	5.79123e-18
chr3L	7038979	7038990	FBgn0000155_roo	sense	0	0.5652	0.1042	-0.1784	No	5.7554e-10
chrX	15450950	15451450	FBgn0003519_Stalker	sense	0	0.3563	0	-0.17815	No	5.79123e-18
chrX	15450950	15451450	FBgn0063897_Stalker4	sense	0	0.3563	0	-0.17815	No	5.79123e-18
chr3L	14684965	14684977	FBgn0043055_Ivk	antisense	0.9487	0	0.2963	-0.17805	No	1.59976e-07
chrX	17073361	17073861	FBgn0000638_FB	sense	0	0.4844	0.0645	-0.1777	No	5.07789e-11
chr2L	7211009	7211043	FBgn0000155_roo	antisense	0	1	0.3226	-0.1774	No	4.16396e-07
chr2R	17262107	17262118	FBgn0040267_Transpac	sense	1	0	0.3226	-0.1774	No	4.16396e-07
chr2L	5706138	5706139	FBgn0000652_F-element	antisense	0	0.8537	0.25	-0.17685	No	1.89523e-07
chr2L	9415287	9415294	FBgn0001210_hobo	sense	0	0.5818	0.1143	-0.1766	No	2.5632e-09
chr3R	17367544	17367558	FBgn0003122_pogo	antisense	0.8077	0	0.2273	-0.17655	No	5.72372e-08
chr2L	6582325	6582340	FBgn0000155_roo	sense	0	1	0.3235	-0.1765	No	4.16396e-07
chr3L	21029398	21029898	FBgn0000638_FB	antisense	0	0.5	0.0735	-0.1765	No	1.37397e-10
chr2L	10757509	10758009	FBgn0000481_Doc	antisense	0	0.3529	0	-0.17645	No	1.95339e-17
chr3R	13097723	13097735	FBgn0014967_hopper	sense	0	0.9767	0.3125	-0.17585	No	1.81958e-07
chr3R	18419517	18420017	FBgn0000638_FB	sense	0	0.3509	0	-0.17545	No	1.95339e-17
chr3L	20248514	20248524	FBgn0063897_Stalker4	antisense	0	0.9748	0.3121	-0.1753	No	3.76427e-07
chr3LHet	1518296	1518314	FBgn0000481_Doc	sense	0.8333	0	0.2414	-0.17525	cluster12	1.60696e-07
chr3L	13905857	13905859	FBgn0001207_HMS-Beagle	sense	0.7826	0	0.2162	-0.1751	No	9.84946e-08
chr2R	13380536	13380542	FBgn0001283_jockey	antisense	1	0	0.325	-0.175	No	4.16396e-07
chrX	6407805	6408305	FBgn0000638_FB	antisense	0	0.75	0.2	-0.175	No	6.91518e-08
chr3L	14579195	14579205	FBgn0002697_mdg1	sense	0	0.9608	0.3056	-0.1748	No	3.6187e-07
chr3R	7585159	7585172	FBgn0003055_P-element	sense	0.9808	0	0.3158	-0.1746	No	3.90422e-07
chr2R	18645064	18645072	FBgn0043969_diver	antisense	0	0.9712	0.3111	-0.1745	No	3.76427e-07
chr3R	17270676	17270690	FBgn0000481_Doc	sense	1	0	0.3256	-0.1744	No	4.16396e-07
chr3L	13137088	13137588	FBgn0000005_297	antisense	0	0.9487	0.3	-0.17435	No	3.46839e-07
chr2L	20618663	20618663	FBgn0000652_F-element	antisense	0.8929	0	0.2727	-0.17375	No	5.46596e-07
chr3R	5102848	5102849	FBgn0000652_F-element	sense	1	0	0.3269	-0.1731	No	4.16396e-07
chr2R	12404677	12405177	FBgn0000638_FB	antisense	0	0.9615	0.3077	-0.17305	No	7.64072e-07
chrX	10234382	10234388	FBgn0002698_mdg3	antisense	0	0.4818	0.0682	-0.1727	No	2.19082e-10
chr2L	921855	921927	FBgn0001249_I-element	antisense	0.4286	0	0.0417	-0.1726	No	1.92841e-12
chr3R	27022458	27022459	FBgn0000652_F-element	sense	0.5833	0.0476	0.1429	-0.17255	No	2.53296e-08
chr2L	10869418	10869425	FBgn0063919_Max-element	antisense	0.9444	0	0.3	-0.1722	No	7.04754e-07
chr3R	17661892	17662392	FBgn0000004_17.6	antisense	0	0.3444	0	-0.1722	No	6.54061e-17
chr2R	2199296	2199479	FBgn0003122_pogo	antisense	0	0.3438	0	-0.1719	42AB	6.54061e-17
chrX	7400984	7400985	FBgn0001249_I-element	antisense	0	0.6562	0.1562	-0.1719	No	1.68909e-08
chr3L	17486094	17486106	FBgn0063919_Max-element	sense	0.973	0	0.3158	-0.1707	No	7.92226e-07
chr2L	20718776	20719276	FBgn0000155_roo	antisense	0.3404	0	0	-0.1702	No	6.54061e-17
chrX	7932797	7933297	FBgn0000005_297	sense	0	0.4167	0.0385	-0.16985	No	5.43387e-12
chrX	12735177	12735183	FBgn0000349_copia	sense	0	0.9894	0.325	-0.1697	No	8.44737e-07
chr2L	13082995	13082997	FBgn0000652_F-element	sense	0.7143	0	0.1875	-0.16965	No	2.38923e-07
chr3R	5412695	5412698	FBgn0003055_P-element	antisense	0.9756	0	0.3182	-0.1696	No	8.19166e-07
chr2L	13112987	13112990	FBgn0002697_mdg1	antisense	0	0.9348	0.2982	-0.1692	No	1.40558e-06
chr2R	11895118	11895251	FBgn0001283_jockey	antisense	0	0.3373	0	-0.16865	No	6.54061e-17
chr2R	12538725	12538731	FBgn0003490_springer	antisense	0	0.9894	0.3261	-0.1686	No	8.44737e-07
chr2R	14890450	14890461	FBgn0000006_412	antisense	0	0.9841	0.3235	-0.16855	No	1.68105e-06
chrX	2998977	2998981	FBgn0001283_jockey	antisense	0	0.8222	0.2439	-0.1672	No	7.32489e-07
chr2L	7244244	7244259	FBgn0000652_F-element	sense	0	0.9531	0.3095	-0.16705	No	1.52193e-06
chr2R	5555609	5555619	FBgn0001283_jockey	antisense	0	0.9851	0.3256	-0.16695	No	8.44737e-07
chr2L	6067734	6067754	FBgn0000652_F-element	antisense	0	1	0.3333	-0.1667	No	1.77359e-06
chr2LHet	152250	152254	FBgn0000199_blood	sense	1	0	0.3333	-0.1667	No	1.77359e-06
chr2RHet	551426	551433	FBgn0063919_Max-element	sense	0.75	0	0.2083	-0.1667	No	3.83974e-07
chr3L	19066590	19066604	FBgn0003122_pogo	antisense	0.75	0	0.2083	-0.1667	No	3.83974e-07
chr3R	12500035	12500052	FBgn0000155_roo	sense	1	0	0.3333	-0.1667	No	1.77359e-06
chr3R	23686830	23686885	FBgn0003519_Stalker	sense	0	1	0.3333	-0.1667	No	1.77359e-06
chr3R	24228498	24228503	FBgn0041728_Rt1a	antisense	0	1	0.3333	-0.1667	No	1.77359e-06
chr3R	27811459	27811493	FBgn0003055_P-element	antisense	0.3704	0	0.0185	-0.1667	No	3.20678e-13
chrX	8751519	8751635	FBgn0000006_412	sense	0	1	0.3333	-0.1667	No	1.77359e-06
chrX	10718095	10718109	FBgn0001283_jockey	sense	1	0	0.3333	-0.1667	No	1.77359e-06
chrX	11112276	11112325	FBgn0000199_blood	antisense	1	0	0.3333	-0.1667	No	1.77359e-06
chrX	18444642	18444643	FBgn0003007_opus	sense	0	0.9048	0.2857	-0.1667	No	1.22163e-06
chr2L	17800247	17800747	FBgn0003122_pogo	antisense	0.3333	0	0	-0.16665	No	2.17418e-16
chr2LHet	18328	18828	FBgn0063919_Max-element	sense	0	0.3333	0	-0.16665	No	2.17418e-16
chr2R	14676646	14676771	FBgn0005384_3S18	antisense	0.3333	0	0	-0.16665	No	2.17418e-16
chr3R	14430459	14430959	FBgn0063447_accord	antisense	0.3333	0	0	-0.16665	No	2.17418e-16
chr3R	23267354	23267360	FBgn0063455_Stalker2	antisense	0.98	0	0.3235	-0.1665	No	1.68105e-06
chr3R	17877007	17877507	FBgn0000638_FB	sense	0	0.9412	0.3043	-0.1663	No	1.46459e-06
chr3L	23674474	23674486	FBgn0014947_flea	antisense	0.9667	0	0.3171	-0.16625	No	7.92226e-07
chrX	2690523	2690531	FBgn0000481_Doc	antisense	0	0.6957	0.1818	-0.16605	No	8.57344e-08
chr3R	17876503	17877003	FBgn0000638_FB	antisense	0	0.9394	0.3043	-0.1654	No	1.46459e-06
chr2L	18612945	18612953	FBgn0063436_gtwin	antisense	0.9825	0.0147	0.3333	-0.1653	No	1.77359e-06
chr2L	6047963	6047977	FBgn0003055_P-element	sense	0.8	0	0.2353	-0.1647	No	6.22068e-07
chr2R	17664512	17664529	FBgn0003007_opus	sense	0	0.9762	0.3235	-0.1646	No	1.68105e-06
chr3L	23739979	23739991	FBgn0000005_297	antisense	0.98	0	0.3256	-0.1644	No	1.68105e-06
chr3R	22003439	22003443	FBgn0001283_jockey	sense	0	0.6962	0.1837	-0.1644	No	2.09204e-07
chr4	812707	812735	FBgn0000652_F-element	sense	0.5455	0.0217	0.12	-0.1636	No	1.8089e-08
chr3L	7990986	7990989	FBgn0000155_roo	sense	0	0.4605	0.0667	-0.16355	No	3.41708e-10
chr3R	21297845	21297878	FBgn0003055_P-element	antisense	0.4667	0	0.0698	-0.16355	No	5.57025e-10
chr3L	20421114	20421172	FBgn0010302_Burdock	sense	0	0.3269	0	-0.16345	No	2.17418e-16
chr3L	12080714	12080729	FBgn0000155_roo	sense	0	0.5312	0.1026	-0.163	No	1.81706e-08
chr2L	1348928	1348935	FBgn0000349_copia	antisense	0.9259	0	0.3	-0.16295	No	1.40558e-06
chr3L	14548829	14548829	FBgn0002697_mdg1	sense	0	0.9524	0.3134	-0.1628	No	3.08179e-06
chr2R	11262280	11262780	FBgn0005673_1360	sense	0	0.7037	0.1892	-0.16265	No	4.94385e-07
chr3L	21765060	21765113	FBgn0000652_F-element	sense	0.8507	0	0.2632	-0.16215	No	1.92022e-06
chr3L	1199323	1199339	FBgn0000155_roo	antisense	0	0.9322	0.3043	-0.1618	No	2.86509e-06
chr2L	14204526	14204634	FBgn0002698_mdg3	sense	0.3235	0	0	-0.16175	No	7.17558e-16
chr2R	9625561	9625580	FBgn0000481_Doc	antisense	0	0.9615	0.3191	-0.16165	No	3.18425e-06
chrX	10171100	10171155	FBgn0003007_opus	antisense	0	0.3231	0	-0.16155	No	7.17558e-16
chr3LHet	1132809	1132812	FBgn0061485_rover	sense	0	0.8936	0.2857	-0.1611	No	2.39956e-06
chr2L	2680055	2680555	FBgn0001210_hobo	sense	0	0.3211	0	-0.16055	No	7.17558e-16
chr2L	2345695	2345765	FBgn0014967_hopper	sense	0.8824	0	0.2812	-0.16	No	2.27967e-06
chrX	14539931	14539939	FBgn0001283_jockey	antisense	0	0.72	0.2	-0.16	No	6.28256e-07
chrX	666793	666793	FBgn0063503_G6	sense	0	1	0.3404	-0.1596	No	3.54326e-06
chr3L	2322749	2322832	FBgn0003122_pogo	sense	0.6667	0	0.1739	-0.15945	No	3.30294e-07
chr3L	20719504	20719508	FBgn0000652_F-element	antisense	0	0.7841	0.2326	-0.15945	No	2.45532e-06
chr2L	18526491	18526991	FBgn0000638_FB	antisense	0.3182	0	0	-0.1591	No	7.17558e-16
chr3R	4334844	4334862	FBgn0001249_I-element	antisense	1	0	0.3409	-0.1591	No	3.54326e-06
chr2R	13866679	13866764	FBgn0014947_flea	sense	0.963	0	0.3226	-0.1589	No	6.28782e-06
chr2R	19276949	19276958	FBgn0000006_412	sense	0.9623	0	0.3226	-0.15855	No	6.28782e-06
chr2L	9300439	9300440	FBgn0000224_BS	sense	1	0	0.3415	-0.1585	No	3.54326e-06
chr2L	19212312	19212319	FBgn0003007_opus	antisense	1	0	0.3415	-0.1585	No	3.54326e-06
chrX	8862367	8862370	FBgn0000155_roo	antisense	1	0	0.3415	-0.1585	No	3.54326e-06
chr2R	17326993	17326993	FBgn0001283_jockey	antisense	0.7407	0	0.2121	-0.15825	No	7.81851e-07
chr3L	17126953	17126967	FBgn0001283_jockey	sense	0	0.9831	0.3333	-0.15825	No	6.62963e-06
chrX	19679261	19679263	FBgn0003055_P-element	antisense	0.95	0	0.3171	-0.1579	No	3.08179e-06
chr2R	7390065	7390072	FBgn0003055_P-element	antisense	0.9821	0	0.3333	-0.15775	No	6.62963e-06
chrX	14328090	14328097	FBgn0046110_Juan	sense	0.8	0	0.2424	-0.1576	No	1.35175e-06
chr2L	7548132	7548632	FBgn0003007_opus	antisense	0	0.9	0.2927	-0.1573	No	5.07255e-06
chrX	16751151	16751153	FBgn0003122_pogo	sense	0	0.9365	0.3111	-0.15715	No	2.97523e-06
chr3L	941016	941022	FBgn0003122_pogo	antisense	0.9348	0	0.3103	-0.1571	No	5.7091e-06
chrX	19828654	19829154	FBgn0000652_F-element	antisense	0	0.3614	0.0238	-0.1569	No	8.44038e-12
chr2R	6878839	6878852	FBgn0001283_jockey	antisense	0.7576	0	0.2222	-0.1566	No	9.54577e-07
chrX	9849281	9849379	FBgn0001283_jockey	sense	0	0.6765	0.1818	-0.15645	No	3.80192e-07
chr2L	21305077	21305092	FBgn0000155_roo	sense	0	0.9794	0.3333	-0.1564	No	6.62963e-06
chr2L	3248037	3248537	FBgn0001249_I-element	antisense	0	0.3125	0	-0.15625	No	2.35148e-15
chr3L	23148781	23148787	FBgn0003055_P-element	sense	1	0.0125	0.35	-0.15625	No	7.06047e-06
chrX	12044488	12044988	FBgn0003007_opus	sense	0	0.4375	0.0625	-0.15625	No	5.20562e-10
chr2L	7951437	7951445	FBgn0014947_flea	antisense	0	1	0.3438	-0.1562	No	6.92873e-06
chr2L	17584194	17584240	FBgn0003122_pogo	antisense	0.3636	0	0.0256	-0.1562	No	8.44038e-12
chr2R	3510702	3510704	FBgn0003055_P-element	antisense	0.907	0	0.2973	-0.1562	No	2.63623e-06
chr3R	20392884	20392889	FBgn0002697_mdg1	antisense	0	0.9487	0.3182	-0.15615	No	6.10286e-06
chr3R	1510352	1510364	FBgn0003055_P-element	sense	0.9773	0	0.3333	-0.15535	No	6.62963e-06
chr3L	17142291	17142471	FBgn0001249_I-element	antisense	1	0	0.3448	-0.1552	No	6.92873e-06
chr3L	21137203	21137216	FBgn0000224_BS	sense	1	0	0.3448	-0.1552	No	6.92873e-06
chr3L	2623773	2624273	FBgn0003519_Stalker	antisense	0	0.3094	0	-0.1547	No	2.35148e-15
chr3L	2623773	2624273	FBgn0063897_Stalker4	antisense	0	0.3094	0	-0.1547	No	2.35148e-15
chr2R	184991	185037	FBgn0002697_mdg1	antisense	0	0.3086	0	-0.1543	cluster28	2.35148e-15
chr3R	7957543	7957552	FBgn0000155_roo	sense	0.7843	0	0.2381	-0.15405	No	5.12526e-06
chr2RHet	2327098	2327598	FBgn0000652_F-element	antisense	0	0.3077	0	-0.15385	No	2.35148e-15
chr3R	24599292	24599745	FBgn0003122_pogo	antisense	0	0.3077	0	-0.15385	No	2.35148e-15
chr2L	3128333	3128348	FBgn0000652_F-element	antisense	0	1	0.3469	-0.1531	No	6.92873e-06
chr2R	17297262	17297309	FBgn0003007_opus	sense	1	0	0.3469	-0.1531	No	6.92873e-06
chr2R	18719772	18719783	FBgn0000155_roo	sense	0	0.9612	0.3279	-0.1527	No	1.21477e-05
chr3L	22631719	22632064	FBgn0046110_Juan	antisense	0	0.3538	0.0244	-0.1525	No	2.40929e-11
chrX	10314094	10314101	FBgn0044355_Quasimodo	sense	0	0.9863	0.3409	-0.15225	No	6.78489e-06
chr3L	21401370	21401383	FBgn0000155_roo	antisense	1	0	0.3478	-0.1522	No	1.32644e-05
chr3R	11254834	11255334	FBgn0000006_412	antisense	0	0.3038	0	-0.1519	No	7.65218e-15
chr2L	13585770	13585786	FBgn0000005_297	antisense	0.4737	0	0.0851	-0.15175	No	2.70074e-08
chr2L	15994193	15994204	FBgn0000481_Doc	antisense	0	0.9032	0.3	-0.1516	No	9.98311e-06
chr2L	13711012	13711020	FBgn0063507_G2	sense	0.6667	0	0.1818	-0.15155	No	7.80994e-07
chrX	9183293	9183793	FBgn0000005_297	sense	0	0.303	0	-0.1515	No	7.65218e-15
chr2R	6857217	6857218	FBgn0026065_Idefix	sense	0.5882	0	0.1429	-0.1512	No	5.47677e-07
chr3R	17722127	17722134	FBgn0014967_hopper	antisense	1	0	0.3488	-0.1512	No	1.32644e-05
chr2L	11934777	11934798	FBgn0045970_Tabor	antisense	1	0	0.3496	-0.1504	No	1.32644e-05
chr3R	2860601	2860711	FBgn0000481_Doc	antisense	0.9118	0	0.3056	-0.1503	No	1.03737e-05
chr2R	6450723	6451223	FBgn0000006_412	sense	0	0.3	0	-0.15	No	7.65218e-15
chr3L	2554531	2555031	FBgn0003490_springer	sense	0	0.3	0	-0.15	No	7.65218e-15
chr3L	9591787	9591802	FBgn0002698_mdg3	antisense	0	0.3	0	-0.15	No	7.65218e-15
chrX	21643226	21643726	FBgn0000349_copia	antisense	0.3	0	0	-0.15	flam	7.65218e-15
chr3L	3540175	3540181	FBgn0002698_mdg3	antisense	0	0.3721	0.0364	-0.14965	No	1.43001e-10
chrU	5630934	5631434	FBgn0000007_1731	antisense	0.0274	0.3636	0.0462	-0.1493	cluster43	6.00105e-10
chr3R	1344080	1344091	FBgn0040267_Transpac	sense	0	0.7765	0.2391	-0.14915	No	5.12526e-06
chr2L	3890002	3890190	FBgn0001283_jockey	antisense	1	0	0.3509	-0.1491	No	1.32644e-05
chrXHet	83479	83483	FBgn0040267_Transpac	sense	0	1	0.3509	-0.1491	No	1.32644e-05
chr3RHet	1583335	1583443	FBgn0000481_Doc	sense	0.3214	0.3636	0.1935	-0.149	No	4.41918e-06
chrX	21962480	21962488	FBgn0000349_copia	sense	0	0.898	0.3	-0.149	No	9.98311e-06
chr3L	10128630	10128700	FBgn0001249_I-element	sense	0	0.2979	0	-0.14895	No	7.65218e-15
chr4	1275230	1275730	FBgn0005673_1360	sense	0.2973	0	0	-0.14865	cluster3	7.65218e-15
chr2R	8231816	8231955	FBgn0003055_P-element	sense	1	0	0.3514	-0.1486	No	1.32644e-05
chr3L	21629585	21629595	FBgnnnnnnnn_HMS-Beagle2	sense	1	0	0.3514	-0.1486	No	1.32644e-05
chrX	4051380	4051388	FBgn0000155_roo	antisense	0.9487	0.0139	0.3333	-0.148	No	2.2966e-05
chrU	6662322	6662822	FBgn0022937_Circe	antisense	0	0.2955	0	-0.14775	No	7.65218e-15
chr2L	113928	113932	FBgn0005384_3S18	sense	0.2951	0	0	-0.14755	No	7.65218e-15
chr3L	22487217	22487225	FBgn0001283_jockey	sense	0.6538	0.0196	0.1892	-0.1475	No	3.96196e-06
chr3R	18172551	18172555	FBgn0000006_412	antisense	1	0	0.3529	-0.1471	No	2.48649e-05
chr3R	25152258	25152266	FBgn0040267_Transpac	sense	0	1	0.3529	-0.1471	No	2.48649e-05
chr2L	12874236	12874248	FBgn0042682_Rt1b	antisense	0	0.6471	0.1765	-0.14705	No	1.38478e-06
chr3L	17651877	17652377	FBgn0003055_P-element	sense	0.7556	0	0.2308	-0.147	No	4.39217e-06
chrX	10191	10691	FBgn0004904_TART-C	sense	0	0.2935	0	-0.14675	cluster22	2.47299e-14
chr2L	14490805	14490847	FBgn0003055_P-element	sense	0.5	0	0.1034	-0.1466	No	2.06327e-07
chr3R	23686833	23686885	FBgn0063897_Stalker4	sense	0	1	0.3538	-0.1462	No	2.48649e-05
chr3L	9332526	9332542	FBgn0000004_17.6	sense	0	0.5918	0.15	-0.1459	No	1.34065e-06
chr2L	22931196	22931696	FBgn0001207_HMS-Beagle	antisense	0	0.2917	0	-0.14585	No	2.47299e-14
chrU	9463318	9463818	FBgn0000155_roo	sense	0	0.2909	0	-0.14545	No	2.47299e-14
chr3L	12621806	12622174	FBgn0002697_mdg1	sense	0	0.8125	0.2609	-0.14535	No	1.25899e-05
chr3RHet	2373908	2374408	FBgn0003055_P-element	sense	0.9333	0	0.3214	-0.14525	No	2.11978e-05
chrX	6311942	6311955	FBgn0000652_F-element	sense	0.9375	0	0.3235	-0.14525	No	2.18156e-05
chr3L	40376	40379	FBgn0003055_P-element	sense	1	0	0.3548	-0.1452	No	2.48649e-05
chr3R	21014314	21014414	FBgn0010302_Burdock	sense	0	0.2903	0	-0.14515	No	2.47299e-14
chrX	2081590	2081597	FBgn0003490_springer	sense	0.5926	0	0.1515	-0.1448	No	1.34065e-06
chr2L	17946103	17946104	FBgn0001283_jockey	sense	0	0.7895	0.25	-0.14475	No	1.11321e-05
chr2R	21132247	21132747	FBgn0063917_McClintock	antisense	0	0.2895	0	-0.14475	No	2.47299e-14
chr2R	8381114	8381132	FBgn0003122_pogo	antisense	0.5	0	0.1053	-0.1447	No	2.06327e-07
chr3L	11569143	11569369	FBgn0000005_297	antisense	0	0.4746	0.0926	-0.1447	No	2.62082e-07
chr3R	27022576	27022586	FBgn0001283_jockey	sense	0.4375	0	0.0741	-0.14465	No	3.02501e-08
chr2L	14573760	14574260	FBgn0003007_opus	antisense	0.2885	0	0	-0.14425	No	2.47299e-14
chr2L	14982735	14982743	FBgn0000006_412	sense	0	0.8767	0.2941	-0.14425	No	1.77842e-05
chr2R	4623285	4623286	FBgn0003055_P-element	sense	0.9804	0	0.3462	-0.144	No	2.39878e-05
chr2R	14770297	14770440	FBgn0003122_pogo	sense	0.8333	0	0.2727	-0.14395	No	2.71923e-05
chr3L	5280002	5280059	FBgn0001207_HMS-Beagle	sense	0	0.2879	0	-0.14395	No	2.47299e-14
chr2R	16868517	16868519	FBgn0000349_copia	antisense	0.9767	0	0.3448	-0.14355	No	2.39878e-05
chr3L	715159	715345	FBgn0002697_mdg1	antisense	1	0	0.3571	-0.1429	No	2.48649e-05
chr3R	15867732	15867739	FBgn0000652_F-element	antisense	1	0	0.3571	-0.1429	No	2.48649e-05
chrX	16744593	16744610	FBgn0001210_hobo	antisense	0	0.9524	0.3333	-0.1429	No	4.15575e-05
chr2L	19741030	19741032	FBgn0001283_jockey	antisense	0.6857	0	0.2	-0.14285	No	4.90525e-06
chr3LHet	2476011	2476013	FBgn0000652_F-element	antisense	0.6667	0	0.1905	-0.14285	No	3.96196e-06
chr3R	9892572	9893072	FBgn0003007_opus	antisense	0	0.2857	0	-0.14285	No	2.47299e-14
chr3R	16040887	16040921	FBgn0001210_hobo	sense	0	0.2857	0	-0.14285	No	2.47299e-14
chrX	16901892	16902008	FBgn0003007_opus	sense	0	0.2857	0	-0.14285	No	2.47299e-14
chr2R	14698225	14698227	FBgn0014967_hopper	antisense	0.9062	0	0.3103	-0.1428	No	1.98895e-05
chr3R	7283084	7283091	FBgn0000004_17.6	sense	0	0.9831	0.3488	-0.14275	No	4.42012e-05
chrU	3004344	3004348	FBgn0000155_roo	sense	0.587	0	0.1509	-0.1426	No	1.34065e-06
chr3R	14037501	14037619	FBgn0003007_opus	antisense	0.9167	0	0.3158	-0.14255	No	2.0555e-05
chr3L	6506129	6506132	FBgn0003122_pogo	sense	0.9211	0	0.3182	-0.14235	No	3.84263e-05
chrX	14236742	14236747	FBgn0003122_pogo	sense	0.84	0	0.2778	-0.1422	No	2.8512e-05
chrX	9866276	9866285	FBgn0000155_roo	sense	0	0.6916	0.2037	-0.1421	No	1.03512e-05
chr2L	1961523	1961528	FBgn0000155_roo	sense	0.3191	0	0.0175	-0.14205	No	6.81565e-11
chr2R	15272218	15272225	FBgn0000006_412	antisense	0.98	0.0122	0.3542	-0.1419	No	4.49585e-05
chr3L	16173504	16173505	FBgn0063919_Max-element	sense	0.9714	0	0.3438	-0.1419	No	4.33799e-05
chr2R	1558616	1559116	FBgn0014947_flea	sense	0.2836	0	0	-0.1418	No	7.93762e-14
chrX	11519373	11519873	FBgn0000638_FB	antisense	0	0.9825	0.35	-0.14125	No	4.42012e-05
chr3L	5446540	5446547	FBgn0000481_Doc	sense	0.4259	0.0137	0.0789	-0.1409	No	1.01445e-07
chr2R	12274004	12274504	FBgn0003055_P-element	antisense	0.8	0	0.2593	-0.1407	No	2.32357e-05
chr3R	7643022	7643162	FBgn0001249_I-element	sense	0	0.2807	0	-0.14035	No	7.93762e-14
chr2R	3635206	3635311	FBgn0000155_roo	antisense	0	0.2805	0	-0.14025	No	7.93762e-14
chr3L	12910050	12910132	FBgn0063919_Max-element	antisense	1	0	0.36	-0.14	No	4.56491e-05
chr3L	15498902	15498904	FBgn0000006_412	antisense	1	0	0.36	-0.14	No	4.56491e-05
chrX	18254502	18254507	FBgn0003519_Stalker	antisense	0	1	0.36	-0.14	No	4.56491e-05
chr3R	20911859	20911860	FBgn0005773_Bari1	sense	0	0.982	0.3514	-0.1396	No	4.42012e-05
chr2R	8224124	8224624	FBgn0003122_pogo	antisense	0.2791	0	0	-0.13955	No	7.93762e-14
chr3L	7620352	7620852	FBgn0000638_FB	antisense	0	0.4079	0.0645	-0.13945	No	3.15311e-08
chr2R	1639429	1639440	FBgn0003490_springer	sense	0	0.9813	0.3514	-0.13925	No	4.42012e-05
chr2L	291186	291194	FBgn0003122_pogo	antisense	0.3469	0	0.0345	-0.13895	No	1.03283e-09
chr3L	3076800	3076813	FBgn0001283_jockey	antisense	1	0	0.3611	-0.1389	No	4.56491e-05
chr3R	2846608	2846690	FBgn0003007_opus	antisense	0	0.2778	0	-0.1389	No	7.93762e-14
chr3L	24362216	24362716	FBgn0063533_Doc3-element	antisense	0.125	0.2692	0.0588	-0.1383	cluster65	4.8249e-08
chr2L	20775279	20775779	FBgn0000006_412	antisense	0	0.2763	0	-0.13815	No	7.93762e-14
chr3LHet	1304061	1304561	FBgn0042231_X-element	sense	0	0.2763	0	-0.13815	No	7.93762e-14
chr2L	17866886	17867174	FBgn0010302_Burdock	sense	0	0.2759	0	-0.13795	No	7.93762e-14
chr3L	14252975	14252985	FBgn0003122_pogo	sense	0.4375	0	0.0811	-0.13765	No	1.01445e-07
chr3L	19990825	19990875	FBgn0003007_opus	antisense	0	0.275	0	-0.1375	No	7.93762e-14
chr2R	20836663	20836669	FBgn0003055_P-element	antisense	0.9831	0	0.3548	-0.13675	No	7.97602e-05
chr2R	1540908	1540963	FBgn0003122_pogo	sense	0.6061	0.0114	0.1724	-0.13635	No	4.78963e-06
chr3R	2242470	2242970	FBgn0041728_Rt1a	sense	0.2727	0	0	-0.13635	No	2.53059e-13
chrU	7623046	7623546	FBgn0063455_Stalker2	antisense	0	0.2727	0	-0.13635	No	2.53059e-13
chrX	5537162	5537327	FBgn0003007_opus	sense	0	0.2727	0	-0.13635	No	2.53059e-13
chr3L	14265108	14265119	FBgn0005384_3S18	sense	0.939	0	0.3333	-0.1362	No	7.38135e-05
chr4	1282056	1282556	FBgn0004141_HeT-A	antisense	0	0.2719	0	-0.13595	cluster3	2.53059e-13
chr3R	17500576	17500587	FBgn0000155_roo	antisense	0	0.98	0.3542	-0.1358	No	7.97602e-05
chr3L	21326036	21326045	FBgn0000155_roo	antisense	0.986	0.0222	0.3684	-0.1357	No	8.30839e-05
chr2L	6293027	6293042	FBgn0000652_F-element	sense	0	0.9375	0.3333	-0.13545	No	7.38135e-05
chr2L	17126999	17127004	FBgn0000155_roo	antisense	0	0.9851	0.3571	-0.13545	No	4.49585e-05
chr3RHet	1290048	1290051	FBgn0000652_F-element	antisense	0.913	0	0.3214	-0.1351	No	6.83915e-05
chr2R	11387897	11387916	FBgn0000155_roo	antisense	0	1	0.3654	-0.1346	No	8.20926e-05
chr3R	19215425	19215433	FBgn0040267_Transpac	sense	1	0	0.3654	-0.1346	No	8.20926e-05
chrX	16219392	16219397	FBgn0000005_297	antisense	0.9829	0	0.3571	-0.13435	No	7.97602e-05
chrX	12138646	12138704	FBgn0003122_pogo	sense	0.72	0	0.2258	-0.1342	No	2.69528e-05
chr2R	6994370	6994380	FBgn0003055_P-element	sense	0.6829	0	0.2075	-0.13395	No	3.89946e-05
chr3R	6301136	6301636	FBgn0044355_Quasimodo	antisense	0	0.2676	0	-0.1338	No	2.53059e-13
chr3R	20275730	20275734	FBgn0005384_3S18	antisense	0	0.9341	0.3333	-0.13375	No	0.000128706
chr3L	7620856	7621356	FBgn0000638_FB	sense	0	0.3077	0.0204	-0.13345	No	1.9293e-10
chr2L	2700377	2700482	FBgn0001283_jockey	antisense	0.2667	0	0	-0.13335	No	2.53059e-13
chr4	1280230	1280730	FBgn0004141_HeT-A	antisense	0.9333	0	0.3333	-0.13335	cluster3	0.000128706
chrU	6291570	6292070	FBgn0000199_blood	antisense	0	0.2667	0	-0.13335	cluster101	2.53059e-13
chr2R	15681821	15682321	FBgn0063507_G2	sense	1	0	0.3667	-0.1333	No	8.20926e-05
chr3R	11772253	11773219	FBgn0000652_F-element	sense	0	1	0.3667	-0.1333	No	8.20926e-05
chr4	331827	332186	FBgn0005673_1360	antisense	1	0	0.3667	-0.1333	No	8.20926e-05
chr2LHet	142410	142413	FBgn0063447_accord	sense	0.8261	0.8864	0.7231	-0.13315	No	1.39016e-06
chr3R	14294072	14294168	FBgn0003122_pogo	antisense	0.2647	0	0	-0.13235	No	8.01402e-13
chrX	1504918	1504932	FBgn0000155_roo	antisense	0.9759	0	0.3556	-0.13235	No	7.97602e-05
chr3R	10880814	10881011	FBgn0003122_pogo	sense	0.3333	0	0.0345	-0.13215	No	7.09855e-09
chr3R	7659102	7659109	FBgn0043969_diver	antisense	0	0.9905	0.3636	-0.13165	No	0.0001429
chr2R	14034692	14034703	FBgn0010302_Burdock	sense	0	0.2632	0	-0.1316	No	8.01402e-13
chr3L	20886685	20887185	FBgn0010302_Burdock	antisense	0	0.2632	0	-0.1316	No	8.01402e-13
chrU	8620753	8621253	FBgn0003908_R1A1-element	sense	0	0.2632	0	-0.1316	No	8.01402e-13
chrX	14629556	14629559	FBgn0000199_blood	sense	1	0	0.3684	-0.1316	No	0.000144638
chr2L	20344348	20344359	FBgn0000652_F-element	antisense	0.5208	0	0.129	-0.1314	No	5.60498e-06
chr3R	21383753	21383756	FBgn0000199_blood	antisense	0	0.7525	0.2449	-0.13135	No	6.35865e-05
chr2R	13661139	13661310	FBgn0000652_F-element	sense	0	0.2625	0	-0.13125	No	8.01402e-13
chr3R	23650051	23650077	FBgn0000155_roo	sense	0	0.2623	0	-0.13115	No	8.01402e-13
chr2R	12293030	12293038	FBgn0001283_jockey	antisense	0	0.8621	0.3	-0.13105	No	0.000105676
chrU	9983270	9983359	FBgn0001100_G-element	sense	0.0217	0.24	0	-0.13085	No	8.01402e-13
chr3R	1626062	1626065	FBgn0002698_mdg3	sense	0	0.8019	0.2703	-0.13065	No	8.28669e-05
chr2R	11537160	11537170	FBgn0000224_BS	antisense	0.9487	0	0.3438	-0.13055	No	0.000134109
chr3R	19841201	19841203	FBgn0000155_roo	sense	0	0.9837	0.3613	-0.13055	No	0.000140972
chrX	12705436	12705441	FBgn0042682_Rt1b	antisense	0.9706	0	0.3548	-0.1305	No	0.00013886
chrX	22155493	22155993	FBgn0014967_hopper	sense	0	0.2609	0	-0.13045	No	8.01402e-13
chr2L	8105064	8105064	FBgn0005673_1360	antisense	1	0	0.3696	-0.1304	No	0.000144638
chr3L	13762172	13762181	FBgn0005384_3S18	antisense	0.8551	0	0.2973	-0.13025	No	5.80115e-05
chr2L	421481	421587	FBgn0003055_P-element	antisense	0.6739	0	0.2069	-0.13005	No	3.58776e-05
chrX	5863137	5863637	FBgn0000638_FB	antisense	0	1	0.3704	-0.1296	No	0.000144638
chr4	1282087	1282587	FBgn0004904_TART-B	antisense	0	0.2589	0	-0.12945	cluster3	8.01402e-13
chr2RHet	3179141	3179641	FBgn0043969_diver	sense	0	0.2584	0	-0.1292	No	8.01402e-13
chr2L	18907910	18907912	FBgn0040267_Transpac	antisense	0.7347	0.0132	0.2449	-0.12905	No	6.35865e-05
chrX	2638724	2639224	FBgn0000638_FB	antisense	1	0	0.3714	-0.1286	No	0.000144638
chrX	19275114	19275614	FBgn0000638_FB	antisense	0	0.8857	0.3143	-0.12855	No	0.000116214
chrX	8959167	8959228	FBgn0000006_412	antisense	0.4706	0	0.1071	-0.1282	No	2.03415e-06
chrX	13541854	13541862	FBgn0000155_roo	sense	0	0.9907	0.3673	-0.12805	No	0.0001429
chrX	18117174	18117176	FBgn0001210_hobo	antisense	1	0	0.3721	-0.1279	No	0.000144638
chr3L	24384547	24384574	FBgn0040267_Transpac	sense	0.7097	0	0.2273	-0.12755	cluster65	4.90083e-05
chr3LHet	1511142	1511299	FBgn0000349_copia	sense	0	0.6667	0.2059	-0.12745	cluster12	3.58776e-05
chr3L	22313017	22313019	FBgn0001283_jockey	antisense	0	0.3651	0.0556	-0.12695	No	7.23909e-08
chr2L	13078949	13079449	FBgn0014947_flea	sense	0	0.2532	0	-0.1266	No	2.52122e-12
chr3L	7302894	7302899	FBgn0001210_hobo	antisense	0	0.3529	0.05	-0.12645	No	1.06293e-07
chr3L	4050947	4051447	FBgn0043055_Ivk	sense	0.9706	0	0.359	-0.1263	No	0.000240827
chr3L	20478924	20479424	FBgn0000005_297	antisense	0.08	0.2632	0.0455	-0.1261	No	6.26571e-08
chr3L	4361976	4362476	FBgn0000638_FB	antisense	0.2353	0.0167	0	-0.126	No	2.52122e-12
chr3R	8326668	8327168	FBgn0062343_Dm88	antisense	0.0204	0.2308	0	-0.1256	No	2.52122e-12
chr3L	7005173	7005673	FBgn0001283_jockey	sense	0	0.25	0	-0.125	No	2.52122e-12
chr3L	22975318	22975330	FBgn0001283_jockey	antisense	1	0	0.375	-0.125	No	0.000249713
chr3L	23191181	23191349	FBgn0063430_invader1	antisense	0.25	0	0	-0.125	No	2.52122e-12
chr3R	25535288	25535571	FBgn0000155_roo	sense	0.25	0	0	-0.125	No	2.52122e-12
chr3R	26198545	26198598	FBgn0003122_pogo	antisense	0	0.5	0.125	-0.125	No	9.35536e-06
chr3RHet	2228202	2228702	FBgn0000155_roo	antisense	0	0.25	0	-0.125	No	2.52122e-12
chrU	4698551	4699051	FBgn0001210_hobo	antisense	0	0.25	0	-0.125	No	2.52122e-12
chrU	6480980	6481480	FBgn0063503_G6	sense	0	0.25	0	-0.125	cluster105	2.52122e-12
chrU	6509937	6510437	FBgn0001100_G-element	antisense	0	0.25	0	-0.125	No	2.52122e-12
chrX	20201464	20201471	FBgn0003055_P-element	antisense	0.95	0	0.35	-0.125	No	0.000233433
chrX	21603976	21604476	FBgn0063432_gypsy5	sense	0	0.25	0	-0.125	flam	2.52122e-12
chr3R	7010416	7010486	FBgn0000155_roo	antisense	0	0.9867	0.3684	-0.12495	No	0.000247057
chr3R	24964543	24964557	FBgn0003055_P-element	sense	0.8095	0.0118	0.2857	-0.12495	No	0.000163684
chr3L	7244161	7244164	FBgn0003490_springer	sense	0	0.4706	0.1111	-0.1242	No	5.24415e-06
chr3R	1515009	1515010	FBgn0001249_I-element	antisense	0	0.6559	0.2041	-0.12385	No	6.51002e-05
chr3L	23720712	23720723	FBgn0005384_3S18	sense	0	0.8	0.2766	-0.1234	No	0.000150905
chr3R	735699	735782	FBgn0003122_pogo	antisense	0.8182	0	0.2857	-0.1234	No	0.000163684
chr2L	2686536	2686539	FBgn0001210_hobo	sense	0	0.2464	0	-0.1232	No	2.52122e-12
chrU	1147101	1147601	FBgn0001283_jockey	antisense	0	0.2462	0	-0.1231	No	2.52122e-12
chr3L	9494578	9494627	FBgn0001283_jockey	sense	0	0.6271	0.1905	-0.12305	No	5.01719e-05
chr3L	23812044	23812046	FBgn0003519_Stalker	sense	0	0.6316	0.193	-0.1228	No	9.88479e-05
chr3R	14444815	14444823	FBgn0000155_roo	antisense	1	0	0.3774	-0.1226	No	0.000249713
chr3L	7979929	7980090	FBgn0000155_roo	antisense	0	0.2449	0	-0.12245	No	7.88015e-12
chr3L	11124221	11124721	FBgn0001283_jockey	antisense	0.2444	0	0	-0.1222	No	7.88015e-12
chr3L	19006999	19007499	FBgn0000349_copia	sense	0	0.2444	0	-0.1222	No	7.88015e-12
chrU	1450755	1451255	FBgn0000652_F-element	sense	0.3077	0.0476	0.0556	-0.12205	No	1.71997e-07
chr2RHet	3233392	3233396	FBgn0000349_copia	sense	0.3478	0	0.0519	-0.122	No	1.06293e-07
chr3L	22414523	22414532	FBgn0000652_F-element	antisense	0	0.6883	0.2222	-0.12195	No	8.17265e-05
chr3L	5263960	5263984	FBgn0003122_pogo	antisense	0.7143	0	0.2353	-0.12185	No	0.00017397
chr3L	22162908	22162921	FBgn0003007_opus	sense	1	0	0.3784	-0.1216	No	0.000422535
chr3L	7225137	7225139	FBgn0000155_roo	sense	0	0.6429	0.2	-0.12145	No	0.000107327
chrX	7834466	7834515	FBgn0003122_pogo	sense	0.6429	0	0.2	-0.12145	No	0.000107327
chr2L	7006995	7007004	FBgn0000006_412	sense	0	0.9923	0.375	-0.12115	No	0.000418576
chr3L	8033059	8033116	FBgn0001210_hobo	sense	0	0.3704	0.0645	-0.1207	No	9.06618e-07
chr2L	2909268	2909296	FBgn0005384_3S18	antisense	0.9851	0	0.3721	-0.12045	No	0.000247057
chr2R	1294061	1294561	FBgn0005673_1360	sense	0.4407	0	0.1	-0.12035	No	6.92393e-06
chr3LHet	721251	721288	FBgn0000481_Doc	sense	0	0.2917	0.0256	-0.12025	cluster83	1.02934e-08
chr3R	22269921	22270173	FBgn0000481_Doc	antisense	0	0.24	0	-0.12	No	7.88015e-12
chrU	969786	969790	FBgn0062343_Dm88	sense	0.1845	0.3889	0.1667	-0.12	cluster17	5.52104e-05
chr2LHet	327140	327640	FBgn0003519_Stalker	antisense	0.2381	0	0	-0.11905	No	7.88015e-12
chr2LHet	327140	327640	FBgn0063897_Stalker4	antisense	0.2381	0	0	-0.11905	No	7.88015e-12
chr3L	6736327	6736827	FBgn0003055_P-element	sense	0.2381	0	0	-0.11905	No	7.88015e-12
chr3R	11948849	11948854	FBgn0000155_roo	sense	0	1	0.381	-0.119	No	0.000422535
chr3R	22588233	22588296	FBgn0002697_mdg1	antisense	1	0	0.381	-0.119	No	0.000422535
chr3R	24772772	24772776	FBgn0000199_blood	antisense	0	1	0.381	-0.119	No	0.000422535
chr3L	7068532	7068559	FBgn0000652_F-element	sense	0	0.5977	0.18	-0.11885	No	7.53986e-05
chr3LHet	1358039	1358040	FBgn0005384_3S18	sense	0.4043	0	0.0833	-0.11885	No	6.87871e-06
chr3R	8940929	8940939	FBgn0000652_F-element	sense	0.9722	0.8904	0.8125	-0.1188	No	1.80608e-08
chr2L	5391013	5391021	FBgn0000652_F-element	antisense	0	0.9872	0.375	-0.1186	No	0.000418576
chr2L	11863082	11863085	FBgn0002698_mdg3	antisense	1	0	0.3814	-0.1186	No	0.000422535
chr3L	18818997	18819018	FBgn0003122_pogo	antisense	0.8409	0	0.3019	-0.11855	No	0.000308743
chr2L	12415399	12415405	FBgn0000155_roo	antisense	0.3944	0	0.0789	-0.1183	No	5.23635e-06
chrX	19987329	19987340	FBgn0000349_copia	sense	0	0.9733	0.3684	-0.11825	No	0.000681345
chr2L	13743473	13743654	FBgn0000652_F-element	sense	0.6364	0	0.2	-0.1182	No	0.000107327
chrX	19798193	19798268	FBgn0000652_F-element	antisense	0	0.2361	0	-0.11805	No	7.88015e-12
chr2R	538085	538585	FBgn0000652_F-element	sense	0	0.2353	0	-0.11765	No	7.88015e-12
chr3L	870539	870766	FBgn0001167_gypsy	antisense	0.2353	0	0	-0.11765	No	7.88015e-12
chrX	21651249	21651749	FBgn0063897_Stalker4	antisense	0	0.234	0	-0.117	flam	2.44711e-11
chr2L	20204265	20204464	FBgn0063371_transib2	antisense	0.1905	0.1765	0.0667	-0.1168	cluster5	9.06618e-07
chr2R	11616148	11616159	FBgn0001283_jockey	antisense	0	0.7692	0.2683	-0.1163	No	0.0004164
chr3R	9697761	9697764	FBgn0010302_Burdock	antisense	0.9524	0	0.36	-0.1162	No	0.000664698
chr2R	15671764	15671768	FBgn0003519_Stalker	sense	0	0.6322	0.2	-0.1161	No	0.000188943
chr3R	18395608	18395632	FBgn0041728_Rt1a	sense	0	0.4722	0.12	-0.1161	No	3.01646e-05
chr2L	5886548	5887048	FBgn0000349_copia	sense	0	0.2321	0	-0.11605	No	2.44711e-11
chr2L	16619258	16619758	FBgn0000638_FB	antisense	0.9688	0	0.3684	-0.116	No	0.000681345
chr3R	17323234	17323236	FBgn0003122_pogo	sense	0.381	0	0.075	-0.1155	No	3.90478e-06
chr3R	25958595	25958603	FBgn0040267_Transpac	sense	0	0.981	0.375	-0.1155	No	0.00068859
chr2R	8231927	8232427	FBgn0003055_P-element	antisense	1	0	0.3846	-0.1154	No	0.000700845
chr3L	23597391	23597891	FBgn0000349_copia	antisense	0	0.2308	0	-0.1154	No	2.44711e-11
chr2L	1199676	1199755	FBgn0063919_Max-element	sense	0.9444	0	0.3571	-0.1151	No	0.000655332
chrX	18113066	18113080	FBgn0001283_jockey	antisense	0	0.9867	0.3784	-0.11495	No	0.000695095
chr3LHet	218188	218197	FBgn0001210_hobo	antisense	0	0.7111	0.2414	-0.11415	No	0.000314998
chr2L	16553924	16553992	FBgn0010302_Burdock	sense	0	0.2273	0	-0.11365	No	2.44711e-11
chr3L	23858630	23859130	FBgn0063594_Cr1a	sense	0	0.2273	0	-0.11365	No	2.44711e-11
chrU	9623594	9624094	FBgn0043055_Ivk	antisense	0	0.2273	0	-0.11365	cluster66	2.44711e-11
chrX	585469	585969	FBgn0000638_FB	sense	0	1	0.3864	-0.1136	No	0.000700845
chr3L	1380324	1380461	FBgn0046110_Juan	antisense	0	0.3103	0.0417	-0.11345	No	2.12408e-07
chr2L	1218730	1218751	FBgn0000481_Doc	antisense	0.4706	0	0.122	-0.1133	No	3.01646e-05
chr2L	9454998	9455080	FBgn0003007_opus	antisense	1	0	0.3871	-0.1129	No	0.000700845
chrX	11379121	11379126	FBgn0005384_3S18	sense	1	0	0.3871	-0.1129	No	0.000700845
chr3L	5292309	5292809	FBgn0044355_Quasimodo	sense	0	0.4681	0.1212	-0.11285	No	3.01646e-05
chr2R	3450305	3450805	FBgn0000005_297	antisense	0	0.4557	0.1154	-0.11245	No	2.53427e-05
chr3L	7136779	7136784	FBgn0000349_copia	sense	1	0	0.3878	-0.1122	No	0.00113972
chrX	14364870	14364878	FBgn0000006_412	antisense	0.9464	0	0.3611	-0.1121	No	0.000664698
chrX	21610273	21610773	FBgn0000652_F-element	antisense	0	0.2241	0	-0.11205	flam	7.55095e-11
chrX	20396676	20397176	FBgn0000155_roo	antisense	0	0.2239	0	-0.11195	No	7.55095e-11
chr2R	20449171	20449177	FBgn0003055_P-element	sense	0.9697	0.0161	0.381	-0.1119	No	0.000695095
chr3L	14552238	14552244	FBgn0000652_F-element	antisense	0	0.6944	0.2353	-0.1119	No	0.000502775
chr3R	16694074	16694082	FBgn0001283_jockey	sense	0.9756	0.0482	0.4	-0.1119	No	0.00115253
chr3R	11923475	11923488	FBgn0000199_blood	sense	0.973	0	0.375	-0.1115	No	0.00111191
chr3L	20137364	20137393	FBgn0003122_pogo	antisense	0.5556	0	0.1667	-0.1111	No	0.000100749
chr3R	6551957	6551962	FBgn0001249_I-element	antisense	1	0	0.3889	-0.1111	No	0.00113972
chr3R	27863964	27863974	FBgn0000481_Doc	antisense	1	0	0.3889	-0.1111	No	0.00113972
chrX	20680743	20680744	FBgn0000155_roo	antisense	0	1	0.3889	-0.1111	No	0.00113972
chr2L	20117143	20117643	FBgn0063428_invader3	sense	0	0.2211	0	-0.11055	cluster27	7.55095e-11
chrX	9987006	9987506	FBgn0000638_FB	antisense	0.9149	0	0.3469	-0.11055	No	0.00102728
chr3L	8818453	8818455	FBgn0001207_HMS-Beagle	antisense	0.9783	0	0.3793	-0.10985	No	0.0011223
chr2L	15931013	15931015	FBgn0001207_HMS-Beagle	antisense	0	0.9872	0.3846	-0.109	No	0.00113158
chrX	11336415	11336431	FBgn0010302_Burdock	antisense	0	0.2179	0	-0.10895	No	7.55095e-11
chr2R	10061084	10061264	FBgn0003055_P-element	sense	0.2174	0	0	-0.1087	No	7.55095e-11
chr2L	3141480	3141980	FBgn0000638_FB	sense	0	0.9737	0.3784	-0.10845	No	0.00177881
chr3R	17990148	17990175	FBgn0001207_HMS-Beagle	sense	0.9592	0	0.3714	-0.1082	No	0.00110041
chr3L	7178291	7178300	FBgn0000199_blood	antisense	0	0.5663	0.175	-0.10815	No	0.000218443
chr3LHet	1364678	1364687	FBgn0000349_copia	antisense	0.9531	0	0.3684	-0.10815	No	0.00174488
chrX	18709324	18709340	FBgn0000652_F-element	antisense	0	1	0.3922	-0.1078	No	0.00113972
chr2L	15296617	15297117	FBgn0003122_pogo	sense	0.2727	0	0.0286	-0.10775	No	3.71891e-07
chr2R	5004152	5004153	FBgn0003055_P-element	antisense	1	0.0154	0.4	-0.1077	No	0.00115253
chrX	4850062	4850073	FBgn0001283_jockey	sense	0.9737	0	0.3793	-0.10755	No	0.00177881
chr2L	17430698	17430813	FBgn0000005_297	antisense	0.9767	0	0.381	-0.10735	No	0.0011223
chrX	19634167	19634334	FBgn0010302_Burdock	sense	0	0.2143	0	-0.10715	No	2.3153e-10
chrX	18731170	18731252	FBgn0001283_jockey	sense	0	1	0.3929	-0.1071	No	0.00181747
chr2L	3140970	3141470	FBgn0000638_FB	antisense	0	0.9706	0.3784	-0.1069	No	0.00177881
chrX	21637080	21637091	FBgn0045970_Tabor	antisense	0.6	0	0.1932	-0.1068	flam	0.000518749
chrU	1077011	1077017	FBgn0000199_blood	sense	0.5333	0	0.16	-0.10665	No	0.000289259
chr2R	13852988	13852992	FBgn0000006_412	sense	1	0	0.3939	-0.1061	No	0.00181747
chr3L	20191573	20191584	FBgn0003055_P-element	antisense	1	0	0.3939	-0.1061	No	0.00181747
chrX	17866943	17866951	FBgn0001210_hobo	antisense	1	0	0.3939	-0.1061	No	0.00181747
chr2R	9135424	9135427	FBgn0043969_diver	antisense	1	0.012	0.4	-0.106	No	0.00182701
chrX	4161298	4161308	FBgn0000005_297	sense	0.9762	0	0.3824	-0.1057	No	0.0011223
chr2R	18388878	18388923	FBgn0003490_springer	sense	0	0.2111	0	-0.10555	No	2.3153e-10
chr4	756790	757290	FBgn0003007_opus	antisense	0	0.2773	0.0333	-0.10535	No	6.98107e-07
chrX	20846569	20846581	FBgn0000155_roo	antisense	0	1	0.3947	-0.1053	No	0.00181747
chr3R	23337432	23337440	FBgn0001283_jockey	sense	0.9623	0.026	0.3889	-0.10525	No	0.00180625
chr3RHet	605501	606001	FBgn0063504_G5	sense	0	0.2105	0	-0.10525	No	2.3153e-10
chrU	6292425	6292925	FBgn0069343_TAHRE	sense	0	0.2231	0.0063	-0.10525	cluster101	1.94204e-09
chrX	13686954	13686958	FBgn0000005_297	antisense	0	0.9792	0.3846	-0.105	No	0.00179336
chr3R	16422274	16422774	FBgn0000638_FB	sense	0	0.2571	0.0238	-0.10475	No	1.81113e-07
chr2R	9055628	9056128	FBgn0002745_micropia	sense	0	0.2093	0	-0.10465	No	2.3153e-10
chr4	1323867	1324367	FBgn0069343_TAHRE	antisense	0.6087	0	0.2	-0.10435	cluster3	0.000555741
chr3L	19487810	19488310	FBgn0003490_springer	sense	0	0.2083	0	-0.10415	No	2.3153e-10
chrU	1822194	1822251	FBgn0003122_pogo	sense	0.3478	0	0.0698	-0.1041	cluster99	1.30354e-05
chr2RHet	2574897	2575039	FBgn0063429_invader2	sense	0.0857	0.325	0.1013	-0.10405	No	5.4985e-05
chr3R	22422095	22422160	FBgn0000652_F-element	antisense	0	0.9846	0.3889	-0.1034	No	0.00281006
chr3L	8322320	8322321	FBgn0001283_jockey	antisense	0	0.2712	0.0323	-0.1033	No	3.71891e-07
chr2R	15671768	15671772	FBgn0063897_Stalker4	sense	0	0.6893	0.2414	-0.10325	No	0.000873678
chr3L	13681878	13681885	FBgn0003519_Stalker	sense	0	1	0.3968	-0.1032	No	0.00181747
chr2L	22876324	22876824	FBgn0040267_Transpac	antisense	0.2063	0	0	-0.10315	No	2.3153e-10
chrU	7502399	7502899	FBgn0003908_R1A1-element	sense	0	0.2059	0	-0.10295	No	2.3153e-10
chr2L	13606481	13606488	FBgn0063507_G2	sense	0	0.7391	0.2667	-0.10285	No	0.00107869
chr3R	12943706	12943714	FBgn0042231_X-element	sense	0.4815	0	0.1379	-0.10285	No	0.000334703
chr3L	11396468	11396534	FBgn0010302_Burdock	sense	0	0.2051	0	-0.10255	No	2.3153e-10
chr3R	13346883	13347207	FBgn0003122_pogo	sense	0.2051	0	0	-0.10255	No	2.3153e-10
chr2R	2925379	2925394	FBgn0000652_F-element	sense	0.9778	0	0.3864	-0.1025	No	0.00179336
chr2L	19018876	19018975	FBgn0042682_Rt1b	antisense	0.7429	0	0.2692	-0.10225	No	0.00178688
chrX	4631172	4631422	FBgn0042682_Rt1b	antisense	0.963	0	0.3793	-0.1022	No	0.00276806
chrX	22221365	22221409	FBgn0001249_I-element	sense	0	0.2043	0	-0.10215	No	7.05508e-10
chrX	18835134	18835241	FBgn0001210_hobo	antisense	0	0.2041	0	-0.10205	No	7.05508e-10
chr2RHet	348925	349425	FBgn0000652_F-element	sense	0.5152	0	0.1556	-0.102	No	0.000261511
chr3R	12581709	12581718	FBgn0000006_412	antisense	1	0.0147	0.4054	-0.10195	No	0.00285522
chr3L	22928861	22928862	FBgn0000652_F-element	sense	0	0.725	0.2609	-0.1016	No	0.00166541
chr2L	20394354	20394854	FBgn0002697_mdg1	sense	0.2407	0	0.0189	-0.10145	No	2.05634e-07
chrX	13587465	13587484	FBgn0003122_pogo	sense	0	0.6364	0.2174	-0.1008	No	0.000671269
chr3R	491398	491898	FBgn0000638_FB	antisense	0	0.6512	0.225	-0.1006	No	0.00123059
chr3L	5259920	5259959	FBgn0042682_Rt1b	antisense	0.6667	0	0.2333	-0.10005	No	0.00135494
chr2RHet	501152	501652	FBgn0002745_micropia	antisense	0	0.2	0	-0.1	No	7.05508e-10
chr3L	1592924	1592964	FBgn0003055_P-element	sense	0.2	0	0	-0.1	No	7.05508e-10
chr3L	13015371	13015371	FBgn0063436_gtwin	antisense	0	1	0.4	-0.1	No	0.00284258
chr3L	15197900	15197907	FBgn0000155_roo	sense	1	0	0.4	-0.1	No	0.00284258
chr3L	16175700	16175732	FBgn0014967_hopper	sense	1	0	0.4	-0.1	No	0.00284258
chr3R	24419823	24420323	FBgn0041728_Rt1a	antisense	0.2	0	0	-0.1	No	7.05508e-10
chrU	5560504	5561004	FBgn0067385_gypsy12	sense	0	0.2	0	-0.1	No	7.05508e-10
chrU	6653713	6654213	FBgn0003007_opus	antisense	0	0.2	0	-0.1	No	7.05508e-10
chrU	6964170	6964670	FBgn0003490_springer	antisense	0	0.2	0	-0.1	No	7.05508e-10
chrU	8196888	8197388	FBgn0000652_F-element	sense	0	0.2	0	-0.1	No	7.05508e-10
chrX	584982	585482	FBgn0000638_FB	antisense	0	1	0.4	-0.1	No	0.00284258
chrX	7534213	7534331	FBgn0001249_I-element	antisense	0	0.2	0	-0.1	No	7.05508e-10
chrX	8936214	8936714	FBgn0003055_P-element	sense	0.2	0	0	-0.1	No	7.05508e-10
chr2L	1323245	1323257	FBgn0003055_P-element	antisense	0.7656	0	0.2833	-0.0995	No	0.00196329
chrX	20337079	20337579	FBgn0003519_Stalker	antisense	0	0.1988	0	-0.0994	No	7.05508e-10
chrX	20337079	20337579	FBgn0063897_Stalker4	antisense	0	0.1988	0	-0.0994	No	7.05508e-10
chr3R	14333447	14333572	FBgn0001283_jockey	sense	0	0.9184	0.36	-0.0992	No	0.00265659
chr3L	885882	885911	FBgn0000155_roo	sense	0	0.1972	0	-0.0986	No	7.05508e-10
chr3R	22729347	22729348	FBgn0005384_3S18	antisense	0.4419	0	0.1224	-0.09855	No	0.000201487
chr3R	25466154	25466260	FBgn0001210_hobo	antisense	0.7895	0	0.2963	-0.09845	No	0.00207582
chrX	17251289	17251789	FBgn0002698_mdg3	sense	0.1967	0	0	-0.09835	No	7.05508e-10
chr4	1280244	1280744	FBgn0004904_TART-B	antisense	0.9333	0	0.3684	-0.09825	cluster3	0.00415432
chr2L	8699799	8699803	FBgn0003055_P-element	sense	0.775	0	0.2895	-0.098	No	0.00202013
chr2R	4731899	4731900	FBgn0003007_opus	antisense	0.9649	0	0.3846	-0.09785	No	0.00426263
chrX	8218085	8218095	FBgn0000155_roo	antisense	0	0.9815	0.3929	-0.09785	No	0.00431859
chrX	5174155	5174172	FBgn0001283_jockey	antisense	0.8974	0	0.3514	-0.0973	No	0.00258775
chr2R	5078346	5078367	FBgn0000652_F-element	sense	0.9167	0	0.3611	-0.09725	No	0.00265659
chr2L	751496	751996	FBgn0000638_FB	sense	0	0.1944	0	-0.0972	No	2.13656e-09
chr3L	13610899	13611399	FBgn0001210_hobo	sense	0	0.25	0.0278	-0.0972	No	2.22507e-06
chr3R	23893017	23893517	FBgn0000652_F-element	sense	0	0.1944	0	-0.0972	No	2.13656e-09
chrX	11844300	11844800	FBgn0063430_invader1	antisense	0	0.1944	0	-0.0972	No	2.13656e-09
chr3R	14933215	14933265	FBgn0003122_pogo	sense	0.38	0	0.093	-0.097	No	0.000167972
chr3L	12590438	12590938	FBgn0000481_Doc	antisense	0	0.1932	0	-0.0966	No	2.13656e-09
chr2R	14653735	14653743	FBgn0001283_jockey	sense	0	0.7143	0.2609	-0.09625	No	0.00262559
chr2L	8999824	9000324	FBgn0063455_Stalker2	antisense	0.1923	0	0	-0.09615	No	2.13656e-09
chrX	12199043	12199079	FBgn0010302_Burdock	antisense	0	0.1923	0	-0.09615	No	2.13656e-09
chrX	13391762	13391773	FBgn0041728_Rt1a	antisense	0	0.5172	0.1628	-0.0958	No	0.000937202
chr3L	11546232	11546732	FBgn0014967_hopper	sense	0	0.1915	0	-0.09575	No	2.13656e-09
chr3L	17959664	17959762	FBgn0001207_HMS-Beagle	antisense	0.25	0	0.0294	-0.0956	No	2.22507e-06
chr3R	16533551	16534051	FBgn0001283_jockey	antisense	0.1912	0	0	-0.0956	No	2.13656e-09
chr3R	14390248	14390267	FBgn0000349_copia	antisense	0.9737	0	0.3913	-0.09555	No	0.00429226
chr2R	5680178	5680181	FBgn0000005_297	sense	0.8571	0	0.3333	-0.09525	No	0.00379451
chr2R	13151859	13152359	FBgn0001283_jockey	antisense	0	0.1905	0	-0.09525	No	2.13656e-09
chr2L	10166041	10166042	FBgn0001283_jockey	sense	1	0	0.4048	-0.0952	No	0.00436125
chr2L	9692072	9692077	FBgn0000199_blood	antisense	0.9794	0	0.3947	-0.095	No	0.00431859
chr2L	421399	421509	FBgn0003055_P-element	sense	0.6341	0	0.2222	-0.09485	No	0.00188805
chr2R	863225	863725	FBgn0000481_Doc	sense	0.1897	0	0	-0.09485	cluster73	2.13656e-09
chr3L	8241448	8241948	FBgn0063594_Cr1a	antisense	0.1897	0	0	-0.09485	No	2.13656e-09
chr3R	22788815	22788832	FBgn0001283_jockey	antisense	0.8947	0	0.3529	-0.09445	No	0.00604516
chr3L	20354837	20354841	FBgn0003122_pogo	antisense	0	0.9709	0.3913	-0.09415	No	0.00429226
chr3R	27383026	27383028	FBgn0000155_roo	antisense	0.3279	0.0135	0.0769	-0.0938	No	7.20136e-05
chr3R	27471802	27471885	FBgn0000652_F-element	antisense	0	0.25	0.0312	-0.0938	No	2.22507e-06
chr2R	4893019	4893519	FBgn0003490_springer	sense	0	0.1875	0	-0.09375	No	2.13656e-09
chrU	7030630	7031130	FBgn0003908_R1A1-element	antisense	0	0.1875	0	-0.09375	cluster126	2.13656e-09
chr3R	17347149	17347210	FBgn0003122_pogo	antisense	0.7179	0	0.2653	-0.09365	No	0.00271519
chr2L	12532160	12532270	FBgn0000155_roo	antisense	0.587	0	0.2	-0.0935	No	0.0015234
chrX	5795330	5795480	FBgn0010302_Burdock	antisense	0	0.1867	0	-0.09335	No	2.13656e-09
chr2L	17107080	17107327	FBgn0002697_mdg1	sense	0	0.3684	0.0909	-0.0933	No	0.000139023
chr3R	18690254	18690271	FBgn0001283_jockey	antisense	0	0.9865	0.4	-0.09325	No	0.0043416
chr2R	17043905	17044017	FBgn0003122_pogo	sense	0.2727	0	0.0435	-0.09285	No	2.29246e-05
chr2L	9872807	9872817	FBgn0002698_mdg3	sense	0	0.6951	0.2549	-0.09265	No	0.00253503
chrX	2761484	2761569	FBgn0003122_pogo	sense	0.8519	0	0.3333	-0.09265	No	0.00572902
chr2L	21334046	21334546	FBgn0000155_roo	sense	0.1852	0	0	-0.0926	No	2.13656e-09
chr3L	7848215	7848238	FBgn0004082_Tirant	sense	1	0	0.4074	-0.0926	No	0.00436125
chr3L	22090155	22090655	FBgn0001283_jockey	sense	0	0.1852	0	-0.0926	No	2.13656e-09
chrX	4212139	4212230	FBgn0000652_F-element	antisense	1	0	0.4074	-0.0926	No	0.00436125
chr3R	11491794	11491796	FBgn0003055_P-element	antisense	1	0.0182	0.4167	-0.0924	No	0.00439043
chr2L	21001555	21001603	FBgn0000155_roo	antisense	0.1842	0	0	-0.0921	No	6.431e-09
chr2L	8277718	8277731	FBgn0003055_P-element	sense	0.9211	0.013	0.375	-0.09205	No	0.00629571
chr3L	6635100	6635268	FBgn0010302_Burdock	sense	0	0.9841	0.4	-0.09205	No	0.00651076
chr2R	8875050	8875550	FBgn0005673_1360	sense	0.1831	0	0	-0.09155	No	6.431e-09
chr2R	17091953	17092453	FBgn0002745_micropia	sense	0	0.1828	0	-0.0914	No	6.431e-09
chr3L	14316250	14316750	FBgn0003055_P-element	antisense	0.3158	0	0.0667	-0.0912	No	4.22403e-05
chr2R	10319745	10319966	FBgn0003055_P-element	antisense	0.1818	0	0	-0.0909	No	6.431e-09
chr3L	18434965	18435465	FBgn0063455_Stalker2	sense	0	0.1818	0	-0.0909	No	6.431e-09
chrU	1004630	1005130	FBgn0000004_17.6	sense	0	0.1818	0	-0.0909	cluster17	6.431e-09
chr3L	4410473	4410973	FBgn0000005_297	sense	0.3243	0	0.0714	-0.09075	No	0.000112294
chr2L	13489743	13489744	FBgn0001210_hobo	antisense	0.54	0	0.1795	-0.0905	No	0.00193373
chr3L	12158373	12158377	FBgn0002745_micropia	antisense	0	0.6049	0.2121	-0.09035	No	0.00272466
chr3L	12294334	12294398	FBgn0014967_hopper	sense	0	0.5614	0.1905	-0.0902	No	0.00219133
chr2L	20328430	20328451	FBgn0000005_297	antisense	0.3469	0	0.0833	-0.09015	No	0.000218644
chr2R	1831139	1831141	FBgn0002697_mdg1	antisense	0	0.9	0.36	-0.09	No	0.00611412
chr2L	16247417	16247423	FBgn0000652_F-element	sense	0.9574	0	0.3889	-0.0898	No	0.00643815
chr2R	6350897	6351397	FBgn0005773_Bari1	antisense	0	0.1795	0	-0.08975	No	6.431e-09
chr3L	14694736	14695236	FBgn0002698_mdg3	antisense	0	0.1795	0	-0.08975	No	6.431e-09
chrX	12009736	12009739	FBgn0042682_Rt1b	sense	1	0	0.4103	-0.0897	No	0.00656518
chrX	14106355	14106553	FBgn0003055_P-element	antisense	0.1791	0	0	-0.08955	No	6.431e-09
chrX	21651910	21652410	FBgn0063534_Doc2-element	sense	0.122	0.0571	0	-0.08955	flam	6.431e-09
chr2R	12716584	12716587	FBgn0003055_P-element	sense	0.9787	0	0.4	-0.08935	No	0.00651076
chr3R	9471179	9471200	FBgn0003122_pogo	sense	0.7941	0	0.3077	-0.08935	No	0.0078371
chr3L	3542075	3542227	FBgn0046110_Juan	antisense	0.1786	0	0	-0.0893	No	6.431e-09
chr3R	7438083	7438583	FBgn0000155_roo	sense	0.1781	0	0	-0.08905	No	6.431e-09
chr2L	19366053	19366171	FBgn0000652_F-element	antisense	0	0.1765	0	-0.08825	No	6.431e-09
chr3L	3240532	3240559	FBgn0043969_diver	antisense	0	0.1765	0	-0.08825	No	6.431e-09
chr3L	7101013	7101066	FBgn0001249_I-element	sense	0	0.1765	0	-0.08825	No	6.431e-09
chr3L	14728831	14728840	FBgn0000155_roo	antisense	0	0.8595	0.3415	-0.08825	No	0.00581394
chr3RHet	949427	949549	FBgn0003908_R1A1-element	sense	0	0.1765	0	-0.08825	No	6.431e-09
chr3L	20843279	20843284	FBgn0046110_Juan	sense	0.5652	0	0.1944	-0.0882	No	0.00232281
chr3R	10034826	10035326	FBgn0000199_blood	sense	0	0.1754	0	-0.0877	No	6.431e-09
chr3L	2832350	2832412	FBgn0001210_hobo	sense	0	0.175	0	-0.0875	No	6.431e-09
chr3R	17461340	17461364	FBgn0001210_hobo	antisense	0	0.1746	0	-0.0873	No	1.92406e-08
chr2LHet	316422	316922	FBgn0042682_Rt1b	antisense	0	0.1739	0	-0.08695	No	1.92406e-08
chr2R	19671117	19671178	FBgn0000155_roo	antisense	1	0.0139	0.42	-0.08695	No	0.00972302
chr3L	16106980	16107067	FBgn0003055_P-element	sense	0.1739	0	0	-0.08695	No	1.92406e-08
chrU	191155	191655	FBgn0063401_mariner2	sense	0.1739	0	0	-0.08695	No	1.92406e-08
chr3R	25853833	25854333	FBgn0002698_mdg3	antisense	0	0.1735	0	-0.08675	No	1.92406e-08
chr3R	19698021	19698521	FBgn0000199_blood	sense	0.1733	0	0	-0.08665	No	1.92406e-08
chr2L	22930682	22931182	FBgn0046110_Juan	antisense	0	0.2157	0.0213	-0.08655	No	1.3519e-06
chr3R	12945010	12945510	FBgn0000004_17.6	antisense	0	0.1731	0	-0.08655	No	1.92406e-08
chr2RHet	2161916	2162416	FBgn0000007_1731	sense	0.7692	0.5385	0.5676	-0.08625	No	0.00771193
chr2L	20268798	20268811	FBgn0001283_jockey	antisense	0	1	0.4138	-0.0862	No	0.00969847
chr3L	14819698	14820198	FBgn0063455_Stalker2	antisense	0	0.1724	0	-0.0862	No	1.92406e-08
chrX	6621961	6622461	FBgn0044355_Quasimodo	sense	0	0.4224	0.125	-0.0862	No	0.00127745
chr2L	263314	263814	FBgn0003908_R1A1-element	sense	0	0.1719	0	-0.08595	No	1.92406e-08
chr2L	2286072	2286073	FBgn0003122_pogo	sense	0.3929	0	0.1111	-0.08535	No	0.000895322
chr2L	7921509	7922009	FBgn0000638_FB	sense	0	0.1707	0	-0.08535	No	1.92406e-08
chr2R	4556352	4556377	FBgn0003055_P-element	sense	1	0.0164	0.4231	-0.0851	No	0.00974143
chr2L	10240214	10240435	FBgn0010302_Burdock	sense	0	0.1698	0	-0.0849	No	1.92406e-08
chr2L	18312008	18312012	FBgn0000155_roo	antisense	0	1	0.4151	-0.0849	No	0.00969847
chr3L	23653925	23654008	FBgn0003122_pogo	sense	0.2872	0	0.0588	-0.0848	cluster55	0.000133017
chrU	8949584	8950084	FBgn0069343_TAHRE	antisense	0.0841	0.2609	0.0877	-0.0848	No	0.000903327
chr2L	1839205	1839251	FBgn0003122_pogo	antisense	0.1695	0	0	-0.08475	No	1.92406e-08
chrU	5899984	5900484	FBgn0063503_G6	sense	0	0.3916	0.1111	-0.0847	No	0.000895322
chr3L	21179920	21179937	FBgn0001283_jockey	sense	0	0.7573	0.2941	-0.08455	No	0.00738396
chr3L	9349922	9349928	FBgn0000155_roo	antisense	0	0.39	0.1111	-0.0839	No	0.000895322
chrX	21508701	21509201	FBgn0026416_INE-1	antisense	0.1678	0	0	-0.0839	flam	1.92406e-08
chrX	1402686	1402700	FBgn0000155_roo	antisense	0	0.9912	0.4118	-0.0838	No	0.00966781
chr2L	22424513	22425013	FBgn0063431_gypsy6	sense	0	0.1667	0	-0.08335	cluster79	1.92406e-08
chr2R	2305398	2305898	FBgn0063430_invader1	antisense	0	0.1667	0	-0.08335	42AB	1.92406e-08
chr2R	2381141	2381641	FBgn0000349_copia	sense	0.1667	0	0	-0.08335	42AB	1.92406e-08
chr3L	24120406	24120906	FBgn0000005_297	sense	0	0.1667	0	-0.08335	cluster25	1.92406e-08
chr3RHet	386261	386761	FBgn0000652_F-element	sense	0.1667	0	0	-0.08335	No	1.92406e-08
chr3RHet	1357427	1357927	FBgn0001207_HMS-Beagle	antisense	0	0.1667	0	-0.08335	No	1.92406e-08
chrU	4702242	4702742	FBgn0063394_rooA	antisense	0.1667	0	0	-0.08335	No	1.92406e-08
chrX	18015747	18016008	FBgn0003007_opus	sense	0	0.1667	0	-0.08335	No	1.92406e-08
chr2L	17609298	17609356	FBgn0046110_Juan	sense	0	1	0.4167	-0.0833	No	0.00969847
chrU	9949901	9950401	FBgn0069343_TAHRE	antisense	1	0	0.4167	-0.0833	No	0.00969847
chr3RHet	831047	831547	FBgn0063447_accord	antisense	0	0.2353	0.0345	-0.08315	No	2.1103e-05
chr2L	1496389	1496392	FBgn0003122_pogo	sense	0.2308	0	0.0323	-0.0831	No	1.25381e-05
chrX	21890049	21890065	FBgn0003055_P-element	antisense	0.9825	0	0.4082	-0.08305	No	0.0139817
chrU	2834988	2835488	FBgn0069343_TAHRE	antisense	0.193	0.0714	0.0494	-0.0828	No	0.000149764
chr2L	638936	639436	FBgn0000005_297	antisense	0.1646	0	0	-0.0823	No	5.72223e-08
chr3L	22099863	22099868	FBgn0044355_Quasimodo	sense	0	0.7357	0.2857	-0.08215	No	0.00706099
chr3L	14202138	14202180	FBgn0010302_Burdock	antisense	0	0.1636	0	-0.0818	No	5.72223e-08
chr3R	15467918	15468029	FBgn0001210_hobo	antisense	0	0.1636	0	-0.0818	No	5.72223e-08
chr2L	20463536	20463536	FBgn0005384_3S18	sense	0	0.8119	0.3243	-0.08165	No	0.0120529
chr3R	3739650	3739682	FBgn0000481_Doc	sense	0	0.2029	0.02	-0.08145	No	8.4164e-06
chr2L	18212176	18212180	FBgn0005384_3S18	sense	0.3056	0	0.0714	-0.0814	No	0.000221935
chrX	21651235	21651735	FBgn0003519_Stalker	antisense	0	0.1628	0	-0.0814	flam	5.72223e-08
chr3L	22938248	22938249	FBgn0003490_springer	sense	0	0.2381	0.0377	-0.08135	No	7.30148e-05
chrX	21976497	21976620	FBgn0003007_opus	antisense	0	0.1625	0	-0.08125	No	5.72223e-08
chr2L	3208355	3208855	FBgn0063897_Stalker4	antisense	0	0.1622	0	-0.0811	No	5.72223e-08
chr2L	13713696	13713799	FBgn0000481_Doc	sense	0.4878	0	0.1628	-0.0811	No	0.00412815
chr2R	1346109	1346609	FBgn0000006_412	sense	0.1618	0	0	-0.0809	No	5.72223e-08
chrX	5595099	5595115	FBgn0003122_pogo	antisense	0.8148	0	0.3265	-0.0809	No	0.0120529
chr2L	10746237	10746469	FBgn0003007_opus	antisense	0	0.1613	0	-0.08065	No	5.72223e-08
chr3R	5593787	5594016	FBgn0010302_Burdock	sense	0	0.1613	0	-0.08065	No	5.72223e-08
chr2R	8657252	8657257	FBgn0000199_blood	antisense	1	0	0.4194	-0.0806	No	0.0140627
chr3R	8293970	8294470	FBgn0063430_invader1	antisense	0.0182	0.1429	0	-0.08055	No	5.72223e-08
chr3L	3487242	3487400	FBgn0000652_F-element	sense	0	0.5294	0.1842	-0.0805	No	0.00521346
chr2L	19470	19670	FBgn0001283_jockey	sense	0.16	0	0	-0.08	No	5.72223e-08
chr2L	822655	822800	FBgn0003122_pogo	antisense	0.16	0	0	-0.08	No	5.72223e-08
chr3R	24656581	24657081	FBgn0000652_F-element	antisense	0.16	0	0	-0.08	No	5.72223e-08
chr3R	21367773	21368273	FBgn0002698_mdg3	antisense	0.1594	0	0	-0.0797	No	5.72223e-08
chr2R	19167406	19167906	FBgn0003490_springer	antisense	0.1591	0	0	-0.07955	No	5.72223e-08
chr2R	7703601	7704101	FBgn0000155_roo	sense	0	0.1585	0	-0.07925	No	5.72223e-08
chr3L	12944617	12944896	FBgn0003122_pogo	antisense	0.1964	0	0.0196	-0.0786	No	8.4164e-06
chr2R	2346491	2346496	FBgn0003519_Stalker	sense	0.2381	0	0.0405	-0.07855	42AB	7.30148e-05
chrX	19013884	19013886	FBgn0002698_mdg3	sense	0	0.957	0.4	-0.0785	No	0.0138692
chr3L	9931300	9931800	FBgn0043969_diver	antisense	0	0.1569	0	-0.07845	No	5.72223e-08
chrX	8080058	8080060	FBgn0014967_hopper	sense	0.9394	0	0.3913	-0.0784	No	0.0137252
chr3L	23173734	23173749	FBgn0003055_P-element	antisense	0.8421	0	0.3429	-0.07815	No	0.018157
chr3RHet	777989	778489	FBgn0000155_roo	sense	0.1562	0	0	-0.0781	No	5.72223e-08
chr3R	7394989	7394991	FBgn0003055_P-element	antisense	1	0	0.4222	-0.0778	No	0.0140627
chrX	13268862	13268948	FBgn0000006_412	antisense	1	0	0.4222	-0.0778	No	0.0140627
chr2L	7821569	7821582	FBgn0003055_P-element	sense	0.9412	0	0.3929	-0.0777	No	0.0196162
chr2RHet	27724	27744	FBgn0005673_1360	sense	0.9444	0	0.3947	-0.0775	No	0.0196162
chr2RHet	2985905	2985914	FBgn0000652_F-element	antisense	0	0.2676	0.0563	-0.0775	cluster41	0.000202951
chr3R	11008049	11008051	FBgn0000155_roo	antisense	0.5333	0	0.1892	-0.07745	No	0.00845285
chrX	15996816	15997019	FBgn0010302_Burdock	antisense	0	0.1549	0	-0.07745	No	1.69179e-07
chrX	9732338	9732838	FBgn0003908_R1A1-element	sense	0	0.1548	0	-0.0774	No	1.69179e-07
chr3L	7079169	7079205	FBgn0000155_roo	sense	0	0.1538	0	-0.0769	No	1.69179e-07
chr3R	26578947	26579006	FBgn0003007_opus	sense	0	0.1538	0	-0.0769	No	1.69179e-07
chrU	5817412	5817912	FBgn0000652_F-element	antisense	0	0.1538	0	-0.0769	No	1.69179e-07
chrU	8716401	8716901	FBgn0044355_Quasimodo	sense	0	0.1538	0	-0.0769	No	1.69179e-07
chrX	14025295	14025795	FBgn0063919_Max-element	antisense	0	0.1538	0	-0.0769	No	1.69179e-07
chrX	16759481	16759483	FBgn0000155_roo	antisense	0	1	0.4231	-0.0769	No	0.0200186
chr3R	7830801	7830821	FBgn0001283_jockey	sense	0	0.9863	0.4167	-0.07645	No	0.0140262
chr3R	4294937	4295437	FBgn0000638_FB	antisense	0	0.1525	0	-0.07625	No	1.69179e-07
chr3L	7979251	7979751	FBgn0000652_F-element	sense	0	0.1522	0	-0.0761	No	1.69179e-07
chr2R	4361866	4361999	FBgn0003490_springer	sense	0	0.1519	0	-0.07595	No	1.69179e-07
chrX	9402222	9402722	FBgn0001283_jockey	sense	1	0	0.4242	-0.0758	No	0.0200186
chr2L	15488376	15488876	FBgn0000004_17.6	antisense	0	0.1515	0	-0.07575	No	1.69179e-07
chr3L	6022668	6023168	FBgn0043969_diver	sense	0	0.1515	0	-0.07575	No	1.69179e-07
chr3L	16950407	16950501	FBgn0003055_P-element	sense	0.1515	0	0	-0.07575	No	1.69179e-07
chrU	4825531	4826031	FBgn0003122_pogo	antisense	0	0.1515	0	-0.07575	No	1.69179e-07
chr3L	1263385	1263469	FBgn0003122_pogo	sense	0	0.5862	0.2174	-0.0757	No	0.00687608
chr3R	12331393	12331893	FBgn0003122_pogo	sense	0.4848	0	0.1667	-0.0757	No	0.00651865
chr3L	18649172	18649672	FBgn0003908_R1A1-element	antisense	0.1509	0	0	-0.07545	No	1.69179e-07
chr3LHet	2047099	2047103	FBgn0002698_mdg3	sense	0.4167	0	0.1333	-0.07505	cluster13	0.00430887
chr2R	6622148	6622648	FBgn0003909_R2-element	antisense	0	0.15	0	-0.075	No	1.69179e-07
chr2R	6892852	6892852	FBgn0045970_Tabor	antisense	1	0	0.425	-0.075	No	0.0200186
chr3L	2936493	2936993	FBgn0003007_opus	antisense	0.15	0	0	-0.075	No	1.69179e-07
chr3L	5423507	5423786	FBgn0001249_I-element	antisense	0	0.15	0	-0.075	No	1.69179e-07
chr3L	24274584	24275084	FBgn0063372_transib1	antisense	0	0.15	0	-0.075	No	1.69179e-07
chrU	2819920	2820420	FBgn0042231_X-element	sense	0	0.15	0	-0.075	No	1.69179e-07
chr3L	21472412	21472912	FBgn0000638_FB	antisense	0	0.1494	0	-0.0747	No	1.69179e-07
chr2R	2177117	2177617	FBgn0063430_invader1	antisense	0	0.1493	0	-0.07465	42AB	1.69179e-07
chr2RHet	2988805	2989305	FBgn0000349_copia	sense	0	0.1489	0	-0.07445	cluster41	1.69179e-07
chr2RHet	3232687	3232694	FBgn0000005_297	antisense	0.4661	0	0.1587	-0.07435	No	0.00613793
chr2L	2493734	2494234	FBgn0003055_P-element	sense	0.1481	0	0	-0.07405	No	1.69179e-07
chr2R	3732943	3733015	FBgn0003007_opus	sense	0	0.1481	0	-0.07405	No	1.69179e-07
chrX	8855542	8856042	FBgn0015945_GATE	antisense	0	0.1481	0	-0.07405	No	1.69179e-07
chrU	3422446	3422497	FBgn0000652_F-element	sense	0.0417	0.1304	0.0122	-0.07385	cluster132	3.68093e-06
chrX	21638114	21638614	FBgn0000652_F-element	antisense	0	0.4118	0.1321	-0.0738	flam	0.00396419
chr3R	13010297	13010304	FBgn0000349_copia	sense	0	0.9167	0.3846	-0.07375	No	0.0194024
chr2L	12899759	12899760	FBgn0001210_hobo	sense	0.42	0	0.1364	-0.0736	No	0.00430887
chr3L	3538307	3538544	FBgn0000155_roo	sense	0	0.5	0.1765	-0.0735	No	0.00728841
chrX	10395662	10395829	FBgn0010302_Burdock	sense	0	0.1463	0	-0.07315	No	1.69179e-07
chrX	3560203	3560422	FBgn0014967_hopper	antisense	0	0.3684	0.1111	-0.0731	No	0.00268761
chr2L	20286912	20286920	FBgn0000652_F-element	sense	0	0.975	0.4146	-0.0729	No	0.0199245
chr2R	5837663	5837693	FBgn0005384_3S18	sense	0	0.9733	0.4138	-0.07285	No	0.0278058
chrX	11980462	11980472	FBgn0000155_roo	antisense	0.9463	0.5455	0.6731	-0.0728	No	0.0159128
chr3L	16243131	16243137	FBgn0000006_412	sense	0.9825	0	0.4186	-0.07265	No	0.0278772
chr2R	16070479	16070510	FBgn0005384_3S18	sense	0.2115	0	0.0333	-0.07245	No	0.000227944
chrX	19874590	19874638	FBgn0000005_297	sense	0	0.9836	0.4194	-0.0724	No	0.0278772
chr2R	7964848	7964868	FBgn0001249_I-element	sense	0	0.1446	0	-0.0723	No	4.97267e-07
chr2L	12143255	12143445	FBgn0000006_412	antisense	0.4848	0	0.1702	-0.0722	No	0.0106353
chr2L	17250761	17250786	FBgn0003122_pogo	sense	0	0.9773	0.4167	-0.07195	No	0.0199245
chr2R	17886106	17886126	FBgn0000652_F-element	sense	0	0.9438	0.4	-0.0719	No	0.0275175
chr2L	18892173	18892186	FBgn0002697_mdg1	sense	0	0.9825	0.4194	-0.07185	No	0.0278772
chr3R	22604594	22604599	FBgn0000155_roo	sense	0	0.9894	0.4231	-0.0716	No	0.0279362
chr2R	16554762	16555262	FBgn0003055_P-element	antisense	0.1429	0	0	-0.07145	No	4.97267e-07
chr2RHet	199061	199561	FBgn0063455_Stalker2	sense	0.1429	0	0	-0.07145	No	4.97267e-07
chr2RHet	596510	597010	FBgn0000155_roo	antisense	0	0.1429	0	-0.07145	No	4.97267e-07
chr2RHet	1875005	1875505	FBgn0000481_Doc	sense	0	0.1429	0	-0.07145	cluster36	4.97267e-07
chr3R	8324768	8325268	FBgn0063371_transib2	sense	0	0.1429	0	-0.07145	No	4.97267e-07
chrU	4358418	4358918	FBgn0063534_Doc2-element	antisense	0	0.1429	0	-0.07145	No	4.97267e-07
chrX	14607136	14607636	FBgn0000155_roo	sense	0	0.1429	0	-0.07145	No	4.97267e-07
chrX	20406678	20406860	FBgn0000481_Doc	antisense	0	0.1429	0	-0.07145	No	4.97267e-07
chr2L	21895752	21895788	FBgn0000481_Doc	sense	1	0	0.4286	-0.0714	cluster107	0.0279829
chr2R	7932712	7932717	FBgn0000349_copia	antisense	1	0	0.4286	-0.0714	No	0.0279829
chr2R	11649889	11649899	FBgn0001283_jockey	antisense	1	0	0.4286	-0.0714	No	0.0279829
chr2R	19325284	19325303	FBgn0000481_Doc	sense	1	0	0.4286	-0.0714	No	0.0279829
chr2RHet	55966	55971	FBgn0040267_Transpac	sense	1	0	0.4286	-0.0714	No	0.0279829
chrU	7576133	7576633	FBgn0005384_3S18	antisense	0.1053	0.537	0.25	-0.07115	No	0.018753
chr2L	15464858	15465358	FBgn0002697_mdg1	antisense	0.92	0	0.3889	-0.0711	No	0.0272636
chr3RHet	949437	949547	FBgn0063433_gypsy4	antisense	0.2308	0.0667	0.0778	-0.07095	No	0.00213647
chrU	6140739	6141239	FBgn0000155_roo	sense	0.25	0	0.0541	-0.0709	No	0.000801597
chr2L	16619763	16620263	FBgn0000638_FB	sense	0.9706	0	0.4146	-0.0707	No	0.0278058
chrX	16481225	16481233	FBgn0003055_P-element	sense	0.98	0	0.4194	-0.0706	No	0.0278772
chrX	12699497	12699642	FBgn0003122_pogo	antisense	0.6571	0	0.2581	-0.07045	No	0.0196426
chr2RHet	2986028	2986528	FBgn0063429_invader2	sense	0	0.1408	0	-0.0704	cluster41	4.97267e-07
chr2R	18095519	18096019	FBgn0063430_invader1	antisense	0.1406	0	0	-0.0703	No	4.97267e-07
chr2L	13491179	13491371	FBgn0001210_hobo	antisense	0	0.1404	0	-0.0702	No	4.97267e-07
chrX	2656645	2657145	FBgn0001283_jockey	sense	0.1404	0	0	-0.0702	No	4.97267e-07
chr2L	18281331	18281343	FBgn0000652_F-element	sense	0.2069	0	0.0333	-0.07015	No	0.000227944
chr2RHet	2266092	2266592	FBgn0067385_gypsy12	antisense	0.0108	0.129	0	-0.0699	No	4.97267e-07
chr3L	12061597	12062097	FBgn0046110_Juan	antisense	0	0.1395	0	-0.06975	No	4.97267e-07
chr3RHet	92920	93420	FBgn0000652_F-element	sense	0.2	0	0.0303	-0.0697	No	0.000148112
chr3LHet	2002670	2002721	FBgn0000349_copia	sense	0.4	0	0.1304	-0.0696	No	0.00643293
chr3R	7440948	7441175	FBgn0000006_412	antisense	0	0.1392	0	-0.0696	No	4.97267e-07
chr3L	20816802	20817302	FBgn0001181_HB	sense	0.1852	0	0.0231	-0.0695	No	8.95951e-05
chr2RHet	443742	444242	FBgn0063439_diver2	antisense	0.1833	0	0.0222	-0.06945	No	4.93568e-05
chrU	6416311	6416811	FBgn0000155_roo	sense	0	0.1389	0	-0.06945	No	4.97267e-07
chrX	19252823	19253323	FBgn0000155_roo	antisense	0	0.1385	0	-0.06925	No	4.97267e-07
chr3R	20918686	20918692	FBgn0005384_3S18	antisense	0.6	0	0.2308	-0.0692	No	0.0168694
chr2R	2346491	2346496	FBgn0063897_Stalker4	sense	0.2446	0	0.0533	-0.069	42AB	0.0015438
chrU	6620780	6621280	FBgn0010103_aurora-element	antisense	0	0.9	0.381	-0.069	No	0.0269604
chr2L	1420464	1420964	FBgn0003055_P-element	antisense	0.1379	0	0	-0.06895	No	4.97267e-07
chr3R	4295399	4295899	FBgn0000638_FB	sense	0	0.1379	0	-0.06895	No	4.97267e-07
chr3L	8832619	8833119	FBgn0063917_McClintock	sense	0	0.1375	0	-0.06875	No	4.97267e-07
chr3L	6284695	6285195	FBgn0000006_412	sense	0	0.1373	0	-0.06865	No	4.97267e-07
chr3R	6369413	6369913	FBgn0063430_invader1	sense	0.1373	0	0	-0.06865	No	4.97267e-07
chrX	5038966	5038982	FBgn0001283_jockey	antisense	0	0.8594	0.3611	-0.0686	No	0.0262074
chr4	507981	507994	FBgn0042231_X-element	antisense	0.8529	0.0108	0.3636	-0.06825	No	0.0363681
chr2L	1155176	1155218	FBgn0043969_diver	antisense	0	0.1364	0	-0.0682	No	4.97267e-07
chr3R	17016349	17016849	FBgn0000005_297	antisense	0	0.1364	0	-0.0682	No	4.97267e-07
chr4	1251386	1251886	FBgn0069343_TAHRE	sense	0.1364	0	0	-0.0682	No	4.97267e-07
chr2L	13262647	13263147	FBgn0003122_pogo	antisense	0.1778	0	0.0208	-0.0681	No	4.93568e-05
chr3L	11455464	11455483	FBgn0000349_copia	sense	0	0.3125	0.0882	-0.06805	No	0.00490033
chr3L	22941813	22941815	FBgn0000006_412	antisense	0	0.8235	0.3438	-0.06795	No	0.0352452
chr3R	7636821	7637321	FBgn0000006_412	antisense	0	0.1356	0	-0.0678	No	4.97267e-07
chr3L	21721546	21721550	FBgn0003122_pogo	sense	1	0	0.4324	-0.0676	No	0.0279829
chrX	8239777	8239795	FBgn0001210_hobo	antisense	1	0	0.4324	-0.0676	No	0.0279829
chr2R	15163212	15163247	FBgn0003055_P-element	sense	0.1351	0	0	-0.06755	No	4.97267e-07
chr2L	13642788	13642896	FBgn0010302_Burdock	sense	0.34	0	0.1026	-0.0674	No	0.00677408
chrX	21610758	21611258	FBgn0003490_springer	antisense	0.0611	0.1163	0.0213	-0.0674	flam	4.93568e-05
chr3L	13681878	13681885	FBgn0063897_Stalker4	sense	0	1	0.4328	-0.0672	No	0.0384188
chr2L	5791266	5791766	FBgn0000638_FB	antisense	0	0.3258	0.0962	-0.0667	No	0.00323722
chr2L	10407558	10408058	FBgn0045970_Tabor	antisense	0	0.1333	0	-0.06665	No	1.45319e-06
chr3R	14624244	14624744	FBgn0001283_jockey	sense	0.1333	0	0	-0.06665	No	1.45319e-06
chrU	5701490	5701990	FBgn0063534_Doc2-element	antisense	0	0.1333	0	-0.06665	No	1.45319e-06
chr3L	5790375	5790476	FBgn0000349_copia	antisense	0	0.6129	0.24	-0.06645	No	0.0255437
chrU	9664243	9664743	FBgn0015945_GATE	antisense	0.0115	0.1429	0.0109	-0.0663	No	2.50455e-05
chr3R	25305778	25305823	FBgn0010302_Burdock	antisense	0	0.1324	0	-0.0662	No	1.45319e-06
chr2L	14490509	14490569	FBgn0003055_P-element	sense	0.1875	0	0.0278	-0.06595	No	0.000325175
chrX	20288742	20289242	FBgn0000155_roo	antisense	0	0.1319	0	-0.06595	No	1.45319e-06
chr2R	12042371	12042376	FBgn0044355_Quasimodo	sense	0.9828	0	0.4255	-0.0659	No	0.0383048
chr2L	19519842	19520342	FBgn0003055_P-element	sense	0.1316	0	0	-0.0658	No	1.45319e-06
chr2R	9877628	9877665	FBgn0010302_Burdock	sense	0	0.1316	0	-0.0658	No	1.45319e-06
chr3LHet	1676263	1676763	FBgn0040267_Transpac	antisense	0	0.1316	0	-0.0658	No	1.45319e-06
chr2R	14355674	14355944	FBgn0003007_opus	sense	0	0.131	0	-0.0655	No	1.45319e-06
chr3L	18929835	18930024	FBgn0000006_412	sense	0	0.131	0	-0.0655	No	1.45319e-06
chrX	11343840	11343871	FBgn0010302_Burdock	sense	0	0.131	0	-0.0655	No	1.45319e-06
chr2L	7754774	7754775	FBgn0000481_Doc	sense	0	0.746	0.3077	-0.0653	No	0.0327097
chr3R	13594645	13595145	FBgn0010302_Burdock	antisense	0	0.1304	0	-0.0652	No	1.45319e-06
chr3R	16244884	16244983	FBgn0014947_flea	sense	0	0.1304	0	-0.0652	No	1.45319e-06
chr3R	25598056	25598556	FBgn0003055_P-element	sense	0.1304	0	0	-0.0652	No	1.45319e-06
chrX	1417751	1418088	FBgn0001283_jockey	antisense	0.1304	0	0	-0.0652	No	1.45319e-06
chrX	14381000	14381244	FBgn0001210_hobo	antisense	0	0.1304	0	-0.0652	No	1.45319e-06
chr2R	1662001	1662501	FBgn0000006_412	antisense	0	0.1299	0	-0.06495	No	1.45319e-06
chr3R	23931308	23931340	FBgn0000006_412	antisense	0.8947	0	0.3824	-0.06495	No	0.0370538
chrX	14223222	14223230	FBgn0001283_jockey	antisense	0.9811	0	0.4259	-0.06465	No	0.0383048
chr2L	12484418	12484426	FBgn0003055_P-element	antisense	0.4821	0	0.1765	-0.06455	No	0.0168009
chr3R	8432431	8432449	FBgn0042682_Rt1b	antisense	1	1	0.9355	-0.0645	No	0
chr2RHet	224047	224547	FBgn0001100_G-element	sense	0.0659	0.1429	0.04	-0.0644	No	0.000685749
chr2R	12240869	12240942	FBgn0003007_opus	sense	0	0.1286	0	-0.0643	No	1.45319e-06
chr3R	10599185	10599685	FBgn0002697_mdg1	antisense	0	0.1286	0	-0.0643	No	1.45319e-06
chr2L	22236322	22236822	FBgn0000652_F-element	antisense	0	0.17	0.0208	-0.0642	No	0.000116625
chrX	2532484	2532984	FBgn0063432_gypsy5	antisense	0.1282	0	0	-0.0641	No	1.45319e-06
chr2L	5775612	5775620	FBgn0000155_roo	sense	0.9853	0	0.4286	-0.06405	No	0.0383692
chrX	1732801	1733301	FBgn0000155_roo	sense	0	0.1279	0	-0.06395	No	1.45319e-06
chr3R	21707064	21707091	FBgn0003055_P-element	sense	0.1277	0	0	-0.06385	No	1.45319e-06
chr3R	491906	492406	FBgn0000638_FB	sense	0	0.6154	0.2439	-0.0638	No	0.0261424
chr2L	9776053	9776251	FBgn0003122_pogo	sense	0.127	0	0	-0.0635	No	1.45319e-06
chrX	18259994	18260003	FBgn0001283_jockey	antisense	0.2373	0	0.0556	-0.06305	No	0.0015438
chrX	64477	64485	FBgn0005384_3S18	sense	0.6774	0	0.2759	-0.0628	No	0.0294631
chrX	5403327	5403356	FBgn0001283_jockey	sense	0.9487	0	0.4118	-0.06255	No	0.0380221
chr2L	14874781	14875281	FBgn0000006_412	sense	0.125	0	0	-0.0625	No	4.22251e-06
chr2L	15947493	15947655	FBgn0000481_Doc	antisense	0	0.125	0	-0.0625	No	4.22251e-06
chr2R	7940348	7940848	FBgn0000155_roo	antisense	0.125	0	0	-0.0625	No	4.22251e-06
chr3L	23257401	23257674	FBgn0003007_opus	antisense	0	0.125	0	-0.0625	No	4.22251e-06
chr3LHet	206877	206896	FBgn0003122_pogo	antisense	0.125	0	0	-0.0625	No	4.22251e-06
chr3R	10196246	10196746	FBgn0026065_Idefix	sense	0.125	0	0	-0.0625	No	4.22251e-06
chrX	2189662	2190162	FBgn0003055_P-element	sense	1	0	0.4375	-0.0625	No	0.0518195
chr2L	14139285	14139290	FBgn0001210_hobo	antisense	0.4474	0	0.1613	-0.0624	No	0.0146116
chrX	18428609	18428622	FBgn0003055_P-element	sense	0.9667	0	0.4211	-0.06225	No	0.0382254
chr3L	665449	665461	FBgn0000155_roo	antisense	0	0.9815	0.4286	-0.06215	No	0.0517018
chr3L	8734378	8734878	FBgn0000199_blood	sense	0.1237	0	0	-0.06185	No	4.22251e-06
chr4	690207	690707	FBgn0014967_hopper	antisense	0	0.1233	0	-0.06165	No	4.22251e-06
chr3R	3711965	3711975	FBgn0001283_jockey	sense	0	0.2	0.0385	-0.0615	No	0.00138803
chr3L	23101827	23102327	FBgn0063427_invader4	antisense	0	0.1224	0	-0.0612	No	4.22251e-06
chr2R	1951885	1951902	FBgn0002697_mdg1	sense	0.9556	0	0.4167	-0.0611	No	0.0381312
chr2R	5696285	5696785	FBgn0042682_Rt1b	antisense	0.122	0	0	-0.061	No	4.22251e-06
chr3L	9793608	9793641	FBgn0000005_297	sense	0.9787	0	0.4286	-0.06075	No	0.0517018
chr4	1288232	1288732	FBgn0004904_TART-C	antisense	0	0.1891	0.0338	-0.06075	cluster3	0.00101053
chrX	6408304	6408804	FBgn0000638_FB	sense	0	0.2642	0.0714	-0.0607	No	0.00494023
chr2L	20099900	20099912	FBgn0000652_F-element	antisense	0.4848	0	0.1818	-0.0606	No	0.0257249
chr2R	6246999	6247068	FBgn0001249_I-element	antisense	0	0.1212	0	-0.0606	No	4.22251e-06
chr3R	1875052	1875101	FBgn0000155_roo	antisense	0.1846	0	0.0317	-0.0606	No	0.000699632
chrX	21815935	21816435	FBgn0000004_17.6	antisense	0	0.1212	0	-0.0606	cluster9	4.22251e-06
chr2R	6648040	6648045	FBgn0042682_Rt1b	antisense	0.963	0	0.4211	-0.0604	No	0.0515144
chr2L	17269183	17269261	FBgn0003490_springer	sense	0	0.1207	0	-0.06035	No	4.22251e-06
chr2L	20891050	20891296	FBgn0000481_Doc	sense	0	0.1207	0	-0.06035	No	4.22251e-06
chr2R	2644649	2645149	FBgn0003055_P-element	sense	0.1207	0	0	-0.06035	No	4.22251e-06
chr3L	23460250	23460750	FBgn0041728_Rt1a	antisense	0	0.1207	0	-0.06035	cluster32	4.22251e-06
chr2L	15519461	15519554	FBgn0003122_pogo	antisense	0.1667	0	0.0233	-0.06005	No	0.000454144
chr3R	22251035	22251069	FBgn0001283_jockey	antisense	0	0.6825	0.2812	-0.06005	No	0.0414264
chr2L	6949939	6950439	FBgn0000199_blood	sense	0	0.12	0	-0.06	No	4.22251e-06
chr2R	13705531	13706031	FBgn0000155_roo	sense	0	0.12	0	-0.06	No	4.22251e-06
chr3L	23542071	23542571	FBgn0000006_412	antisense	0.1493	0	0.0147	-0.05995	No	0.000143487
chr2L	17865188	17865202	FBgn0001249_I-element	antisense	0.1698	0	0.025	-0.0599	No	0.000454144
chr3R	14022758	14023258	FBgn0042682_Rt1b	sense	0	0.1194	0	-0.0597	No	4.22251e-06
chr2L	7693296	7693303	FBgn0000155_roo	sense	0	0.9889	0.4348	-0.05965	No	0.0517694
chr3LHet	1131996	1132496	FBgn0000481_Doc	sense	0	0.119	0	-0.0595	No	4.22251e-06
chr3R	16821572	16821851	FBgn0000155_roo	antisense	0	0.119	0	-0.0595	No	4.22251e-06
chr3L	22737207	22737766	FBgn0000638_FB	antisense	0.2222	0.0427	0.0732	-0.05925	No	0.00978685
chr2L	7448607	7448666	FBgn0003490_springer	sense	0	0.1184	0	-0.0592	No	4.22251e-06
chrX	16839866	16840182	FBgn0010302_Burdock	antisense	0	0.1184	0	-0.0592	No	4.22251e-06
chr4	1283004	1283504	FBgn0004904_TART-B	antisense	0	0.1179	0	-0.05895	cluster3	4.22251e-06
chr2R	6883821	6884054	FBgn0001210_hobo	sense	0	0.1176	0	-0.0588	No	4.22251e-06
chr2R	7502589	7502593	FBgn0003055_P-element	antisense	1	0	0.4412	-0.0588	No	0.0518195
chr2R	16414769	16415269	FBgn0000652_F-element	sense	0	0.1176	0	-0.0588	No	4.22251e-06
chr2R	17760758	17761258	FBgn0062343_Dm88	sense	0	0.1176	0	-0.0588	No	4.22251e-06
chr2RHet	1859358	1859858	FBgn0042231_X-element	antisense	0	0.1176	0	-0.0588	cluster36	4.22251e-06
chrU	1571912	1572412	FBgn0063431_gypsy6	antisense	0	0.1176	0	-0.0588	No	4.22251e-06
chr2L	12899700	12899882	FBgn0001210_hobo	antisense	0	0.1169	0	-0.05845	No	4.22251e-06
chr2L	19838589	19839089	FBgn0000155_roo	sense	0	0.1169	0	-0.05845	No	4.22251e-06
chr3LHet	1439420	1439420	FBgn0000652_F-element	antisense	0.9737	0.0182	0.4375	-0.05845	cluster12	0.0686356
chr2R	2674470	2674693	FBgn0001210_hobo	sense	0	0.1159	0	-0.05795	No	4.22251e-06
chr3LHet	514645	515145	FBgn0000155_roo	antisense	0.1154	0	0	-0.0577	cluster26	4.22251e-06
chrU	3335428	3335928	FBgn0005384_3S18	sense	0	0.1154	0	-0.0577	No	4.22251e-06
chr3R	22242629	22242636	FBgn0003007_opus	antisense	0	0.4227	0.1538	-0.05755	No	0.0308662
chr2R	8382800	8382878	FBgn0010302_Burdock	sense	0	0.1148	0	-0.0574	No	1.22001e-05
chrX	21816132	21816632	FBgn0043055_Ivk	antisense	0.1143	0	0	-0.05715	cluster9	1.22001e-05
chr3L	4414658	4414734	FBgn0003490_springer	sense	0	0.1139	0	-0.05695	No	1.22001e-05
chr3R	7029306	7029321	FBgn0003055_P-element	sense	0.6279	0	0.2571	-0.05685	No	0.0381357
chr2L	9445990	9446490	FBgn0000155_roo	sense	0	0.1132	0	-0.0566	No	1.22001e-05
chr2R	8366603	8367103	FBgn0000638_FB	sense	0	0.1132	0	-0.0566	No	1.22001e-05
chr2RHet	2981672	2982172	FBgn0000349_copia	sense	0	0.1132	0	-0.0566	No	1.22001e-05
chr3L	23696776	23697276	FBgn0063429_invader2	antisense	0.1132	0	0	-0.0566	No	1.22001e-05
chrX	6623064	6623564	FBgn0044355_Quasimodo	sense	0	0.2696	0.0784	-0.0564	No	0.0110158
chr2L	5515466	5515479	FBgn0001210_hobo	sense	0.9697	0	0.4286	-0.05625	No	0.0684807
chr2L	16206839	16206845	FBgn0000155_roo	sense	0	0.9697	0.4286	-0.05625	No	0.0684807
chr2R	17406440	17406940	FBgn0003490_springer	antisense	0	0.1125	0	-0.05625	No	1.22001e-05
chr2R	799020	799520	FBgn0063429_invader2	sense	0	0.1124	0	-0.0562	No	1.22001e-05
chr2L	22399834	22400194	FBgn0005673_1360	antisense	0.5556	0	0.2222	-0.0556	cluster23	0.0327901
chr3L	16162062	16162072	FBgn0000155_roo	sense	0	1	0.4444	-0.0556	No	0.0686833
chr3LHet	1841704	1842204	FBgn0063430_invader1	antisense	0.1538	0	0.0213	-0.0556	No	0.00061645
chr3R	23966076	23966089	FBgn0040267_Transpac	sense	0	1	0.4444	-0.0556	No	0.0686833
chrX	6936920	6936948	FBgn0063455_Stalker2	sense	1	0	0.4444	-0.0556	No	0.0686833
chrX	17877147	17877149	FBgn0001283_jockey	sense	1	0	0.4444	-0.0556	No	0.0686833
chr2L	587837	588337	FBgn0003055_P-element	sense	0.1111	0	0	-0.05555	No	1.22001e-05
chr2L	10143946	10144446	FBgn0000652_F-element	antisense	0	0.1111	0	-0.05555	No	1.22001e-05
chr2R	442317	442817	FBgn0000155_roo	sense	0	0.1111	0	-0.05555	No	1.22001e-05
chr2R	13421643	13422143	FBgn0000006_412	sense	0	0.1111	0	-0.05555	No	1.22001e-05
chr2R	13814017	13814035	FBgn0000652_F-element	antisense	0	0.9891	0.439	-0.05555	No	0.0686356
chr2RHet	1859017	1859517	FBgn0063504_G5	sense	0	0.1111	0	-0.05555	cluster36	1.22001e-05
chr3L	11001986	11002046	FBgn0003055_P-element	sense	0.1111	0	0	-0.05555	No	1.22001e-05
chr3R	14380422	14380922	FBgn0001210_hobo	sense	0	0.1111	0	-0.05555	No	1.22001e-05
chrU	3567284	3567784	FBgn0001167_gypsy	sense	0	0.1111	0	-0.05555	No	1.22001e-05
chr3RHet	1291516	1292016	FBgn0000652_F-element	antisense	0.4211	0	0.1556	-0.05495	No	0.0308662
chr3LHet	2007575	2007579	FBgn0000155_roo	sense	0	0.6316	0.2609	-0.0549	No	0.0531664
chr3L	9577552	9577562	FBgn0002698_mdg3	antisense	0	0.4096	0.15	-0.0548	No	0.0295788
chrX	14880110	14880610	FBgn0000155_roo	antisense	0	0.1094	0	-0.0547	No	1.22001e-05
chr3R	15871388	15871888	FBgn0000155_roo	sense	0	0.1091	0	-0.05455	No	1.22001e-05
chr4	759004	759504	FBgn0003007_opus	antisense	0	0.4077	0.1493	-0.05455	No	0.0295788
chrU	5640316	5640352	FBgn0003055_P-element	antisense	0.9091	0	0.4	-0.05455	No	0.0675373
chr3L	23878667	23878854	FBgn0000652_F-element	sense	0.2424	0	0.0667	-0.0545	No	0.00745734
chr2RHet	3053224	3053275	FBgn0000652_F-element	sense	0	0.1923	0.0417	-0.05445	No	0.00274617
chr3L	3149073	3149169	FBgn0003055_P-element	antisense	0.1087	0	0	-0.05435	No	1.22001e-05
chr2RHet	3277196	3277500	FBgn0000006_412	sense	0.2708	0	0.0811	-0.0543	No	0.0110158
chr3R	23831523	23832023	FBgn0001283_jockey	sense	0.1081	0	0	-0.05405	No	1.22001e-05
chrX	9035340	9035840	FBgn0003007_opus	sense	0	0.1081	0	-0.05405	No	1.22001e-05
chr3L	9316263	9316763	FBgn0001210_hobo	antisense	0	0.1078	0	-0.0539	No	1.22001e-05
chr3LHet	183391	183891	FBgn0042231_X-element	sense	0	0.1818	0.037	-0.0539	cluster24	0.00205908
chr3R	13137847	13137850	FBgn0000652_F-element	antisense	0.9744	0	0.4333	-0.0539	No	0.0892911
chr3R	6902011	6902190	FBgn0001210_hobo	sense	0	0.1077	0	-0.05385	No	1.22001e-05
chr3R	14632900	14633400	FBgn0003007_opus	sense	0	0.1077	0	-0.05385	No	1.22001e-05
chrX	12755468	12755470	FBgn0000155_roo	antisense	0	1	0.4464	-0.0536	No	0.0686833
chrX	21317979	21317986	FBgn0004082_Tirant	antisense	0.9737	0.0159	0.4412	-0.0536	No	0.0686356
chr3LHet	627219	627585	FBgn0003007_opus	sense	0	0.1071	0	-0.05355	cluster26	1.22001e-05
chr3LHet	1592554	1592558	FBgn0001283_jockey	antisense	0	0.5357	0.2143	-0.05355	No	0.0448149
chr3R	20267786	20268286	FBgn0001283_jockey	sense	0	0.1071	0	-0.05355	No	1.22001e-05
chr4	107571	107627	FBgn0003122_pogo	antisense	0.6364	0	0.2647	-0.0535	No	0.0539782
chr3L	7210757	7210758	FBgn0000481_Doc	antisense	0	0.5682	0.2308	-0.0533	No	0.0478079
chr3L	22958162	22958210	FBgn0003122_pogo	sense	0.6944	0	0.2941	-0.0531	No	0.077549
chr2L	4609775	4610275	FBgn0063428_invader3	sense	0.1061	0	0	-0.05305	No	1.22001e-05
chr3R	13357587	13358087	FBgn0000155_roo	sense	0	0.1061	0	-0.05305	No	1.22001e-05
chr2L	2753073	2753123	FBgn0003055_P-element	sense	0.1053	0	0	-0.05265	No	1.22001e-05
chr2R	740260	740760	FBgn0000481_Doc	antisense	0	0.1053	0	-0.05265	No	1.22001e-05
chr2R	2347514	2348014	FBgn0063435_gypsy2	antisense	0.1053	0	0	-0.05265	42AB	1.22001e-05
chr3R	18699279	18699454	FBgn0001210_hobo	antisense	0	0.1053	0	-0.05265	No	1.22001e-05
chr3R	20854678	20855178	FBgn0000652_F-element	sense	0.1053	0	0	-0.05265	No	1.22001e-05
chr3RHet	292664	293164	FBgn0001249_I-element	sense	0	0.1053	0	-0.05265	No	1.22001e-05
chrX	3207116	3207236	FBgn0001249_I-element	antisense	0	0.1053	0	-0.05265	No	1.22001e-05
chrX	12517381	12517683	FBgn0010302_Burdock	sense	0	0.1053	0	-0.05265	No	1.22001e-05
chr2R	6319590	6319599	FBgn0000006_412	antisense	1	0	0.4474	-0.0526	No	0.0686833
chr3R	4214676	4214687	FBgn0003055_P-element	antisense	1	0	0.4474	-0.0526	No	0.0686833
chrX	10430203	10430214	FBgn0000652_F-element	sense	0	0.9286	0.4118	-0.0525	No	0.067932
chr3L	7074145	7074153	FBgn0000155_roo	sense	0	0.3429	0.119	-0.05245	No	0.0327302
chr2L	3467277	3467777	FBgn0000349_copia	antisense	0.1045	0	0	-0.05225	No	3.50527e-05
chr3L	18774190	18774690	FBgn0000155_roo	sense	0.1045	0	0	-0.05225	No	3.50527e-05
chr3R	13594847	13595347	FBgn0010302_Burdock	sense	0	0.1045	0	-0.05225	No	3.50527e-05
chr3L	11673648	11674092	FBgn0010302_Burdock	sense	0	0.1042	0	-0.0521	No	3.50527e-05
chr2L	6092514	6093014	FBgn0001283_jockey	sense	0	0.1034	0	-0.0517	No	3.50527e-05
chr3R	21456435	21456493	FBgn0001249_I-element	sense	0	0.1034	0	-0.0517	No	3.50527e-05
chrX	21680661	21681161	FBgn0000652_F-element	antisense	0	0.1034	0	-0.0517	flam	3.50527e-05
chr2R	15063040	15063540	FBgn0000155_roo	antisense	0	0.1029	0	-0.05145	No	3.50527e-05
chr2L	14765226	14765345	FBgn0000155_roo	sense	0.1471	0	0.0222	-0.05135	No	0.00061645
chrU	2149988	2150488	FBgn0000155_roo	antisense	0	0.1026	0	-0.0513	No	3.50527e-05
chr2R	3634329	3634331	FBgn0000006_412	sense	0.9706	0.0156	0.4419	-0.0512	No	0.0686356
chr3L	5830566	5830832	FBgn0003007_opus	sense	0	0.102	0	-0.051	No	3.50527e-05
chr2R	17850040	17850064	FBgn0001210_hobo	antisense	0.8077	0	0.3529	-0.05095	No	0.084871
chr2L	13422115	13422119	FBgn0000155_roo	sense	0.18	0	0.0392	-0.0508	No	0.00530271
chr2R	12432739	12433239	FBgn0063534_Doc2-element	antisense	0	0.1014	0	-0.0507	No	3.50527e-05
chr3L	10253970	10254470	FBgn0000006_412	antisense	0	0.1013	0	-0.05065	No	3.50527e-05
chr3R	19713671	19714171	FBgn0069343_TAHRE	antisense	0	0.1011	0	-0.05055	No	3.50527e-05
chrX	21802395	21802895	FBgn0000652_F-element	sense	0.0949	0.1232	0.0586	-0.05045	cluster9	0.0112097
chr2L	13763529	13763536	FBgn0005773_Bari1	antisense	0.9643	0	0.4318	-0.05035	No	0.0891835
chr2L	1931862	1931873	FBgn0000155_roo	antisense	0.9697	0.0133	0.4412	-0.0503	No	0.0893766
chr2L	16663771	16663901	FBgn0003122_pogo	sense	0.1	0	0	-0.05	No	3.50527e-05
chr2R	17892306	17892806	FBgn0014947_flea	antisense	0.1	0	0	-0.05	No	3.50527e-05
chr2R	19495527	19496027	FBgn0000004_17.6	antisense	0.1	0	0	-0.05	No	3.50527e-05
chr3L	10356950	10357041	FBgn0003055_P-element	sense	0.1	0	0	-0.05	No	3.50527e-05
chr3L	13202077	13202577	FBgn0010302_Burdock	antisense	0	0.1	0	-0.05	No	3.50527e-05
chr3L	15699554	15700054	FBgn0000349_copia	sense	0	0.1	0	-0.05	No	3.50527e-05
chr3L	17651494	17651994	FBgn0003122_pogo	sense	0.5	0	0.2	-0.05	No	0.0578498
chr3L	23695634	23696134	FBgn0063505_G4	antisense	0.1	0	0	-0.05	No	3.50527e-05
chr3L	23905675	23906175	FBgn0063897_Stalker4	sense	0	0.1	0	-0.05	No	3.50527e-05
chr3L	24096970	24097470	FBgn0000652_F-element	sense	0	0.1	0	-0.05	cluster25	3.50527e-05
chr3LHet	1738649	1738654	FBgn0040267_Transpac	sense	0.1	0	0	-0.05	No	3.50527e-05
chr3R	16331655	16332092	FBgn0001210_hobo	sense	0	0.1	0	-0.05	No	3.50527e-05
chr3RHet	649620	650120	FBgn0000481_Doc	sense	0	0.1	0	-0.05	cluster50	3.50527e-05
chrU	227744	228244	FBgn0063433_gypsy4	antisense	0.1	0	0	-0.05	No	3.50527e-05
chrU	305883	306383	FBgn0063533_Doc3-element	antisense	0.1	0	0	-0.05	No	3.50527e-05
chrU	963635	964135	FBgn0004904_TART-A	sense	0	0.1	0	-0.05	cluster115	3.50527e-05
chrU	1651979	1652479	FBgn0000481_Doc	sense	0	0.1	0	-0.05	No	3.50527e-05
chrU	4470688	4471188	FBgn0004904_TART-B	antisense	0.1	0	0	-0.05	No	3.50527e-05
chrU	6912732	6913232	FBgn0000652_F-element	sense	0	0.1	0	-0.05	No	3.50527e-05
chrU	8438018	8438518	FBgn0000652_F-element	sense	0	0.1	0	-0.05	No	3.50527e-05
chrX	2639229	2639729	FBgn0000638_FB	sense	1	0	0.45	-0.05	No	0.089482
chrX	3011702	3012202	FBgn0063447_accord	antisense	0.1	0	0	-0.05	No	3.50527e-05
chrX	4810856	4811356	FBgn0000155_roo	antisense	0.1	0	0	-0.05	No	3.50527e-05
chrX	12054437	12054937	FBgn0042682_Rt1b	antisense	0.1	0	0	-0.05	No	3.50527e-05
chrX	17002617	17003117	FBgn0000638_FB	sense	0	1	0.45	-0.05	No	0.089482
chr3L	4615593	4615595	FBgn0000481_Doc	sense	0	0.8644	0.3824	-0.0498	No	0.0868815
chrU	3344512	3345012	FBgn0000155_roo	sense	0	0.129	0.0149	-0.0496	No	0.000802662
chr2R	8416530	8416536	FBgn0003055_P-element	sense	0.1887	0	0.0455	-0.04885	No	0.00663298
chrU	2831208	2831708	FBgn0003519_Stalker	antisense	0	0.1064	0.0048	-0.0484	No	0.000154211
chrU	2831208	2831708	FBgn0063897_Stalker4	antisense	0	0.1064	0.0048	-0.0484	No	0.000154211
chr3R	21849012	21849072	FBgn0001283_jockey	sense	0.25	0	0.0769	-0.0481	No	0.0163673
chrX	21126178	21126678	FBgn0014947_flea	sense	0.25	0	0.0769	-0.0481	No	0.0163673
chr2R	17615001	17615101	FBgn0000155_roo	antisense	1	0	0.4524	-0.0476	No	0.089482
chr2RHet	100088	100126	FBgn0001167_gypsy	sense	0.8571	0	0.381	-0.04755	No	0.0868815
chr3L	10030739	10030747	FBgn0000349_copia	sense	0	0.4795	0.1923	-0.04745	No	0.055136
chrU	983923	984423	FBgn0000004_17.6	antisense	0.125	0.3333	0.1818	-0.04735	cluster17	0.0522949
chr3L	22628830	22629330	FBgn0014967_hopper	sense	0	0.5385	0.2222	-0.04705	No	0.0628982
chr3L	7905373	7905466	FBgn0042231_X-element	sense	0	0.6119	0.26	-0.04595	No	0.0945349
chrU	97521	98021	FBgn0063434_gypsy3	antisense	0.119	0	0.0139	-0.0456	cluster76	0.00184272
chr2R	10418416	10418424	FBgn0005673_1360	sense	1	0	0.4545	-0.0455	No	0.114623
chr3L	5280054	5280075	FBgn0000005_297	sense	1	0	0.4545	-0.0455	No	0.114623
chr3L	9180312	9180320	FBgn0000155_roo	sense	1	0	0.4545	-0.0455	No	0.114623
chrX	17906258	17906407	FBgn0003007_opus	sense	0.6364	0	0.2727	-0.0455	No	0.0976259
chr2L	12593518	12593527	FBgn0002698_mdg3	antisense	0.5192	0	0.2143	-0.0453	No	0.0833294
chr3R	19121193	19121693	FBgn0003055_P-element	antisense	0.2281	0	0.069	-0.04505	No	0.0241799
chr2L	8158956	8158970	FBgn0003007_opus	sense	0	0.9894	0.45	-0.0447	No	0.114591
chr3LHet	1037986	1038486	FBgn0000004_17.6	antisense	0.1389	0	0.025	-0.04445	cluster57	0.00442114
chr2L	222167	222177	FBgn0003055_P-element	antisense	0.825	0	0.3684	-0.0441	No	0.140276
chr3LHet	1821342	1821357	FBgn0000652_F-element	sense	0	0.175	0.0435	-0.044	No	0.0121464
chrX	10976233	10976240	FBgn0001210_hobo	sense	0	0.5443	0.2286	-0.04355	No	0.114981
chr3R	27766019	27766031	FBgn0000155_roo	sense	0.6056	0	0.2593	-0.0435	No	0.0945349
chr3LHet	867288	867788	FBgn0003519_Stalker	sense	0.2131	0.36	0.2432	-0.04335	cluster20	0.119069
chr3LHet	867288	867788	FBgn0063897_Stalker4	sense	0.2131	0.36	0.2432	-0.04335	cluster20	0.119069
chrU	1400033	1400110	FBgn0000005_297	antisense	0.5	0	0.2069	-0.0431	No	0.0804132
chr3R	26236669	26236686	FBgn0001249_I-element	sense	0	1	0.4571	-0.0429	No	0.114623
chrU	1083680	1083683	FBgn0003122_pogo	antisense	0.2857	0	0.1	-0.04285	No	0.0390923
chrU	6834777	6835277	FBgn0022937_Circe	sense	0.1176	0.0066	0.0194	-0.0427	No	0.00637657
chr3L	617568	617571	FBgn0000155_roo	antisense	0	0.9652	0.44	-0.0426	No	0.114457
chr3L	8069909	8070409	FBgn0003055_P-element	sense	0.9	0	0.4074	-0.0426	No	0.11324
chr2R	13622386	13622886	FBgn0003519_Stalker	sense	0	0.1779	0.0465	-0.04245	No	0.0121464
chr3R	15551045	15551047	FBgn0001283_jockey	antisense	0.5385	0.8182	0.6364	-0.04195	No	0.0997249
chr2L	14192313	14192318	FBgn0005384_3S18	sense	0.1091	0	0.0127	-0.04185	No	0.00413561
chr3L	17002268	17002274	FBgn0010302_Burdock	sense	0.9836	0	0.45	-0.0418	No	0.144348
chr2L	20948075	20948090	FBgn0000155_roo	sense	0.1194	0	0.0182	-0.0415	No	0.00637657
chr2L	16177855	16178006	FBgn0003122_pogo	antisense	0.1304	0	0.0238	-0.0414	No	0.00898117
chrU	8981947	8982447	FBgn0022937_Circe	antisense	0.1591	0.2571	0.1667	-0.0414	No	0.0670332
chr3L	11582316	11582365	FBgn0004905_S-element	antisense	0.8824	0	0.4	-0.0412	No	0.142567
chrU	3503378	3503878	FBgn0000349_copia	sense	0.2	0	0.0588	-0.0412	No	0.0320465
chrX	21860946	21861446	FBgn0063369_transib4	antisense	0.125	0	0.0213	-0.0412	No	0.00637657
chr3R	254629	254694	FBgn0003055_P-element	sense	0.175	0	0.0465	-0.041	No	0.0121464
chr3L	8014088	8014588	FBgn0002949_NOF	antisense	0	0.1545	0.0367	-0.04055	No	0.0149824
chr2L	20244085	20244192	FBgn0002697_mdg1	antisense	0.1429	0	0.0312	-0.04025	No	0.0118728
chrX	12779	13279	FBgn0069343_TAHRE	sense	0.2697	0	0.0946	-0.04025	cluster22	0.0554427
chr3R	3183053	3183054	FBgn0002697_mdg1	sense	1	0.9512	0.9355	-0.0401	No	0.0017299
chr2R	13622152	13622157	FBgn0063897_Stalker4	sense	0	0.1617	0.0417	-0.03915	No	0.0182508
chr3R	4197184	4197196	FBgn0003122_pogo	sense	0.7447	0	0.3333	-0.03905	No	0.170705
chr3L	17152743	17152749	FBgn0000006_412	sense	0.9778	0	0.45	-0.0389	No	0.144348
chrU	2651504	2651510	FBgnnnnnnnn_HMS-Beagle2	sense	0.9524	0	0.4375	-0.0387	No	0.178748
chr2L	22489588	22489666	FBgn0000481_Doc	antisense	1	0	0.4615	-0.0385	cluster31	0.14441
chr2R	17298362	17298497	FBgn0000652_F-element	sense	1	0	0.4615	-0.0385	No	0.14441
chr3R	4326988	4326993	FBgn0043969_diver	antisense	1	0	0.4615	-0.0385	No	0.14441
chrU	7445971	7446471	FBgn0001100_G-element	sense	0.1071	0.3333	0.1818	-0.0384	No	0.0982038
chr2R	3945715	3945899	FBgn0014947_flea	sense	0.1373	0	0.0303	-0.03835	No	0.0118728
chr2RHet	2322700	2323037	FBgn0003122_pogo	antisense	0.1667	0	0.0455	-0.03785	No	0.0216282
chr3RHet	1181742	1182242	FBgn0063447_accord	sense	0.0526	0.1	0.0385	-0.0378	No	0.0323943
chr2L	6411355	6411358	FBgn0003055_P-element	antisense	1	0.0128	0.4688	-0.0376	No	0.17898
chr3R	9512545	9512554	FBgn0002698_mdg3	sense	0.9833	0	0.4545	-0.03715	No	0.178973
chrX	9394179	9394202	FBgn0003055_P-element	antisense	0.1429	0	0.0345	-0.03695	No	0.0274171
chr3R	25916961	25916973	FBgn0001210_hobo	sense	1	0	0.4634	-0.0366	No	0.179002
chrX	17002101	17002601	FBgn0000638_FB	antisense	0	1	0.4634	-0.0366	No	0.179002
chr3L	13893947	13893954	FBgn0001283_jockey	sense	0.1429	0	0.0351	-0.03635	No	0.0274171
chr2R	1289742	1290242	FBgn0063440_baggins	sense	0.1633	0	0.0455	-0.03615	No	0.0373707
chr3L	2011546	2011553	FBgn0000199_blood	sense	0.9778	0	0.4531	-0.0358	No	0.178973
chr3L	24023043	24023057	FBgn0003055_P-element	antisense	1	0	0.4651	-0.0349	cluster40	0.179002
chrX	9783853	9783865	FBgn0001283_jockey	sense	0	0.9775	0.4545	-0.03425	No	0.178973
chr2L	13547968	13548468	FBgn0003055_P-element	antisense	0.125	0	0.0286	-0.0339	No	0.0412542
chr2L	18212033	18212035	FBgn0001283_jockey	antisense	0.1628	0	0.0476	-0.0338	No	0.0691265
chr2R	14505994	14505998	FBgn0001283_jockey	antisense	0.9706	0	0.4516	-0.0337	No	0.178922
chrX	3293351	3293484	FBgn0000652_F-element	antisense	0	0.6667	0.3	-0.03335	No	0.165172
chr3L	13286909	13286947	FBgn0002698_mdg3	sense	1	0	0.4667	-0.0333	No	0.179002
chr3R	10742566	10742597	FBgn0001283_jockey	sense	0.963	0	0.4483	-0.0332	No	0.218303
chr2L	17021611	17022111	FBgn0003122_pogo	antisense	0.125	0	0.0294	-0.0331	No	0.0412542
chr2L	20287509	20287519	FBgn0001283_jockey	antisense	0.5517	0.0135	0.25	-0.0326	No	0.15415
chr3L	4223694	4223695	FBgn0003007_opus	antisense	0.9474	0	0.4412	-0.0325	No	0.178748
chr2R	9955902	9955926	FBgn0001249_I-element	sense	0.9615	0	0.4483	-0.03245	No	0.218303
chrU	3306096	3306188	FBgn0000652_F-element	antisense	0.3	0	0.1176	-0.0324	No	0.136817
chr3R	9369599	9369639	FBgn0005673_1360	sense	0.4857	0	0.2105	-0.03235	No	0.142062
chrU	5697864	5697869	FBgn0000199_blood	sense	0.1159	0	0.0259	-0.03205	No	0.0177209
chr3L	11469983	11469984	FBgn0000006_412	antisense	1	0	0.4681	-0.0319	No	0.218377
chr3R	20405452	20405454	FBgn0000155_roo	antisense	1	0	0.4681	-0.0319	No	0.218377
chr3L	23081717	23081720	FBgn0003122_pogo	sense	0.7105	0	0.3235	-0.03175	No	0.208909
chr2R	994804	994824	FBgn0001207_HMS-Beagle	antisense	0	0.1099	0.0233	-0.03165	No	0.0338494
chrU	3038412	3038912	FBgn0000155_roo	sense	0.1429	0	0.04	-0.03145	No	0.0556434
chrU	9578779	9579279	FBgn0003908_R1A1-element	sense	0.0786	0.1059	0.061	-0.03125	No	0.0815596
chrX	6215829	6215831	FBgn0003055_P-element	antisense	1	0	0.4688	-0.0312	No	0.218377
chr3L	20327377	20327877	FBgn0000004_17.6	antisense	0	0.1176	0.0278	-0.031	No	0.0412542
chr2L	6464896	6464915	FBgn0000005_297	sense	0	0.9844	0.4615	-0.0307	No	0.218386
chr3L	18738972	18738991	FBgn0003055_P-element	antisense	0.1915	0	0.0652	-0.03055	No	0.0873805
chr3L	19959285	19959293	FBgn0042231_X-element	antisense	0	0.9841	0.4615	-0.03055	No	0.218386
chr3R	17659863	17660363	FBgn0000004_17.6	antisense	0	0.4356	0.1875	-0.0303	No	0.17434
chr3R	23318623	23318623	FBgn0005384_3S18	sense	0.3462	0	0.1429	-0.0302	No	0.15264
chr3RHet	2171757	2172257	FBgn0044355_Quasimodo	antisense	0.125	0	0.0323	-0.0302	No	0.0412542
chr3R	380075	380082	FBgn0005773_Bari1	antisense	0	0.7872	0.3636	-0.03	No	0.213721
chr3L	12821291	12821298	FBgn0003122_pogo	sense	0.9688	1	0.9545	-0.0299	No	0.00350429
chr2L	12551824	12551888	FBgn0003007_opus	sense	0.5294	0	0.2353	-0.0294	No	0.189856
chr3R	24260799	24261299	FBgn0002697_mdg1	antisense	0	1	0.4706	-0.0294	No	0.218377
chr3R	20639633	20639967	FBgn0003055_P-element	sense	0.1	0	0.0208	-0.0292	No	0.0264468
chrX	10214065	10214565	FBgn0000638_FB	antisense	0	0.9808	0.4615	-0.0289	No	0.218386
chr3RHet	308076	308244	FBgn0045970_Tabor	antisense	0	0.3333	0.1379	-0.02875	No	0.197169
chr2RHet	2271303	2271803	FBgn0067385_gypsy12	antisense	0.2619	0.1897	0.1972	-0.0286	No	0.176327
chr2R	2370213	2370224	FBgn0063436_gtwin	antisense	0.8667	0	0.4048	-0.02855	42AB	0.216768
chrX	9356241	9356248	FBgn0005384_3S18	sense	0	0.9457	0.4444	-0.02845	No	0.218227
chr3L	16915318	16915393	FBgn0003007_opus	sense	0	0.9798	0.4615	-0.0284	No	0.218386
chr2L	2322966	2322976	FBgn0000155_roo	sense	0.9808	0.0116	0.4681	-0.0281	No	0.262347
chrU	615107	615167	FBgn0040267_Transpac	antisense	0.6364	0	0.2903	-0.0279	No	0.203025
chrX	189875	190375	FBgn0000155_roo	antisense	0.5	0	0.2222	-0.0278	No	0.185238
chr3R	24959923	24959940	FBgn0003122_pogo	antisense	0.1385	0	0.0417	-0.02755	No	0.0556434
chrX	11115671	11115771	FBgn0003122_pogo	sense	0.9535	0.4762	0.6875	-0.02735	No	0.238716
chr2L	12491899	12491915	FBgn0003055_P-element	sense	0.5873	0	0.2667	-0.02695	No	0.197703
chr3RHet	576703	576711	FBgn0000006_412	antisense	0	0.1163	0.0312	-0.02695	cluster53	0.0412542
chrX	3695740	3696240	FBgn0063455_Stalker2	antisense	0	0.5532	0.25	-0.0266	No	0.2399
chr2L	7537052	7537062	FBgn0043969_diver	sense	0	1	0.4737	-0.0263	No	0.262311
chr3R	27757143	27757147	FBgn0003122_pogo	sense	0.6522	0	0.3	-0.0261	No	0.250012
chr2L	18932391	18932428	FBgn0000155_roo	sense	0.7963	0	0.3721	-0.02605	No	0.214194
chr3L	24300754	24301254	FBgn0063917_McClintock	sense	0.1389	0	0.0435	-0.02595	No	0.100967
chrX	10872038	10872052	FBgn0010302_Burdock	antisense	0	0.6232	0.2857	-0.0259	No	0.247386
chr2R	12274014	12274114	FBgn0003055_P-element	sense	0.875	0	0.4118	-0.0257	No	0.217035
chr3R	16727455	16727459	FBgn0043055_Ivk	sense	1	0.9875	0.9688	-0.02495	No	0.000563944
chr2R	21027853	21027989	FBgn0002697_mdg1	sense	0	0.907	0.4286	-0.0249	No	0.261879
chr3L	10022316	10022397	FBgn0002697_mdg1	sense	0	0.3276	0.1389	-0.0249	No	0.197169
chr3LHet	905004	905022	FBgn0063455_Stalker2	antisense	0.2903	0	0.1207	-0.02445	No	0.184127
chr3L	14320160	14320660	FBgn0005673_1360	antisense	0.1	0	0.0256	-0.0244	No	0.0623425
[truncated: 610 more rows]

## Sheet: F2
Chromosome	Start	End	TE ID	Orientation	Freq in F1	Freq in w1	Freq in F2	FC	If in piRNA cluster	p-value under Wright-Fisher model
chr3R	6829799	6829800	FBgn0000005_297	sense	0.6154	0.9737	0.0455	-0.74905	No	5.29381e-118
chrX	5870257	5870757	FBgn0000638_FB	antisense	0.5	0.92	0	-0.71	No	3.01717e-108
chr2R	8366182	8366682	FBgn0000638_FB	antisense	0.4167	1	0	-0.70835	No	3.01717e-108
chrU	1934179	1934679	FBgn0063447_accord	sense	1	0.5	0.0909	-0.6591	No	2.88708e-87
chr2R	4300617	4300622	FBgn0014947_flea	antisense	0.4054	1	0.0469	-0.6558	No	2.80862e-88
chrX	5863554	5864054	FBgn0000638_FB	sense	0.2979	1	0	-0.64895	No	6.51042e-92
chr3R	19841201	19841203	FBgn0000155_roo	sense	0.3673	0.9837	0.0282	-0.6473	No	1.59821e-85
chr4	1291353	1291853	FBgn0005384_3S18	antisense	0.8511	0.3902	0	-0.62065	cluster3	9.05147e-85
chr3R	19703657	19703715	FBgn0000005_297	antisense	0.375	0.9722	0.0714	-0.6022	No	8.09583e-73
chr2R	17152063	17152563	FBgn0005384_3S18	sense	0.25	0.9355	0	-0.59275	No	3.09745e-79
chr3L	19212908	19213212	FBgn0000652_F-element	antisense	0.25	1	0.0357	-0.5893	No	5.33759e-72
chr2R	7251311	7251398	FBgn0000199_blood	sense	0.175	1	0	-0.5875	No	3.60389e-78
chr2L	12906251	12906263	FBgn0000005_297	sense	0.3333	0.9608	0.0606	-0.58645	No	9.09751e-69
chrXHet	58309	58328	FBgn0001249_I-element	antisense	0.2821	0.9896	0.0508	-0.58505	No	1.68984e-69
chr3R	22604594	22604599	FBgn0000155_roo	sense	0.4167	0.9894	0.1351	-0.56795	No	3.1764e-63
chr2L	12845329	12845333	FBgn0040267_Transpac	sense	0.3043	1	0.0938	-0.55835	No	1.57707e-60
chrX	21966885	21967385	FBgn0064134_Bari2	sense	0.4	0.7143	0	-0.55715	No	4.69896e-71
chrXHet	83479	83483	FBgn0040267_Transpac	sense	0.1951	1	0.0476	-0.54995	No	3.46352e-62
chr3R	7388790	7388808	FBgn0001283_jockey	sense	0.125	0.9726	0	-0.5488	No	4.39039e-70
chr2L	19332459	19332465	FBgn0014947_flea	sense	0.1613	1	0.0345	-0.54615	No	1.00285e-62
chr2R	3024970	3024977	FBgn0000155_roo	sense	0.1346	1	0.0213	-0.546	No	9.32624e-65
chr3R	19948243	19948253	FBgn0000349_copia	antisense	0.2	1	0.0556	-0.5444	No	9.00797e-61
chrX	20310163	20310178	FBgn0000155_roo	sense	0.1579	1	0.0351	-0.54385	No	1.00285e-62
chr2R	7988617	7988668	FBgn0000006_412	sense	0.0833	1	0	-0.54165	No	3.56095e-68
chrX	12148038	12148049	FBgn0000155_roo	sense	0.0789	1	0	-0.53945	No	3.56095e-68
chr3R	6342072	6342085	FBgn0001210_hobo	antisense	0.075	1	0	-0.5375	No	3.56095e-68
chr2L	13033374	13033383	FBgn0042682_Rt1b	sense	0.1667	0.9737	0.0333	-0.5369	No	8.33965e-61
chr2R	7279223	7279227	FBgn0000155_roo	antisense	0.0833	0.9848	0	-0.53405	No	3.0945e-67
chr2RHet	57544	57560	FBgn0001249_I-element	sense	0.0667	1	0	-0.53335	No	3.0945e-67
chr2R	10442600	10442609	FBgn0061485_rover	sense	0.0909	0.9737	0	-0.5323	No	2.62767e-66
chr2R	3887384	3887400	FBgn0000004_17.6	sense	0.25	0.9691	0.0784	-0.53115	No	3.75014e-56
chr3R	6727223	6727364	FBgn0000006_412	antisense	0.1333	1	0.0357	-0.53095	No	7.3051e-60
chr3L	18825443	18825477	FBgn0046110_Juan	antisense	0.093	0.9643	0	-0.52865	No	2.62767e-66
chr3L	2468808	2469308	FBgn0000638_FB	sense	0.1111	1	0.027	-0.52855	No	3.67023e-61
chr3R	17794716	17794733	FBgn0000481_Doc	antisense	0.2895	0.9375	0.0851	-0.5284	No	6.89619e-56
chr3L	665449	665461	FBgn0000155_roo	antisense	0.2075	0.9815	0.069	-0.5255	No	8.40035e-56
chr3R	27264490	27264497	FBgn0000155_roo	antisense	0.05	1	0	-0.525	No	2.18133e-65
chr2L	18570022	18570522	FBgn0000638_FB	antisense	0.4444	1	0.2	-0.5222	No	1.5644e-52
chr2R	10809044	10809205	FBgn0003122_pogo	sense	0.0769	0.9643	0	-0.5206	No	1.77112e-64
chr2R	47721	47723	FBgn0003007_opus	antisense	0.0667	0.9733	0	-0.52	No	1.77112e-64
chr2L	13154152	13154302	FBgn0000155_roo	sense	0.4839	1	0.2222	-0.51975	No	4.22489e-53
chr3L	99414	99419	FBgn0000155_roo	antisense	0.1702	1	0.0656	-0.5195	No	3.27992e-55
chr2R	6849631	6849642	FBgn0041728_Rt1a	sense	0.4091	0.9268	0.1538	-0.51415	No	4.2601e-51
chr2R	4080511	4081011	FBgn0000638_FB	sense	0.025	1	0	-0.5125	No	1.0945e-62
chr2R	10576522	10576532	FBgn0003007_opus	sense	0.0833	0.9385	0	-0.5109	No	1.0945e-62
chr3L	490097	490103	FBgn0000155_roo	sense	0.0217	1	0	-0.51085	No	1.0945e-62
chrX	4836217	4836717	FBgn0000638_FB	sense	0.1045	1	0.0426	-0.50965	No	3.26559e-54
chrX	13686954	13686958	FBgn0000005_297	antisense	0.1818	0.9792	0.0714	-0.5091	No	5.10816e-53
chr3L	2468298	2468798	FBgn0000638_FB	antisense	0.0159	1	0	-0.50795	No	1.0945e-62
chr2L	13112987	13112990	FBgn0002697_mdg1	antisense	0.18	0.9348	0.0508	-0.5066	No	1.00255e-53
chrX	18133437	18133444	FBgn0001283_jockey	antisense	0.1591	0.9403	0.0455	-0.5042	No	3.26559e-54
chr2R	20903979	20904479	FBgn0000638_FB	antisense	0.0278	0.9804	0	-0.5041	No	8.33758e-62
chr2L	8478892	8479392	FBgn0003490_springer	sense	0.02	0.9844	0	-0.5022	No	6.22302e-61
chr3L	617568	617571	FBgn0000155_roo	antisense	0.2381	0.9652	0.1	-0.50165	No	1.49519e-49
chr2R	10504418	10504918	FBgn0000638_FB	antisense	0.0217	0.9787	0	-0.5002	No	6.22302e-61
chr2L	20928183	20928229	FBgn0014947_flea	antisense	0	1	0	-0.5	No	6.22302e-61
chr2R	925976	926476	FBgn0067386_gypsy11	antisense	1	0	0	-0.5	No	6.22302e-61
chr2R	10322127	10322627	FBgn0003007_opus	antisense	0	1	0	-0.5	No	6.22302e-61
chr3L	4107807	4108161	FBgn0002697_mdg1	sense	0	1	0	-0.5	No	6.22302e-61
chr3R	3262284	3262336	FBgn0014947_flea	sense	0	1	0	-0.5	No	6.22302e-61
chr3R	19948136	19948546	FBgn0010302_Burdock	antisense	0	1	0	-0.5	No	6.22302e-61
chr3R	27021853	27021873	FBgn0014947_flea	sense	0	1	0	-0.5	No	6.22302e-61
chrU	6781552	6782052	FBgn0063447_accord	antisense	0	1	0	-0.5	No	6.22302e-61
chrU	8906975	8907475	FBgn0004904_TART-A	sense	1	0	0	-0.5	No	6.22302e-61
chrU	9557470	9557970	FBgn0001100_G-element	sense	0	1	0	-0.5	No	6.22302e-61
chrU	9648711	9649211	FBgn0063436_gtwin	antisense	0	1	0	-0.5	No	6.22302e-61
chrU	9949901	9950401	FBgn0069343_TAHRE	antisense	1	0	0	-0.5	No	6.22302e-61
chrX	15806222	15806722	FBgn0004905_S-element	sense	0	1	0	-0.5	No	6.22302e-61
chrX	19356955	19356961	FBgn0000155_roo	antisense	0	1	0	-0.5	No	6.22302e-61
chrX	19605710	19606210	FBgn0000652_F-element	antisense	0	1	0	-0.5	No	6.22302e-61
chrX	20661790	20662290	FBgn0000349_copia	sense	0	1	0	-0.5	No	6.22302e-61
chrX	21890357	21890776	FBgn0000638_FB	sense	0	1	0	-0.5	No	6.22302e-61
chrX	8702735	8702778	FBgn0000155_roo	antisense	0.3	0.9848	0.1429	-0.4995	No	2.55038e-47
chr3L	18589505	18589627	FBgn0001210_hobo	sense	0.0476	1	0.027	-0.4968	No	9.33753e-56
chr2RHet	801604	801638	FBgn0023131_ZAM	antisense	0.1111	0.8824	0	-0.49675	No	4.55277e-60
chr2L	8090821	8091321	FBgn0000638_FB	antisense	0.0233	0.9697	0	-0.4965	No	4.55277e-60
chr2R	4145676	4145683	FBgn0003490_springer	sense	0	0.99	0	-0.495	No	4.55277e-60
chrX	19246564	19246573	FBgn0003490_springer	sense	0.0159	0.9727	0	-0.4943	No	4.55277e-60
chr3R	26928030	26928046	FBgn0001207_HMS-Beagle	antisense	0	0.9872	0	-0.4936	No	4.55277e-60
chrM	19014	19514	FBgn0046110_Juan	antisense	0.9868	0	0	-0.4934	No	4.55277e-60
chrM	19015	19515	FBgn0002745_micropia	antisense	0.9868	0	0	-0.4934	No	4.55277e-60
chr2L	8091335	8091835	FBgn0000638_FB	sense	0.0128	0.973	0	-0.4929	No	4.55277e-60
chr2R	8091683	8091691	FBgn0002698_mdg3	antisense	0.0513	0.9327	0	-0.492	No	3.26614e-59
chrX	22004739	22004750	FBgn0001283_jockey	antisense	0.1316	0.9767	0.0625	-0.49165	No	4.28211e-51
chr3R	7010416	7010486	FBgn0000155_roo	antisense	0.1389	0.9867	0.0714	-0.4914	No	2.42743e-50
chr2R	7621509	7621533	FBgn0000005_297	sense	0	0.9825	0	-0.49125	No	3.26614e-59
chr2R	4649996	4650002	FBgn0000652_F-element	sense	0.0312	0.9512	0	-0.4912	No	3.26614e-59
chr2R	15447858	15447864	FBgn0001210_hobo	antisense	0.1	0.8806	0	-0.4903	No	3.26614e-59
chr2R	10504927	10505427	FBgn0000638_FB	sense	0	0.9796	0	-0.4898	No	3.26614e-59
chr2R	20904472	20904972	FBgn0000638_FB	sense	0	0.9792	0	-0.4896	No	3.26614e-59
chr2L	19360850	19360854	FBgn0014947_flea	sense	0	0.9737	0	-0.48685	No	2.29851e-58
chr2R	4758832	4758851	FBgn0001249_I-element	antisense	0.0185	0.9529	0	-0.4857	No	2.29851e-58
chrX	21461699	21461707	FBgn0026065_Idefix	antisense	0.2105	0.975	0.1071	-0.48565	No	1.4994e-47
chr2RHet	622649	622717	FBgn0023131_ZAM	antisense	0.0357	0.9333	0	-0.4845	No	2.29851e-58
chr2R	4233541	4233552	FBgn0002698_mdg3	sense	0.3333	0.9355	0.15	-0.4844	No	2.14486e-45
chr3L	19447422	19447922	FBgn0014967_hopper	sense	0.0769	0.9512	0.0303	-0.48375	No	1.71166e-52
chr2L	12874236	12874248	FBgn0042682_Rt1b	antisense	0.3182	0.6471	0	-0.48265	No	2.29851e-58
chr2R	14890294	14890794	FBgn0000155_roo	sense	0	0.9615	0	-0.48075	No	1.58734e-57
chr2R	3134459	3134463	FBgn0000349_copia	antisense	0.0566	0.9759	0.0357	-0.48055	No	5.06312e-51
chr3R	6298395	6298472	FBgn0000155_roo	sense	0.0682	1	0.0541	-0.48	No	5.9075e-49
chr2L	19786934	19787434	FBgn0000638_FB	sense	0.0312	0.9286	0	-0.4799	No	1.58734e-57
chr2L	8565546	8565565	FBgn0014947_flea	sense	0	0.9592	0	-0.4796	No	1.58734e-57
chr2R	8306998	8307015	FBgn0001283_jockey	sense	0.1	0.859	0	-0.4795	No	1.58734e-57
chrX	16600488	16600634	FBgn0000006_412	antisense	0	0.9556	0	-0.4778	No	1.58734e-57
chr2L	16023913	16024413	FBgn0003007_opus	sense	0	0.9535	0	-0.47675	No	1.07612e-56
chr2R	9587736	9588236	FBgn0014967_hopper	antisense	0	0.9524	0	-0.4762	No	1.07612e-56
chrX	4867562	4868062	FBgn0000155_roo	sense	0.0893	0.9474	0.0435	-0.47485	No	4.47113e-49
chr3L	1916352	1916511	FBgn0000155_roo	antisense	0.25	1	0.1538	-0.4712	No	1.21668e-42
chr2L	19786438	19786938	FBgn0000638_FB	antisense	0.0185	0.9231	0	-0.4708	No	7.1643e-56
chr3R	20392884	20392889	FBgn0002697_mdg1	antisense	0.119	0.9487	0.0635	-0.47035	No	1.79957e-46
chrX	19874590	19874638	FBgn0000005_297	sense	0.2571	0.9836	0.15	-0.47035	No	9.92135e-43
chr2L	1664998	1665001	FBgn0001249_I-element	sense	0	0.9375	0	-0.46875	No	7.1643e-56
chr3L	18499268	18499768	FBgn0000652_F-element	antisense	0	0.9375	0	-0.46875	No	7.1643e-56
chrX	13541854	13541862	FBgn0000155_roo	sense	0.1091	0.9907	0.0816	-0.4683	No	1.98102e-45
chrX	21119367	21119867	FBgn0003007_opus	antisense	0	0.9322	0	-0.4661	No	4.6855e-55
chr3L	13356414	13356433	FBgn0000155_roo	antisense	0.551	0.9885	0.3043	-0.46545	No	4.21537e-44
chr2R	8176719	8176721	FBgn0001210_hobo	antisense	0	0.9296	0	-0.4648	No	4.6855e-55
chrU	9686870	9687370	FBgn0000006_412	sense	0	0.9294	0	-0.4647	No	4.6855e-55
chrU	9686894	9687394	FBgn0000481_Doc	antisense	0	0.9294	0	-0.4647	No	4.6855e-55
chr2L	750987	751487	FBgn0000638_FB	antisense	0	0.9286	0	-0.4643	No	4.6855e-55
chrX	12558518	12559018	FBgn0000638_FB	sense	0.0217	0.9434	0.0189	-0.46365	No	1.19509e-50
chr2L	19648737	19648762	FBgn0000481_Doc	antisense	0	0.9268	0	-0.4634	No	4.6855e-55
chr2R	766462	766962	FBgn0067383_gypsy8	sense	0.0476	0.9778	0.0526	-0.4601	cluster39	1.11655e-45
chr2R	3505590	3505593	FBgn0001283_jockey	antisense	0.0833	0.9737	0.069	-0.4595	No	1.78459e-44
chrX	6045097	6045125	FBgn0014947_flea	sense	0	0.9189	0	-0.45945	No	3.01129e-54
chr3R	11632890	11633390	FBgn0000638_FB	sense	0.1316	1	0.1071	-0.4587	No	1.83693e-42
chr3L	16162062	16162072	FBgn0000155_roo	sense	0.5833	1	0.3333	-0.45835	No	1.66128e-43
chrX	5119061	5119561	FBgn0010302_Burdock	sense	0	0.9167	0	-0.45835	No	3.01129e-54
chrX_TAS	1931	2431	FBgn0004141_HeT-A	sense	0.9167	0	0	-0.45835	No	3.01129e-54
chrX	8101767	8101771	FBgn0000005_297	sense	0.4615	0.98	0.2632	-0.45755	No	1.83784e-40
chrX	10523331	10523331	FBgn0001210_hobo	antisense	0.0571	1	0.0714	-0.45715	No	1.78459e-44
chr3L	18776118	18776618	FBgn0002698_mdg3	antisense	0.3684	0.5455	0	-0.45695	No	1.90239e-53
chrU	9687490	9687990	FBgn0063503_G6	antisense	0	0.9137	0	-0.45685	No	1.90239e-53
chr2R	1102529	1103029	FBgn0063440_baggins	sense	0	0.913	0	-0.4565	No	1.90239e-53
chrX	6331303	6331803	FBgn0000005_297	sense	0.0698	0.9697	0.0633	-0.45645	No	4.72856e-44
chr3R	20734325	20734825	FBgn0003007_opus	sense	0	0.9111	0	-0.45555	No	1.90239e-53
chr2R	6481524	6482024	FBgn0014947_flea	sense	0.9091	0	0	-0.45455	No	1.90239e-53
chrX	5870663	5871163	FBgn0000638_FB	sense	0	0.9091	0	-0.45455	No	1.90239e-53
chrX	19711202	19711702	FBgn0003490_springer	antisense	0	0.9091	0	-0.45455	No	1.90239e-53
chrU	9837154	9837654	FBgn0000155_roo	antisense	0	0.9078	0	-0.4539	No	1.90239e-53
chr3L	20265181	20265681	FBgn0000005_297	sense	0	0.9722	0.0323	-0.4538	No	1.36574e-47
chrX	5347668	5347741	FBgn0002697_mdg1	sense	0	0.9737	0.0333	-0.45355	No	3.58534e-46
chr2R	116371	116469	FBgn0000481_Doc	antisense	0	0.9545	0.0238	-0.45345	cluster28	1.70204e-47
chrX	8082391	8082513	FBgn0000005_297	sense	0.125	0.7778	0	-0.4514	No	1.18178e-52
chr2R	2678784	2678788	FBgn0000155_roo	sense	0.069	0.9709	0.069	-0.45095	No	6.88085e-43
chr3L	38845	38856	FBgn0000155_roo	sense	0.0435	1	0.0714	-0.45035	No	6.88085e-43
chr2R	3088836	3089336	FBgn0044355_Quasimodo	antisense	0.9	0	0	-0.45	No	1.18178e-52
chr2RHet	3096017	3096517	FBgn0000481_Doc	sense	0.9	0	0	-0.45	No	1.18178e-52
chr3R	4750354	4750380	FBgn0040267_Transpac	antisense	0.0758	0.8235	0	-0.44965	No	1.18178e-52
chr3L	2647495	2647502	FBgn0063455_Stalker2	antisense	0.05	1	0.0755	-0.4495	No	1.544e-42
chr2R	3949554	3950054	FBgn0010302_Burdock	sense	0	0.8983	0	-0.44915	No	1.18178e-52
chr3L	16915318	16915393	FBgn0003007_opus	sense	0.25	0.9798	0.1667	-0.4482	No	4.39104e-39
chrX	21460502	21460524	FBgn0005673_1360	sense	0	0.9811	0.0426	-0.44795	No	2.8149e-44
chr2R	5565662	5566162	FBgn0000638_FB	antisense	0.1163	0.9661	0.0943	-0.4469	No	1.46556e-40
chr2R	479894	479900	FBgn0000652_F-element	antisense	0.1	0.8679	0.0385	-0.44545	No	8.19401e-45
chr2L	14789515	14789517	FBgn0000349_copia	antisense	0.2105	1	0.1613	-0.44395	No	2.37547e-38
chrX	11213447	11213947	FBgn0061485_rover	antisense	0	0.8846	0	-0.4423	No	4.34116e-51
chrX	18444642	18444643	FBgn0003007_opus	sense	0.3125	0.9048	0.1667	-0.44195	No	2.90204e-38
chr3L	299223	299258	FBgn0014947_flea	antisense	0.0323	0.94	0.0444	-0.44175	No	1.65614e-43
chr2R	2871877	2871880	FBgnnnnnnnn_HMS-Beagle2	sense	0.0588	1	0.0882	-0.4412	No	4.65587e-40
chr2R	3949857	3949873	FBgn0000349_copia	sense	0.1591	0.9649	0.1228	-0.4392	No	1.03588e-37
chr3L	22450043	22450054	FBgn0001210_hobo	antisense	0.037	0.8382	0	-0.4376	No	4.34116e-51
chr2R	4079998	4080498	FBgn0000638_FB	antisense	0	1	0.0625	-0.4375	No	4.05689e-42
chr2R	6091895	6091900	FBgn0014947_flea	antisense	0	1	0.0625	-0.4375	No	4.05689e-42
chr3R	6998516	6999016	FBgn0010302_Burdock	antisense	0	0.875	0	-0.4375	No	4.34116e-51
chr3L	12158373	12158377	FBgn0002745_micropia	antisense	0.2692	0.6049	0	-0.43705	No	2.56856e-50
chr2R	4385625	4385643	FBgn0010302_Burdock	antisense	0.0732	1	0.1	-0.4366	No	9.11976e-39
chr2RHet	1557321	1557326	FBgn0002698_mdg3	sense	0.0755	0.9722	0.0877	-0.43615	No	2.69874e-39
chr2RHet	499024	499039	FBgn0001167_gypsy	antisense	0	1	0.0645	-0.4355	No	5.90227e-41
chrX	12348562	12348577	FBgn0000155_roo	antisense	0.0633	1	0.0962	-0.43545	No	5.0586e-39
chr3L	371617	371860	FBgn0002697_mdg1	antisense	0	0.9697	0.05	-0.43485	No	2.99718e-42
chr3R	18419009	18419509	FBgn0000638_FB	antisense	0.0196	1	0.075	-0.4348	No	3.16128e-40
chr3R	4666644	4666676	FBgn0000155_roo	sense	0.0556	0.8108	0	-0.4332	No	2.56856e-50
chr2R	8704679	8704684	FBgn0000005_297	sense	0.1923	0.9625	0.1463	-0.4311	No	2.50555e-36
chr2L	6067734	6067754	FBgn0000652_F-element	antisense	0.1522	1	0.1452	-0.4309	No	2.50555e-36
chr2RHet	529676	529679	FBgn0063919_Max-element	sense	0.0417	1	0.0909	-0.42995	No	1.53063e-38
chrU	9795041	9795541	FBgn0063507_G2	sense	0.859	0	0	-0.4295	No	1.49614e-49
chrX	9866276	9866285	FBgn0000155_roo	sense	0.1667	0.6916	0	-0.42915	No	1.49614e-49
chr2R	2310719	2311269	FBgn0014967_hopper	antisense	0	0.8571	0	-0.42855	42AB	1.49614e-49
chr2R	1818503	1818515	FBgn0000155_roo	sense	0.0909	0.988	0.1111	-0.42835	No	1.52253e-37
chrU	2423537	2423556	FBgn0002698_mdg3	antisense	0.1053	0.9048	0.0769	-0.42815	No	1.78688e-39
chr3L	4906830	4907330	FBgn0001283_jockey	sense	0	0.8529	0	-0.42645	No	8.58161e-49
chrX	14920098	14920598	FBgn0000638_FB	sense	0.1346	0.9722	0.129	-0.4244	No	5.06255e-36
chr3R	24630682	24631182	FBgn0001283_jockey	antisense	0.1	0.9792	0.1154	-0.4242	No	1.39151e-36
chr2L	6235679	6235716	FBgn0000481_Doc	sense	0.2	0.898	0.125	-0.424	No	3.3875e-36
chr2R	2427230	2427230	FBgn0000155_roo	antisense	0	0.9905	0.0714	-0.42385	No	4.39296e-39
chr3R	1606366	1606374	FBgn0001210_hobo	antisense	0.0169	0.8293	0	-0.4231	No	8.58161e-49
chr3R	20032815	20033315	FBgn0000155_roo	sense	0	0.8462	0	-0.4231	No	8.58161e-49
chrU	6046572	6047072	FBgn0000481_Doc	sense	0	0.8462	0	-0.4231	No	8.58161e-49
chrU	8264383	8264883	FBgn0005384_3S18	antisense	0.8462	0	0	-0.4231	No	8.58161e-49
chrU	9064339	9064839	FBgn0000155_roo	sense	0	0.8462	0	-0.4231	No	8.58161e-49
chr2R	5566170	5566670	FBgn0000638_FB	sense	0.0588	0.973	0.093	-0.4229	No	8.69735e-37
chr2R	6545939	6546439	FBgn0000652_F-element	antisense	0.0286	0.9211	0.0526	-0.42225	No	1.48205e-39
chr4	1291451	1291951	FBgn0069343_TAHRE	antisense	0.8444	0	0	-0.4222	cluster3	4.8484e-48
chr2R	10314588	10314613	FBgn0001283_jockey	antisense	0	0.8431	0	-0.42155	No	4.8484e-48
chr3L	21031346	21031352	FBgn0001210_hobo	antisense	0.027	0.8158	0	-0.4214	No	4.8484e-48
chr2R	1058950	1059450	FBgn0003122_pogo	antisense	0	1	0.0789	-0.4211	No	1.15161e-37
chr2R	3801425	3801453	FBgn0002697_mdg1	antisense	0.0278	0.963	0.075	-0.4204	No	5.37342e-38
chr2R	18644875	18645375	FBgn0001207_HMS-Beagle	antisense	0	0.84	0	-0.42	No	4.8484e-48
chr3L	13137088	13137588	FBgn0000005_297	antisense	0.25	0.9487	0.18	-0.41935	No	4.25262e-34
chr3R	23686830	23686885	FBgn0003519_Stalker	sense	0.1429	1	0.1538	-0.41765	No	8.01096e-34
chr2R	3173974	3173985	FBgn0000155_roo	sense	0.0612	0.9868	0.1071	-0.4169	No	2.75727e-36
chrX_TAS	1946	2446	FBgn0004904_TART-B	sense	0	0.831	0	-0.4155	No	2.69882e-47
chr3R	14220940	14220947	FBgn0000652_F-element	sense	0.1212	1	0.1463	-0.4143	No	4.42335e-34
chr3L	6635100	6635268	FBgn0010302_Burdock	sense	0.1765	0.9841	0.1667	-0.4136	No	1.32749e-33
chr3L	10285976	10285977	FBgn0000006_412	sense	0.25	0.8846	0.1538	-0.4135	No	4.31509e-33
chr3R	5677765	5677774	FBgn0014947_flea	antisense	0.087	0.9688	0.1154	-0.4125	No	4.09391e-35
chr2R	17365318	17365338	FBgn0000349_copia	antisense	0.3889	0.9861	0.2759	-0.4116	No	2.24779e-33
chrX	21962480	21962488	FBgn0000349_copia	sense	0.0645	0.898	0.0698	-0.41145	No	6.64178e-37
chr3R	889994	890001	FBgn0003490_springer	sense	0	0.8191	0	-0.40955	No	1.48048e-46
chrX	15849616	15849617	FBgn0002698_mdg3	sense	0	1	0.0909	-0.4091	No	1.28376e-35
chr2L	22698741	22698744	FBgn0000349_copia	antisense	0	0.9765	0.0806	-0.40765	No	3.19899e-36
chr2R	42727	42731	FBgn0000349_copia	sense	0.0175	0.9556	0.0806	-0.40595	No	1.63764e-35
chr3R	7283084	7283091	FBgn0000004_17.6	sense	0.1765	0.9831	0.175	-0.4048	No	5.96941e-32
chr2R	962830	963330	FBgn0003908_R1A1-element	antisense	0	0.8095	0	-0.40475	No	8.00559e-46
chr3R	4852277	4852777	FBgn0000638_FB	sense	0.0435	0.7647	0	-0.4041	No	8.00559e-46
chrU	3294430	3294474	FBgn0001207_HMS-Beagle	antisense	0.0385	0.7692	0	-0.40385	No	8.00559e-46
chr3L	18143751	18143755	FBgn0000481_Doc	antisense	0.1538	0.9412	0.1458	-0.4017	No	1.23157e-32
chr3R	14758478	14758490	FBgn0000006_412	antisense	0.24	1	0.2188	-0.4012	No	9.8107e-31
chrX	10544246	10544746	FBgn0000638_FB	antisense	0	0.9762	0.087	-0.4011	No	3.34907e-35
chr3R	4402592	4402606	FBgn0001283_jockey	antisense	0.0227	0.7792	0	-0.40095	No	4.26825e-45
chr2RHet	240663	240726	FBgn0000481_Doc	antisense	0.0517	0.75	0	-0.40085	No	4.26825e-45
chr2R	4198388	4198393	FBgn0003122_pogo	antisense	0.0238	1	0.1111	-0.4008	No	3.3644e-33
chrX	22348830	22349330	FBgn0040267_Transpac	sense	0.0345	0.8421	0.0377	-0.4006	cluster45	3.66634e-38
chrX	9236709	9237209	FBgn0000638_FB	sense	0.1111	0.9756	0.1429	-0.40045	No	6.27258e-32
chr2RHet	379542	379599	FBgn0063919_Max-element	sense	0	0.8	0	-0.4	No	4.26825e-45
chr3R	1907591	1908091	FBgn0001283_jockey	sense	0	0.8	0	-0.4	No	4.26825e-45
chr2RHet	2391137	2391156	FBgn0000199_blood	antisense	0.0588	0.9167	0.0909	-0.39685	No	3.29379e-34
chr3R	4851771	4852271	FBgn0000638_FB	antisense	0.0222	0.7692	0	-0.3957	No	2.24427e-44
chrX	5038966	5038982	FBgn0001283_jockey	antisense	0.2941	0.8594	0.1818	-0.39495	No	1.94624e-30
chrX	10080343	10080346	FBgn0003007_opus	antisense	0.5385	0.975	0.3636	-0.39315	No	2.34557e-31
chrU	9836422	9836922	FBgn0003908_R1A1-element	antisense	0	0.783	0	-0.3915	No	1.16404e-43
chrX	15806334	15806834	FBgn0004905_S-element	antisense	0	1	0.1091	-0.3909	No	7.97637e-32
chr2R	14695259	14695374	FBgn0000224_BS	sense	0.0392	1	0.1296	-0.39	No	5.00055e-31
chr3L	19129471	19129472	FBgn0003519_Stalker	antisense	0.0625	1	0.1429	-0.38835	No	7.22957e-30
chrX_TAS	1946	2446	FBgn0004904_TART-C	sense	0	0.7736	0	-0.3868	No	5.95694e-43
chr2R	2172908	2172935	FBgn0042231_X-element	antisense	0.0732	0.8488	0.0769	-0.3841	42AB	4.38833e-33
chr3R	27098163	27098204	FBgn0003490_springer	sense	0.087	0.6804	0	-0.3837	No	5.95694e-43
chrX	12558003	12558503	FBgn0000638_FB	antisense	0.0625	0.9302	0.1129	-0.38345	No	2.87988e-30
chr3LHet	1511142	1511299	FBgn0000349_copia	sense	0.1	0.6667	0	-0.38335	cluster12	5.95694e-43
chr3L	18808674	18809174	FBgn0000638_FB	antisense	0.0732	0.8889	0.0984	-0.38265	No	5.86349e-31
chr3L	17542925	17542938	FBgn0000652_F-element	antisense	0.2955	0.9688	0.25	-0.38215	No	8.86071e-28
chrX	21987349	21987350	FBgn0000652_F-element	antisense	0	0.7627	0	-0.38135	No	3.00842e-42
chrU	9836443	9836943	FBgn0001207_HMS-Beagle	sense	0	0.7606	0	-0.3803	No	3.00842e-42
chrU	9836470	9836970	FBgn0001207_HMS-Beagle	antisense	0	0.7606	0	-0.3803	No	3.00842e-42
chr2L	21873608	21873623	FBgn0000481_Doc	sense	0	1	0.12	-0.38	No	4.6187e-30
chr3L	3971018	3971045	FBgn0001249_I-element	sense	0.0833	0.8125	0.0682	-0.3797	No	9.23819e-33
chrX	12785	13770	FBgn0004904_TART-A	sense	0.1781	0.6471	0.0331	-0.3795	cluster22	5.86929e-36
chr3R	4343228	4343248	FBgn0000005_297	antisense	0.0444	0.7143	0	-0.37935	No	3.00842e-42
chr3R	13386206	13386213	FBgn0000481_Doc	antisense	0.1176	0.9855	0.1724	-0.37915	No	1.43366e-28
chr3L	15254314	15254524	FBgn0003007_opus	antisense	0.4	1	0.3214	-0.3786	No	2.00117e-28
chr2R	11481987	11481988	FBgn0000349_copia	sense	0.0769	1	0.1613	-0.37715	No	8.51131e-29
chr2RHet	74044	74068	FBgn0044355_Quasimodo	sense	0.1875	1	0.2174	-0.37635	No	6.44844e-28
chr2L	13518182	13518682	FBgn0001249_I-element	antisense	0	0.75	0	-0.375	No	1.4997e-41
chr3L	21747153	21747653	FBgn0001283_jockey	antisense	0.75	0	0	-0.375	No	1.4997e-41
chrX_TAS	1902	2402	FBgn0004904_TART-A	sense	0	0.75	0	-0.375	No	1.4997e-41
chr3L	20264673	20265173	FBgn0000005_297	antisense	0.0714	0.975	0.15	-0.3732	No	2.13606e-28
chr3L	12224620	12224623	FBgn0000155_roo	antisense	0.0714	0.6733	0	-0.37235	No	7.38091e-41
chr3L	20248514	20248524	FBgn0003519_Stalker	antisense	0.0714	0.972	0.1494	-0.3723	No	9.54256e-28
chr2R	4201097	4201100	FBgn0000155_roo	sense	0.1429	1	0.2	-0.37145	No	9.79871e-27
chr3R	23686833	23686885	FBgn0063897_Stalker4	sense	0.1698	1	0.2143	-0.3706	No	1.44597e-26
chr2R	774781	774880	FBgn0014947_flea	antisense	0	0.9706	0.1148	-0.3705	cluster39	5.8274e-29
chr2R	3657291	3657356	FBgn0000155_roo	antisense	0.0204	0.8889	0.087	-0.36765	No	1.81934e-30
chr2R	50830	50861	FBgn0005673_1360	antisense	0.0222	0.9211	0.1053	-0.36635	No	9.14166e-29
chrX	19711591	19711607	FBgn0001249_I-element	antisense	0.2143	0.9878	0.2353	-0.36575	No	9.29249e-26
chr2RHet	549393	549433	FBgn0003007_opus	antisense	0	0.95	0.1111	-0.3639	No	1.54798e-28
chrX	18087810	18087836	FBgn0014967_hopper	antisense	0.3429	1	0.3077	-0.36375	No	2.73867e-25
chr2R	3143356	3143364	FBgn0010302_Burdock	antisense	0.1042	0.9898	0.1833	-0.3637	No	1.11834e-25
chr2L	13125455	13125955	FBgn0003007_opus	sense	0.7273	0	0	-0.36365	No	3.58711e-40
chr3R	22177771	22178271	FBgn0000004_17.6	antisense	0	0.7241	0	-0.36205	No	1.72185e-39
chr3R	10133852	10133866	FBgn0001283_jockey	sense	0.4828	1	0.381	-0.3604	No	1.16309e-26
chr2L	2266451	2266533	FBgn0001283_jockey	sense	0.05	0.8696	0.1	-0.3598	No	2.25757e-28
chr2L	21186744	21186892	FBgn0000005_297	antisense	0.0968	0.9855	0.1818	-0.35935	No	9.04774e-26
chr3L	18809185	18809685	FBgn0000638_FB	sense	0	0.8421	0.0617	-0.35935	No	6.74275e-31
chr3R	3393185	3393194	FBgn0000652_F-element	antisense	0.0286	0.6892	0	-0.3589	No	1.72185e-39
chr3L	3449827	3449947	FBgn0014947_flea	sense	0	0.7143	0	-0.35715	No	8.16475e-39
chr3R	4699225	4699725	FBgn0000005_297	sense	0	0.7143	0	-0.35715	No	8.16475e-39
chr3R	5322440	5322452	FBgn0046110_Juan	antisense	0	0.8462	0.0667	-0.3564	No	1.64181e-30
chr3R	11632389	11632889	FBgn0000638_FB	antisense	0.1111	1	0.2	-0.35555	No	8.25605e-25
chr2L	21706360	21706860	FBgn0000638_FB	sense	0.3158	0.9333	0.2692	-0.35535	No	2.27457e-24
chr2L	13294467	13294476	FBgn0003122_pogo	antisense	0.4074	0.9683	0.3333	-0.35455	No	6.70264e-25
chrU	4447671	4448171	FBgn0005384_3S18	sense	0	0.7086	0	-0.3543	No	8.16475e-39
chr3L	17984716	17984735	FBgn0000481_Doc	antisense	0.0976	0.9306	0.16	-0.3541	No	1.38443e-25
chr3L	12176029	12176529	FBgn0000005_297	sense	0	0.7059	0	-0.35295	No	8.16475e-39
chrU	5726517	5727017	FBgn0003909_R2-element	sense	0.7059	0	0	-0.35295	No	8.16475e-39
chr2L	13518185	13518203	FBgn0001249_I-element	sense	0.1522	0.8788	0.1639	-0.3516	No	7.54435e-25
chr3R	25646408	25646416	FBgn0000006_412	antisense	0.4615	0.881	0.32	-0.35125	No	5.36395e-24
chr2R	455270	455280	FBgn0000652_F-element	antisense	0	0.8256	0.0625	-0.3503	No	2.93843e-30
chr4	453774	454274	FBgn0000004_17.6	sense	0.7	0	0	-0.35	No	3.82535e-38
chr2L	21797419	21797425	FBgn0001249_I-element	antisense	0	0.8025	0.0513	-0.34995	No	1.80206e-30
chr3R	11920217	11920226	FBgn0000652_F-element	antisense	0.1667	1	0.2353	-0.34805	No	8.02732e-24
chr2L	22187047	22187547	FBgn0003007_opus	sense	0.6923	0	0	-0.34615	No	1.77117e-37
chrU	4447651	4448151	FBgn0001207_HMS-Beagle	sense	0	0.6923	0	-0.34615	No	1.77117e-37
chr2R	14441805	14441817	FBgn0002697_mdg1	sense	0.0556	1	0.1818	-0.346	No	1.58515e-24
chr3L	10961356	10961423	FBgn0000005_297	antisense	0	0.9767	0.1429	-0.34545	No	8.90821e-25
chrU	9837130	9837630	FBgn0005384_3S18	antisense	0.6875	0	0	-0.34375	No	1.77117e-37
chr3L	18884136	18884136	FBgn0001283_jockey	sense	0.0435	0.8837	0.12	-0.3436	No	1.22983e-25
chr3L	19428935	19428937	FBgn0003007_opus	sense	0.0889	0.9545	0.1786	-0.3431	No	2.54666e-23
chr3L	19129471	19129472	FBgn0063897_Stalker4	antisense	0.0909	1	0.2048	-0.34065	No	6.64932e-23
chrX	13874036	13874130	FBgn0003490_springer	antisense	0	0.6792	0	-0.3396	No	8.10564e-37
chr3R	20275730	20275734	FBgn0005384_3S18	antisense	0.0702	0.9341	0.1633	-0.33885	No	4.66799e-23
chr3L	20248514	20248524	FBgn0063897_Stalker4	antisense	0.0714	0.9748	0.1868	-0.3363	No	3.17217e-23
chr3R	3376910	3376919	FBgn0001210_hobo	antisense	0	0.6724	0	-0.3362	No	3.66715e-36
chrX	6402870	6402874	FBgn0003490_springer	antisense	0.1591	0.9901	0.24	-0.3346	No	5.99741e-22
chrX	5863137	5863637	FBgn0000638_FB	antisense	0.3125	1	0.3239	-0.33235	No	2.17199e-21
chr3L	3387536	3387553	FBgn0040267_Transpac	antisense	0.2143	0.713	0.1324	-0.33125	No	4.48047e-24
chr3L	454571	454583	FBgn0000155_roo	antisense	0.0833	0.9915	0.2063	-0.3311	No	9.97732e-22
chr2L	21408568	21408657	FBgn0002697_mdg1	sense	0.0244	0.7241	0.0435	-0.33075	No	1.92549e-28
chr2R	14563464	14563495	FBgn0003007_opus	antisense	0	0.6579	0	-0.32895	No	1.64044e-35
chr3R	13097723	13097735	FBgn0014967_hopper	sense	0.45	0.9767	0.3846	-0.32875	No	3.16634e-22
chrX	13587465	13587484	FBgn0003122_pogo	sense	0.0204	0.6364	0	-0.3284	No	1.64044e-35
chr3R	11948849	11948854	FBgn0000155_roo	sense	0.2778	1	0.3111	-0.3278	No	2.73079e-21
chr2R	14469184	14469684	FBgn0043969_diver	antisense	0	0.6545	0	-0.32725	No	7.25696e-35
chr3L	19083522	19083585	FBgn0000349_copia	sense	0.1379	1	0.2419	-0.32705	No	2.34772e-21
chrX	10544762	10545262	FBgn0000638_FB	sense	0	0.9722	0.1591	-0.327	No	4.99019e-22
chr3L	16749478	16749489	FBgn0042231_X-element	antisense	0.025	1	0.186	-0.3265	No	1.75091e-21
chrX	8252735	8252814	FBgn0003490_springer	antisense	0.075	0.9853	0.2051	-0.32505	No	3.7397e-21
chr3R	6242557	6242567	FBgn0002698_mdg3	antisense	0.05	1	0.2	-0.325	No	3.15219e-21
chrU	7516798	7517298	FBgn0003908_R1A1-element	antisense	0	0.65	0	-0.325	No	7.25696e-35
chr2L	14651524	14652024	FBgn0003007_opus	sense	0	0.6471	0	-0.32355	No	7.25696e-35
chr2L	7550021	7550521	FBgn0003007_opus	antisense	0.0588	0.7324	0.0741	-0.3215	No	6.24572e-25
chr2R	1313505	1313640	FBgn0000481_Doc	antisense	0.0588	0.8625	0.1395	-0.32115	No	5.04593e-22
chr3L	14250719	14250720	FBgn0000005_297	antisense	0.2	0.8	0.1818	-0.3182	No	5.12051e-21
chr3L	5530849	5531157	FBgn0001283_jockey	sense	0.2632	1	0.3143	-0.3173	No	1.72152e-19
chr3R	22422095	22422160	FBgn0000652_F-element	antisense	0.4	0.9846	0.375	-0.3173	No	4.95855e-20
chrX	17909600	17909684	FBgn0003007_opus	sense	0	0.6333	0	-0.31665	No	1.3744e-33
chrU	1585369	1585383	FBgn0003490_springer	antisense	0.1	0.6842	0.0769	-0.3152	No	2.37214e-24
chr3R	9558048	9558086	FBgn0014967_hopper	sense	0.0625	0.9677	0.2	-0.3151	No	4.14277e-20
chr3R	26940112	26940118	FBgn0000155_roo	sense	0	0.6264	0	-0.3132	No	1.3744e-33
chr3R	24630207	24630707	FBgn0001283_jockey	sense	0.0789	0.9773	0.2188	-0.3093	No	2.73568e-19
chr2R	6018093	6018114	FBgn0000652_F-element	sense	0.0625	1	0.2222	-0.30905	No	2.73568e-19
chrU	9073877	9074377	FBgn0000652_F-element	sense	0	0.75	0.0667	-0.3083	No	1.95278e-24
chr3L	7210757	7210758	FBgn0000481_Doc	antisense	0.2143	0.5682	0.0833	-0.30795	No	1.23914e-22
chr2L	14084788	14084791	FBgn0001210_hobo	antisense	0.0417	0.9487	0.1875	-0.3077	No	3.41509e-19
chrX	21635571	21636071	FBgn0061485_rover	sense	0	0.6154	0	-0.3077	flam	5.88597e-33
chrU	7316311	7316811	FBgn0040267_Transpac	antisense	0	0.614	0	-0.307	No	2.49437e-32
chr3RHet	1583335	1583443	FBgn0000481_Doc	sense	0.5789	0.3636	0.1667	-0.30455	No	1.05167e-19
chr3L	15062530	15063030	FBgn0014947_flea	antisense	0.6324	0.7631	0.3934	-0.30435	No	4.69216e-19
chr2L	13182712	13182752	FBgn0003122_pogo	antisense	0.04	0.5676	0	-0.3038	No	2.49437e-32
chr3L	11870923	11870980	FBgn0005384_3S18	antisense	0.2571	0.4898	0.0698	-0.30365	No	1.5818e-23
chrU	7316312	7316812	FBgn0001207_HMS-Beagle	sense	0	0.6071	0	-0.30355	No	2.49437e-32
chrX	17142042	17142045	FBgn0003007_opus	antisense	0.8333	0.9315	0.5789	-0.3035	No	1.39991e-26
chr2R	3662185	3662279	FBgn0043969_diver	sense	0.2105	1	0.3023	-0.30295	No	2.6086e-18
chr2R	2158871	2158876	FBgn0063430_invader1	antisense	0	0.7692	0.0833	-0.3013	42AB	4.44802e-22
chr3R	4313642	4314142	FBgn0042682_Rt1b	antisense	0.0312	0.5714	0	-0.3013	No	1.04618e-31
chr2R	1871079	1871182	FBgn0003122_pogo	antisense	0.6	0	0	-0.3	No	1.04618e-31
chrU	4981362	4981862	FBgn0004904_TART-B	antisense	0.6	0	0	-0.3	No	1.04618e-31
chrU	7316311	7316811	FBgn0000155_roo	sense	0	0.6	0	-0.3	No	1.04618e-31
chrU	7316311	7316811	FBgn0003490_springer	antisense	0	0.6	0	-0.3	No	1.04618e-31
chrU	7316312	7316812	FBgn0000199_blood	sense	0	0.6	0	-0.3	No	1.04618e-31
chrU	7316312	7316812	FBgn0043055_Ivk	sense	0	0.6	0	-0.3	No	1.04618e-31
chrU	7316312	7316812	FBgn0063439_diver2	sense	0	0.6	0	-0.3	No	1.04618e-31
chr3L	21029912	21030412	FBgn0000638_FB	sense	0.125	0.5882	0.0577	-0.2989	No	4.34954e-23
chrX	20137450	20137460	FBgn0001283_jockey	antisense	0.0426	0.6724	0.0597	-0.2978	No	1.18783e-23
chr3L	12080714	12080729	FBgn0000155_roo	sense	0.0625	0.5312	0	-0.29685	No	4.34334e-31
chrX	10872038	10872052	FBgn0010302_Burdock	antisense	0.075	0.6232	0.0526	-0.2965	No	1.8314e-23
chr2RHet	3252014	3252514	FBgn0063432_gypsy5	antisense	0	0.6667	0.037	-0.29635	No	7.42119e-26
chrX	2699386	2699393	FBgn0003490_springer	antisense	0.0909	0.9302	0.2143	-0.29625	No	9.18017e-18
chr3L	17595491	17595536	FBgn0000155_roo	antisense	0.4286	0.9623	0.4	-0.29545	No	6.90105e-18
chr3L	3075950	3075957	FBgn0000155_roo	sense	0.0645	0.7714	0.1228	-0.29515	No	8.51381e-20
chr3R	8193489	8193503	FBgn0000005_297	antisense	0.9231	0.9899	0.6623	-0.2942	No	1.87812e-40
chr2R	7949499	7949999	FBgn0003122_pogo	sense	0.5882	0	0	-0.2941	No	4.34334e-31
chr3L	3966923	3967010	FBgn0000005_297	sense	0	0.5882	0	-0.2941	No	4.34334e-31
chrX	10430203	10430214	FBgn0000652_F-element	sense	0.0588	0.9286	0.2	-0.2937	No	5.59839e-18
chr3R	5172846	5172854	FBgn0004905_S-element	sense	0	0.587	0	-0.2935	No	4.34334e-31
chr3L	3930299	3930302	FBgn0000155_roo	antisense	0.0488	0.75	0.1064	-0.293	No	1.43127e-20
chr2R	2673257	2673275	FBgn0000481_Doc	antisense	0.0455	0.6761	0.069	-0.2918	No	7.42651e-22
chr3R	2242470	2242970	FBgn0041728_Rt1a	sense	0.5833	0	0	-0.29165	No	1.78513e-30
chr2L	18932391	18932428	FBgn0000155_roo	sense	0.5769	0	0	-0.28845	No	1.78513e-30
chr3L	20218888	20218896	FBgn0000199_blood	antisense	0.1053	1	0.2647	-0.28795	No	8.51762e-17
chr2L	21381961	21381965	FBgn0000155_roo	antisense	0.1875	0.7857	0.2	-0.2866	No	5.78037e-17
chr3R	26411428	26411435	FBgn0000652_F-element	antisense	0	0.573	0	-0.2865	No	7.26454e-30
chr3L	8704385	8704401	FBgn0001210_hobo	antisense	0.0482	0.5194	0	-0.2838	No	7.26454e-30
chr3L	3487242	3487400	FBgn0000652_F-element	sense	0.037	0.5294	0	-0.2832	No	7.26454e-30
chrU	6558210	6558710	FBgn0004904_TART-A	sense	0.5659	0	0	-0.28295	cluster94	7.26454e-30
chr3L	5901825	5901847	FBgn0002697_mdg1	antisense	0.0455	0.52	0	-0.28275	No	7.26454e-30
chrX	15330511	15330520	FBgn0003007_opus	sense	0.7895	0.9756	0.6	-0.28255	No	6.28281e-25
chr3R	5173247	5173747	FBgn0004905_S-element	antisense	0	0.5625	0	-0.28125	No	2.92752e-29
chr3R	7359583	7359590	FBgn0010302_Burdock	antisense	0	0.5625	0	-0.28125	No	2.92752e-29
chr3L	9755301	9755323	FBgn0001283_jockey	antisense	0.1915	0.5	0.0652	-0.28055	No	4.31715e-21
chr3L	3075653	3076153	FBgn0003007_opus	sense	0	0.5604	0	-0.2802	No	2.92752e-29
chrU	1031448	1031656	FBgnnnnnnnn_HMS-Beagle2	sense	0.56	0	0	-0.28	cluster17	2.92752e-29
chr3R	7830801	7830821	FBgn0001283_jockey	sense	0.2075	0.9863	0.3191	-0.2778	No	3.77752e-15
chr3L	19013098	19013149	FBgn0000481_Doc	sense	0.0952	0.7679	0.1538	-0.27775	No	7.08703e-17
chr2L	14075073	14075107	FBgn0001283_jockey	sense	0.1395	0.8909	0.2381	-0.2771	No	1.7173e-15
chrX	9236207	9236707	FBgn0000638_FB	antisense	0.1429	0.973	0.2812	-0.27675	No	1.02686e-15
chr3L	1263385	1263469	FBgn0003122_pogo	sense	0.2115	0.5862	0.1224	-0.27645	No	2.03824e-18
chr2L	6293027	6293042	FBgn0000652_F-element	sense	0.2941	0.9375	0.3396	-0.2762	No	3.4971e-15
chr3L	6654283	6654294	FBgn0000155_roo	antisense	0.1316	0.9903	0.2857	-0.27525	No	3.33702e-15
chr3L	3737397	3737414	FBgn0042682_Rt1b	sense	0.1429	0.6623	0.1282	-0.2744	No	1.40818e-17
chr3R	14978505	14978531	FBgn0000652_F-element	antisense	0.1714	0.9655	0.2941	-0.27435	No	3.57645e-15
chr2L	10942345	10942345	FBgn0003122_pogo	antisense	0.3333	0.3684	0.0769	-0.27395	No	6.09181e-20
chr3R	19121193	19121693	FBgn0003055_P-element	antisense	0.65	0	0.0513	-0.2737	No	1.22215e-21
chr4	851214	851232	FBgn0000481_Doc	antisense	0.2439	0.9032	0.3	-0.27355	cluster29	3.66485e-15
chr2R	3120172	3120182	FBgn0001283_jockey	antisense	0.0204	1	0.2381	-0.2721	No	5.1536e-15
chrX	13391762	13391773	FBgn0041728_Rt1a	antisense	0.0256	0.5172	0	-0.2714	No	4.61926e-28
chr2R	3830796	3830806	FBgn0002698_mdg3	antisense	0.0732	0.9802	0.2558	-0.2709	No	6.89316e-15
chrU	508306	508806	FBgn0000155_roo	antisense	0	0.5385	0	-0.26925	No	4.61926e-28
chr3R	22003439	22003443	FBgn0001283_jockey	sense	0.1176	0.6962	0.1389	-0.268	No	2.66281e-16
chr2RHet	3233387	3233398	FBgn0000006_412	antisense	0.0875	0.4629	0.0087	-0.2665	No	3.43517e-25
chr2L	2322966	2322976	FBgn0000155_roo	sense	0.5873	0.0116	0.0333	-0.26615	No	6.92019e-22
chr3L	11812270	11812271	FBgn0000004_17.6	sense	0.08	0.5109	0.0294	-0.26605	No	2.07162e-22
chrX	7932289	7932789	FBgn0000005_297	antisense	0.027	0.5714	0.0333	-0.2659	No	6.92019e-22
chrX	10311499	10311512	FBgn0014947_flea	sense	0.2647	0.9767	0.3548	-0.2659	No	3.1412e-14
chr3L	23812046	23812053	FBgn0063897_Stalker4	sense	0.1667	0.65	0.1429	-0.26545	No	3.64727e-16
chr3L	6514932	6514979	FBgn0000155_roo	sense	0.35	0.954	0.3871	-0.2649	No	2.18672e-14
chr2L	6361399	6361410	FBgn0000155_roo	sense	0.5294	0	0	-0.2647	No	1.80912e-27
chr2L	1323245	1323257	FBgn0003055_P-element	antisense	0.5278	0	0	-0.2639	No	1.80912e-27
chr3L	7038979	7038990	FBgn0000155_roo	sense	0.0364	0.5652	0.037	-0.2638	No	6.92019e-22
chrU	7048338	7048838	FBgn0003908_R1A1-element	antisense	0.1818	0.3448	0	-0.2633	No	1.80912e-27
chrX	8190103	8190603	FBgn0000199_blood	sense	0.5263	0	0	-0.26315	No	1.80912e-27
chr3L	5790375	5790476	FBgn0000349_copia	antisense	0	0.6129	0.0476	-0.25885	No	1.68156e-19
chr3R	22251035	22251069	FBgn0001283_jockey	antisense	0.0417	0.6825	0.1034	-0.2587	No	1.69375e-16
chr3R	14760849	14760854	FBgn0001283_jockey	antisense	0.1	0.9762	0.28	-0.2581	No	8.36942e-14
chr3L	12302968	12303080	FBgn0001283_jockey	sense	0	0.5156	0	-0.2578	No	7.02011e-27
chr2L	14859606	14859608	FBgn0010302_Burdock	sense	0.6333	0	0.0606	-0.25605	No	8.6898e-19
chr2L	12767821	12767824	FBgn0001283_jockey	sense	0.069	0.971	0.2647	-0.2553	No	1.95416e-13
chr3R	22646918	22647418	FBgn0001207_HMS-Beagle	antisense	0	1	0.2453	-0.2547	No	1.37214e-13
chrX	6226416	6226444	FBgn0014947_flea	sense	0.2105	0.9459	0.3235	-0.2547	No	3.11934e-13
chr2L	3128333	3128348	FBgn0000652_F-element	antisense	0.3514	1	0.4242	-0.2515	No	3.3483e-13
chr2R	17664512	17664529	FBgn0003007_opus	sense	0.2581	0.9762	0.3667	-0.25045	No	7.90845e-13
chr2L	421481	421587	FBgn0003055_P-element	antisense	0.5	0	0	-0.25	No	1.02861e-25
chr2L	16426022	16426148	FBgn0063919_Max-element	sense	0.5	0	0	-0.25	No	1.02861e-25
chr3L	3167528	3168028	FBgn0000155_roo	sense	0.5	0	0	-0.25	No	1.02861e-25
chr3L	11192818	11192827	FBgn0000155_roo	antisense	0	0.5	0	-0.25	No	1.02861e-25
chrU	2243783	2244283	FBgn0063432_gypsy5	antisense	0	0.5	0	-0.25	No	1.02861e-25
chrX	21634036	21634536	FBgn0063436_gtwin	antisense	0.2941	0.2917	0.0435	-0.2494	flam	2.25708e-19
chrX	9783853	9783865	FBgn0001283_jockey	sense	0.4615	0.9775	0.4706	-0.2489	No	9.30127e-14
chr3R	709924	709933	FBgn0045970_Tabor	antisense	0.5472	0.7767	0.4138	-0.24815	No	1.25856e-12
chr3L	7068532	7068559	FBgn0000652_F-element	sense	0.0455	0.5977	0.0735	-0.2481	No	6.87042e-17
chr3R	165501	165610	FBgn0014947_flea	antisense	0.0244	0.4694	0	-0.2469	No	3.88499e-25
chrX	15586243	15586250	FBgn0000006_412	antisense	0.0625	0.9625	0.2667	-0.2458	No	1.47534e-12
chr3R	20734576	20734621	FBgn0000155_roo	sense	0.0952	0.9735	0.2895	-0.24485	No	2.01263e-12
chr4	429989	429991	FBgn0000224_BS	antisense	0.9583	0.8906	0.68	-0.24445	No	5.12435e-24
chr3L	23812044	23812046	FBgn0003519_Stalker	sense	0.1429	0.6316	0.1429	-0.24435	No	7.35522e-14
chr3R	24228498	24228503	FBgn0041728_Rt1a	antisense	0.125	1	0.3182	-0.2443	No	6.59434e-12
chr3L	22490921	22490942	FBgn0001210_hobo	sense	0	0.4884	0	-0.2442	No	3.88499e-25
chr3L	6578576	6578589	FBgn0001283_jockey	sense	0.0303	0.9886	0.2653	-0.24415	No	1.47534e-12
chr2L	5391013	5391021	FBgn0000652_F-element	antisense	0.125	0.9872	0.3125	-0.2436	No	2.33411e-12
chr2L	11135712	11135727	FBgn0000155_roo	antisense	0.5	0.0147	0.0141	-0.24325	No	1.48649e-21
chr3R	10307705	10308205	FBgn0000638_FB	sense	0.4865	0	0	-0.24325	No	3.88499e-25
chr3R	16336133	16336152	FBgn0000652_F-element	sense	0.0426	0.6709	0.1136	-0.24315	No	1.00365e-14
chr3L	7990986	7990989	FBgn0000155_roo	sense	0.0612	0.4605	0.0196	-0.24125	No	7.33778e-21
chrU	5699492	5699992	FBgn0063594_Cr1a	sense	0	0.4815	0	-0.24075	No	1.45452e-24
chrU	9285451	9285951	FBgn0003908_R1A1-element	antisense	0.0645	0.4167	0	-0.2406	No	1.45452e-24
chrX	20875326	20875329	FBgn0003007_opus	sense	0	0.4808	0	-0.2404	No	1.45452e-24
chr2R	2334081	2334581	FBgn0023131_ZAM	antisense	0	0.48	0	-0.24	42AB	1.45452e-24
chr2R	2370213	2370224	FBgn0063436_gtwin	antisense	0.5263	0	0.0238	-0.23935	42AB	3.00416e-20
chr2L	22578282	22578335	FBgn0000155_roo	antisense	0.525	0	0.0244	-0.2381	No	1.02648e-19
chr2R	13523384	13523387	FBgn0044355_Quasimodo	sense	0.5455	0	0.0351	-0.23765	No	3.32637e-19
chr3L	11569143	11569369	FBgn0000005_297	antisense	0	0.4746	0	-0.2373	No	5.39867e-24
chr3L	3935541	3935547	FBgn0000155_roo	sense	0.0606	0.6538	0.12	-0.2372	No	4.13493e-14
chr3R	24772772	24772776	FBgn0000199_blood	antisense	0.6538	1	0.5897	-0.2372	No	5.94531e-15
chr3R	17500576	17500587	FBgn0000155_roo	antisense	0.4643	0.98	0.4853	-0.23685	No	2.13564e-12
chr3R	5918817	5918825	FBgn0010302_Burdock	antisense	0	0.4713	0	-0.23565	No	5.39867e-24
chrX	10214574	10215074	FBgn0000638_FB	sense	0.3529	0.9756	0.4286	-0.23565	No	8.45654e-12
chr2L	735882	735884	FBgn0000155_roo	antisense	0.4706	0	0	-0.2353	No	5.39867e-24
chrX	8751519	8751635	FBgn0000006_412	sense	0.4706	1	0.5	-0.2353	No	1.25734e-12
chrX	15258137	15258637	FBgn0003490_springer	antisense	0.4706	0	0	-0.2353	No	5.39867e-24
chrX	12044488	12044988	FBgn0003007_opus	sense	0.0294	0.4375	0	-0.23345	No	5.39867e-24
chr3L	16724486	16724504	FBgn0014947_flea	antisense	0.0435	0.8529	0.2162	-0.232	No	3.50072e-12
chr3RHet	2374401	2374901	FBgn0003055_P-element	antisense	0.5484	0	0.0426	-0.2316	No	2.54145e-17
chr2R	17326993	17326993	FBgn0001283_jockey	antisense	0.5385	0	0.0385	-0.23075	No	1.00185e-17
chr3L	20443286	20443291	FBgn0001283_jockey	sense	0.4545	0.9104	0.4524	-0.23005	No	1.66687e-11
chr2L	14262822	14263322	FBgn0003055_P-element	antisense	0.4583	0	0	-0.22915	No	1.98676e-23
chr3R	11205199	11205206	FBgn0042682_Rt1b	sense	0.4082	1	0.475	-0.2291	No	9.10479e-12
chr2L	2324743	2324745	FBgn0000155_roo	antisense	0.4444	0.0133	0	-0.22885	No	1.98676e-23
chr2L	21735398	21735401	FBgn0000155_roo	antisense	0.5686	0	0.0563	-0.228	No	1.32659e-16
chr2L	1218730	1218751	FBgn0000481_Doc	antisense	0.55	0	0.0476	-0.2274	No	1.87142e-16
chrU	5468199	5468699	FBgn0000155_roo	sense	0.4545	0	0	-0.22725	cluster61	7.25004e-23
chrX	7480461	7480468	FBgn0010302_Burdock	antisense	0	0.4545	0	-0.22725	No	7.25004e-23
chrX	9849281	9849379	FBgn0001283_jockey	sense	0.1111	0.6765	0.1667	-0.2271	No	1.49484e-12
chrU	9623600	9624100	FBgn0003908_R1A1-element	sense	0	0.4513	0	-0.22565	cluster66	7.25004e-23
chr2L	421399	421509	FBgn0003055_P-element	sense	0.4483	0	0	-0.22415	No	7.25004e-23
chr3R	27801449	27801463	FBgn0000155_roo	sense	0.0909	0.3562	0	-0.22355	No	7.25004e-23
chr2RHet	839840	840097	FBgn0001249_I-element	sense	0	0.4444	0	-0.2222	No	2.62374e-22
chr3L	20137364	20137393	FBgn0003122_pogo	antisense	0.4444	0	0	-0.2222	No	2.62374e-22
chrU	9116225	9116725	FBgn0000155_roo	sense	0	0.4444	0	-0.2222	No	2.62374e-22
chr3L	3538307	3538544	FBgn0000155_roo	sense	0.0196	0.5	0.0377	-0.2221	No	1.01619e-16
chr2R	16377869	16377870	FBgn0042682_Rt1b	sense	0.4878	0	0.0222	-0.2217	No	2.96933e-19
chr3R	12233115	12233190	FBgn0003490_springer	antisense	0.1842	1	0.3704	-0.2217	No	3.00195e-10
chr2L	11934777	11934798	FBgn0045970_Tabor	antisense	0.4762	0	0.0167	-0.2214	No	6.31399e-20
chrX	554827	554838	FBgn0001249_I-element	sense	0.3514	1	0.4561	-0.2196	No	1.21721e-10
chr2L	3002592	3002617	FBgn0046110_Juan	antisense	0.0256	0.6923	0.1395	-0.21945	No	2.93391e-12
chr2RHet	1004538	1004578	FBgn0043055_Ivk	antisense	0.5	0	0.0317	-0.2183	No	1.27885e-17
chr3R	25916961	25916973	FBgn0001210_hobo	sense	0.5	0	0.0323	-0.2177	No	1.27885e-17
chrX	17073361	17073861	FBgn0000638_FB	sense	0.2444	0.4844	0.1471	-0.2173	No	3.84863e-12
chrU	2151922	2152045	FBgn0000481_Doc	sense	0	0.8095	0.1875	-0.21725	No	6.63933e-11
chr2L	6251701	6251710	FBgn0002698_mdg3	sense	0.5	0	0.0339	-0.2161	No	1.20207e-16
chrX	14906572	14906591	FBgn0002698_mdg3	antisense	0.6111	0.9636	0.5714	-0.21595	No	7.98835e-12
chr2R	2969976	2969977	FBgn0000155_roo	sense	0.4681	0	0.0185	-0.21555	No	3.3257e-18
chr2L	20523333	20523402	FBgn0003055_P-element	antisense	0.6452	0	0.1071	-0.2155	No	2.84472e-13
chr2R	3634329	3634331	FBgn0000006_412	sense	0.413	0.0156	0	-0.2143	No	9.41741e-22
chrX	21538652	21538718	FBgn0063432_gypsy5	antisense	0.0377	0.459	0.0345	-0.21385	flam	1.20207e-16
chr2R	10463456	10463480	FBgn0003055_P-element	antisense	0.5	0	0.037	-0.213	No	1.20207e-16
chr3R	8432431	8432449	FBgn0042682_Rt1b	antisense	0.9643	1	0.7692	-0.21295	No	1.55807e-34
chr2L	6750510	6751010	FBgn0045970_Tabor	antisense	0	0.4247	0	-0.21235	No	3.35288e-21
chr2L	19212312	19212319	FBgn0003007_opus	antisense	0.4783	0	0.027	-0.21215	No	1.25811e-17
chr2R	9135424	9135427	FBgn0043969_diver	antisense	0.6053	0.012	0.0968	-0.21185	No	3.39903e-13
chr2R	5758536	5758592	FBgn0000155_roo	antisense	0.0435	1	0.3103	-0.21145	No	1.54288e-09
chr3L	10642590	10642608	FBgn0000155_roo	sense	0	0.4222	0	-0.2111	No	3.35288e-21
chr3R	168902	169402	FBgn0003490_springer	sense	0	0.4222	0	-0.2111	No	3.35288e-21
chr3R	17643390	17643399	FBgn0063507_G2	sense	0.0833	0.9872	0.3243	-0.21095	No	1.69193e-09
chr3R	26218377	26218388	FBgn0014947_flea	antisense	0.1579	0.9565	0.3478	-0.2094	No	4.29618e-09
chr2R	476972	477472	FBgn0000652_F-element	sense	0.0526	0.3659	0	-0.20925	No	3.35288e-21
chr3R	8293010	8293510	FBgn0063430_invader1	antisense	0.25	0.5319	0.1818	-0.20915	No	1.14692e-10
chr2RHet	104382	104389	FBgn0040267_Transpac	sense	0.6842	0	0.1333	-0.2088	No	3.76704e-11
chr3R	19120688	19121188	FBgn0003055_P-element	sense	0.6667	0	0.125	-0.20835	No	8.24491e-12
chrU	508474	508974	FBgn0000638_FB	antisense	0.05	0.6667	0.15	-0.20835	No	3.2447e-11
chr2L	17423363	17423375	FBgn0042682_Rt1b	antisense	0.4902	0	0.037	-0.2081	No	3.77427e-16
chr2L	6582325	6582340	FBgn0000155_roo	sense	0.4615	1	0.5227	-0.20805	No	4.99663e-10
chr2L	1931862	1931873	FBgn0000155_roo	antisense	0.5128	0.0133	0.0556	-0.20745	No	1.11474e-14
chr3L	22824965	22824979	FBgn0001249_I-element	sense	0	0.4149	0	-0.20745	No	1.1842e-20
chr2L	6361133	6361633	FBgn0003007_opus	sense	0.4146	0	0	-0.2073	No	1.1842e-20
chr3L	20759396	20759403	FBgn0043055_Ivk	antisense	0.069	0.6232	0.1389	-0.2072	No	4.92032e-11
chr2R	17886106	17886126	FBgn0000652_F-element	sense	0.3333	0.9438	0.4314	-0.20715	No	1.2298e-09
chr3L	2863671	2863883	FBgn0002698_mdg3	sense	0.15	0.6226	0.18	-0.2063	No	2.77843e-10
chr2R	2130582	2131082	FBgn0000638_FB	sense	0.4118	0	0	-0.2059	No	1.1842e-20
chr3L	15020218	15020226	FBgn0063455_Stalker2	antisense	0.4118	1	0.5	-0.2059	No	9.68921e-10
chrX	21638114	21638614	FBgn0000652_F-element	antisense	0	0.4118	0	-0.2059	flam	1.1842e-20
chr2L	11863082	11863085	FBgn0002698_mdg3	antisense	0.4474	0	0.0179	-0.2058	No	3.57731e-17
chrX	10314094	10314101	FBgn0044355_Quasimodo	sense	0.5455	0.9863	0.5604	-0.2055	No	1.46609e-10
chr2L	16605864	16605904	FBgn0000652_F-element	sense	0.4828	0	0.0366	-0.2048	No	1.1718e-15
chr2L	1137619	1138119	FBgn0005384_3S18	sense	0	0.4091	0	-0.20455	No	1.1842e-20
chr3L	20719504	20719508	FBgn0000652_F-element	antisense	0.3171	0.7841	0.3462	-0.2044	No	4.25486e-09
chr3R	528437	528466	FBgn0000006_412	sense	0	0.4085	0	-0.20425	No	1.1842e-20
chr3L	16684602	16684695	FBgn0063507_G2	sense	0.3333	0.98	0.4528	-0.20385	No	5.62769e-09
chr2LHet	248301	248371	FBgn0003122_pogo	sense	0.4062	0	0	-0.2031	No	1.1842e-20
chr2R	4556352	4556377	FBgn0003055_P-element	sense	0.625	0.0164	0.1176	-0.2031	No	3.95677e-11
chrX	10214065	10214565	FBgn0000638_FB	antisense	0.2826	0.9808	0.4286	-0.2031	No	7.44067e-09
chr3L	22099564	22100064	FBgn0042682_Rt1b	sense	0	0.4059	0	-0.20295	No	1.1842e-20
chr2R	10830947	10830994	FBgn0010302_Burdock	antisense	0	0.4054	0	-0.2027	No	1.1842e-20
chr3L	8033059	8033116	FBgn0001210_hobo	sense	0.0345	0.3704	0	-0.20245	No	4.14952e-20
chr2L	7009991	7010002	FBgn0003055_P-element	antisense	0.6047	0	0.1	-0.20235	No	9.87689e-12
chr2L	2680055	2680555	FBgn0001210_hobo	sense	0.0833	0.3211	0	-0.2022	No	4.14952e-20
chrX	15450974	15451474	FBgn0003490_springer	sense	0	0.4043	0	-0.20215	No	4.14952e-20
chr3R	13121595	13121635	FBgn0000155_roo	sense	0.75	0.9848	0.6667	-0.2007	No	4.72567e-13
chr2R	6020010	6020011	FBgn0000155_roo	antisense	0.5741	0	0.087	-0.20005	No	2.78701e-12
chr3L	616985	617485	FBgn0000004_17.6	sense	0.4	0	0	-0.2	No	4.14952e-20
chr3R	9306338	9306342	FBgn0014947_flea	antisense	0.75	1	0.675	-0.2	No	1.47733e-13
chrU	4470791	4471291	FBgn0004904_TART-C	antisense	0	0.4	0	-0.2	No	4.14952e-20
chrU	7549214	7549714	FBgn0045970_Tabor	sense	0	0.4	0	-0.2	No	4.14952e-20
chr2R	3510702	3510704	FBgn0003055_P-element	antisense	0.5417	0	0.0714	-0.19945	No	6.09737e-13
chr2RHet	74516	74516	FBgn0001249_I-element	sense	0.069	0.875	0.2727	-0.1993	No	1.2812e-08
chr3R	17877007	17877507	FBgn0000638_FB	sense	0.1224	0.9412	0.3333	-0.1985	No	2.12235e-08
chr2L	21317524	21317582	FBgn0003122_pogo	sense	0.4615	0	0.0323	-0.19845	No	1.29365e-15
chr3R	17920843	17920857	FBgn0000155_roo	sense	0.2439	0.96	0.4035	-0.19845	No	2.07469e-08
chr3L	21029398	21029898	FBgn0000638_FB	antisense	0.2105	0.5	0.1569	-0.19835	No	2.48418e-10
chr3RHet	1744092	1744372	FBgn0001167_gypsy	antisense	0.0465	0.6	0.125	-0.19825	No	5.35932e-11
chrU	8050344	8050581	FBgn0000652_F-element	antisense	0	0.3947	0	-0.19735	No	1.4427e-19
chr3L	3798610	3798815	FBgn0005673_1360	antisense	0.4706	0.8571	0.4667	-0.19715	No	4.89183e-09
chr2L	5775612	5775620	FBgn0000155_roo	sense	0.4259	0	0.0169	-0.19605	No	2.68701e-17
chr3L	12293214	12293366	FBgn0005673_1360	sense	0	0.3913	0	-0.19565	No	1.4427e-19
chr3L	12621806	12622174	FBgn0002697_mdg1	sense	0.1667	0.8125	0.2941	-0.1955	No	1.60664e-08
chr2R	11649889	11649899	FBgn0001283_jockey	antisense	0.4722	0	0.0408	-0.1953	No	2.71849e-14
chr3L	8388342	8388378	FBgn0003122_pogo	sense	0.5143	0.3667	0.2453	-0.1952	No	8.06492e-09
chrX	3642426	3642926	FBgn0003055_P-element	sense	0.3889	0	0	-0.19445	No	1.4427e-19
chrU	5630934	5631434	FBgn0000007_1731	antisense	0.025	0.3636	0	-0.1943	cluster43	1.4427e-19
chr2LHet	152250	152254	FBgn0000199_blood	sense	0.5641	0	0.0882	-0.19385	No	2.99896e-11
chrX	16744593	16744610	FBgn0001210_hobo	antisense	0.2439	0.9524	0.4054	-0.19275	No	2.07469e-08
chr2RHet	2254285	2254785	FBgn0044355_Quasimodo	sense	0.3846	0	0	-0.1923	No	4.97741e-19
chr3L	23591550	23591560	FBgn0045970_Tabor	antisense	0.3673	0.8901	0.4364	-0.1923	No	1.68586e-08
chrX	8190137	8190637	FBgn0001283_jockey	antisense	0	0.3846	0	-0.1923	No	4.97741e-19
chrX	9803349	9803365	FBgn0001283_jockey	antisense	0.3667	0.9623	0.4722	-0.1923	No	1.12189e-08
chr3L	16311635	16311790	FBgn0000224_BS	antisense	0	0.5263	0.0714	-0.19175	No	1.68118e-12
chr3L	9494578	9494627	FBgn0001283_jockey	sense	0	0.6271	0.1224	-0.19115	No	9.93309e-11
chr2L	15272317	15272817	FBgn0003007_opus	antisense	0.3818	0	0	-0.1909	No	4.97741e-19
chr2L	13362198	13362353	FBgn0010302_Burdock	sense	0	0.381	0	-0.1905	No	4.97741e-19
chr2L	22497561	22498061	FBgn0000155_roo	sense	0.0213	0.3913	0.0161	-0.1902	cluster31	2.82967e-16
chr2R	3020880	3020894	FBgn0000155_roo	antisense	0.38	0	0	-0.19	No	4.97741e-19
chr2L	267489	267492	FBgn0003055_P-element	antisense	0.3793	0	0	-0.18965	No	4.97741e-19
chr2L	4415848	4415849	FBgnnnnnnnn_HMS-Beagle2	sense	0.3793	0	0	-0.18965	No	4.97741e-19
chr2L	18907910	18907912	FBgn0040267_Transpac	antisense	0.439	0.0132	0.037	-0.1891	No	3.27787e-14
chr3R	2286900	2287400	FBgn0003055_P-element	sense	0.375	0	0	-0.1875	No	4.97741e-19
chr3RHet	239833	240333	FBgn0063427_invader4	antisense	0	0.375	0	-0.1875	No	4.97741e-19
chr3R	19223537	19223672	FBgn0003122_pogo	sense	0.4333	0	0.0294	-0.18725	No	3.68077e-14
chr2R	2371931	2371935	FBgn0000155_roo	antisense	0.4231	0	0.025	-0.18655	42AB	1.24547e-14
chrX	12759065	12759080	FBgn0000155_roo	antisense	0.3455	1	0.4865	-0.18625	No	2.17795e-08
chr2R	2130075	2130575	FBgn0000638_FB	antisense	0.4444	0	0.0364	-0.1858	No	9.72819e-14
chr2L	20199263	20199763	FBgn0063455_Stalker2	sense	0.5	0.8125	0.4706	-0.18565	cluster5	6.31875e-08
chrX	14802447	14802503	FBgn0000006_412	sense	0	0.371	0	-0.1855	No	1.7042e-18
chr2RHet	1129034	1129534	FBgn0000004_17.6	sense	0	0.3704	0	-0.1852	cluster98	1.7042e-18
chr3LHet	1172248	1172748	FBgn0005673_1360	sense	0.3333	0.037	0	-0.18515	cluster131	1.7042e-18
chr3R	4639959	4640022	FBgn0010302_Burdock	antisense	0	0.3699	0	-0.18495	No	1.7042e-18
chr3L	7829684	7829829	FBgn0000481_Doc	sense	0	0.3692	0	-0.1846	No	1.7042e-18
chr3L	3474950	3474973	FBgn0003007_opus	antisense	0.0833	0.625	0.1714	-0.18275	No	5.78993e-09
chr3R	2678331	2678483	FBgn0000652_F-element	antisense	0	0.3649	0	-0.18245	No	5.79123e-18
chr2RHet	2608984	2609484	FBgn0003007_opus	sense	0.3636	0	0	-0.1818	No	5.79123e-18
chr3L	21261293	21261296	FBgn0010302_Burdock	sense	0	0.3626	0	-0.1813	No	5.79123e-18
chr3L	22484028	22484068	FBgn0001249_I-element	sense	0.0256	0.6818	0.1724	-0.1813	No	5.78993e-09
chr2L	8965386	8965427	FBgn0046110_Juan	sense	0.1795	0.1828	0	-0.18115	No	5.79123e-18
chr2R	17298362	17298497	FBgn0000652_F-element	sense	0.5	0	0.069	-0.181	No	3.25245e-11
chr2L	10869418	10869425	FBgn0063919_Max-element	antisense	0.3611	0	0	-0.18055	No	5.79123e-18
chr3R	14162353	14162853	FBgn0003908_R1A1-element	sense	0	0.3605	0	-0.18025	No	5.79123e-18
chr3R	22647044	22647053	FBgn0043969_diver	antisense	0.32	1	0.4805	-0.1795	No	1.28239e-07
chrX	22246980	22246983	FBgn0000155_roo	antisense	0.5968	0	0.1194	-0.179	No	1.43547e-09
chr2R	15681821	15682321	FBgn0063507_G2	sense	0.3571	0	0	-0.17855	No	5.79123e-18
chr3L	12068525	12069025	FBgn0003122_pogo	sense	0	0.3571	0	-0.17855	No	5.79123e-18
chrX	7667253	7667283	FBgn0010302_Burdock	antisense	0	0.3571	0	-0.17855	No	5.79123e-18
chr3L	3540175	3540181	FBgn0002698_mdg3	antisense	0.0556	0.3721	0.0357	-0.17815	No	2.85458e-13
chrX	8804400	8804414	FBgn0001283_jockey	antisense	0.3673	0.8778	0.4444	-0.17815	No	1.81318e-07
chrX	15450950	15451450	FBgn0003519_Stalker	sense	0	0.3563	0	-0.17815	No	5.79123e-18
chrX	15450950	15451450	FBgn0063897_Stalker4	sense	0	0.3563	0	-0.17815	No	5.79123e-18
chr2R	4704863	4704873	FBgn0003490_springer	sense	0.4167	0	0.0303	-0.17805	No	1.09941e-13
chrX	18254501	18254502	FBgn0063897_Stalker4	antisense	0.2308	1	0.4375	-0.1779	No	4.06307e-07
chrU	9692491	9692991	FBgn0045970_Tabor	antisense	0.3553	0	0	-0.17765	No	5.79123e-18
chr3L	14155916	14156416	FBgn0000638_FB	sense	0.3542	0	0	-0.1771	No	1.95339e-17
chr4	756790	757290	FBgn0003007_opus	antisense	0.1373	0.2773	0.0303	-0.177	No	3.24795e-13
chrX	11519373	11519873	FBgn0000638_FB	antisense	0.2286	0.9825	0.4286	-0.17695	No	4.30363e-07
chrX	7667845	7667856	FBgn0001210_hobo	sense	0.2667	0.9756	0.4444	-0.17675	No	3.93142e-07
chr2L	10757509	10758009	FBgn0000481_Doc	antisense	0	0.3529	0	-0.17645	No	1.95339e-17
chr3L	7302894	7302899	FBgn0001210_hobo	antisense	0	0.3529	0	-0.17645	No	1.95339e-17
chrX	10431907	10431960	FBgn0003007_opus	antisense	0.3529	0	0	-0.17645	No	1.95339e-17
chr2L	15272721	15272734	FBgn0000155_roo	antisense	0.5696	0	0.1087	-0.1761	No	1.90703e-09
chrX	20951448	20951457	FBgn0003055_P-element	antisense	0.4516	0	0.05	-0.1758	No	8.40757e-12
chr2R	3137688	3137692	FBgn0004082_Tirant	sense	0.0645	0.7069	0.2105	-0.1752	No	8.80155e-08
chrX	11357705	11357713	FBgn0003007_opus	sense	0.2955	0.9528	0.449	-0.17515	No	3.79323e-07
chr2R	10463399	10463899	FBgn0003055_P-element	sense	0.35	0	0	-0.175	No	1.95339e-17
chr2R	18403122	18403130	FBgn0000006_412	sense	0.2045	0.9886	0.4222	-0.17435	No	4.50894e-07
chr2R	7949982	7950000	FBgn0044355_Quasimodo	sense	0.5882	0.0208	0.1304	-0.1741	No	5.69342e-09
chrU	8082778	8082890	FBgn0063503_G6	sense	0.0567	0.4578	0.0837	-0.17355	No	8.15671e-10
chr3L	12293980	12294218	FBgn0002697_mdg1	antisense	0.027	0.3182	0	-0.1726	No	1.95339e-17
chrU	7445971	7446471	FBgn0001100_G-element	sense	0.1538	0.3333	0.0714	-0.17215	No	8.49901e-11
chr2R	777791	777793	FBgn0063455_Stalker2	sense	0.4615	0	0.0588	-0.17195	cluster39	7.72729e-11
chr2RHet	27724	27744	FBgn0005673_1360	sense	0.3429	0	0	-0.17145	No	6.54061e-17
chr3L	11176591	11176714	FBgn0003122_pogo	antisense	0.3429	0	0	-0.17145	No	6.54061e-17
chr3L	2765289	2765789	FBgn0000638_FB	antisense	0.4444	0	0.0517	-0.1705	No	2.29291e-11
chr2L	5515466	5515479	FBgn0001210_hobo	sense	0.45	0	0.0556	-0.1694	No	4.31313e-11
chr2R	11895118	11895251	FBgn0001283_jockey	antisense	0	0.3373	0	-0.16865	No	6.54061e-17
chr3L	14552238	14552244	FBgn0000652_F-element	antisense	0.2424	0.6944	0.3	-0.1684	No	7.04754e-07
chr3L	15634571	15634571	FBgn0001283_jockey	sense	0.0294	0.9074	0.3	-0.1684	No	7.04754e-07
chr3LHet	1311809	1311821	FBgn0040267_Transpac	sense	0.4815	0.78	0.463	-0.16775	No	1.51037e-06
chr2RHet	1001745	1002245	FBgn0046110_Juan	antisense	0	0.5455	0.1053	-0.16745	No	3.3323e-09
chrX	2984042	2984050	FBgn0004082_Tirant	antisense	1	0	0.3333	-0.1667	No	1.77359e-06
chr2LHet	18328	18828	FBgn0063919_Max-element	sense	0	0.3333	0	-0.16665	No	2.17418e-16
chr2R	6319590	6319599	FBgn0000006_412	antisense	0.3333	0	0	-0.16665	No	2.17418e-16
chr2RHet	1111005	1111007	FBgn0010302_Burdock	sense	0.3333	0	0	-0.16665	No	2.17418e-16
chr3R	1480528	1480660	FBgn0003055_P-element	sense	0.3333	0	0	-0.16665	No	2.17418e-16
chr3R	26251021	26251081	FBgn0003122_pogo	sense	0.3333	0	0	-0.16665	No	2.17418e-16
chr4	1282072	1282572	FBgn0004904_TART-A	antisense	0.3333	0	0	-0.16665	cluster3	2.17418e-16
chr4	1282092	1282592	FBgn0069343_TAHRE	antisense	0.3333	0	0	-0.16665	cluster3	2.17418e-16
chr3L	7620352	7620852	FBgn0000638_FB	antisense	0.0488	0.4079	0.0638	-0.16455	No	3.41708e-10
chr2L	6949939	6950439	FBgn0000199_blood	sense	0.2083	0.12	0	-0.16415	No	2.17418e-16
chr3L	14547182	14547186	FBgn0004082_Tirant	antisense	0.3902	0	0.0312	-0.1639	No	2.74216e-12
chr3R	17876503	17877003	FBgn0000638_FB	antisense	0.0299	0.9394	0.3208	-0.16385	No	1.63045e-06
chr3L	20421114	20421172	FBgn0010302_Burdock	sense	0	0.3269	0	-0.16345	No	2.17418e-16
chr3L	21179920	21179937	FBgn0001283_jockey	sense	0.4444	0.7573	0.4375	-0.16335	No	3.54841e-06
chr2R	4064241	4064275	FBgn0000349_copia	antisense	0.0526	1	0.3636	-0.1627	No	3.84609e-06
chr2L	3141480	3141980	FBgn0000638_FB	sense	0.2083	0.9737	0.4286	-0.1624	No	3.68999e-06
chr3R	1515009	1515010	FBgn0001249_I-element	antisense	0.1163	0.6559	0.2237	-0.1624	No	1.04775e-06
chr2R	21027853	21027989	FBgn0002697_mdg1	sense	0.3061	0.907	0.4444	-0.16215	No	3.46786e-06
chrXHet	32361	32861	FBgn0000199_blood	sense	0	0.3929	0.0345	-0.16195	No	1.8868e-11
chr3R	379004	379017	FBgn0046110_Juan	sense	0.5	0.5435	0.36	-0.16175	No	3.80037e-06
chrX	10171100	10171155	FBgn0003007_opus	antisense	0	0.3231	0	-0.16155	No	7.17558e-16
chrX	20680743	20680744	FBgn0000155_roo	antisense	0.4138	1	0.5455	-0.1614	No	1.26648e-06
chrX	2984042	2984056	FBgn0063447_accord	antisense	1	0.9697	0.8235	-0.16135	No	1.81911e-26
chr2L	13878184	13878230	FBgn0003055_P-element	sense	0.3226	0	0	-0.1613	No	7.17558e-16
chr2L	22219380	22219536	FBgn0003055_P-element	antisense	0.3226	0	0	-0.1613	No	7.17558e-16
chr3R	5173373	5173873	FBgn0004905_S-element	sense	0	0.5	0.0889	-0.1611	No	6.94179e-09
chrX	7932797	7933297	FBgn0000005_297	sense	0	0.4167	0.0476	-0.16075	No	1.64162e-10
chr2R	4423325	4423327	FBgn0003007_opus	sense	0.5714	0	0.125	-0.1607	No	5.1972e-08
chr2L	9692072	9692077	FBgn0000199_blood	antisense	0.3874	0	0.0339	-0.1598	No	1.8868e-11
chr3R	25267252	25267396	FBgn0000652_F-element	antisense	0.1667	0.9846	0.4167	-0.15895	No	3.8484e-06
chr2R	7390065	7390072	FBgn0003055_P-element	antisense	0.4839	0	0.0833	-0.15865	No	1.15093e-08
chr2R	8481196	8481200	FBgn0003055_P-element	antisense	0.5455	0	0.1143	-0.15845	No	3.16308e-08
chr3L	23420140	23420153	FBgn0000652_F-element	sense	0.1364	0.7959	0.3077	-0.15845	No	5.7091e-06
chr3R	18792456	18792467	FBgn0000155_roo	antisense	0.5882	0.9891	0.6304	-0.15825	No	1.58088e-07
chr3LHet	183391	183891	FBgn0042231_X-element	sense	0.1333	0.1818	0	-0.15755	cluster24	7.17558e-16
chr2L	1737409	1737417	FBgn0003055_P-element	antisense	0.3125	0	0	-0.15625	No	2.35148e-15
chr2L	3248037	3248537	FBgn0001249_I-element	antisense	0	0.3125	0	-0.15625	No	2.35148e-15
chr2L	19018876	19018975	FBgn0042682_Rt1b	antisense	0.3125	0	0	-0.15625	No	2.35148e-15
chr4	1323867	1324367	FBgn0069343_TAHRE	antisense	0.3125	0	0	-0.15625	cluster3	2.35148e-15
chrX	10077731	10077735	FBgn0002698_mdg3	sense	0.4444	0.9647	0.5484	-0.15615	No	2.55123e-06
chr2L	20908626	20909126	FBgn0000638_FB	sense	0.3103	0	0	-0.15515	No	2.35148e-15
chr3L	19421959	19421970	FBgn0003908_R1A1-element	sense	0.3611	0	0.0256	-0.15495	No	8.44038e-12
chr3L	2623773	2624273	FBgn0003519_Stalker	antisense	0	0.3094	0	-0.1547	No	2.35148e-15
chr3L	2623773	2624273	FBgn0063897_Stalker4	antisense	0	0.3094	0	-0.1547	No	2.35148e-15
chr2L	1121438	1121938	FBgn0002698_mdg3	sense	0.3091	0	0	-0.15455	No	2.35148e-15
chr2R	2806633	2806637	FBgn0000155_roo	antisense	0.4474	0.0154	0.0769	-0.1545	No	5.30452e-09
chrX	63956	64456	FBgn0063594_Cr1a	antisense	0.0952	0.322	0.0541	-0.1545	No	7.73039e-10
chr3R	24599292	24599745	FBgn0003122_pogo	antisense	0	0.3077	0	-0.15385	No	2.35148e-15
chr2R	16594953	16594954	FBgn0042682_Rt1b	antisense	0.4359	0	0.0645	-0.15345	No	2.17739e-09
chr4	759004	759504	FBgn0003007_opus	antisense	0.0545	0.4077	0.0779	-0.1532	No	1.88009e-08
chr3R	13264290	13264300	FBgn0042231_X-element	sense	0.0333	1	0.3636	-0.15305	No	1.38732e-05
chr2L	639188	639190	FBgn0005384_3S18	antisense	0.3056	0	0	-0.1528	No	2.35148e-15
chr4	107571	107627	FBgn0003122_pogo	antisense	0.3056	0	0	-0.1528	No	2.35148e-15
chrU	983923	984423	FBgn0000004_17.6	antisense	0.2917	0.3333	0.16	-0.1525	cluster17	9.00402e-07
chr2L	6885959	6885970	FBgn0000155_roo	antisense	0.35	0	0.0227	-0.1523	No	2.40929e-11
chr2L	222427	222428	FBgn0003055_P-element	antisense	0.3043	0	0	-0.15215	No	7.65218e-15
chr3R	11254834	11255334	FBgn0000006_412	antisense	0	0.3038	0	-0.1519	No	7.65218e-15
chrX	9183293	9183793	FBgn0000005_297	sense	0	0.303	0	-0.1515	No	7.65218e-15
chr3LHet	2282320	2282330	FBgn0003122_pogo	antisense	0.2632	0.8	0.3803	-0.1513	No	1.42588e-05
chr3L	20478924	20479424	FBgn0000005_297	antisense	0.0385	0.2632	0	-0.15085	No	7.65218e-15
chr2R	3450305	3450805	FBgn0000005_297	antisense	0.1786	0.4557	0.1667	-0.15045	No	1.04646e-06
chr2L	3424488	3424489	FBgn0000006_412	sense	0.3	0	0	-0.15	No	7.65218e-15
chr2L	4686030	4686058	FBgn0000155_roo	sense	0.3	0	0	-0.15	No	7.65218e-15
chr2R	6450723	6451223	FBgn0000006_412	sense	0	0.3	0	-0.15	No	7.65218e-15
chr3L	2554531	2555031	FBgn0003490_springer	sense	0	0.3	0	-0.15	No	7.65218e-15
chr3L	9591787	9591802	FBgn0002698_mdg3	antisense	0	0.3	0	-0.15	No	7.65218e-15
chr3L	24506045	24506545	FBgn0000199_blood	antisense	0.3	0	0	-0.15	No	7.65218e-15
chr3LHet	21121	21621	FBgn0003122_pogo	sense	0.3	0	0	-0.15	cluster34	7.65218e-15
chr3L	20354837	20354841	FBgn0003122_pogo	antisense	0.5122	0.9709	0.5918	-0.14975	No	2.74804e-06
chr3L	10128630	10128700	FBgn0001249_I-element	sense	0	0.2979	0	-0.14895	No	7.65218e-15
chr3R	24629629	24629635	FBgn0001283_jockey	antisense	0.1379	0.9595	0.4	-0.1487	No	1.44011e-05
chrX	6331769	6332269	FBgn0000005_297	antisense	0.0435	0.9524	0.35	-0.14795	No	1.32644e-05
chrU	6662322	6662822	FBgn0022937_Circe	antisense	0	0.2955	0	-0.14775	No	7.65218e-15
chrX	21633983	21634483	FBgn0063431_gypsy6	sense	0.2941	0	0	-0.14705	flam	2.47299e-14
chr2L	9300136	9300636	FBgn0014967_hopper	antisense	0.3793	0.0714	0.0784	-0.14695	No	4.40001e-08
chrX	1402686	1402700	FBgn0000155_roo	antisense	0.5333	0.9912	0.6154	-0.14685	No	3.61542e-06
chr3L	12297540	12297609	FBgn0000155_roo	sense	0.0357	0.2576	0	-0.14665	No	2.47299e-14
chrX	172285	172287	FBgn0001249_I-element	antisense	0.2632	0.9429	0.4571	-0.14595	No	1.26462e-05
chr2L	8699799	8699803	FBgn0003055_P-element	sense	0.4583	0	0.0833	-0.14585	No	6.24348e-08
chrU	5917198	5917698	FBgn0003909_R2-element	sense	0.125	0.1667	0	-0.14585	No	2.47299e-14
chrX	14919585	14920085	FBgn0000638_FB	antisense	0.1143	0.9767	0.4	-0.1455	No	2.67047e-05
chrU	9463318	9463818	FBgn0000155_roo	sense	0	0.2909	0	-0.14545	No	2.47299e-14
chrX	18309344	18309361	FBgn0001249_I-element	sense	0.3636	0.9273	0.5	-0.14545	No	1.84815e-05
chr3R	21014314	21014414	FBgn0010302_Burdock	sense	0	0.2903	0	-0.14515	No	2.47299e-14
chrX	4232514	4233014	FBgn0000638_FB	sense	0.2353	0.96	0.4528	-0.14485	No	2.39552e-05
chr2L	7004223	7004723	FBgn0003908_R1A1-element	sense	0.2895	0	0	-0.14475	No	2.47299e-14
chr2L	21359268	21359272	FBgn0000155_roo	sense	0.2895	0	0	-0.14475	No	2.47299e-14
chr2R	21132247	21132747	FBgn0063917_McClintock	antisense	0	0.2895	0	-0.14475	No	2.47299e-14
chr3L	5280002	5280059	FBgn0001207_HMS-Beagle	sense	0	0.2879	0	-0.14395	No	2.47299e-14
chr3R	9892572	9893072	FBgn0003007_opus	antisense	0	0.2857	0	-0.14285	No	2.47299e-14
chr3R	16040887	16040921	FBgn0001210_hobo	sense	0	0.2857	0	-0.14285	No	2.47299e-14
chrX	3818648	3818903	FBgn0003122_pogo	antisense	0.2857	0	0	-0.14285	No	2.47299e-14
chrX	16901892	16902008	FBgn0003007_opus	sense	0	0.2857	0	-0.14285	No	2.47299e-14
chr3R	27471802	27471885	FBgn0000652_F-element	antisense	0.0345	0.25	0	-0.14225	No	7.93762e-14
chr2L	10600867	10600869	FBgn0045970_Tabor	antisense	0.451	0	0.0833	-0.1422	No	1.42166e-07
chr3L	7225137	7225139	FBgn0000155_roo	sense	0.55	0.6429	0.4545	-0.14195	No	4.43679e-05
chr2L	9720275	9720305	FBgn0000155_roo	antisense	0.0323	0.25	0	-0.14115	No	7.93762e-14
chr3LHet	1304061	1304561	FBgn0042231_X-element	sense	0.0645	0.2763	0.0294	-0.141	No	4.65961e-10
chrX	18342518	18342521	FBgn0000155_roo	antisense	0.0455	0.963	0.3636	-0.14065	No	4.62703e-05
chrU	4698551	4699051	FBgn0001210_hobo	antisense	0.0312	0.25	0	-0.1406	No	7.93762e-14
chrX	1073506	1073508	FBgn0000006_412	sense	0.2812	0	0	-0.1406	No	7.93762e-14
chrU	4447657	4448157	FBgn0000004_17.6	sense	0.2809	0	0	-0.14045	No	7.93762e-14
chr3R	7643022	7643162	FBgn0001249_I-element	sense	0	0.2807	0	-0.14035	No	7.93762e-14
chr2R	3635206	3635311	FBgn0000155_roo	antisense	0	0.2805	0	-0.14025	No	7.93762e-14
chr2R	1520605	1521105	FBgn0003908_R1A1-element	sense	0.28	0	0	-0.14	No	7.93762e-14
chrX	8947587	8947659	FBgn0000155_roo	antisense	0.2727	0.697	0.3451	-0.13975	No	4.33799e-05
chrX	13893562	13894062	FBgn0010103_aurora-element	antisense	0.4118	0	0.0667	-0.1392	No	3.15311e-08
chr2L	4633676	4633683	FBgn0000155_roo	sense	0.4545	0	0.0882	-0.13905	No	4.31915e-07
chr2R	1750873	1751373	FBgn0000349_copia	sense	0.2778	0	0	-0.1389	No	7.93762e-14
chr3R	2846608	2846690	FBgn0003007_opus	antisense	0	0.2778	0	-0.1389	No	7.93762e-14
chr3R	25535288	25535571	FBgn0000155_roo	sense	0.2778	0	0	-0.1389	No	7.93762e-14
chrX	6649850	6650350	FBgn0003055_P-element	sense	0.2778	0	0	-0.1389	No	7.93762e-14
chrX	21510669	21511169	FBgn0063436_gtwin	sense	0.2778	0	0	-0.1389	flam	7.93762e-14
chr2R	2199296	2199479	FBgn0003122_pogo	antisense	0	0.3438	0.0333	-0.1386	42AB	2.72483e-09
chr2L	21304598	21305098	FBgn0003007_opus	sense	0.2766	0	0	-0.1383	No	7.93762e-14
chr2L	22706874	22706945	FBgn0000155_roo	sense	0.2766	0	0	-0.1383	No	7.93762e-14
chr2L	20775279	20775779	FBgn0000006_412	antisense	0	0.2763	0	-0.13815	No	7.93762e-14
chr2L	17866886	17867174	FBgn0010302_Burdock	sense	0	0.2759	0	-0.13795	No	7.93762e-14
chr3L	12910050	12910132	FBgn0063919_Max-element	antisense	0.5517	0	0.1379	-0.13795	No	3.94114e-06
chr3L	19990825	19990875	FBgn0003007_opus	antisense	0	0.275	0	-0.1375	No	7.93762e-14
chr3R	14684175	14684185	FBgn0000349_copia	sense	0.4286	0.9508	0.5526	-0.1371	No	4.12513e-05
chrX	5537162	5537327	FBgn0003007_opus	sense	0	0.2727	0	-0.13635	No	2.53059e-13
chr2L	131919	131920	FBgn0003055_P-element	sense	0.2571	0.0154	0	-0.13625	No	2.53059e-13
chr2L	13763529	13763536	FBgn0005773_Bari1	antisense	0.5102	0	0.119	-0.1361	No	1.88516e-06
chr2R	15669264	15669272	FBgn0000481_Doc	sense	0.2143	0.3913	0.1667	-0.1361	No	4.19727e-06
chr4	1282056	1282556	FBgn0004141_HeT-A	antisense	0	0.2719	0	-0.13595	cluster3	2.53059e-13
chr2R	4731899	4731900	FBgn0003007_opus	antisense	0.4146	0	0.0714	-0.1359	No	1.11818e-07
chr3L	22941813	22941815	FBgn0000006_412	antisense	0.3226	0.8235	0.4375	-0.13555	No	8.35206e-05
chrX	5007963	5008463	FBgn0000638_FB	antisense	0.3111	1	0.52	-0.13555	No	5.70279e-05
chr3R	1626062	1626065	FBgn0002698_mdg3	sense	0.44	0.8019	0.4857	-0.13525	No	7.12193e-05
chr2L	22313391	22313404	FBgn0000006_412	sense	0.2692	0	0	-0.1346	No	2.53059e-13
chr3L	5155919	5155922	FBgn0003122_pogo	sense	0.2692	0	0	-0.1346	No	2.53059e-13
chr3L	24362216	24362716	FBgn0063533_Doc3-element	antisense	0	0.2692	0	-0.1346	cluster65	2.53059e-13
chrX	5008472	5008972	FBgn0000638_FB	sense	0.225	1	0.4783	-0.1342	No	7.29784e-05
chr2RHet	224047	224547	FBgn0001100_G-element	sense	0.125	0.1429	0	-0.13395	No	2.53059e-13
chrX	8218085	8218095	FBgn0000155_roo	antisense	0.4808	0.9815	0.5972	-0.13395	No	2.43799e-05
chr3R	6301136	6301636	FBgn0044355_Quasimodo	antisense	0	0.2676	0	-0.1338	No	2.53059e-13
chrX	19987329	19987340	FBgn0000349_copia	sense	0.3889	0.9733	0.5476	-0.1335	No	8.23792e-05
chr2L	22985707	22986207	FBgn0003909_R2-element	sense	0.2667	0	0	-0.13335	cluster51	2.53059e-13
chr2R	17408899	17408906	FBgn0000652_F-element	antisense	0.0667	0.8364	0.3182	-0.13335	No	0.000119524
chr3L	13286909	13286947	FBgn0002698_mdg3	sense	0.6667	0	0.2	-0.13335	No	1.7739e-05
chrU	6291570	6292070	FBgn0000199_blood	antisense	0	0.2667	0	-0.13335	cluster101	2.53059e-13
chr2L	15333646	15333654	FBgn0003055_P-element	antisense	0.4	0.0128	0.0732	-0.1332	No	3.68535e-07
chr3L	24023043	24023057	FBgn0003055_P-element	antisense	0.5319	0	0.1333	-0.13265	cluster40	6.65155e-06
chr2R	4423282	4423303	FBgn0000652_F-element	antisense	0.7647	0	0.25	-0.13235	No	6.7385e-05
chr2R	7003768	7003805	FBgn0001210_hobo	antisense	0.3636	0	0.05	-0.1318	No	4.39373e-08
chr2L	20115596	20115606	FBgn0000481_Doc	sense	0.0769	0.8293	0.3214	-0.1317	cluster27	6.83915e-05
chr2R	8381114	8381132	FBgn0003122_pogo	antisense	0.2632	0	0	-0.1316	No	8.01402e-13
chr2R	14034692	14034703	FBgn0010302_Burdock	sense	0	0.2632	0	-0.1316	No	8.01402e-13
chr3L	20886685	20887185	FBgn0010302_Burdock	antisense	0	0.2632	0	-0.1316	No	8.01402e-13
chr3R	25083369	25083638	FBgn0003122_pogo	sense	0.2632	0	0	-0.1316	No	8.01402e-13
chrU	8620753	8621253	FBgn0003908_R1A1-element	sense	0	0.2632	0	-0.1316	No	8.01402e-13
chr2R	13661139	13661310	FBgn0000652_F-element	sense	0	0.2625	0	-0.13125	No	8.01402e-13
chr3R	23650051	23650077	FBgn0000155_roo	sense	0	0.2623	0	-0.13115	No	8.01402e-13
chr2R	2693423	2693427	FBgn0002698_mdg3	sense	0.3056	0	0.0217	-0.1311	No	1.9293e-10
chr3R	19846783	19846797	FBgn0002697_mdg1	sense	0.5	0	0.119	-0.131	No	3.86597e-06
chr3R	7659102	7659109	FBgn0043969_diver	antisense	0.3148	0.9905	0.5217	-0.13095	No	5.70279e-05
chr2R	184991	185037	FBgn0002697_mdg1	antisense	0.0222	0.3086	0.0345	-0.1309	cluster28	7.09855e-09
chr3R	5006232	5006243	FBgn0000005_297	antisense	0.4074	0.9512	0.5484	-0.1309	No	8.23792e-05
chr2R	3614718	3614729	FBgn0001283_jockey	sense	0.2609	0	0	-0.13045	No	8.01402e-13
chr2R	14974995	14975495	FBgn0000155_roo	antisense	0.2609	0	0	-0.13045	No	8.01402e-13
chr3L	22754262	22754762	FBgn0063917_McClintock	antisense	0.2609	0	0	-0.13045	No	8.01402e-13
chr3L	23674474	23674486	FBgn0014947_flea	antisense	0.3415	0	0.0408	-0.12995	No	1.38865e-08
chr3L	9332526	9332542	FBgn0000004_17.6	sense	0.3077	0.5918	0.32	-0.12975	No	0.000119524
chr3RHet	576703	576711	FBgn0000006_412	antisense	0.1429	0.1163	0	-0.1296	cluster53	8.01402e-13
chrX	4835711	4836211	FBgn0000638_FB	antisense	0.2222	1	0.4815	-0.1296	No	0.000130899
chr4	1282087	1282587	FBgn0004904_TART-B	antisense	0	0.2589	0	-0.12945	cluster3	8.01402e-13
chr2RHet	3179141	3179641	FBgn0043969_diver	sense	0	0.2584	0	-0.1292	No	8.01402e-13
chrX	3287379	3287879	FBgn0061485_rover	sense	0.6667	0.6167	0.5128	-0.1289	No	0.000194542
chr3L	13491823	13491977	FBgn0000155_roo	sense	0.2571	0	0	-0.12855	No	8.01402e-13
chr3LHet	1592554	1592558	FBgn0001283_jockey	antisense	0.3571	0.5357	0.3182	-0.1282	No	0.000205132
chr2R	8777185	8777685	FBgn0003490_springer	antisense	0.2558	0	0	-0.1279	No	8.01402e-13
chrX	10234382	10234388	FBgn0002698_mdg3	antisense	0.0625	0.4818	0.1447	-0.12745	No	1.76948e-05
chr2L	9926777	9926837	FBgn0063455_Stalker2	sense	0.3784	0	0.0625	-0.1267	No	1.14383e-07
chr2RHet	55966	55971	FBgn0040267_Transpac	sense	0.3333	0	0.04	-0.12665	No	3.49481e-08
chr2L	13078949	13079449	FBgn0014947_flea	sense	0	0.2532	0	-0.1266	No	2.52122e-12
chr3L	13206431	13206431	FBgn0000006_412	antisense	0.1667	0.8864	0.4	-0.12655	No	0.000258146
chr2R	4952269	4952274	FBgn0001249_I-element	antisense	0.2683	0.0141	0.0149	-0.1263	No	4.94279e-10
chrX	18709324	18709340	FBgn0000652_F-element	antisense	0.3953	1	0.5714	-0.12625	No	6.70491e-05
chr2R	12293030	12293038	FBgn0001283_jockey	antisense	0.2903	0.8621	0.45	-0.1262	No	0.000249805
chr3R	8326668	8327168	FBgn0062343_Dm88	antisense	0.0208	0.2308	0	-0.1258	No	2.52122e-12
chr2R	16499746	16499754	FBgn0000155_roo	sense	0.2963	0.9831	0.5143	-0.1254	No	0.000194542
chr3L	22307681	22307683	FBgn0063455_Stalker2	antisense	0.3415	0.6235	0.3571	-0.1254	No	0.00013886
chr2L	22062445	22062945	FBgn0000481_Doc	antisense	0.25	0	0	-0.125	No	2.52122e-12
chr2L	22219261	22219507	FBgn0003055_P-element	sense	0.25	0	0	-0.125	No	2.52122e-12
chr3L	13610899	13611399	FBgn0001210_hobo	sense	0	0.25	0	-0.125	No	2.52122e-12
chr3L	18230684	18231184	FBgn0003055_P-element	sense	0.25	0	0	-0.125	No	2.52122e-12
chr3RHet	2228202	2228702	FBgn0000155_roo	antisense	0	0.25	0	-0.125	No	2.52122e-12
chrU	1077011	1077017	FBgn0000199_blood	sense	0.25	0	0	-0.125	No	2.52122e-12
chrU	6480980	6481480	FBgn0063503_G6	sense	0	0.25	0	-0.125	cluster105	2.52122e-12
chrU	6509937	6510437	FBgn0001100_G-element	antisense	0	0.25	0	-0.125	No	2.52122e-12
chrX	8338282	8338782	FBgn0000005_297	sense	0.25	0	0	-0.125	No	2.52122e-12
chrX	21603976	21604476	FBgn0063432_gypsy5	sense	0	0.25	0	-0.125	flam	2.52122e-12
chrX	22062787	22062792	FBgn0001210_hobo	sense	0.25	0	0	-0.125	No	2.52122e-12
chrX	18672680	18673180	FBgn0000155_roo	sense	0.4565	1	0.6047	-0.12355	No	8.32422e-05
chrU	1147101	1147601	FBgn0001283_jockey	antisense	0	0.2462	0	-0.1231	No	2.52122e-12
chr2L	3140970	3141470	FBgn0000638_FB	antisense	0.1136	0.9706	0.4194	-0.1227	No	0.000435741
chr2R	3847536	3847537	FBgn0010302_Burdock	sense	0.3333	0.02	0.0541	-0.12255	No	4.02648e-07
chr3R	1480528	1480536	FBgn0003055_P-element	antisense	0.5152	0	0.1351	-0.1225	No	1.30853e-05
chr2R	4830649	4831149	FBgn0003055_P-element	sense	0.2449	0	0	-0.12245	No	7.88015e-12
chr3L	19006999	19007499	FBgn0000349_copia	sense	0	0.2444	0	-0.1222	No	7.88015e-12
chr2R	855248	855748	FBgn0000155_roo	antisense	0.2442	0	0	-0.1221	cluster73	7.88015e-12
chr2R	8231816	8231955	FBgn0003055_P-element	sense	0.3095	0	0.0333	-0.12145	No	4.63399e-08
chr2R	16279566	16279570	FBgn0000006_412	antisense	0.4167	0	0.087	-0.12135	No	1.52934e-06
chr2R	1520861	1520863	FBgn0000006_412	sense	0.3571	0.9848	0.55	-0.12095	No	0.000272621
chrX	18113066	18113080	FBgn0001283_jockey	antisense	0.2895	0.9867	0.5172	-0.1209	No	0.000194542
chr3L	20903537	20903539	FBgn0001210_hobo	sense	0.093	0.78	0.3158	-0.1207	No	0.000336908
chrX	13802570	13803070	FBgn0000007_1731	antisense	0.2414	0	0	-0.1207	No	7.88015e-12
chrU	9983270	9983359	FBgn0001100_G-element	sense	0	0.24	0	-0.12	No	7.88015e-12
chr3L	103065	103565	FBgn0001249_I-element	antisense	0.5625	0	0.1613	-0.11995	No	4.9249e-05
chrX	11540757	11540835	FBgn0000155_roo	sense	0.3333	0.24	0.1667	-0.11995	No	5.52104e-05
chr2L	6256810	6256820	FBgn0000155_roo	antisense	0.3191	0.0108	0.0455	-0.11945	No	1.5235e-07
chr3L	22938248	22938249	FBgn0003490_springer	sense	0	0.2381	0	-0.11905	No	7.88015e-12
chr3R	11188535	11188537	FBgn0000005_297	antisense	0.5882	0.9831	0.6667	-0.11895	No	5.96595e-05
chr3R	18114379	18114384	FBgn0014947_flea	antisense	0.0526	1	0.4074	-0.1189	No	0.000434712
chrU	5560504	5561004	FBgn0067385_gypsy12	sense	0.037	0.2	0	-0.1185	No	7.88015e-12
chr2L	20939566	20939569	FBgn0014967_hopper	sense	0.4333	0	0.0984	-0.11825	No	1.40528e-05
chr3L	22607458	22607459	FBgn0001283_jockey	sense	0.1613	0.5484	0.2368	-0.11805	No	0.00017397
chrX	19798193	19798268	FBgn0000652_F-element	antisense	0	0.2361	0	-0.11805	No	7.88015e-12
chr2L	9691664	9692164	FBgn0000155_roo	antisense	0.236	0	0	-0.118	No	7.88015e-12
chr2R	2925379	2925394	FBgn0000652_F-element	sense	0.3256	0	0.0448	-0.118	No	1.5235e-07
chr3L	13681555	13682055	FBgn0045970_Tabor	sense	0.236	0	0	-0.118	No	7.88015e-12
chr3L	13681555	13682055	FBgn0063917_McClintock	sense	0.236	0	0	-0.118	No	7.88015e-12
chrX	21539839	21539938	FBgn0002697_mdg1	antisense	0.0625	0.2273	0.027	-0.1179	flam	1.02934e-08
chrU	1062484	1062488	FBgn0045970_Tabor	sense	0.3125	0	0.0385	-0.11775	No	2.12408e-07
chr2R	7303055	7303555	FBgn0003007_opus	sense	0.2353	0	0	-0.11765	No	7.88015e-12
chrX	7889454	7889490	FBgn0003055_P-element	sense	0.2353	0	0	-0.11765	No	7.88015e-12
chrX	13687901	13688401	FBgn0044355_Quasimodo	sense	0.2353	0	0	-0.11765	No	7.88015e-12
chrX	19275620	19276120	FBgn0000638_FB	sense	0.4211	0.1923	0.1892	-0.1175	No	0.000161122
chr2R	17297262	17297309	FBgn0003007_opus	sense	0.3455	0	0.0556	-0.11715	No	4.02648e-07
chr3R	14711150	14711650	FBgn0063503_G6	sense	0.234	0	0	-0.117	No	2.44711e-11
chrX	21651249	21651749	FBgn0063897_Stalker4	antisense	0	0.234	0	-0.117	flam	2.44711e-11
chr3R	8324768	8325268	FBgn0063371_transib2	sense	0.0909	0.1429	0	-0.1169	No	2.44711e-11
chr2L	12491899	12491915	FBgn0003055_P-element	sense	0.2683	0	0.0175	-0.11665	No	1.1106e-08
chr2L	14038857	14038908	FBgn0014967_hopper	antisense	0.2333	0	0	-0.11665	No	2.44711e-11
chr2L	7866439	7866939	FBgn0000481_Doc	sense	0.2326	0	0	-0.1163	No	2.44711e-11
chr3L	15063736	15064236	FBgn0014947_flea	antisense	0.6364	0.8368	0.6204	-0.1162	No	0.000246896
chr2L	5886548	5887048	FBgn0000349_copia	sense	0	0.2321	0	-0.11605	No	2.44711e-11
chr2R	284652	285152	FBgn0063594_Cr1a	sense	0.2308	0	0	-0.1154	No	2.44711e-11
chr3L	23597391	23597891	FBgn0000349_copia	antisense	0	0.2308	0	-0.1154	No	2.44711e-11
chrU	4180317	4180817	FBgn0003908_R1A1-element	sense	0	0.2308	0	-0.1154	cluster108	2.44711e-11
chr3R	21067055	21067067	FBgn0000155_roo	sense	0.1364	0.9825	0.4444	-0.11505	No	0.000708311
chr2L	6411355	6411358	FBgn0003055_P-element	antisense	0.2963	0.0128	0.04	-0.11455	No	2.12408e-07
chr2RHet	754342	754386	FBgn0042682_Rt1b	sense	0.3125	0	0.0417	-0.11455	cluster134	2.12408e-07
chr3L	8818453	8818455	FBgn0001207_HMS-Beagle	antisense	0.3889	0	0.08	-0.11445	No	5.23635e-06
chrX	22155493	22155993	FBgn0014967_hopper	sense	0.1346	0.2609	0.0833	-0.11445	No	6.87871e-06
chr3R	25466154	25466260	FBgn0001210_hobo	antisense	0.3	0	0.0357	-0.1143	No	1.16053e-07
chr2R	5741581	5741590	FBgn0003122_pogo	sense	0.125	0.989	0.4429	-0.1141	No	0.0011516
chr3R	8134152	8134166	FBgn0003122_pogo	antisense	0.4565	0	0.1143	-0.11395	No	2.53427e-05
chr2L	22589155	22589171	FBgn0042231_X-element	sense	0.3611	0	0.0667	-0.11385	No	2.02022e-06
chrX	14539931	14539939	FBgn0001283_jockey	antisense	0.1	0.72	0.2963	-0.1137	No	0.000498239
chr2L	16553924	16553992	FBgn0010302_Burdock	sense	0	0.2273	0	-0.11365	No	2.44711e-11
chr2R	19190190	19190212	FBgn0014947_flea	sense	0	0.9545	0.3636	-0.11365	No	0.00108784
chr3L	23858630	23859130	FBgn0063594_Cr1a	sense	0	0.2273	0	-0.11365	No	2.44711e-11
chr3L	7244161	7244164	FBgn0003490_springer	sense	0.0789	0.4706	0.1613	-0.11345	No	9.04211e-05
chr2R	1101096	1101103	FBgn0014947_flea	sense	0.2105	0.0159	0	-0.1132	No	2.44711e-11
chrU	9578761	9579261	FBgn0003908_R1A1-element	antisense	0.2264	0	0	-0.1132	No	2.44711e-11
chrU	7576133	7576633	FBgn0005384_3S18	antisense	0.0303	0.537	0.1707	-0.11295	No	0.000111682
chr2L	751496	751996	FBgn0000638_FB	sense	0.0303	0.1944	0	-0.11235	No	7.55095e-11
chr3R	12251651	12252151	FBgn0000155_roo	antisense	0.2245	0	0	-0.11225	No	7.55095e-11
chr2L	5566996	5566998	FBgn0000155_roo	antisense	0.2667	0	0.0213	-0.11205	No	1.1106e-08
chrX	21610273	21610773	FBgn0000652_F-element	antisense	0	0.2241	0	-0.11205	flam	7.55095e-11
chrX	20396676	20397176	FBgn0000155_roo	antisense	0	0.2239	0	-0.11195	No	7.55095e-11
chr2R	21001090	21001101	FBgn0040267_Transpac	antisense	0.5472	1	0.6618	-0.1118	No	0.000134709
chr3R	18690254	18690271	FBgn0001283_jockey	antisense	0.3333	0.9865	0.5484	-0.1115	No	0.000814304
chr2L	13331636	13332136	FBgn0003055_P-element	antisense	0.2222	0	0	-0.1111	No	7.55095e-11
chr2L	13552610	13552633	FBgn0000005_297	sense	0.2222	0	0	-0.1111	No	7.55095e-11
chr3L	12075639	12076139	FBgn0003055_P-element	antisense	0.2222	0	0	-0.1111	No	7.55095e-11
chrX	13656537	13657037	FBgn0000349_copia	sense	0.2222	0	0	-0.1111	No	7.55095e-11
chr2R	11536190	11536202	FBgn0000155_roo	antisense	0.4595	0	0.119	-0.11075	No	5.78189e-05
chrU	9623594	9624094	FBgn0043055_Ivk	antisense	0.0323	0.2273	0.0192	-0.1106	cluster66	2.9736e-08
chrX	19496991	19497000	FBgn0014947_flea	antisense	0.7778	0.9667	0.7619	-0.11035	No	1.6759e-05
chr2L	7211009	7211043	FBgn0000155_roo	antisense	0.2791	1	0.5294	-0.11015	No	0.000906976
chr3L	23351368	23351868	FBgn0063435_gypsy2	sense	0.1321	0.4681	0.1905	-0.1096	No	0.000281319
chrX	3560203	3560422	FBgn0014967_hopper	antisense	0.0769	0.3684	0.1132	-0.10945	No	4.90302e-05
chr2L	11728483	11728495	FBgn0000155_roo	sense	0.1277	1	0.4545	-0.10935	No	0.00113841
chr3L	4751309	4751310	FBgn0003007_opus	sense	0.4091	0	0.0952	-0.10935	No	2.27035e-05
chrX	11519881	11520381	FBgn0000638_FB	sense	0.0299	0.9714	0.3913	-0.10935	No	0.00113972
chrX	3695740	3696240	FBgn0063455_Stalker2	antisense	0.2105	0.5532	0.2727	-0.10915	No	0.00115897
chr3L	5292309	5292809	FBgn0044355_Quasimodo	sense	0	0.4681	0.125	-0.10905	No	6.75542e-05
chr3L	16170442	16170452	FBgn0002698_mdg3	antisense	0.5405	0.9889	0.6557	-0.109	No	0.000285623
chrX	11336415	11336431	FBgn0010302_Burdock	antisense	0	0.2179	0	-0.10895	No	7.55095e-11
chr2R	16625169	16625322	FBgn0043969_diver	antisense	0.44	0	0.1111	-0.1089	No	4.11608e-05
chr2R	7502554	7503054	FBgn0003055_P-element	sense	0.2174	0	0	-0.1087	No	7.55095e-11
chrX	5240450	5240950	FBgn0044355_Quasimodo	sense	0.2174	0	0	-0.1087	No	7.55095e-11
chr3L	22512147	22512154	FBgn0003122_pogo	antisense	0.3333	0.8056	0.4615	-0.10795	No	0.0011301
chr2L	5943758	5943769	FBgn0003055_P-element	antisense	0.3824	0	0.0833	-0.1079	No	2.89337e-05
chrX	13564787	13564787	FBgn0001283_jockey	antisense	0.2895	0	0.037	-0.10775	No	2.86662e-07
chr3L	15392581	15392592	FBgn0003490_springer	sense	0.2353	0.98	0.5	-0.10765	No	0.00102493
chr2L	12341888	12341926	FBgn0001283_jockey	sense	0.2917	0.0286	0.0526	-0.10755	No	4.70985e-06
chr2L	222167	222177	FBgn0003055_P-element	antisense	0.2143	0	0	-0.10715	No	2.3153e-10
chrX	19634167	19634334	FBgn0010302_Burdock	sense	0	0.2143	0	-0.10715	No	2.3153e-10
chr3R	13916501	13917001	FBgn0004082_Tirant	sense	0.2121	0	0	-0.10605	No	2.3153e-10
chr3L	23720712	23720723	FBgn0005384_3S18	sense	0.2778	0.8	0.4333	-0.1056	No	0.00184562
chr2R	18388878	18388923	FBgn0003490_springer	sense	0	0.2111	0	-0.10555	No	2.3153e-10
chr3L	3779339	3779839	FBgn0000481_Doc	sense	0.2105	0	0	-0.10525	No	2.3153e-10
chr3RHet	605501	606001	FBgn0063504_G5	sense	0	0.2105	0	-0.10525	No	2.3153e-10
chrX	6086756	6087256	FBgn0003055_P-element	sense	0.2105	0	0	-0.10525	No	2.3153e-10
chr3L	11546232	11546732	FBgn0014967_hopper	sense	0.0189	0.1915	0	-0.1052	No	2.3153e-10
chrX	21613119	21613619	FBgn0045970_Tabor	antisense	0.0625	0.1475	0	-0.105	flam	2.3153e-10
chr2L	18612945	18612953	FBgn0063436_gtwin	antisense	0.275	0.0147	0.04	-0.10485	No	1.21902e-06
chr2R	12042371	12042376	FBgn0044355_Quasimodo	sense	0.5676	0	0.1791	-0.1047	No	0.000413486
chr2R	9055628	9056128	FBgn0002745_micropia	sense	0	0.2093	0	-0.10465	No	2.3153e-10
chr2L	17702294	17702794	FBgnnnnnnnn_HMS-Beagle2	antisense	0.2083	0	0	-0.10415	No	2.3153e-10
chr3L	19487810	19488310	FBgn0003490_springer	sense	0	0.2083	0	-0.10415	No	2.3153e-10
chrU	6635077	6635577	FBgn0003909_R2-element	sense	0.2083	0	0	-0.10415	No	2.3153e-10
chr3L	5410663	5410664	FBgn0002698_mdg3	sense	0.3421	0.7959	0.4651	-0.1039	No	0.00179453
chr2RHet	3276663	3277163	FBgn0063430_invader1	sense	0.1373	0.1406	0.0351	-0.10385	No	6.98107e-07
chr4	1280244	1280744	FBgn0004904_TART-B	antisense	0.2075	0	0	-0.10375	cluster3	2.3153e-10
chrU	4825531	4826031	FBgn0003122_pogo	antisense	0.0556	0.1515	0	-0.10355	No	2.3153e-10
chr2L	1887221	1887721	FBgn0000638_FB	sense	0.2069	0	0	-0.10345	No	2.3153e-10
chrX	19828654	19829154	FBgn0000652_F-element	antisense	0.0727	0.3614	0.1136	-0.10345	No	0.00017408
chrU	7502399	7502899	FBgn0003908_R1A1-element	sense	0	0.2059	0	-0.10295	No	2.3153e-10
chr2R	8231927	8232427	FBgn0003055_P-element	antisense	0.2927	0	0.0435	-0.10285	No	4.59222e-06
chr2R	3974420	3974427	FBgn0005673_1360	antisense	0.25	0	0.0222	-0.1028	No	7.86764e-08
chr2L	12484418	12484426	FBgn0003055_P-element	antisense	0.2963	0	0.0455	-0.10265	No	2.00554e-06
chr3L	11396468	11396534	FBgn0010302_Burdock	sense	0	0.2051	0	-0.10255	No	2.3153e-10
chr3R	4294937	4295437	FBgn0000638_FB	antisense	0.0526	0.1525	0	-0.10255	No	2.3153e-10
chr2R	16989118	16989126	FBgn0003055_P-element	sense	0.3333	0	0.0645	-0.10215	No	2.02658e-05
chrX	11115671	11115771	FBgn0003122_pogo	sense	0.7059	0.4762	0.4889	-0.10215	No	0.00269815
chrX	22221365	22221409	FBgn0001249_I-element	sense	0	0.2043	0	-0.10215	No	7.05508e-10
chrX	18835134	18835241	FBgn0001210_hobo	antisense	0	0.2041	0	-0.10205	No	7.05508e-10
chrX	3341052	3341053	FBgn0003122_pogo	antisense	0.2439	0	0.0204	-0.10155	No	2.05634e-07
chr3R	3739650	3739682	FBgn0000481_Doc	sense	0	0.2029	0	-0.10145	No	7.05508e-10
chr2L	22062881	22062888	FBgn0063427_invader4	sense	0.2857	0	0.0417	-0.10115	No	1.21902e-06
chr3L	1380324	1380461	FBgn0046110_Juan	antisense	0	0.3103	0.0545	-0.10065	No	1.03529e-05
chr3R	22360965	22360982	FBgn0003055_P-element	antisense	0.5882	0	0.1935	-0.1006	No	0.000870384
chr3L	14548829	14548829	FBgn0002697_mdg1	sense	0.2927	0.9524	0.5224	-0.10015	No	0.00155334
chr2L	22718614	22719114	FBgn0063503_G6	antisense	0.2	0	0	-0.1	No	7.05508e-10
chr2RHet	501152	501652	FBgn0002745_micropia	antisense	0	0.2	0	-0.1	No	7.05508e-10
chr2RHet	2410566	2410614	FBgn0000349_copia	antisense	0.2	0	0	-0.1	No	7.05508e-10
chr3L	3544210	3544710	FBgn0002697_mdg1	antisense	0.2	0	0	-0.1	No	7.05508e-10
chr3R	14290579	14290701	FBgn0003122_pogo	antisense	0.375	0.625	0.4	-0.1	No	0.00284258
chrU	6653713	6654213	FBgn0003007_opus	antisense	0	0.2	0	-0.1	No	7.05508e-10
chrU	6964170	6964670	FBgn0003490_springer	antisense	0	0.2	0	-0.1	No	7.05508e-10
chrU	8196888	8197388	FBgn0000652_F-element	sense	0	0.2	0	-0.1	No	7.05508e-10
chrX	7534213	7534331	FBgn0001249_I-element	antisense	0	0.2	0	-0.1	No	7.05508e-10
chrU	2651504	2651510	FBgnnnnnnnn_HMS-Beagle2	sense	0.3333	0	0.0667	-0.09995	No	2.02658e-05
chrX	20337079	20337579	FBgn0003519_Stalker	antisense	0	0.1988	0	-0.0994	No	7.05508e-10
chrX	20337079	20337579	FBgn0063897_Stalker4	antisense	0	0.1988	0	-0.0994	No	7.05508e-10
chr2R	3240644	3240650	FBgn0003122_pogo	antisense	0.3125	0	0.0571	-0.09915	No	1.03529e-05
chr3L	13681878	13681885	FBgn0003519_Stalker	sense	0.3982	1	0.6	-0.0991	No	0.00163681
chr2R	5837663	5837693	FBgn0005384_3S18	sense	0.3243	0.9733	0.55	-0.0988	No	0.00220564
chrX	12735177	12735183	FBgn0000349_copia	sense	0.3778	0.9894	0.5849	-0.0987	No	0.00181672
chr3L	885882	885911	FBgn0000155_roo	sense	0	0.1972	0	-0.0986	No	7.05508e-10
chr2R	6916577	6916581	FBgn0000155_roo	sense	0.2414	0	0.0222	-0.0985	No	2.05634e-07
chrX	57196	57696	FBgn0005384_3S18	sense	0.2683	0	0.0357	-0.09845	No	1.67542e-06
chr3R	17661892	17662392	FBgn0000004_17.6	antisense	0.1667	0.3444	0.1579	-0.09765	No	0.000861858
chr2RHet	1651647	1651654	FBgn0063455_Stalker2	antisense	0.3617	0	0.0833	-0.09755	No	0.00011347
chr2R	17428130	17428630	FBgn0000199_blood	sense	0.1944	0	0	-0.0972	No	2.13656e-09
chr3R	23893017	23893517	FBgn0000652_F-element	sense	0	0.1944	0	-0.0972	No	2.13656e-09
chrX	11844300	11844800	FBgn0063430_invader1	antisense	0	0.1944	0	-0.0972	No	2.13656e-09
chrX	4232001	4232501	FBgn0000638_FB	antisense	0.22	0.9565	0.4912	-0.09705	No	0.00269815
chr3LHet	915049	915050	FBgn0000349_copia	sense	0.1905	0.7727	0.3846	-0.097	No	0.00426263
chr3LHet	2451416	2451916	FBgn0001249_I-element	sense	0.1935	0	0	-0.09675	No	2.13656e-09
chr3L	12590438	12590938	FBgn0000481_Doc	antisense	0	0.1932	0	-0.0966	No	2.13656e-09
chr3L	20102591	20103091	FBgn0000005_297	sense	0.193	0	0	-0.0965	No	2.13656e-09
chr2R	3726524	3726577	FBgn0003122_pogo	sense	0.2703	0.025	0.0513	-0.09635	No	7.03758e-06
chr2R	6609270	6609273	FBgn0000155_roo	antisense	0.5	0	0.1538	-0.0962	No	0.000789146
chr2L	17723426	17723926	FBgn0001210_hobo	sense	0.1923	0	0	-0.09615	No	2.13656e-09
chrX	12199043	12199079	FBgn0010302_Burdock	antisense	0	0.1923	0	-0.09615	No	2.13656e-09
chr3L	21551743	21551744	FBgn0063455_Stalker2	sense	0.25	0.7586	0.4082	-0.0961	No	0.00437753
chr2L	9300439	9300440	FBgn0000224_BS	sense	0.4375	0	0.1228	-0.09595	No	0.00041648
chr2R	6878839	6878852	FBgn0001283_jockey	antisense	0.2917	0	0.05	-0.09585	No	1.55186e-05
chr2R	538085	538585	FBgn0000652_F-element	sense	0	0.2353	0.0222	-0.09545	No	2.05634e-07
chr2R	12075454	12075465	FBgn0003055_P-element	antisense	0.3947	0	0.102	-0.09535	No	0.000200416
chr2L	19800745	19801245	FBgn0000481_Doc	antisense	0.1905	0	0	-0.09525	No	2.13656e-09
chr2R	13151859	13152359	FBgn0001283_jockey	antisense	0	0.1905	0	-0.09525	No	2.13656e-09
chr2R	14653734	14653970	FBgn0001210_hobo	sense	0.1905	0	0	-0.09525	No	2.13656e-09
chr2RHet	100088	100126	FBgn0001167_gypsy	sense	0.1905	0	0	-0.09525	No	2.13656e-09
chr3R	21141958	21142458	FBgn0000005_297	sense	0.1905	0	0	-0.09525	No	2.13656e-09
chr2R	215287	215787	FBgn0000349_copia	antisense	0.2258	0	0.0179	-0.095	No	5.30714e-07
chr2R	12168199	12168208	FBgn0000199_blood	sense	0.4118	0	0.1111	-0.0948	No	0.000276031
chr2R	1920906	1921406	FBgn0001249_I-element	antisense	0.1892	0	0	-0.0946	No	2.13656e-09
chr3RHet	1289747	1290247	FBgn0003519_Stalker	sense	0.1892	0	0	-0.0946	No	2.13656e-09
chr3RHet	1289747	1290247	FBgn0063897_Stalker4	sense	0.1892	0	0	-0.0946	No	2.13656e-09
chrU	5698212	5698277	FBgn0001283_jockey	sense	0.0714	0.1176	0	-0.0945	No	2.13656e-09
chr3L	9299603	9299711	FBgn0000199_blood	sense	0.4667	0	0.1389	-0.09445	No	0.000588379
chrU	4026308	4026808	FBgn0004141_HeT-A	sense	0.087	0.2353	0.0667	-0.09445	cluster7	4.22403e-05
chr2L	16742634	16742670	FBgn0045970_Tabor	sense	0.4444	0.0143	0.1351	-0.09425	No	0.000527716
chrXHet	185632	186132	FBgn0003519_Stalker	sense	0.16	0.0833	0.0278	-0.09385	cluster92	5.32318e-06
chrXHet	185632	186132	FBgn0063897_Stalker4	sense	0.16	0.0833	0.0278	-0.09385	cluster92	5.32318e-06
chr2R	4893019	4893519	FBgn0003490_springer	sense	0	0.1875	0	-0.09375	No	2.13656e-09
chrU	7030630	7031130	FBgn0003908_R1A1-element	antisense	0	0.1875	0	-0.09375	cluster126	2.13656e-09
chr2R	15299849	15299854	FBgn0002698_mdg3	antisense	0.0541	0.1333	0	-0.0937	No	2.13656e-09
chr2L	16619258	16619758	FBgn0000638_FB	antisense	0.4412	0	0.127	-0.0936	No	0.00041648
chr3R	1793028	1793035	FBgn0001249_I-element	sense	0.0952	0.2115	0.06	-0.09335	No	3.11939e-05
chrX	5795330	5795480	FBgn0010302_Burdock	antisense	0	0.1867	0	-0.09335	No	2.13656e-09
chr2RHet	1335461	1335961	FBgn0063431_gypsy6	antisense	0.2179	0	0.0159	-0.09305	No	2.12139e-07
chr2R	17484196	17484203	FBgn0044355_Quasimodo	antisense	0.2	0.9857	0.5	-0.09285	No	0.00409372
chr3L	22090155	22090655	FBgn0001283_jockey	sense	0	0.1852	0	-0.0926	No	2.13656e-09
chrX	18214039	18214539	FBgn0001283_jockey	antisense	0.1852	0	0	-0.0926	No	2.13656e-09
chr3L	8820580	8820582	FBgn0003055_P-element	sense	0.2963	0	0.0556	-0.09255	No	2.23759e-05
chr3L	3902079	3902091	FBgn0003122_pogo	sense	0.28	0	0.0476	-0.0924	No	3.36393e-05
chr2L	21925448	21925449	FBgn0063919_Max-element	antisense	0.2353	0	0.0256	-0.09205	No	1.14778e-06
chr3RHet	831047	831547	FBgn0063447_accord	antisense	0	0.2353	0.0256	-0.09205	No	1.14778e-06
chrU	8130843	8131343	FBgn0000481_Doc	sense	0.0073	0.1765	0	-0.0919	No	6.431e-09
chr2L	19371339	19372088	FBgn0005773_Bari1	sense	0.7	1	0.7586	-0.0914	No	0.000548798
chr2R	17091953	17092453	FBgn0002745_micropia	sense	0	0.1828	0	-0.0914	No	6.431e-09
chr3R	16421767	16422267	FBgn0000638_FB	antisense	0.0645	0.2353	0.0588	-0.0911	No	6.50074e-05
chr3L	18434965	18435465	FBgn0063455_Stalker2	sense	0	0.1818	0	-0.0909	No	6.431e-09
chr3R	817712	817721	FBgn0002698_mdg3	sense	0.2698	0.8348	0.4615	-0.0908	No	0.00656031
chrX	11160414	11160423	FBgn0000155_roo	antisense	0.1026	0.3913	0.1562	-0.09075	No	0.00133401
chr2R	15353295	15353297	FBgn0005384_3S18	antisense	0.0732	0.1071	0	-0.09015	No	6.431e-09
chrU	8981947	8982447	FBgn0022937_Circe	antisense	0.1231	0.2571	0.1	-0.0901	No	0.000372225
chr2R	6350897	6351397	FBgn0005773_Bari1	antisense	0	0.1795	0	-0.08975	No	6.431e-09
chr3L	5248167	5248174	FBgn0000006_412	sense	0.25	0.9565	0.5135	-0.08975	No	0.00603341
chr3L	11895399	11895403	FBgn0000006_412	sense	0.3333	0	0.0769	-0.08975	No	0.000142762
chr3L	12175570	12176070	FBgn0000004_17.6	antisense	0	0.1795	0	-0.08975	No	6.431e-09
chr3L	14694736	14695236	FBgn0002698_mdg3	antisense	0	0.1795	0	-0.08975	No	6.431e-09
chr3L	14728831	14728840	FBgn0000155_roo	antisense	0.32	0.8595	0.5	-0.08975	No	0.00622876
chr2R	4955695	4955703	FBgn0000349_copia	antisense	0.3	0	0.0606	-0.0894	No	6.50074e-05
chr2L	2830068	2830568	FBgn0003055_P-element	antisense	0.1786	0	0	-0.0893	No	6.431e-09
chr3L	7074145	7074153	FBgn0000155_roo	sense	0.2105	0.3429	0.1875	-0.0892	No	0.00350025
chr3R	18203648	18203730	FBgn0003122_pogo	sense	0.2105	0	0.0161	-0.08915	No	5.60103e-07
chr3L	16823586	16823589	FBgn0003122_pogo	antisense	0.3421	0	0.082	-0.08905	No	0.000178142
chr2RHet	2985905	2985914	FBgn0000652_F-element	antisense	0.0299	0.2676	0.06	-0.08875	cluster41	6.50074e-05
chrX	18672170	18672670	FBgn0000155_roo	antisense	0.3056	1	0.5641	-0.0887	No	0.00513504
chrU	2892194	2892694	FBgn0040267_Transpac	sense	0.1053	0.1429	0.0357	-0.0884	No	9.21706e-06
chr2L	5559229	5559729	FBgn0014947_flea	antisense	0.1765	0	0	-0.08825	No	6.431e-09
chr2L	14452403	14452409	FBgn0063919_Max-element	sense	0.2143	0	0.0189	-0.08825	No	3.39721e-06
chr2L	19366053	19366171	FBgn0000652_F-element	antisense	0	0.1765	0	-0.08825	No	6.431e-09
chr2L	21546956	21547456	FBgn0000007_1731	antisense	0.1765	0	0	-0.08825	cluster141	6.431e-09
chr3L	2152333	2152833	FBgn0063433_gypsy4	sense	0.1765	0	0	-0.08825	No	6.431e-09
chr3L	3240532	3240559	FBgn0043969_diver	antisense	0	0.1765	0	-0.08825	No	6.431e-09
chr3L	7101013	7101066	FBgn0001249_I-element	sense	0	0.1765	0	-0.08825	No	6.431e-09
chr3R	3261448	3261948	FBgn0000155_roo	sense	0.1765	0	0	-0.08825	No	6.431e-09
chr3RHet	949427	949549	FBgn0003908_R1A1-element	sense	0	0.1765	0	-0.08825	No	6.431e-09
chr3R	13723320	13723329	FBgn0002698_mdg3	antisense	0.3243	0	0.0741	-0.08805	No	0.000277755
chr2L	2909268	2909296	FBgn0005384_3S18	antisense	0.2881	0	0.0563	-0.08775	No	4.75253e-05
chr3R	10034826	10035326	FBgn0000199_blood	sense	0	0.1754	0	-0.0877	No	6.431e-09
chr2L	22785645	22786145	FBgnnnnnnnn_HMS-Beagle2	sense	0.0556	0.1196	0	-0.0876	No	6.431e-09
chr3L	2832350	2832412	FBgn0001210_hobo	sense	0	0.175	0	-0.0875	No	6.431e-09
chr2L	14075995	14076079	FBgn0000652_F-element	sense	0.2222	0	0.0238	-0.0873	No	6.874e-06
chr3R	17461340	17461364	FBgn0001210_hobo	antisense	0	0.1746	0	-0.0873	No	1.92406e-08
chrX	19275114	19275614	FBgn0000638_FB	antisense	0.45	0.8857	0.5806	-0.08725	No	0.00480203
chr2R	15864640	15864655	FBgn0005384_3S18	antisense	0.0698	0.1042	0	-0.087	No	1.92406e-08
chr2R	10166565	10166572	FBgn0001210_hobo	antisense	0.1324	0.9545	0.4565	-0.08695	No	0.00658157
chr2L	17162927	17162938	FBgn0000652_F-element	antisense	0.4737	1	0.65	-0.08685	No	0.00493855
chr3R	25853833	25854333	FBgn0002698_mdg3	antisense	0	0.1735	0	-0.08675	No	1.92406e-08
chr2R	12096713	12097213	FBgn0063917_McClintock	antisense	0.1731	0	0	-0.08655	No	1.92406e-08
chr3R	12945010	12945510	FBgn0000004_17.6	antisense	0	0.1731	0	-0.08655	No	1.92406e-08
chr2R	16313351	16313355	FBgn0000349_copia	antisense	0.3158	0	0.0714	-0.0865	No	0.000112294
chr2RHet	534823	534847	FBgn0010302_Burdock	antisense	0.4	0	0.1136	-0.0864	No	0.00101541
chr2L	15873661	15873666	FBgn0005384_3S18	sense	0.2727	0	0.05	-0.08635	No	7.16364e-05
chr3L	14819698	14820198	FBgn0063455_Stalker2	antisense	0	0.1724	0	-0.0862	No	1.92406e-08
chrU	423781	424281	FBgn0063919_Max-element	antisense	0.1724	0	0	-0.0862	No	1.92406e-08
chr2L	263314	263814	FBgn0003908_R1A1-element	sense	0	0.1719	0	-0.08595	No	1.92406e-08
chr2R	3428105	3428115	FBgn0063897_Stalker4	antisense	0.3846	0	0.1064	-0.0859	No	0.000782892
chr3R	24141528	24141572	FBgn0000224_BS	antisense	0.875	0.9767	0.84	-0.08585	No	4.09733e-05
chr3L	4000827	4001327	FBgn0002697_mdg1	antisense	0.1714	0	0	-0.0857	No	1.92406e-08
chr2L	2129246	2129246	FBgn0001210_hobo	antisense	0.2549	0.9872	0.5357	-0.08535	No	0.00862522
chr2L	7921509	7922009	FBgn0000638_FB	sense	0	0.1707	0	-0.08535	No	1.92406e-08
chr3LHet	2163778	2164278	FBgn0003122_pogo	antisense	0.1707	0	0	-0.08535	cluster13	1.92406e-08
chrX	21610758	21611258	FBgn0003490_springer	antisense	0.0541	0.1163	0	-0.0852	flam	1.92406e-08
chr2R	4361866	4361999	FBgn0003490_springer	sense	0.0182	0.1519	0	-0.08505	No	1.92406e-08
chr2L	10240214	10240435	FBgn0010302_Burdock	sense	0	0.1698	0	-0.0849	No	1.92406e-08
chr3L	8014088	8014588	FBgn0002949_NOF	antisense	0.0417	0.1545	0.0132	-0.0849	No	1.46079e-06
chr3L	12120409	12120682	FBgn0002697_mdg1	sense	0	0.1695	0	-0.08475	No	1.92406e-08
chr2RHet	1041307	1041309	FBgn0000481_Doc	sense	0.4	0	0.1154	-0.0846	No	0.00101541
chr2L	6568740	6569240	FBgn0000006_412	sense	0.2308	0.8182	0.44	-0.0845	No	0.00975985
chrX	9356241	9356248	FBgn0005384_3S18	sense	0.2857	0.9457	0.5312	-0.0845	No	0.00873593
chr3L	22313017	22313019	FBgn0001283_jockey	antisense	0.0645	0.3651	0.1304	-0.0844	No	0.00141878
chr3L	3478647	3478696	FBgn0000652_F-element	sense	0.25	0	0.0408	-0.0842	No	3.33144e-05
chrX	16759481	16759483	FBgn0000155_roo	antisense	0.4571	1	0.6444	-0.08415	No	0.00512897
chr2RHet	2574897	2575039	FBgn0063429_invader2	sense	0.1552	0.325	0.1562	-0.0839	No	0.00221374
chr2R	1892891	1892899	FBgn0000652_F-element	antisense	0.2727	0	0.0526	-0.08375	No	0.000202951
chr2L	13711012	13711020	FBgn0063507_G2	sense	0.1667	0	0	-0.08335	No	1.92406e-08
chr2L	18749602	18749617	FBgn0000652_F-element	sense	0.3333	0	0.0833	-0.08335	No	0.000766632
chr2L	22424513	22425013	FBgn0063431_gypsy6	sense	0	0.1667	0	-0.08335	cluster79	1.92406e-08
chr2R	2305398	2305898	FBgn0063430_invader1	antisense	0	0.1667	0	-0.08335	42AB	1.92406e-08
chr2R	17850040	17850064	FBgn0001210_hobo	antisense	0.2273	0	0.0303	-0.08335	No	1.25381e-05
chr3L	16744809	16744929	FBgn0002698_mdg3	sense	0.1667	0	0	-0.08335	No	1.92406e-08
chr3L	24120406	24120906	FBgn0000005_297	sense	0	0.1667	0	-0.08335	cluster25	1.92406e-08
chr3RHet	1357427	1357927	FBgn0001207_HMS-Beagle	antisense	0	0.1667	0	-0.08335	No	1.92406e-08
chr4	367856	368356	FBgn0069340_Tc1-2	antisense	0.1667	0	0	-0.08335	No	1.92406e-08
chrU	140707	141207	FBgn0026065_Idefix	antisense	0.1667	0	0	-0.08335	No	1.92406e-08
chrU	9324867	9325367	FBgn0063430_invader1	antisense	0	0.1667	0	-0.08335	No	1.92406e-08
chrX	5098181	5098681	FBgn0026065_Idefix	sense	0.1667	0	0	-0.08335	No	1.92406e-08
chrX	18015747	18016008	FBgn0003007_opus	sense	0	0.1667	0	-0.08335	No	1.92406e-08
chr2R	6472462	6472473	FBgn0000155_roo	antisense	0.275	0	0.0549	-0.0826	No	9.9135e-05
chr2RHet	2161916	2162416	FBgn0000007_1731	sense	0.0811	0.5385	0.2273	-0.0825	No	0.00486549
chr3L	16499460	16499461	FBgn0014947_flea	sense	0.28	0	0.0577	-0.0823	No	0.000267063
chr3L	14202138	14202180	FBgn0010302_Burdock	antisense	0	0.1636	0	-0.0818	No	5.72223e-08
chr3R	15467918	15468029	FBgn0001210_hobo	antisense	0	0.1636	0	-0.0818	No	5.72223e-08
chr2L	20618663	20618663	FBgn0000652_F-element	antisense	0.3056	0	0.0714	-0.0814	No	0.000221935
chr3L	11842014	11842514	FBgn0001207_HMS-Beagle	antisense	0.1628	0	0	-0.0814	No	5.72223e-08
chr3L	13893947	13893954	FBgn0001283_jockey	sense	0.1628	0	0	-0.0814	No	5.72223e-08
chrX	21651235	21651735	FBgn0003519_Stalker	antisense	0	0.1628	0	-0.0814	flam	5.72223e-08
chrX	21976497	21976620	FBgn0003007_opus	antisense	0	0.1625	0	-0.08125	No	5.72223e-08
chr2L	3208355	3208855	FBgn0063897_Stalker4	antisense	0	0.1622	0	-0.0811	No	5.72223e-08
chr2R	14290233	14290733	FBgn0001249_I-element	antisense	0.1622	0	0	-0.0811	No	5.72223e-08
chr3R	4835811	4835816	FBgn0063919_Max-element	sense	0.4118	0	0.125	-0.0809	No	0.00217421
chr3R	21382487	21382488	FBgn0040267_Transpac	antisense	0.1778	0.2889	0.1525	-0.08085	No	0.00204428
chr2L	10746237	10746469	FBgn0003007_opus	antisense	0	0.1613	0	-0.08065	No	5.72223e-08
chr2L	12172774	12173274	FBgn0063429_invader2	sense	0.1613	0	0	-0.08065	No	5.72223e-08
chr3R	5593787	5594016	FBgn0010302_Burdock	sense	0	0.1613	0	-0.08065	No	5.72223e-08
chr2R	17615001	17615101	FBgn0000155_roo	antisense	0.5385	0	0.1887	-0.08055	No	0.00548978
chr2L	6887055	6887070	FBgn0000155_roo	antisense	0.2857	0.9821	0.5538	-0.0801	No	0.0121076
chr2R	892971	893471	FBgn0005673_1360	antisense	0.16	0	0	-0.08	No	5.72223e-08
chr2R	9963768	9963810	FBgn0003122_pogo	sense	0.16	0	0	-0.08	No	5.72223e-08
chr3L	1490263	1490763	FBgn0063440_baggins	sense	0.16	0	0	-0.08	No	5.72223e-08
chrX	2652413	2652425	FBgn0000199_blood	sense	0.3934	1	0.6167	-0.08	No	0.0096197
chr2R	561128	561133	FBgn0044355_Quasimodo	antisense	1	0.9857	0.913	-0.07985	No	5.88117e-16
chr3L	4328767	4328769	FBgn0000481_Doc	sense	0.2105	0.6154	0.3333	-0.07965	No	0.0123899
chr2L	14192313	14192318	FBgn0005384_3S18	sense	0.1591	0	0	-0.07955	No	5.72223e-08
chr3R	2860601	2860711	FBgn0000481_Doc	antisense	0.3125	0	0.0769	-0.07935	No	0.000530036
chr2R	7703601	7704101	FBgn0000155_roo	sense	0	0.1585	0	-0.07925	No	5.72223e-08
chr2R	8694875	8695375	FBgn0000155_roo	antisense	0.1579	0	0	-0.07895	No	5.72223e-08
chr3L	5769192	5769217	FBgn0003122_pogo	antisense	0.1579	0	0	-0.07895	No	5.72223e-08
chrU	2810134	2810634	FBgn0000481_Doc	sense	0.1579	0	0	-0.07895	No	5.72223e-08
chr2L	3890002	3890190	FBgn0001283_jockey	antisense	0.3571	0	0.1	-0.07855	No	0.00121242
chr3L	9931300	9931800	FBgn0043969_diver	antisense	0	0.1569	0	-0.07845	No	5.72223e-08
chr2L	7125768	7126268	FBgn0000481_Doc	sense	0.1562	0	0	-0.0781	No	5.72223e-08
chr2L	19183795	19183806	FBgn0002697_mdg1	antisense	0.2647	0	0.0545	-0.07785	No	0.000407463
chr2L	10943261	10943267	FBgn0063455_Stalker2	sense	0.6	0	0.2222	-0.0778	No	0.00715108
chrX	15996816	15997019	FBgn0010302_Burdock	antisense	0	0.1549	0	-0.07745	No	1.69179e-07
chrX	9732338	9732838	FBgn0003908_R1A1-element	sense	0	0.1548	0	-0.0774	No	1.69179e-07
chrX	20000840	20000933	FBgn0005384_3S18	sense	0.3947	0	0.12	-0.07735	No	0.00330352
chrU	2353867	2354367	FBgn0042231_X-element	sense	0.0435	0.1111	0	-0.0773	No	1.69179e-07
chr2LHet	141112	141612	FBgn0063429_invader2	sense	0.1538	0	0	-0.0769	No	1.69179e-07
chr2R	9576955	9577064	FBgn0001207_HMS-Beagle	antisense	0.1538	0	0	-0.0769	No	1.69179e-07
chr2R	13602311	13602811	FBgn0003055_P-element	antisense	0.1538	0	0	-0.0769	No	1.69179e-07
chr2RHet	1863692	1863750	FBgn0004082_Tirant	sense	0.1538	0	0	-0.0769	cluster36	1.69179e-07
chr3L	7079169	7079205	FBgn0000155_roo	sense	0	0.1538	0	-0.0769	No	1.69179e-07
chr3R	16847537	16848037	FBgn0067385_gypsy12	antisense	0.1538	0	0	-0.0769	No	1.69179e-07
chr3R	26578947	26579006	FBgn0003007_opus	sense	0	0.1538	0	-0.0769	No	1.69179e-07
chr4	926074	926087	FBgn0000155_roo	sense	0.2973	0.9917	0.5676	-0.0769	No	0.0169587
chrU	5817412	5817912	FBgn0000652_F-element	antisense	0	0.1538	0	-0.0769	No	1.69179e-07
chrU	8095066	8095566	FBgn0063782_accord2	antisense	0	0.1538	0	-0.0769	No	1.69179e-07
chrX	14025295	14025795	FBgn0063919_Max-element	antisense	0	0.1538	0	-0.0769	No	1.69179e-07
chr2L	9441365	9441369	FBgn0000155_roo	sense	0.0943	0.3191	0.1299	-0.0768	No	0.00396419
chr2R	15681639	15681690	FBgn0000155_roo	sense	0.0408	0.1125	0	-0.07665	No	1.69179e-07
chr2R	5315232	5315235	FBgn0003122_pogo	antisense	0.2683	0	0.058	-0.07615	No	0.000525734
chr3L	14779312	14779377	FBgn0003055_P-element	sense	0.1522	0	0	-0.0761	No	1.69179e-07
chr3R	5995097	5995128	FBgn0005384_3S18	antisense	0.1522	0	0	-0.0761	No	1.69179e-07
chr2L	17430698	17430813	FBgn0000005_297	antisense	0.186	0	0.0172	-0.0758	No	3.76142e-06
chr2L	15488376	15488876	FBgn0000004_17.6	antisense	0	0.1515	0	-0.07575	No	1.69179e-07
chr2L	20344348	20344359	FBgn0000652_F-element	antisense	0.1515	0	0	-0.07575	No	1.69179e-07
chr3L	6022668	6023168	FBgn0043969_diver	sense	0	0.1515	0	-0.07575	No	1.69179e-07
chr2L	22141194	22141411	FBgn0000155_roo	antisense	0.5	0	0.1746	-0.0754	No	0.00728841
chr2L	20328430	20328451	FBgn0000005_297	antisense	0.1951	0	0.0222	-0.07535	No	8.4164e-06
chr3R	23267354	23267360	FBgn0063455_Stalker2	antisense	0.5312	0	0.1905	-0.0751	No	0.00845285
chr2R	6622148	6622648	FBgn0003909_R2-element	antisense	0	0.15	0	-0.075	No	1.69179e-07
chr3L	5423507	5423786	FBgn0001249_I-element	antisense	0	0.15	0	-0.075	No	1.69179e-07
chr3L	24274584	24275084	FBgn0063372_transib1	antisense	0	0.15	0	-0.075	No	1.69179e-07
chrU	2819920	2820420	FBgn0042231_X-element	sense	0	0.15	0	-0.075	No	1.69179e-07
chr3L	21472412	21472912	FBgn0000638_FB	antisense	0	0.1494	0	-0.0747	No	1.69179e-07
chr2R	3732943	3733015	FBgn0003007_opus	sense	0	0.1481	0	-0.07405	No	1.69179e-07
chr2R	14462849	14463349	FBgn0000155_roo	sense	0.1481	0	0	-0.07405	No	1.69179e-07
chr2R	14698225	14698227	FBgn0014967_hopper	antisense	0.1481	0	0	-0.07405	No	1.69179e-07
chr3R	7395641	7395673	FBgn0002698_mdg3	antisense	0.1481	0	0	-0.07405	No	1.69179e-07
chrX	8855542	8856042	FBgn0015945_GATE	antisense	0	0.1481	0	-0.07405	No	1.69179e-07
chr3L	2765788	2766288	FBgn0000638_FB	sense	0.375	0	0.1136	-0.0739	No	0.00298948
chr2R	13474142	13474152	FBgn0000005_297	sense	0.5588	0.9524	0.6818	-0.0738	No	0.00995979
chrX	6264807	6265307	FBgn0063455_Stalker2	antisense	0.0625	0.1471	0.0312	-0.0736	No	6.61929e-05
chr2L	1277199	1277699	FBgn0000155_roo	sense	0.1471	0	0	-0.07355	No	1.69179e-07
chr2L	13642788	13642896	FBgn0010302_Burdock	sense	0.1471	0	0	-0.07355	No	1.69179e-07
chr2R	11457444	11457450	FBgn0005384_3S18	antisense	0.1915	0	0.0222	-0.07355	No	2.05425e-05
chr3R	11456870	11456885	FBgn0000004_17.6	antisense	0.6216	0.9759	0.7255	-0.07325	No	0.0065667
chr3R	14651228	14651241	FBgn0041728_Rt1a	sense	0.2333	0	0.0435	-0.07315	No	0.000460949
chrX	10395662	10395829	FBgn0010302_Burdock	sense	0	0.1463	0	-0.07315	No	1.69179e-07
chr2R	16567706	16568206	FBgn0001210_hobo	antisense	0.1458	0	0	-0.0729	No	1.69179e-07
chr3L	715159	715345	FBgn0002697_mdg1	antisense	0.3077	0	0.0811	-0.07275	No	0.0011835
chrU	3004344	3004348	FBgn0000155_roo	sense	0.2162	0	0.0357	-0.0724	No	0.000105035
chr2R	7964848	7964868	FBgn0001249_I-element	sense	0	0.1446	0	-0.0723	No	4.97267e-07
chr4	1288232	1288732	FBgn0004904_TART-C	antisense	0.0393	0.1891	0.042	-0.0722	cluster3	0.000157107
chr2L	8277718	8277731	FBgn0003055_P-element	sense	0.4643	0.013	0.1667	-0.07195	No	0.00651865
chr3L	6703775	6703780	FBgn0001210_hobo	sense	0.3659	0	0.1111	-0.07185	No	0.00268761
chrX	14167248	14167276	FBgn0014947_flea	antisense	0.2917	0.925	0.5366	-0.07175	No	0.0184299
chr2L	17881785	17881789	FBgn0043969_diver	antisense	0.1429	0	0	-0.07145	No	4.97267e-07
chr2R	12225477	12225977	FBgn0042682_Rt1b	antisense	0.1429	0	0	-0.07145	No	4.97267e-07
chr2RHet	596510	597010	FBgn0000155_roo	antisense	0	0.1429	0	-0.07145	No	4.97267e-07
chr2RHet	1875005	1875505	FBgn0000481_Doc	sense	0	0.1429	0	-0.07145	cluster36	4.97267e-07
chr3R	1590217	1590717	FBgn0004904_TART-A	antisense	0.1429	0	0	-0.07145	No	4.97267e-07
chr3R	8293970	8294470	FBgn0063430_invader1	antisense	0	0.1429	0	-0.07145	No	4.97267e-07
chr3R	15897015	15897515	FBgn0063507_G2	sense	0.1429	0	0	-0.07145	No	4.97267e-07
chrU	2161585	2162085	FBgn0063507_G2	sense	0.1429	0	0	-0.07145	No	4.97267e-07
chrU	4358418	4358918	FBgn0063534_Doc2-element	antisense	0	0.1429	0	-0.07145	No	4.97267e-07
chrU	9664243	9664743	FBgn0015945_GATE	antisense	0	0.1429	0	-0.07145	No	4.97267e-07
chrX	14607136	14607636	FBgn0000155_roo	sense	0	0.1429	0	-0.07145	No	4.97267e-07
chrX	20406678	20406860	FBgn0000481_Doc	antisense	0	0.1429	0	-0.07145	No	4.97267e-07
chrX	21126178	21126678	FBgn0014947_flea	sense	0.1429	0	0	-0.07145	No	4.97267e-07
chr2L	6606587	6607087	FBgn0000006_412	antisense	0.1731	0	0.0154	-0.07115	No	2.39395e-05
chr2L	6988813	6988819	FBgn0000155_roo	antisense	0.4151	0	0.1364	-0.07115	No	0.00430887
chr3L	16931146	16931156	FBgn0063919_Max-element	sense	0.3529	0	0.1053	-0.07115	No	0.0040736
chr3LHet	405294	405328	FBgn0000349_copia	sense	0.5588	0	0.2083	-0.0711	cluster44	0.0148666
chr3R	18821118	18821119	FBgn0003007_opus	antisense	0.4	0	0.129	-0.071	No	0.00643293
chr3L	1199323	1199339	FBgn0000155_roo	antisense	0.1852	0.9322	0.4878	-0.0709	No	0.0275797
chrX	417139	417363	FBgn0003055_P-element	sense	0.3704	0	0.1143	-0.0709	No	0.0049775
chr3LHet	2234375	2234875	FBgn0005673_1360	antisense	0.0303	0.1556	0.0222	-0.07075	No	2.05425e-05
chr2L	13400928	13400936	FBgn0005384_3S18	antisense	0.1414	0	0	-0.0707	No	4.97267e-07
chr2L	16619763	16620263	FBgn0000638_FB	sense	0.3667	0	0.1129	-0.07045	No	0.0049775
chr2R	5004152	5004153	FBgn0003055_P-element	antisense	0.2121	0.0154	0.0435	-0.07025	No	0.000460949
chr2L	13491179	13491371	FBgn0001210_hobo	antisense	0	0.1404	0	-0.0702	No	4.97267e-07
chr2R	5078346	5078367	FBgn0000652_F-element	sense	0.2558	0	0.0577	-0.0702	No	0.00101394
chr3L	14013317	14013334	FBgn0005384_3S18	sense	0.1404	0	0	-0.0702	No	4.97267e-07
chr3L	20179983	20180483	FBgn0000638_FB	sense	0.1404	0	0	-0.0702	No	4.97267e-07
chr3R	22788815	22788832	FBgn0001283_jockey	antisense	0.2353	0	0.0476	-0.07005	No	0.00061736
chr2R	405167	405667	FBgn0003055_P-element	sense	0.1395	0	0	-0.06975	No	4.97267e-07
chr3L	12061597	12062097	FBgn0046110_Juan	antisense	0	0.1395	0	-0.06975	No	4.97267e-07
chr3R	27844023	27844523	FBgn0003122_pogo	sense	0.1395	0	0	-0.06975	No	4.97267e-07
chr2L	17957237	17957250	FBgn0000005_297	antisense	0.4	0	0.1304	-0.0696	No	0.00643293
chr3R	7440948	7441175	FBgn0000006_412	antisense	0	0.1392	0	-0.0696	No	4.97267e-07
chr2L	16356614	16357114	FBgn0003055_P-element	sense	0.1389	0	0	-0.06945	No	4.97267e-07
chr2L	20118001	20118327	FBgn0005673_1360	antisense	0.1389	0	0	-0.06945	cluster27	4.97267e-07
chr3L	19010358	19010858	FBgn0001283_jockey	sense	0.1389	0	0	-0.06945	No	4.97267e-07
chr3L	20947536	20947577	FBgn0003122_pogo	sense	0.1389	0	0	-0.06945	No	4.97267e-07
chr3R	16119434	16119934	FBgn0063919_Max-element	sense	0.1389	0	0	-0.06945	No	4.97267e-07
chrU	6416311	6416811	FBgn0000155_roo	sense	0	0.1389	0	-0.06945	No	4.97267e-07
chrX	21635444	21635465	FBgn0063436_gtwin	antisense	0.1389	0	0	-0.06945	flam	4.97267e-07
chr2L	21089200	21089212	FBgn0014947_flea	antisense	0.0435	1	0.4524	-0.06935	No	0.0280457
chr3R	18154091	18154113	FBgn0043055_Ivk	antisense	0.1458	0.9403	0.4737	-0.06935	No	0.0278466
chrX	19252823	19253323	FBgn0000155_roo	antisense	0	0.1385	0	-0.06925	No	4.97267e-07
chr3R	16244884	16244983	FBgn0014947_flea	sense	0.0488	0.1304	0.0204	-0.0692	No	4.93568e-05
chr3R	4295399	4295899	FBgn0000638_FB	sense	0	0.1379	0	-0.06895	No	4.97267e-07
chr2RHet	1305237	1305240	FBgn0005673_1360	antisense	0.2	0	0.0312	-0.0688	No	0.000148112
chr2L	20253219	20253251	FBgn0063507_G2	antisense	0.1875	0	0.025	-0.06875	No	8.95951e-05
chr3L	8832619	8833119	FBgn0063917_McClintock	sense	0	0.1375	0	-0.06875	No	4.97267e-07
chr3L	6284695	6285195	FBgn0000006_412	sense	0	0.1373	0	-0.06865	No	4.97267e-07
chr2R	20328017	20328028	FBgn0001210_hobo	sense	0.4074	0	0.1351	-0.0686	No	0.00693874
chr3L	548749	549249	FBgn0000638_FB	sense	0.2222	0	0.0426	-0.0685	No	0.000928935
chr3L	17152743	17152749	FBgn0000006_412	sense	0.283	0	0.0732	-0.0683	No	0.00325727
chr4	757740	757902	FBgn0003007_opus	antisense	0.0455	0.7576	0.3333	-0.06825	No	0.0345945
chr2L	1155176	1155218	FBgn0043969_diver	antisense	0	0.1364	0	-0.0682	No	4.97267e-07
chr2R	19479240	19479256	FBgn0000155_roo	antisense	0.1364	0	0	-0.0682	No	4.97267e-07
chr3R	17016349	17016849	FBgn0000005_297	antisense	0	0.1364	0	-0.0682	No	4.97267e-07
chrU	1400033	1400110	FBgn0000005_297	antisense	0.1364	0	0	-0.0682	No	4.97267e-07
chr2L	22930682	22931182	FBgn0046110_Juan	antisense	0	0.2157	0.04	-0.06785	No	0.000331586
chr3R	7636821	7637321	FBgn0000006_412	antisense	0	0.1356	0	-0.0678	No	4.97267e-07
chr2R	8592401	8592717	FBgn0003055_P-element	antisense	0.1351	0	0	-0.06755	No	4.97267e-07
chr2R	12513596	12513641	FBgn0003122_pogo	antisense	0.1351	0	0	-0.06755	No	4.97267e-07
chr3R	17347149	17347210	FBgn0003122_pogo	antisense	0.2203	0	0.0426	-0.06755	No	0.000928935
chrX	18088144	18088644	FBgn0014967_hopper	antisense	0.1351	0	0	-0.06755	No	4.97267e-07
chrU	5938483	5938983	FBgn0005673_1360	antisense	0.24	0	0.0526	-0.0674	No	0.0015438
chrX	12007622	12007637	FBgn0000005_297	antisense	0.5556	0	0.2105	-0.0673	No	0.0148666
chrX	15728491	15728991	FBgn0000006_412	antisense	0.1346	0	0	-0.0673	No	1.45319e-06
chrU	6883445	6883945	FBgn0000481_Doc	sense	0	0.1345	0	-0.06725	cluster103	1.45319e-06
chr2RHet	2416157	2416657	FBgn0002698_mdg3	antisense	0.1429	0.0909	0.05	-0.0669	No	0.00121506
chr2L	10407558	10408058	FBgn0045970_Tabor	antisense	0	0.1333	0	-0.06665	No	1.45319e-06
chr2L	12593518	12593527	FBgn0002698_mdg3	antisense	0.1333	0	0	-0.06665	No	1.45319e-06
chr2R	15888504	15888529	FBgn0003122_pogo	sense	0.1333	0	0	-0.06665	No	1.45319e-06
chr2RHet	982369	982381	FBgn0000004_17.6	antisense	0.1333	0	0	-0.06665	No	1.45319e-06
chr2RHet	2981672	2982172	FBgn0000349_copia	sense	0.0645	0.1132	0.0222	-0.06665	No	4.93568e-05
chr3L	13690791	13690797	FBgn0003007_opus	antisense	0.1333	0	0	-0.06665	No	1.45319e-06
chrU	5701490	5701990	FBgn0063534_Doc2-element	antisense	0	0.1333	0	-0.06665	No	1.45319e-06
chrX	20748301	20748311	FBgn0000155_roo	sense	0.5263	0	0.1967	-0.06645	No	0.0133043
chr3R	25305778	25305823	FBgn0010302_Burdock	antisense	0	0.1324	0	-0.0662	No	1.45319e-06
chr2L	9879557	9879588	FBgn0001210_hobo	antisense	0.0208	0.3016	0.0952	-0.066	No	0.00550273
chrX	20288742	20289242	FBgn0000155_roo	antisense	0	0.1319	0	-0.06595	No	1.45319e-06
chr2R	9877628	9877665	FBgn0010302_Burdock	sense	0	0.1316	0	-0.0658	No	1.45319e-06
chr3L	12933677	12933733	FBgn0003122_pogo	antisense	0.1316	0	0	-0.0658	No	1.45319e-06
chrX	21508601	21509101	FBgn0063436_gtwin	antisense	0.1765	0.2159	0.1304	-0.0658	flam	0.0102294
chr3L	22099863	22099868	FBgn0044355_Quasimodo	sense	0.439	0.7357	0.5217	-0.06565	No	0.0369972
chr2R	14355674	14355944	FBgn0003007_opus	sense	0	0.131	0	-0.0655	No	1.45319e-06
chr3L	18929835	18930024	FBgn0000006_412	sense	0	0.131	0	-0.0655	No	1.45319e-06
chrX	11343840	11343871	FBgn0010302_Burdock	sense	0	0.131	0	-0.0655	No	1.45319e-06
chr2L	7006995	7007004	FBgn0000006_412	sense	0.3962	0.9923	0.629	-0.06525	No	0.0289563
chr2L	13743473	13743654	FBgn0000652_F-element	sense	0.1304	0	0	-0.0652	No	1.45319e-06
chr3R	13594645	13595145	FBgn0010302_Burdock	antisense	0	0.1304	0	-0.0652	No	1.45319e-06
chrU	3422446	3422497	FBgn0000652_F-element	sense	0	0.1304	0	-0.0652	cluster132	1.45319e-06
chrX	14381000	14381244	FBgn0001210_hobo	antisense	0	0.1304	0	-0.0652	No	1.45319e-06
chr2R	1662001	1662501	FBgn0000006_412	antisense	0	0.1299	0	-0.06495	No	1.45319e-06
chr3R	380075	380082	FBgn0005773_Bari1	antisense	0.45	0.7872	0.5538	-0.0648	No	0.0351811
chr3R	15772181	15772681	FBgn0000481_Doc	antisense	0.1296	0	0	-0.0648	No	1.45319e-06
chr2R	907326	907453	FBgn0000481_Doc	antisense	0.3226	0	0.0968	-0.0645	No	0.00550273
chr2RHet	2266092	2266592	FBgn0067385_gypsy12	antisense	0	0.129	0	-0.0645	No	1.45319e-06
chrU	3306096	3306188	FBgn0000652_F-element	antisense	0.129	0	0	-0.0645	No	1.45319e-06
chrX	4345891	4346391	FBgn0002697_mdg1	antisense	0.129	0	0	-0.0645	No	1.45319e-06
chr3LHet	2537418	2537431	FBgn0002697_mdg1	antisense	0.1333	0.6406	0.3226	-0.06435	No	0.046208
chr2R	12240869	12240942	FBgn0003007_opus	sense	0	0.1286	0	-0.0643	No	1.45319e-06
chr3R	1344080	1344091	FBgn0040267_Transpac	sense	0.3333	0.7765	0.4906	-0.0643	No	0.0379854
chr3R	10599185	10599685	FBgn0002697_mdg1	antisense	0	0.1286	0	-0.0643	No	1.45319e-06
chr3R	379096	379146	FBgn0046110_Juan	antisense	0.3125	0.4524	0.3182	-0.06425	No	0.0457495
chr2L	7285048	7285051	FBgn0063919_Max-element	sense	0.1628	0	0.0172	-0.0642	No	5.90789e-05
chr2L	13534821	13534885	FBgn0046110_Juan	antisense	0.1282	0	0	-0.0641	No	1.45319e-06
chrX	1732801	1733301	FBgn0000155_roo	sense	0	0.1279	0	-0.06395	No	1.45319e-06
chr3R	5245091	5245591	FBgn0003055_P-element	antisense	0.1277	0	0	-0.06385	No	1.45319e-06
chr3R	27283786	27283795	FBgn0001283_jockey	antisense	0.1702	0	0.0213	-0.0638	No	0.000116625
chr2L	22391671	22392171	FBgn0000652_F-element	sense	0.119	0.3026	0.1471	-0.0637	cluster23	0.0124089
chr2R	1819176	1819181	FBgn0000005_297	antisense	0.2143	0	0.0435	-0.06365	No	0.00183154
chr2R	4455927	4455945	FBgn0000481_Doc	sense	0.1831	0	0.0282	-0.06335	No	0.000699632
chr2R	6994370	6994380	FBgn0003055_P-element	sense	0.2889	0	0.0811	-0.06335	No	0.00377498
chr2R	14770297	14770440	FBgn0003122_pogo	sense	0.1923	0	0.0328	-0.06335	No	0.00101053
chr2L	17196800	17196813	FBgn0001283_jockey	sense	0.2432	0	0.0588	-0.0628	No	0.00353353
chr3L	13137584	13138084	FBgn0000005_297	sense	0.0526	0.9444	0.4359	-0.0626	No	0.0384188
chr2L	15947493	15947655	FBgn0000481_Doc	antisense	0	0.125	0	-0.0625	No	4.22251e-06
chr2L	18281331	18281343	FBgn0000652_F-element	sense	0.125	0	0	-0.0625	No	4.22251e-06
chr2R	4202159	4202284	FBgn0000155_roo	sense	0.125	0	0	-0.0625	No	4.22251e-06
chr2RHet	3005769	3006269	FBgn0000652_F-element	sense	0	0.125	0	-0.0625	cluster41	4.22251e-06
chr3L	4231311	4231314	FBgn0000481_Doc	sense	0.25	0	0.0625	-0.0625	No	0.00191413
chr3L	13884226	13884235	FBgn0000349_copia	sense	0.125	0	0	-0.0625	No	4.22251e-06
chr3L	19461316	19461816	FBgn0003055_P-element	antisense	0.125	0	0	-0.0625	No	4.22251e-06
chr3L	23257401	23257674	FBgn0003007_opus	antisense	0	0.125	0	-0.0625	No	4.22251e-06
chr3L	23599110	23599255	FBgn0063919_Max-element	antisense	0.125	0	0	-0.0625	No	4.22251e-06
chr2R	3037245	3037321	FBgn0001249_I-element	antisense	0.25	0.0152	0.0704	-0.0622	No	0.00277296
chr3L	7979251	7979751	FBgn0000652_F-element	sense	0	0.1522	0.014	-0.0621	No	0.000143487
chr2L	17314810	17314818	FBgn0063455_Stalker2	sense	0.3929	0	0.1346	-0.06185	No	0.0169309
chrU	10033931	10034431	FBgn0045970_Tabor	antisense	0.1237	0	0	-0.06185	No	4.22251e-06
chr2L	1199676	1199755	FBgn0063919_Max-element	sense	0.1667	0	0.0217	-0.06165	No	0.000116625
chr2R	18856349	18856378	FBgn0000481_Doc	sense	0.3125	1	0.5946	-0.06165	No	0.0447835
chr4	690207	690707	FBgn0014967_hopper	antisense	0	0.1233	0	-0.06165	No	4.22251e-06
chr3L	14596377	14596442	FBgn0001283_jockey	sense	0	0.9429	0.4103	-0.06115	No	0.051257
chr2L	12899759	12899760	FBgn0001210_hobo	sense	0.2174	0	0.0476	-0.0611	No	0.00233908
chr3L	2493028	2493528	FBgn0003055_P-element	sense	0.122	0	0	-0.061	No	4.22251e-06
chr2R	6246999	6247068	FBgn0001249_I-element	antisense	0	0.1212	0	-0.0606	No	4.22251e-06
chr3L	9937318	9937818	FBgn0014947_flea	antisense	0.1212	0	0	-0.0606	No	4.22251e-06
chr3R	22729347	22729348	FBgn0005384_3S18	antisense	0.1212	0	0	-0.0606	No	4.22251e-06
chrX	21815935	21816435	FBgn0000004_17.6	antisense	0	0.1212	0	-0.0606	cluster9	4.22251e-06
chr3LHet	218188	218197	FBgn0001210_hobo	antisense	0.093	0.7111	0.3415	-0.06055	No	0.0474751
chr2L	17269183	17269261	FBgn0003490_springer	sense	0	0.1207	0	-0.06035	No	4.22251e-06
chr2L	20891050	20891296	FBgn0000481_Doc	sense	0	0.1207	0	-0.06035	No	4.22251e-06
chr3L	23460250	23460750	FBgn0041728_Rt1a	antisense	0	0.1207	0	-0.06035	cluster32	4.22251e-06
chr2R	13705531	13706031	FBgn0000155_roo	sense	0	0.12	0	-0.06	No	4.22251e-06
chr3R	14022758	14023258	FBgn0042682_Rt1b	sense	0	0.1194	0	-0.0597	No	4.22251e-06
chr2R	1579886	1579961	FBgn0003122_pogo	antisense	0.2143	0	0.0476	-0.05955	No	0.00439901
chr2R	1951591	1952091	FBgn0003490_springer	sense	0.119	0	0	-0.0595	No	4.22251e-06
chr3LHet	1131996	1132496	FBgn0000481_Doc	sense	0	0.119	0	-0.0595	No	4.22251e-06
chr3R	11632404	11632412	FBgn0000155_roo	sense	0.119	0	0	-0.0595	No	4.22251e-06
chr3R	16821572	16821851	FBgn0000155_roo	antisense	0	0.119	0	-0.0595	No	4.22251e-06
chr2R	11537160	11537170	FBgn0000224_BS	antisense	0.24	0	0.0606	-0.0594	No	0.00353353
chr3LHet	867288	867788	FBgn0003519_Stalker	sense	0.1316	0.36	0.1864	-0.0594	cluster20	0.0266567
chr3LHet	867288	867788	FBgn0063897_Stalker4	sense	0.1316	0.36	0.1864	-0.0594	cluster20	0.0266567
chr2L	7448607	7448666	FBgn0003490_springer	sense	0	0.1184	0	-0.0592	No	4.22251e-06
chrX	16839866	16840182	FBgn0010302_Burdock	antisense	0	0.1184	0	-0.0592	No	4.22251e-06
chr3R	27263112	27263612	FBgn0000006_412	antisense	0.2069	0	0.0444	-0.05905	No	0.00183154
chr4	1283004	1283504	FBgn0004904_TART-B	antisense	0	0.1179	0	-0.05895	cluster3	4.22251e-06
chrX	19679261	19679263	FBgn0003055_P-element	antisense	0.2558	0	0.069	-0.0589	No	0.00494023
chr2L	20170123	20170623	FBgn0014947_flea	sense	0.1176	0	0	-0.0588	cluster5	4.22251e-06
chr2R	6883821	6884054	FBgn0001210_hobo	sense	0	0.1176	0	-0.0588	No	4.22251e-06
chr2R	16414769	16415269	FBgn0000652_F-element	sense	0	0.1176	0	-0.0588	No	4.22251e-06
chr2R	17760758	17761258	FBgn0062343_Dm88	sense	0	0.1176	0	-0.0588	No	4.22251e-06
chr2RHet	1859358	1859858	FBgn0042231_X-element	antisense	0	0.1176	0	-0.0588	cluster36	4.22251e-06
chr3L	20327377	20327877	FBgn0000004_17.6	antisense	0	0.1176	0	-0.0588	No	4.22251e-06
chrU	1571912	1572412	FBgn0063431_gypsy6	antisense	0	0.1176	0	-0.0588	No	4.22251e-06
chrX	9312530	9312589	FBgn0003122_pogo	sense	0.1176	0	0	-0.0588	No	4.22251e-06
chr3L	22443931	22443932	FBgn0000155_roo	antisense	0.4524	0.7667	0.551	-0.05855	No	0.0485405
chr2L	12899700	12899882	FBgn0001210_hobo	antisense	0	0.1169	0	-0.05845	No	4.22251e-06
chr2L	19838589	19839089	FBgn0000155_roo	sense	0	0.1169	0	-0.05845	No	4.22251e-06
chrU	7217416	7217916	FBgn0063432_gypsy5	sense	0.0769	0.3613	0.1607	-0.0584	No	0.0218882
chr2L	22729090	22729590	FBgn0005773_Bari1	sense	0.1163	0	0	-0.05815	No	4.22251e-06
chr2R	2674470	2674693	FBgn0001210_hobo	sense	0	0.1159	0	-0.05795	No	4.22251e-06
chr2L	9300599	9301099	FBgn0000155_roo	antisense	0.1154	0	0	-0.0577	No	4.22251e-06
chr2L	13087570	13087664	FBgn0000652_F-element	sense	0.1154	0	0	-0.0577	No	4.22251e-06
chr3L	9805574	9806074	FBgn0046110_Juan	sense	0.1154	0	0	-0.0577	No	4.22251e-06
chrU	3335428	3335928	FBgn0005384_3S18	sense	0	0.1154	0	-0.0577	No	4.22251e-06
chr2R	8382800	8382878	FBgn0010302_Burdock	sense	0	0.1148	0	-0.0574	No	1.22001e-05
chrX	22054296	22054311	FBgn0003122_pogo	antisense	0.1837	0	0.0345	-0.05735	No	0.00205908
chr3L	13681878	13681885	FBgn0063897_Stalker4	sense	0.4188	1	0.6522	-0.0572	No	0.0382959
chr2R	14676646	14676771	FBgn0005384_3S18	antisense	0.1143	0	0	-0.05715	No	1.22001e-05
chr3L	11401943	11402443	FBgn0002698_mdg3	sense	0.1143	0	0	-0.05715	No	1.22001e-05
chr3R	23674070	23674570	FBgn0000006_412	antisense	0.1143	0	0	-0.05715	No	1.22001e-05
chrU	8949584	8950084	FBgn0069343_TAHRE	antisense	0.0859	0.2609	0.1163	-0.0571	No	0.0129613
chr3L	4414658	4414734	FBgn0003490_springer	sense	0	0.1139	0	-0.05695	No	1.22001e-05
chr2L	8969958	8970458	FBgn0063919_Max-element	sense	0.1136	0	0	-0.0568	No	1.22001e-05
chr2R	10242817	10243317	FBgn0000155_roo	sense	0.1136	0	0	-0.0568	No	1.22001e-05
chr2L	9445990	9446490	FBgn0000155_roo	sense	0	0.1132	0	-0.0566	No	1.22001e-05
chr2R	8366603	8367103	FBgn0000638_FB	sense	0	0.1132	0	-0.0566	No	1.22001e-05
chrX_TAS	1267	1767	FBgn0004141_HeT-A	sense	0.1129	0	0	-0.05645	No	1.22001e-05
chr2L	16247417	16247423	FBgn0000652_F-element	sense	0.2258	0	0.0566	-0.0563	No	0.00290765
chr2R	17406440	17406940	FBgn0003490_springer	antisense	0	0.1125	0	-0.05625	No	1.22001e-05
chr2R	799020	799520	FBgn0063429_invader2	sense	0	0.1124	0	-0.0562	No	1.22001e-05
chr3R	10050780	10050841	FBgn0001249_I-element	antisense	0.1905	0.0106	0.0444	-0.05615	No	0.00352857
chr2L	3154620	3154641	FBgn0000481_Doc	sense	0.1892	0	0.0385	-0.0561	No	0.00274617
chr3L	22414523	22414532	FBgn0000652_F-element	antisense	0.0465	0.6883	0.3115	-0.0559	No	0.0602587
chr2RHet	3232687	3232694	FBgn0000005_297	antisense	0.1587	0	0.0235	-0.05585	No	0.000992091
chr3L	14198482	14198621	FBgn0003055_P-element	antisense	0.4545	0	0.1714	-0.05585	No	0.0346269
chrX	19013884	19013886	FBgn0002698_mdg3	sense	0.5833	0.957	0.7143	-0.05585	No	0.0412684
chr2L	4622335	4622835	FBgn0000006_412	antisense	0.1111	0	0	-0.05555	No	1.22001e-05
chr2L	10143946	10144446	FBgn0000652_F-element	antisense	0	0.1111	0	-0.05555	No	1.22001e-05
chr2L	20468220	20468220	FBgn0000199_blood	antisense	0.1111	0	0	-0.05555	No	1.22001e-05
chr2R	442317	442817	FBgn0000155_roo	sense	0	0.1111	0	-0.05555	No	1.22001e-05
chr2R	11706255	11706408	FBgn0003122_pogo	sense	0.1111	0	0	-0.05555	No	1.22001e-05
chr2R	13421643	13422143	FBgn0000006_412	sense	0	0.1111	0	-0.05555	No	1.22001e-05
chr2RHet	1005814	1006314	FBgn0063428_invader3	sense	0.1111	0	0	-0.05555	No	1.22001e-05
chr2RHet	1859017	1859517	FBgn0063504_G5	sense	0	0.1111	0	-0.05555	cluster36	1.22001e-05
chr3L	4762211	4762711	FBgn0063503_G6	antisense	0.1111	0	0	-0.05555	No	1.22001e-05
chr3R	14380422	14380922	FBgn0001210_hobo	sense	0	0.1111	0	-0.05555	No	1.22001e-05
chrU	3567284	3567784	FBgn0001167_gypsy	sense	0	0.1111	0	-0.05555	No	1.22001e-05
chrX	13595030	13595530	FBgn0003007_opus	sense	0.1111	0	0	-0.05555	No	1.22001e-05
chr2LHet	316422	316922	FBgn0042682_Rt1b	antisense	0.037	0.1739	0.05	-0.05545	No	0.00439901
chrX	14880110	14880610	FBgn0000155_roo	antisense	0	0.1094	0	-0.0547	No	1.22001e-05
chr3R	15871388	15871888	FBgn0000155_roo	sense	0	0.1091	0	-0.05455	No	1.22001e-05
chr2L	7420377	7420382	FBgn0001283_jockey	antisense	0.1613	0	0.0263	-0.05435	No	0.000992091
chr3LHet	721251	721288	FBgn0000481_Doc	sense	0.0312	0.2917	0.1071	-0.05435	cluster83	0.0175491
chr2L	4312756	4313256	FBgn0000155_roo	antisense	0.1081	0	0	-0.05405	No	1.22001e-05
chr2L	17883789	17884289	FBgn0004082_Tirant	sense	0.1081	0	0	-0.05405	No	1.22001e-05
chr3L	1516859	1517359	FBgn0003055_P-element	antisense	0.1081	0	0	-0.05405	No	1.22001e-05
chrX	6895191	6895330	FBgn0000155_roo	antisense	0.1081	0	0	-0.05405	No	1.22001e-05
chrX	9035340	9035840	FBgn0003007_opus	sense	0	0.1081	0	-0.05405	No	1.22001e-05
chr3L	9316263	9316763	FBgn0001210_hobo	antisense	0	0.1078	0	-0.0539	No	1.22001e-05
chr3R	6902011	6902190	FBgn0001210_hobo	sense	0	0.1077	0	-0.05385	No	1.22001e-05
chr3R	14632900	14633400	FBgn0003007_opus	sense	0	0.1077	0	-0.05385	No	1.22001e-05
chr3L	22628830	22629330	FBgn0014967_hopper	sense	0.1458	0.5385	0.2885	-0.05365	No	0.0767708
chr3LHet	627219	627585	FBgn0003007_opus	sense	0	0.1071	0	-0.05355	cluster26	1.22001e-05
chr3R	20267786	20268286	FBgn0001283_jockey	sense	0	0.1071	0	-0.05355	No	1.22001e-05
chr3R	27766019	27766031	FBgn0000155_roo	sense	0.2449	0	0.069	-0.05345	No	0.0146043
chr2R	8188738	8189238	FBgn0003122_pogo	antisense	0.1064	0	0	-0.0532	No	1.22001e-05
chr3R	8122881	8123381	FBgn0003909_R2-element	sense	0.1064	0	0	-0.0532	No	1.22001e-05
chr4	81290	81347	FBgn0001249_I-element	antisense	0.1064	0	0	-0.0532	No	1.22001e-05
chr3R	13357587	13358087	FBgn0000155_roo	sense	0	0.1061	0	-0.05305	No	1.22001e-05
chr2L	11867309	11867368	FBgn0000224_BS	sense	0.2093	0	0.0517	-0.05295	No	0.00439901
chr2R	1540908	1540963	FBgn0003122_pogo	sense	0.1633	0.0114	0.0345	-0.05285	No	0.00409665
chr3R	16694074	16694082	FBgn0001283_jockey	sense	0.381	0.0482	0.1618	-0.0528	No	0.0321374
chr3LHet	9750	9778	FBgn0000652_F-element	antisense	0.24	0.0154	0.075	-0.0527	cluster34	0.00978685
chr2L	13422115	13422119	FBgn0000155_roo	sense	0.1053	0	0	-0.05265	No	1.22001e-05
chr2L	22236322	22236822	FBgn0000652_F-element	antisense	0.0169	0.17	0.0408	-0.05265	No	0.00274617
chr2R	740260	740760	FBgn0000481_Doc	antisense	0	0.1053	0	-0.05265	No	1.22001e-05
chr2R	14014618	14015118	FBgn0000638_FB	sense	0.1053	0	0	-0.05265	No	1.22001e-05
chr3L	12630380	12630880	FBgn0063919_Max-element	sense	0.1053	0	0	-0.05265	No	1.22001e-05
chr3R	14720343	14720843	FBgn0001283_jockey	antisense	0.1053	0	0	-0.05265	No	1.22001e-05
chr3R	18699279	18699454	FBgn0001210_hobo	antisense	0	0.1053	0	-0.05265	No	1.22001e-05
chr3RHet	292664	293164	FBgn0001249_I-element	sense	0	0.1053	0	-0.05265	No	1.22001e-05
chr3RHet	1216825	1216864	FBgn0000652_F-element	sense	0.1053	0	0	-0.05265	cluster70	1.22001e-05
chrX	3207116	3207236	FBgn0001249_I-element	antisense	0	0.1053	0	-0.05265	No	1.22001e-05
chrX	12517381	12517683	FBgn0010302_Burdock	sense	0	0.1053	0	-0.05265	No	1.22001e-05
chrX	4239581	4239589	FBgn0000006_412	antisense	0.5238	0	0.2093	-0.0526	No	0.0604369
chr3LHet	905004	905022	FBgn0063455_Stalker2	antisense	0.2	0	0.0476	-0.0524	No	0.00807125
chr3R	13594847	13595347	FBgn0010302_Burdock	sense	0	0.1045	0	-0.05225	No	3.50527e-05
chr3L	11673648	11674092	FBgn0010302_Burdock	sense	0	0.1042	0	-0.0521	No	3.50527e-05
chr2L	6092514	6093014	FBgn0001283_jockey	sense	0	0.1034	0	-0.0517	No	3.50527e-05
chr3R	21383753	21383756	FBgn0000199_blood	antisense	0.1509	0.7525	0.4	-0.0517	No	0.0880727
chr3R	21456435	21456493	FBgn0001249_I-element	sense	0	0.1034	0	-0.0517	No	3.50527e-05
chrX	11400039	11400539	FBgn0000638_FB	sense	0.1034	0	0	-0.0517	No	3.50527e-05
chrX	21680661	21681161	FBgn0000652_F-element	antisense	0	0.1034	0	-0.0517	flam	3.50527e-05
chr2R	15063040	15063540	FBgn0000155_roo	antisense	0	0.1029	0	-0.05145	No	3.50527e-05
chr2L	9033564	9034064	FBgn0000006_412	antisense	0.1026	0	0	-0.0513	No	3.50527e-05
chrX	11391158	11391658	FBgn0000638_FB	sense	0.1026	0	0	-0.0513	No	3.50527e-05
chrU	6292425	6292925	FBgn0069343_TAHRE	sense	0.0207	0.2231	0.0707	-0.0512	cluster101	0.0146043
chr2L	17250761	17250786	FBgn0003122_pogo	sense	0.75	0.9773	0.8125	-0.05115	No	0.0181253
chr3L	882127	882138	FBgn0003055_P-element	antisense	0.375	0	0.1364	-0.0511	No	0.0256337
chr3L	5830566	5830832	FBgn0003007_opus	sense	0	0.102	0	-0.051	No	3.50527e-05
chr2R	6648040	6648045	FBgn0042682_Rt1b	antisense	0.25	0	0.0741	-0.0509	No	0.0163673
chr3R	17124553	17124590	FBgn0003122_pogo	sense	0.3684	0	0.1333	-0.0509	No	0.0379882
chr2L	22399834	22400194	FBgn0005673_1360	antisense	0.1786	0	0.0385	-0.0508	cluster23	0.00530271
chr2R	3428105	3428115	FBgn0003519_Stalker	antisense	0.3143	0	0.1064	-0.05075	No	0.0273046
chr2R	2953609	2954109	FBgn0003519_Stalker	sense	0.1014	0	0	-0.0507	No	3.50527e-05
chr2R	2953609	2954109	FBgn0063897_Stalker4	sense	0.1014	0	0	-0.0507	No	3.50527e-05
chr2R	12432739	12433239	FBgn0063534_Doc2-element	antisense	0	0.1014	0	-0.0507	No	3.50527e-05
chr3L	10253970	10254470	FBgn0000006_412	antisense	0	0.1013	0	-0.05065	No	3.50527e-05
chr3R	19713671	19714171	FBgn0069343_TAHRE	antisense	0	0.1011	0	-0.05055	No	3.50527e-05
chrX	6621961	6622461	FBgn0044355_Quasimodo	sense	0.0667	0.4224	0.194	-0.05055	No	0.0565088
chr2L	19159086	19159586	FBgn0003909_R2-element	antisense	0.1	0	0	-0.05	No	3.50527e-05
chr2LHet	19276	19776	FBgn0002745_micropia	sense	0.1	0	0	-0.05	No	3.50527e-05
chr2R	12439173	12439673	FBgn0063427_invader4	antisense	0.1	0	0	-0.05	No	3.50527e-05
chr2R	17892306	17892806	FBgn0014947_flea	antisense	0.1	0	0	-0.05	No	3.50527e-05
chr2RHet	2456008	2456508	FBgn0003519_Stalker	sense	0.1	0	0	-0.05	No	3.50527e-05
chr2RHet	2456008	2456508	FBgn0063897_Stalker4	sense	0.1	0	0	-0.05	No	3.50527e-05
chr3L	11580870	11580885	FBgn0003055_P-element	antisense	0.1	0	0	-0.05	No	3.50527e-05
chr3L	13202077	13202577	FBgn0010302_Burdock	antisense	0	0.1	0	-0.05	No	3.50527e-05
chr3L	14625120	14625134	FBgn0003055_P-element	antisense	0.1	0	0	-0.05	No	3.50527e-05
chr3L	14684965	14684977	FBgn0043055_Ivk	antisense	0.5	0	0.2	-0.05	No	0.0578498
chr3L	15523900	15523915	FBgn0002698_mdg3	sense	0.1	0	0	-0.05	No	3.50527e-05
chr3L	15699554	15700054	FBgn0000349_copia	sense	0	0.1	0	-0.05	No	3.50527e-05
chr3L	23905675	23906175	FBgn0063897_Stalker4	sense	0	0.1	0	-0.05	No	3.50527e-05
chr3R	16331655	16332092	FBgn0001210_hobo	sense	0	0.1	0	-0.05	No	3.50527e-05
chr3RHet	637985	638485	FBgn0063447_accord	antisense	0.1	0	0	-0.05	cluster50	3.50527e-05
chr3RHet	649620	650120	FBgn0000481_Doc	sense	0	0.1	0	-0.05	cluster50	3.50527e-05
chr3RHet	1181742	1182242	FBgn0063447_accord	sense	0	0.1	0	-0.05	No	3.50527e-05
chrU	963635	964135	FBgn0004904_TART-A	sense	0	0.1	0	-0.05	cluster115	3.50527e-05
chrU	1651979	1652479	FBgn0000481_Doc	sense	0	0.1	0	-0.05	No	3.50527e-05
chrU	6788699	6789199	FBgn0004141_HeT-A	sense	0.1	0	0	-0.05	No	3.50527e-05
chrU	6912732	6913232	FBgn0000652_F-element	sense	0	0.1	0	-0.05	No	3.50527e-05
chrU	8438018	8438518	FBgn0000652_F-element	sense	0	0.1	0	-0.05	No	3.50527e-05
chrX	5519809	5520309	FBgn0000652_F-element	antisense	0.1	0	0	-0.05	No	3.50527e-05
chrX	5613254	5613452	FBgn0003122_pogo	antisense	0.3	0	0.1	-0.05	No	0.0254734
chrX	11925449	11925949	FBgn0003055_P-element	antisense	0.1	0	0	-0.05	No	3.50527e-05
chrX	17371969	17372469	FBgn0063430_invader1	antisense	0.1	0	0	-0.05	No	3.50527e-05
chr2R	13622152	13622157	FBgn0063897_Stalker4	sense	0.0323	0.1617	0.0476	-0.0494	No	0.0144259
chr4	567039	567539	FBgn0063919_Max-element	antisense	0.2836	0	0.0926	-0.0492	No	0.0366554
chr3L	6351835	6351839	FBgn0000481_Doc	sense	0.3478	0	0.125	-0.0489	No	0.0345049
chr2L	13713696	13713799	FBgn0000481_Doc	sense	0.1333	0	0.0185	-0.04815	No	0.00299816
chr3L	14198371	14198480	FBgn0003055_P-element	sense	0.3571	0	0.1304	-0.04815	No	0.0362583
chr3L	16209680	16209714	FBgn0001283_jockey	sense	0.25	0	0.0769	-0.0481	No	0.0163673
chr2R	11922224	11922231	FBgn0000155_roo	antisense	0.3333	0	0.1186	-0.04805	No	0.0484821
chr3RHet	308076	308244	FBgn0045970_Tabor	antisense	0.0625	0.3333	0.15	-0.0479	No	0.0430216
chr2R	18719772	18719783	FBgn0000155_roo	sense	0.2963	0.9612	0.5811	-0.04765	No	0.0828528
chr2L	8132663	8132666	FBgn0000006_412	antisense	0.1429	0	0.0244	-0.04705	No	0.00442114
chr2L	13585770	13585786	FBgn0000005_297	antisense	0.1964	0	0.0513	-0.0469	No	0.00807125
chr3L	20168878	20168888	FBgn0000155_roo	antisense	0.3509	0	0.1286	-0.04685	No	0.0529272
chr3R	27383026	27383028	FBgn0000155_roo	antisense	0.1071	0.0135	0.0135	-0.0468	No	0.00184272
chr2L	10166041	10166042	FBgn0001283_jockey	sense	0.3077	0	0.1071	-0.04675	No	0.0273046
chr2R	14890450	14890461	FBgn0000006_412	antisense	0.3235	0.9841	0.6071	-0.0467	No	0.0798138
chrU	3344512	3345012	FBgn0000155_roo	sense	0	0.129	0.0179	-0.0466	No	0.00299816
chr2L	8105064	8105064	FBgn0005673_1360	antisense	0.1212	0	0.0141	-0.0465	No	0.00184272
chr3L	14579195	14579205	FBgn0002697_mdg1	sense	0.4444	0.9608	0.6562	-0.0464	No	0.0718769
chrU	2831208	2831708	FBgn0003519_Stalker	antisense	0.008	0.1064	0.0108	-0.0464	No	0.000976599
chrU	2831208	2831708	FBgn0063897_Stalker4	antisense	0.008	0.1064	0.0108	-0.0464	No	0.000976599
chr3L	23101827	23102327	FBgn0063427_invader4	antisense	0	0.1224	0.0149	-0.0463	No	0.00184272
chr2L	7821569	7821582	FBgn0003055_P-element	sense	0.24	0	0.0741	-0.0459	No	0.0266891
chrX	20846569	20846581	FBgn0000155_roo	antisense	0.3469	1	0.6279	-0.04555	No	0.100594
chr3R	23966076	23966089	FBgn0040267_Transpac	sense	0.4242	1	0.6667	-0.0454	No	0.09388
chrX	21836042	21836047	FBgn0000155_roo	sense	0.1818	0	0.0455	-0.0454	cluster9	0.0121464
chr2R	5436740	5436800	FBgn0046110_Juan	antisense	0.1538	0	0.0317	-0.0452	No	0.006081
chr2RHet	3053224	3053275	FBgn0000652_F-element	sense	0.0714	0.1923	0.087	-0.04485	No	0.0317033
chr3LHet	1132809	1132812	FBgn0061485_rover	sense	0.4815	0.8936	0.6429	-0.04465	No	0.0978984
chr3L	24302733	24302862	FBgn0000481_Doc	sense	0.1064	0.0727	0.0455	-0.04405	No	0.0121464
chr3R	3183053	3183054	FBgn0002697_mdg1	sense	0.9429	0.9512	0.9032	-0.04385	No	0.0149411
chrX	20255671	20255686	FBgn0003055_P-element	antisense	0.4348	0	0.1739	-0.0435	No	0.0962263
chr3L	2346837	2346844	FBgn0000006_412	sense	0.4865	0	0.2	-0.04325	No	0.0788931
chr3L	22631719	22632064	FBgn0046110_Juan	antisense	0.1	0.3538	0.1837	-0.0432	No	0.100123
chr2R	853042	853047	FBgn0014947_flea	antisense	0.1522	0	0.0333	-0.0428	cluster73	0.0149824
chr2R	994804	994824	FBgn0001207_HMS-Beagle	antisense	0.0123	0.1099	0.0183	-0.0428	No	0.00637657
chr3L	13750899	13750903	FBgn0000155_roo	sense	0.3448	1	0.6296	-0.0428	No	0.130119
chr3L	7905373	7905466	FBgn0042231_X-element	sense	0	0.6119	0.2632	-0.04275	No	0.12393
chr3R	1572864	1573364	FBgn0003122_pogo	sense	0.4333	0	0.1739	-0.04275	No	0.0962263
chr3L	22399541	22399546	FBgn0000349_copia	antisense	0.0278	0.2576	0.1	-0.0427	No	0.0390923
chr3LHet	1439420	1439420	FBgn0000652_F-element	antisense	0.4444	0.0182	0.1887	-0.0426	cluster12	0.101984
chrX	4775475	4775477	FBgn0000006_412	antisense	0.3226	0.9844	0.6111	-0.0424	No	0.103784
chr2R	1184199	1184206	FBgn0063919_Max-element	sense	0.129	0	0.0222	-0.0423	No	0.00299816
chr2R	16625698	16625699	FBgn0000006_412	antisense	0.1944	0	0.0556	-0.0416	No	0.0285558
chr3R	18152885	18152890	FBgn0001210_hobo	sense	0.1081	0.9744	0.5	-0.04125	No	0.143691
chrX	9241112	9241612	FBgn0000638_FB	antisense	0.1356	0.0645	0.0588	-0.04125	No	0.0320465
chr3R	18663233	18663236	FBgn0000481_Doc	sense	0.2759	0.8387	0.5161	-0.0412	No	0.14302
chr2R	6830144	6830171	FBgn0001283_jockey	antisense	0.1429	0	0.0303	-0.04115	No	0.0118728
chrX	12898032	12898058	FBgn0000481_Doc	antisense	0.3704	0.8966	0.5926	-0.0409	No	0.135589
chr3R	15649901	15649913	FBgn0000349_copia	sense	1	0.8933	0.9062	-0.04045	No	0.0149411
chrX	13268862	13268948	FBgn0000006_412	antisense	0.2667	0	0.093	-0.04035	No	0.0554427
chr3L	2185349	2185354	FBgn0000155_roo	sense	0.5	0.9914	0.7054	-0.0403	No	0.112919
chr3R	2140403	2140411	FBgn0000155_roo	antisense	0.0323	0.1807	0.0667	-0.0398	No	0.0355254
chr3R	16422274	16422774	FBgn0000638_FB	sense	0	0.2571	0.0889	-0.03965	No	0.0522769
chrX	12699497	12699642	FBgn0003122_pogo	antisense	0.2667	0	0.0938	-0.03955	No	0.0554427
chr2L	22536129	22536629	FBgn0063427_invader4	sense	0.1148	0	0.0182	-0.0392	cluster31	0.0131906
chr2L	20819900	20819900	FBgn0002697_mdg1	sense	0.125	0	0.0238	-0.0387	No	0.0177209
chr2L	6603022	6603522	FBgn0000006_412	antisense	0.1231	0	0.0233	-0.03825	No	0.0177209
chr2L	8959927	8960081	FBgn0043055_Ivk	sense	0.2069	1	0.5652	-0.03825	No	0.139163
chr3L	17126953	17126967	FBgn0001283_jockey	sense	0.2692	0.9831	0.5882	-0.03795	No	0.171057
chr2R	17240387	17240389	FBgn0001283_jockey	sense	0.1667	0	0.0455	-0.03785	No	0.0216282
chr2L	21895752	21895788	FBgn0000481_Doc	sense	0.3256	0	0.125	-0.0378	cluster107	0.0728902
chr2L	21305077	21305092	FBgn0000155_roo	sense	0.4769	0.9794	0.6905	-0.03765	No	0.117029
chrU	2090815	2090879	FBgn0000155_roo	antisense	0	0.1579	0.0417	-0.03725	cluster52	0.0182508
chr3R	27166468	27166475	FBgn0001283_jockey	antisense	0.1282	0	0.027	-0.0371	No	0.00898117
chrX	10310294	10310317	FBgn0001283_jockey	antisense	0.1026	0.6379	0.3333	-0.03695	No	0.170705
chr2R	12449168	12449249	FBgn0000652_F-element	antisense	0.4737	0	0.2	-0.03685	No	0.13849
chr2L	20759219	20759224	FBgn0010302_Burdock	sense	0.2414	0.975	0.5714	-0.0368	No	0.138635
chr2RHet	2271303	2271803	FBgn0067385_gypsy12	antisense	0.1636	0.1897	0.14	-0.03665	No	0.111116
chr2R	15669278	15669778	FBgn0000481_Doc	antisense	0.25	0.2931	0.2353	-0.03625	No	0.150001
chr3RHet	2126492	2126992	FBgn0003055_P-element	sense	0.3333	0	0.1304	-0.03625	No	0.105354
chr3RHet	1442038	1442101	FBgn0001207_HMS-Beagle	sense	0.2143	0	0.0714	-0.03575	cluster69	0.0610842
chrU	6833534	6833632	FBgn0001283_jockey	sense	0.0833	0.1053	0.0588	-0.0355	No	0.0519169
chrU	1004630	1005130	FBgn0000004_17.6	sense	0	0.1818	0.0556	-0.0353	cluster17	0.0471587
chrX	4481493	4481993	FBgn0000638_FB	antisense	0.0923	0.9348	0.4783	-0.03525	No	0.178864
chr3L	15805021	15805029	FBgn0003007_opus	sense	0.75	0.9747	0.8276	-0.03475	No	0.132207
chrX	18345733	18345774	FBgn0000006_412	antisense	0.4444	0	0.1875	-0.0347	No	0.17434
chr2R	5680178	5680181	FBgn0000005_297	sense	0.1154	0	0.0233	-0.0344	No	0.0177209
chr2L	19082396	19082405	FBgn0040267_Transpac	antisense	0.2857	0	0.1087	-0.03415	No	0.0925559
chr3L	7005173	7005673	FBgn0001283_jockey	sense	0	0.25	0.0909	-0.0341	No	0.0778609
chr2RHet	861637	861641	FBgn0003055_P-element	sense	0.2105	0	0.0714	-0.03385	No	0.0610842
chr3R	22114875	22114884	FBgn0063919_Max-element	antisense	0.5	0	0.2162	-0.0338	No	0.14376
chr3R	4612176	4612180	FBgn0000481_Doc	antisense	0.3636	0	0.1481	-0.0337	No	0.15544
chr2R	17151593	17152093	FBgn0043969_diver	antisense	0.25	0.96	0.5714	-0.0336	No	0.173409
chr3L	22229481	22229507	FBgn0042682_Rt1b	sense	0.4	0	0.1667	-0.0333	No	0.123895
chr3R	453250	453266	FBgn0001249_I-element	sense	0.0345	0.1076	0.0392	-0.03185	No	0.0556434
chrX	10976233	10976240	FBgn0001210_hobo	sense	0.0682	0.5443	0.2745	-0.03175	No	0.199954
chr3R	24964543	24964557	FBgn0003055_P-element	sense	0.3143	0.0118	0.1316	-0.03145	No	0.105354
chr3L	11677123	11677177	FBgn0003055_P-element	antisense	0.5333	0	0.2353	-0.03135	No	0.189856
chrX	2187534	2187616	FBgn0003055_P-element	antisense	0.1579	0	0.0476	-0.03135	No	0.0691265
chr3LHet	2279382	2279387	FBgn0001207_HMS-Beagle	sense	0.1429	0.776	0.4286	-0.03085	No	0.217858
chrU	969786	969790	FBgn0062343_Dm88	sense	0.0642	0.3889	0.1957	-0.03085	cluster17	0.176327
chr3L	10167114	10167117	FBgn0000155_roo	sense	0.641	0	0.2903	-0.0302	No	0.203025
chr3L	7620856	7621356	FBgn0000638_FB	sense	0.0208	0.3077	0.1346	-0.02965	No	0.146695
chr2R	8657252	8657257	FBgn0000199_blood	antisense	0.375	0	0.1579	-0.0296	No	0.16072
chr3L	548240	548740	FBgn0000638_FB	antisense	0.3448	0	0.1429	-0.0295	No	0.200071
chr3R	1864645	1864651	FBgn0002697_mdg1	sense	1	0.8684	0.9048	-0.0294	No	0.0632363
chrX	19456072	19456085	FBgn0000155_roo	sense	0.5	0.9706	0.7059	-0.0294	No	0.188325
chr3R	27839509	27839528	FBgn0001210_hobo	antisense	0.2692	0	0.1053	-0.0293	No	0.125615
chr3R	7132202	7132209	FBgn0003122_pogo	antisense	0.1154	0	0.0286	-0.0291	No	0.0412542
chr2R	16564123	16564139	FBgn0000199_blood	antisense	0.28	0	0.1111	-0.0289	No	0.12951
chr2R	13852988	13852992	FBgn0000006_412	sense	0.3333	0	0.1379	-0.02875	No	0.197169
chrX	18807248	18807256	FBgn0003122_pogo	sense	0.16	0	0.0513	-0.0287	No	0.0691265
chrX	21543499	21543999	FBgn0003519_Stalker	sense	0.1	0	0.0213	-0.0287	flam	0.0264468
chrX	21543499	21543999	FBgn0063897_Stalker4	sense	0.1	0	0.0213	-0.0287	flam	0.0264468
chr3L	7979929	7980090	FBgn0000155_roo	antisense	0	0.2449	0.0938	-0.02865	No	0.163782
chr3R	16331921	16331929	FBgn0044355_Quasimodo	sense	0.4737	0.3836	0.4	-0.02865	No	0.216477
chrX	18304364	18304380	FBgn0000481_Doc	antisense	0.1622	0	0.0526	-0.0285	No	0.116823
chrX	2998977	2998981	FBgn0001283_jockey	antisense	0.3556	0.8222	0.561	-0.0279	No	0.21411
chr2R	9955902	9955926	FBgn0001249_I-element	sense	0.2553	0	0.1	-0.02765	No	0.121547
chrX	18371144	18371153	FBgn0000652_F-element	sense	0.2812	0	0.1132	-0.0274	No	0.180459
chr3R	16327760	16327774	FBgn0000481_Doc	sense	0.375	0.3462	0.3333	-0.0273	No	0.254984
chr3R	25830422	25830434	FBgn0003055_P-element	antisense	0.4545	0	0.2	-0.02725	No	0.225008
chr3R	26409887	26409889	FBgn0003122_pogo	sense	0.3143	0	0.1304	-0.02675	No	0.190953
chr2L	5791266	5791766	FBgn0000638_FB	antisense	0.0714	0.3258	0.172	-0.0266	No	0.165607
chr2RHet	2988805	2989305	FBgn0000349_copia	sense	0	0.1489	0.0488	-0.02565	cluster41	0.109154
chrX	1006789	1006795	FBgn0003007_opus	sense	0.6667	0	0.3077	-0.02565	No	0.25159
chr2L	9454998	9455080	FBgn0003007_opus	antisense	0.44	0	0.1944	-0.0256	No	0.223175
chr3R	25159074	25159084	FBgn0063919_Max-element	sense	0.1176	0	0.0333	-0.0255	No	0.0828846
chr3R	23964386	23964388	FBgn0000199_blood	antisense	0.4762	0.9821	0.7037	-0.02545	No	0.234969
chr2R	9229664	9229680	FBgn0001249_I-element	sense	0.2766	0	0.1129	-0.0254	No	0.180459
chr3R	4214676	4214687	FBgn0003055_P-element	antisense	0.4091	0	0.1795	-0.02505	No	0.217218
chr3R	23127341	23127344	FBgn0001283_jockey	sense	0.1905	0	0.0702	-0.02505	No	0.137105
chr2L	18892173	18892186	FBgn0002697_mdg1	sense	0.1786	0.9825	0.5556	-0.02495	No	0.258886
chr3R	23927364	23927428	FBgn0014967_hopper	antisense	0.3478	0.9841	0.641	-0.02495	No	0.248718
chr3R	21141630	21142130	FBgn0000155_roo	antisense	0.2273	0	0.0889	-0.02475	No	0.159032
chr2R	9129780	9129789	FBgn0000155_roo	antisense	0.1364	0	0.0435	-0.0247	No	0.100967
chrX	2897598	2897730	FBgn0046110_Juan	antisense	0.2778	0.9375	0.5833	-0.02435	No	0.256141
chr2L	267477	267536	FBgn0003055_P-element	sense	0.1304	0	0.0417	-0.0235	No	0.0922229
chr3R	403801	403810	FBgn0000155_roo	antisense	0.5591	0.892	0.7021	-0.02345	No	0.236261
chr2RHet	2265889	2266389	FBgn0000481_Doc	antisense	0.037	0.5652	0.2778	-0.0233	No	0.297167
chr3L	23864286	23864403	FBgn0000481_Doc	antisense	0.0789	0.5882	0.3103	-0.02325	No	0.25159
chr2R	13602320	13602368	FBgn0005673_1360	sense	0.2414	0	0.0976	-0.0231	No	0.226631
chr2R	13814017	13814035	FBgn0000652_F-element	antisense	0.3793	0.9891	0.6613	-0.0229	No	0.245137
chrX	15037656	15037693	FBgn0001283_jockey	sense	0.1071	0.9859	0.5238	-0.0227	No	0.309086
chr2R	12409125	12409141	FBgn0000005_297	antisense	0.1522	0	0.0536	-0.0225	No	0.174476
chr2L	9104527	9104603	FBgn0000006_412	antisense	0.1224	0.058	0.0678	-0.0224	No	0.19576
chrU	1083680	1083683	FBgn0003122_pogo	antisense	0.1429	0	0.0492	-0.02225	No	0.166127
chrU	1822194	1822251	FBgn0003122_pogo	sense	0.1778	0	0.0667	-0.0222	cluster99	0.130762
chrX	9707487	9707497	FBgn0001283_jockey	sense	0.4815	0	0.2188	-0.02195	No	0.284434
chrX	3293351	3293484	FBgn0000652_F-element	antisense	0.3	0.6667	0.4615	-0.02185	No	0.262355
chrX	17459746	17459818	FBgn0003122_pogo	sense	0.2812	0.5625	0.4	-0.02185	No	0.309099
chr3R	27022458	27022459	FBgn0000652_F-element	sense	0.2727	0.0476	0.1389	-0.02125	No	0.253676
chr3R	1558672	1558716	FBgn0000224_BS	antisense	0.1176	0.2	0.1379	-0.0209	No	0.253676
chr2R	7502589	7502593	FBgn0003055_P-element	antisense	0.125	0	0.0417	-0.0208	No	0.146991
chr3R	27863964	27863974	FBgn0000481_Doc	antisense	0.3556	0	0.1571	-0.0207	No	0.205503
chrX	4143120	4143128	FBgn0000199_blood	sense	0.3095	1	0.6341	-0.02065	No	0.299418
chr2RHet	869825	869832	FBgn0040267_Transpac	sense	0.2812	0	0.12	-0.0206	No	0.241628
chr2R	11015911	11015915	FBgn0003055_P-element	sense	0.2353	0	0.0976	-0.02005	No	0.226631
chrX	21816132	21816632	FBgn0043055_Ivk	antisense	0.1111	0	0.0357	-0.01985	cluster9	0.135957
chrX	8080058	8080060	FBgn0014967_hopper	sense	0.4545	0	0.2075	-0.01975	No	0.340781
chr2LHet	142410	142413	FBgn0063447_accord	sense	0.88	0.8864	0.8636	-0.0196	No	0.215529
chrU	5899984	5900484	FBgn0063503_G6	sense	0.1538	0.3916	0.2535	-0.0192	No	0.292595
chr3L	8280074	8280079	FBgn0005384_3S18	sense	0.2941	0.0154	0.1358	-0.01895	No	0.250893
chrX	16114753	16114928	FBgn0046110_Juan	antisense	0.3704	0	0.1667	-0.0185	No	0.265732
chrU	5698259	5698275	FBgn0005673_1360	antisense	0.1063	0.0909	0.0804	-0.0182	No	0.207478
chrU	4170092	4170592	FBgn0000004_17.6	sense	0.1538	0	0.0588	-0.0181	No	0.257894
chrX	18266781	18266821	FBgn0003122_pogo	sense	0.2	0	0.082	-0.018	No	0.207478
chr2L	20099900	20099912	FBgn0000652_F-element	antisense	0.1111	0	0.0377	-0.01785	No	0.224459
chr2L	6750674	6750690	FBgn0003519_Stalker	antisense	0.0847	0.9729	0.5111	-0.0177	No	0.309671
chr2L	6750674	6750690	FBgn0063897_Stalker4	antisense	0.0847	0.9729	0.5111	-0.0177	No	0.309671
chrX	2081590	2081597	FBgn0003490_springer	sense	0.1951	0	0.08	-0.01755	No	0.207478
chrX	5279433	5279439	FBgn0014947_flea	antisense	0.1379	0	0.0517	-0.01725	No	0.166127
chr2RHet	348925	349425	FBgn0000652_F-element	sense	0.1207	0	0.0435	-0.01685	No	0.234285
chrX	585469	585969	FBgn0000638_FB	sense	0.1765	1	0.5714	-0.01685	No	0.306336
chr2R	12274014	12274114	FBgn0003055_P-element	sense	0.1379	0	0.0526	-0.01635	No	0.25084
chr3L	22116268	22116409	FBgn0000005_297	sense	0.1111	0	0.04	-0.01555	No	0.224459
chrX	16751151	16751153	FBgn0003122_pogo	sense	0.2941	0.9365	0.6	-0.0153	No	0.356436
chr2L	10388961	10388962	FBgn0001249_I-element	sense	0.1667	0	0.0685	-0.01485	No	0.270126
chrX	8051652	8051652	FBgn0003055_P-element	antisense	0.4643	0	0.2174	-0.01475	No	0.341873
chr3R	9550842	9550852	FBgn0040267_Transpac	antisense	0.5	0	0.2353	-0.0147	No	0.345804
chr2L	7023988	7024002	FBgn0003055_P-element	sense	0.125	0.0141	0.0556	-0.01395	No	0.25084
chrX	9241623	9242123	FBgn0000638_FB	sense	0.1026	0.0556	0.0652	-0.0139	No	0.264292
chr3R	14037501	14037619	FBgn0003007_opus	antisense	0.2857	0	0.129	-0.01385	No	0.31423
chrU	9557121	9557123	FBgn0001100_G-element	sense	0.2667	0.0352	0.1379	-0.01305	No	0.391417
chr3L	23794327	23794827	FBgn0000155_roo	antisense	0.1429	0	0.0588	-0.01265	No	0.351267
chrX	6375129	6375134	FBgn0001210_hobo	sense	0.2105	0	0.0926	-0.01265	No	0.374979
chr3L	9948179	9948351	FBgn0000155_roo	sense	0.2917	0	0.1333	-0.01255	No	0.390022
chr3L	184561	184565	FBgn0003055_P-element	antisense	0.4444	0	0.2097	-0.0125	No	0.404798
chr3R	27848120	27848620	FBgn0003122_pogo	sense	0.1613	0	0.0682	-0.01245	No	0.359704
chr2RHet	10007	10113	FBgn0046110_Juan	sense	0.1579	0	0.0667	-0.01225	No	0.264292
chrX	7921495	7921502	FBgn0046110_Juan	antisense	0.2308	0	0.1034	-0.012	No	0.379547
chrX	21801744	21802244	FBgn0015945_GATE	sense	0	0.1	0.0385	-0.0115	cluster9	0.327024
chr3R	20911859	20911860	FBgn0005773_Bari1	sense	0.2407	0.982	0.6	-0.01135	No	0.411984
chr2RHet	2327098	2327598	FBgn0000652_F-element	antisense	0	0.3077	0.1429	-0.01095	No	0.392734
chrX	10191	10691	FBgn0004904_TART-C	sense	0.2083	0.2935	0.24	-0.0109	cluster22	0.408278
chr2R	9135839	9135908	FBgn0001249_I-element	antisense	0.1538	0	0.0667	-0.0102	No	0.355706
chrU	9219490	9219681	FBgn0045970_Tabor	sense	0.1071	0	0.0435	-0.01005	No	0.334345
chr3L	17733662	17733675	FBgn0003055_P-element	antisense	0.5	0	0.24	-0.01	No	0.408278
chr3L	5259920	5259959	FBgn0042682_Rt1b	antisense	0.1333	0	0.0571	-0.00955	No	0.346303
chrX	19977536	19977542	FBgn0014967_hopper	sense	0.3947	0.9804	0.6786	-0.00895	No	0.405776
chrX	5041674	5041684	FBgn0000155_roo	antisense	0.3256	1	0.6545	-0.0083	No	0.408089
chrX	14621765	14621780	FBgn0000155_roo	antisense	0.4118	1	0.6977	-0.0082	No	0.46492
chr2L	2755574	2755598	FBgn0003055_P-element	sense	0.3611	0	0.1724	-0.00815	No	0.398332
chr3R	25600219	25600356	FBgn0001283_jockey	antisense	0.125	0.8913	0.5	-0.00815	No	0.415843
chr2RHet	2572085	2572585	FBgn0003519_Stalker	sense	0.1224	0.1034	0.1048	-0.0081	No	0.379547
chr2RHet	2572085	2572585	FBgn0063897_Stalker4	sense	0.1224	0.1034	0.1048	-0.0081	No	0.379547
chrX	13338480	13338500	FBgn0001210_hobo	antisense	0.4706	0	0.2273	-0.008	No	0.406657
chr3L	9297084	9297179	FBgn0001210_hobo	sense	0.1923	0	0.0882	-0.00795	No	0.464901
chrX	14507844	14507859	FBgn0010302_Burdock	antisense	0.3	0	0.1429	-0.0071	No	0.469734
chrX	21802395	21802895	FBgn0000652_F-element	sense	0.0618	0.1232	0.0859	-0.0066	cluster9	0.464202
chr2L	19320487	19320497	FBgn0046110_Juan	antisense	0.375	0.9861	0.675	-0.00555	No	0.466202
chrX	6623064	6623564	FBgn0044355_Quasimodo	sense	0.102	0.2696	0.1803	-0.0055	No	0.471323
chrX	18021498	18021515	FBgn0000481_Doc	sense	0.3125	0.987	0.6444	-0.00535	No	0.46753
chrU	8981691	8982191	FBgn0063455_Stalker2	antisense	0.1231	0	0.0563	-0.00525	No	0.458043
chr3R	18215900	18215999	FBgn0003122_pogo	antisense	0.1765	0	0.0833	-0.00495	No	0.464202
chr2R	11262280	11262780	FBgn0005673_1360	sense	0.2059	0.7037	0.45	-0.0048	No	0.472557
chrX	3204488	3204494	FBgn0001210_hobo	antisense	0.1429	0	0.0667	-0.00475	No	0.460581
chr2L	13139039	13139160	FBgn0014947_flea	sense	0.1	0	0.0455	-0.0045	No	0.45471
chr2L	20117143	20117643	FBgn0063428_invader3	sense	0.3256	0.2211	0.2692	-0.00415	cluster27	0.473171
chrX	19950589	19950606	FBgn0000155_roo	antisense	0.6078	0	0.3	-0.0039	No	0.47337
chr2L	19142523	19142526	FBgn0000481_Doc	antisense	0.125	0	0.0588	-0.0037	No	0.576002
chr3R	13010297	13010304	FBgn0000349_copia	sense	0.3077	0.9167	0.6087	-0.0035	No	0.52677
chr3R	23661060	23661103	FBgn0000652_F-element	antisense	0.2105	0	0.1026	-0.00265	No	0.557775
chr3R	17253091	17253271	FBgn0046110_Juan	sense	0.25	0	0.1224	-0.0026	No	0.468031
chr3L	4050947	4051447	FBgn0043055_Ivk	sense	0.2273	0	0.1111	-0.00255	No	0.467153
chrX	12272057	12272069	FBgn0000155_roo	sense	0.5957	0	0.2955	-0.00235	No	0.473347
chrX	17002101	17002601	FBgn0000638_FB	antisense	0.1081	1	0.5517	-0.00235	No	0.470619
chr2L	19618808	19618829	FBgn0001283_jockey	sense	0.4634	0.9878	0.7234	-0.0022	No	0.526829
chr3R	5863592	5863603	FBgn0003007_opus	sense	0.2	0	0.0984	-0.0016	No	0.559175
chr3L	21721546	21721550	FBgn0003122_pogo	sense	0.4474	0	0.2222	-0.0015	No	0.472436
chr3R	25475453	25475465	FBgn0000652_F-element	sense	0.1111	0	0.0541	-0.00145	No	0.579299
chr3L	12737847	12738347	FBgn0046110_Juan	antisense	0.1111	0	0.0545	-0.00105	No	0.579299
chr3R	4142412	4142420	FBgn0063455_Stalker2	sense	1	0.9646	0.9817	-0.0006	No	0.568505
chr3R	20251583	20251591	FBgn0043969_diver	antisense	0.6279	0	0.3137	-0.00025	No	0.534041
chr2L	16197915	16198103	FBgn0003007_opus	sense	0.25	1	0.625	0	No	0.473319
chr2L	22187471	22187971	FBgn0061485_rover	antisense	0.8	0	0.4	0	No	0.469338
chr2R	20836663	20836669	FBgn0003055_P-element	antisense	0.3	0	0.15	0	No	0.451489
chr3L	4976392	4976397	FBgn0003055_P-element	antisense	0.381	0	0.1905	0	No	0.456761
chr3R	3326120	3326620	FBgn0000638_FB	antisense	1	1	1	0	No	0
chr3R	3326628	3327128	FBgn0000638_FB	sense	1	1	1	0	No	0
chr3R	6136620	6136622	FBgn0046110_Juan	antisense	0.3636	0	0.1818	0	No	0.455612
chr3R	16013674	16013747	FBgn0063507_G2	antisense	1	0	0.5	0	No	0.471826
chrU	2442953	2443453	FBgn0000652_F-element	sense	1	1	1	0	No	0
chrX	4763500	4763506	FBgn0001283_jockey	antisense	0.25	0	0.125	0	No	0.44696
chr3R	23931308	23931340	FBgn0000006_412	antisense	0.1739	0	0.087	5e-05	No	0.435914
chr2R	13380536	13380542	FBgn0001283_jockey	antisense	0.1842	0	0.0926	0.0005	No	0.344737
chr2L	7296378	7296381	FBgn0010302_Burdock	sense	0.2381	0	0.12	0.00095	No	0.445888
chr3L	6740820	6740873	FBgn0000652_F-element	sense	0.2308	0	0.1167	0.0013	No	0.444747
chr3R	9875039	9875109	FBgn0063371_transib2	sense	0.2414	0	0.122	0.0013	No	0.445888
chr2L	19217578	19217603	FBgn0000481_Doc	antisense	0.1724	0	0.0877	0.0015	No	0.340852
chr3L	2327101	2327175	FBgn0000155_roo	antisense	0.2917	0	0.1481	0.00225	No	0.373459
chr2R	6892852	6892852	FBgn0045970_Tabor	antisense	0.3953	0	0.2	0.00235	No	0.45782
chrX	16814549	16814663	FBgn0004082_Tirant	sense	0.1765	0	0.0909	0.00265	No	0.437686
chrX	4644528	4644530	FBgn0000006_412	antisense	0.3696	0	0.1875	0.0027	No	0.385627
chr3L	6651065	6651066	FBgn0001210_hobo	sense	0.1818	0	0.0938	0.0029	No	0.344737
chr3R	3547422	3547578	FBgn0001210_hobo	antisense	0.16	0	0.0833	0.0033	No	0.336627
chrX	10397	10897	FBgn0069343_TAHRE	sense	0.2963	0.2353	0.2692	0.0034	cluster22	0.400495
chrX	18117174	18117176	FBgn0001210_hobo	antisense	0.2308	0	0.1194	0.004	No	0.360317
chrX	6280700	6280705	FBgn0000199_blood	sense	0.125	0	0.0667	0.0042	No	0.315114
chr2R	14653735	14653743	FBgn0001283_jockey	sense	0.2	0.7143	0.4615	0.00435	No	0.414904
chr2L	18570402	18570902	FBgn0000638_FB	sense	0.3548	0	0.1818	0.0044	No	0.382999
chrX	20991990	20992000	FBgn0000155_roo	sense	0.5	0.9908	0.75	0.0046	No	0.40877
chr3L	3072513	3072527	FBgn0003055_P-element	sense	0.4667	0	0.2381	0.00475	No	0.395941
chr2L	13878177	13878241	FBgn0003055_P-element	antisense	0.125	0	0.0676	0.0051	No	0.22228
chr2L	9874501	9874517	FBgn0000349_copia	sense	0.1538	0.7692	0.4667	0.0052	No	0.415064
chr3R	17968962	17968972	FBgn0000155_roo	sense	0.6296	0	0.32	0.0052	No	0.40627
chrX	14856266	14856278	FBgn0001283_jockey	antisense	0.25	0.8298	0.5455	0.0056	No	0.416476
chr3R	3945832	3945837	FBgn0003055_P-element	sense	0.3659	0	0.1887	0.00575	No	0.385627
chr2L	20911251	20911266	FBgn0000155_roo	antisense	0.4259	1	0.7188	0.00585	No	0.411299
chrX	6407805	6408305	FBgn0000638_FB	antisense	0	0.75	0.381	0.006	No	0.411066
chrX	8239777	8239795	FBgn0001210_hobo	antisense	0.3	0	0.1562	0.0062	No	0.375252
chrU	6290753	6291253	FBgn0063534_Doc2-element	sense	0	0.1538	0.0833	0.0064	cluster101	0.244386
chr3L	3519831	3519913	FBgn0002697_mdg1	antisense	0.36	0	0.1875	0.0075	No	0.317235
chrX	18967449	18967949	FBgn0042231_X-element	sense	0.2414	0	0.1282	0.0075	No	0.286626
chr3L	19066590	19066604	FBgn0003122_pogo	antisense	0.2188	0	0.1176	0.0082	No	0.279315
chr2R	13866679	13866764	FBgn0014947_flea	sense	0.2273	0	0.122	0.00835	No	0.360317
chrX	14223222	14223230	FBgn0001283_jockey	antisense	0.4681	0	0.2424	0.00835	No	0.395941
chrX	20252752	20252754	FBgnnnnnnnn_HMS-Beagle2	sense	0.3333	0.9398	0.6452	0.00865	No	0.358934
chr3R	3711281	3711283	FBgn0001283_jockey	sense	0.1176	0	0.0676	0.0088	No	0.22228
chr3L	8952517	8952679	FBgn0000481_Doc	antisense	0.4375	0.4638	0.4595	0.00885	No	0.360442
chr3R	11866887	11866986	FBgn0001283_jockey	sense	0.1379	0	0.0781	0.00915	No	0.23767
chr3R	11993387	11993475	FBgn0000652_F-element	antisense	0.3333	0.9815	0.6667	0.0093	No	0.357526
chr2RHet	337732	337735	FBgn0000155_roo	sense	0.2391	0	0.129	0.00945	No	0.286626
chrX	17866943	17866951	FBgn0001210_hobo	antisense	0.2593	0	0.1395	0.00985	No	0.293129
chrX	20853607	20853608	FBgn0000155_roo	antisense	0.4571	0.9672	0.7222	0.01005	No	0.351926
chr2R	20449171	20449177	FBgn0003055_P-element	sense	0.3182	0.0161	0.1778	0.01065	No	0.248719
chr2R	18681194	18681204	FBgn0001210_hobo	sense	0.4545	0	0.2381	0.01085	No	0.273385
chr2L	19270291	19270299	FBgn0000481_Doc	sense	0.2973	1	0.6596	0.01095	No	0.357906
chr4	1276733	1277233	FBgn0004904_TART-B	antisense	0.1031	0	0.0625	0.01095	cluster3	0.203516
chr3LHet	1676263	1676763	FBgn0040267_Transpac	antisense	0.0323	0.1316	0.093	0.01105	No	0.178873
chr3L	22339132	22339203	FBgn0000349_copia	sense	0.1111	0.8667	0.5	0.0111	No	0.361704
chr2L	20204265	20204464	FBgn0063371_transib2	antisense	0.0698	0.1765	0.1343	0.01115	cluster5	0.28997
chr3R	27022576	27022586	FBgn0001283_jockey	sense	0.1111	0	0.0667	0.01115	No	0.21339
chr4	427642	427662	FBgn0001283_jockey	antisense	0.4	0	0.2115	0.0115	No	0.324192
chr3L	19267947	19267953	FBgn0063371_transib2	sense	0.5	0.9767	0.75	0.01165	No	0.347533
chr3R	12624479	12624508	FBgn0001283_jockey	sense	0.1429	0.8333	0.5	0.0119	No	0.361704
chrX	13444540	13444701	FBgn0000155_roo	sense	0.4762	0	0.25	0.0119	No	0.335178
chrX	16168106	16168135	FBgn0003122_pogo	sense	0.3333	0	0.1791	0.01245	No	0.248719
chr3RHet	2126008	2126508	FBgn0003055_P-element	antisense	0.375	0	0.2	0.0125	No	0.320859
chrX	21037543	21037548	FBgn0003122_pogo	antisense	0.2308	0	0.1282	0.0128	No	0.215529
chr3L	18491881	18491940	FBgn0001210_hobo	sense	0.125	0	0.0755	0.013	No	0.148804
chr3L	12821291	12821298	FBgn0003122_pogo	sense	0.9737	1	1	0.01315	No	0
chr2L	20174752	20174764	FBgn0000004_17.6	antisense	0	0.9062	0.4667	0.0136	cluster5	0.360647
chr2R	13622386	13622886	FBgn0003519_Stalker	sense	0.0806	0.1779	0.1429	0.01365	No	0.227254
chr3LHet	1821342	1821357	FBgn0000652_F-element	sense	0.0476	0.175	0.125	0.0137	No	0.21118
chr3LHet	1358039	1358040	FBgn0005384_3S18	sense	0.2391	0	0.1333	0.01375	No	0.219646
chrX	197014	197514	FBgn0000155_roo	antisense	0.2333	0	0.1304	0.01375	No	0.215529
chrX	7922470	7922471	FBgn0000005_297	antisense	0.4167	0.9844	0.7143	0.01375	No	0.297167
chr3R	15551045	15551047	FBgn0001283_jockey	antisense	0.5385	0.8182	0.6923	0.01395	No	0.355322
chrU	2416585	2416607	FBgn0000481_Doc	sense	0.1538	0	0.0909	0.014	No	0.172155
chr3R	11772253	11773219	FBgn0000652_F-element	sense	0.3793	1	0.7037	0.01405	No	0.298749
chr3R	5102848	5102849	FBgn0000652_F-element	sense	0.3243	0	0.1765	0.01435	No	0.246059
chr3R	3370332	3370367	FBgn0002697_mdg1	sense	0.9565	0.9375	0.9615	0.0145	No	0.135957
chr3LHet	2476011	2476013	FBgn0000652_F-element	antisense	0.4706	0	0.25	0.0147	No	0.276499
chr3R	21849012	21849072	FBgn0001283_jockey	sense	0.2083	0	0.119	0.01485	No	0.206579
chrX	6271647	6271684	FBgn0040267_Transpac	sense	0.1923	0	0.1111	0.01495	No	0.196525
chr3L	5280054	5280075	FBgn0000005_297	sense	0.303	0	0.1667	0.0152	No	0.240369
chr3L	2353062	2353067	FBgn0000155_roo	antisense	0.3061	0.9906	0.6644	0.01605	No	0.303882
chrX	12591940	12592082	FBgn0000155_roo	antisense	0.2	0	0.1163	0.0163	No	0.201702
chr2L	6047963	6047977	FBgn0003055_P-element	sense	0.24	0	0.1364	0.0164	No	0.219646
chr2L	20970971	20971129	FBgn0042682_Rt1b	antisense	0.2143	0.0256	0.1364	0.01645	No	0.219646
chr3L	7848215	7848238	FBgn0004082_Tirant	sense	0.525	0	0.2791	0.0166	No	0.232248
chr3L	4213742	4213745	FBgn0000006_412	sense	0.1667	0	0.1	0.01665	No	0.185145
chr3R	15540955	15540960	FBgn0003007_opus	sense	0.9	1	0.9667	0.0167	No	0.123743
chr2L	19741030	19741032	FBgn0001283_jockey	antisense	0.1622	0	0.098	0.0169	No	0.122457
chr3R	14333447	14333572	FBgn0001283_jockey	sense	0	0.9184	0.4762	0.017	No	0.309299
chr2L	2686536	2686539	FBgn0001210_hobo	sense	0.275	0.2464	0.2778	0.0171	No	0.232248
chr2R	17903153	17903156	FBgn0000652_F-element	sense	0.4186	0	0.2264	0.0171	No	0.26826
chrX	7400984	7400985	FBgn0001249_I-element	antisense	0.1667	0.6562	0.4286	0.01715	No	0.258065
chr3R	27262615	27263115	FBgn0000006_412	sense	0.25	0	0.1429	0.0179	No	0.16727
chrX	18067405	18067469	FBgn0000006_412	antisense	0.1304	0	0.0833	0.0181	No	0.102139
chrX	1158645	1158647	FBgn0046110_Juan	antisense	0.3273	0	0.1818	0.01815	No	0.248719
chr2RHet	2271264	2271764	FBgn0002698_mdg3	sense	0.1786	0	0.1078	0.0185	No	0.134265
chr3L	21180562	21181062	FBgn0014967_hopper	sense	0.0435	0.619	0.35	0.01875	No	0.247871
chr3L	22436764	22436833	FBgn0014947_flea	sense	0.5333	0	0.2857	0.01905	No	0.233632
chr3R	24260799	24261299	FBgn0002697_mdg1	antisense	0.225	1	0.6316	0.0191	No	0.307025
chr2L	22932037	22932537	FBgn0015786_Porto1	sense	0.4048	0	0.2222	0.0198	No	0.211262
chrX	13656741	13656743	FBgn0003055_P-element	antisense	0.2727	0	0.1562	0.01985	No	0.174851
chrU	9578779	9579279	FBgn0003908_R1A1-element	sense	0.0629	0.1059	0.1046	0.0202	No	0.128519
chr3R	13913693	13913704	FBgn0000652_F-element	sense	0.2258	0	0.1333	0.0204	No	0.158959
chr3L	16175700	16175732	FBgn0014967_hopper	sense	0.2667	0	0.1538	0.02045	No	0.174851
chr3L	5484789	5484797	FBgn0000007_1731	sense	0.1212	0	0.0811	0.0205	No	0.0945758
chr3LHet	464924	465031	FBgn0000155_roo	sense	0.4583	0	0.25	0.02085	No	0.22286
chrX	21002861	21003361	FBgn0000638_FB	sense	0.1538	0	0.098	0.0211	No	0.0748901
chr3L	12294334	12294398	FBgn0014967_hopper	sense	0.2051	0.5614	0.4048	0.02155	No	0.255599
chr2R	1951885	1951902	FBgn0002697_mdg1	sense	0.1556	0	0.1	0.0222	No	0.122457
chr3L	7178291	7178300	FBgn0000199_blood	antisense	0.2973	0.5663	0.4545	0.0227	No	0.215725
chrX	18646880	18647380	FBgn0001249_I-element	sense	0	0.4531	0.25	0.02345	No	0.17525
chr3R	2639960	2640023	FBgn0003122_pogo	antisense	0.2857	0	0.1667	0.02385	No	0.181789
chrX	12009736	12009739	FBgn0042682_Rt1b	sense	0.7143	0	0.381	0.02385	No	0.20751
chr2RHet	2986028	2986528	FBgn0063429_invader2	sense	0	0.1408	0.0943	0.0239	cluster41	0.0691654
chrX	6933666	6933816	FBgn0000155_roo	antisense	0.4	0	0.2241	0.0241	No	0.165118
chr3L	17905858	17905865	FBgn0000481_Doc	sense	0.16	0	0.1045	0.0245	No	0.0804076
chr3RHet	1450573	1450802	FBgn0046110_Juan	antisense	0.1176	0	0.0833	0.0245	cluster69	0.0571116
chr2L	20268798	20268811	FBgn0001283_jockey	antisense	0.3793	1	0.7143	0.02465	No	0.201017
chrU	1830648	1830654	FBgn0063919_Max-element	sense	0.1081	0	0.0789	0.02485	cluster99	0.0508084
chrX	21631180	21631680	FBgn0063455_Stalker2	antisense	0.119	0	0.0847	0.0252	flam	0.0571116
chr3R	10742566	10742597	FBgn0001283_jockey	sense	0.16	0	0.1053	0.0253	No	0.0804076
chrX	12755468	12755470	FBgn0000155_roo	antisense	0.2581	1	0.6545	0.02545	No	0.210936
chr3R	22269921	22270173	FBgn0000481_Doc	antisense	0.0833	0.24	0.1875	0.02585	No	0.106914
chr3R	23444013	23444014	FBgn0000155_roo	antisense	0.3864	0	0.2195	0.0263	No	0.162876
chr3L	13566946	13566982	FBgn0003122_pogo	antisense	0.1333	0	0.093	0.02635	No	0.0373304
chr3R	11923475	11923488	FBgn0000199_blood	sense	0.4	0	0.2264	0.0264	No	0.165118
chr2R	15471810	15471814	FBgn0014967_hopper	sense	0.1613	0	0.1071	0.02645	No	0.0804076
chrX	6916548	6916559	FBgn0044355_Quasimodo	sense	0.7742	0	0.4138	0.0267	No	0.172288
chrX	10902656	10902657	FBgn0000005_297	antisense	0.15	0	0.1026	0.0276	No	0.0462812
chr3L	9900834	9900845	FBgn0014967_hopper	antisense	0.2593	0	0.1579	0.02825	No	0.0888882
chr3R	8945562	8945567	FBgn0000652_F-element	antisense	0.9048	0.9091	0.9355	0.02855	No	0.0519169
chr2R	16854650	16855150	FBgn0002697_mdg1	sense	0.2439	0.9783	0.64	0.0289	No	0.173171
chr2R	9010816	9010833	FBgn0000481_Doc	sense	0.3214	0	0.1905	0.0298	No	0.106914
chr3L	4758352	4758422	FBgn0003122_pogo	antisense	0.1282	0.6471	0.4182	0.03055	No	0.172862
chr2R	9260306	9260312	FBgn0000005_297	sense	0.1786	0	0.12	0.0307	No	0.0591431
chrX	1074080	1074084	FBgn0003122_pogo	antisense	0.4375	0	0.25	0.03125	No	0.134251
chr2R	14505994	14505998	FBgn0001283_jockey	antisense	0.2609	0	0.1622	0.03175	No	0.0888882
chr3L	10560704	10560754	FBgn0000007_1731	antisense	0.3438	0	0.2037	0.0318	No	0.0816635
chr3R	19215425	19215433	FBgn0040267_Transpac	sense	0.5357	0	0.3	0.03215	No	0.150408
chr3L	5967860	5967871	FBgn0001210_hobo	sense	0.3421	0.0145	0.2105	0.0322	No	0.117183
chr3L	19095340	19095348	FBgn0000004_17.6	sense	0.6512	0.0116	0.3636	0.0322	No	0.130119
chrX	2690523	2690531	FBgn0000481_Doc	antisense	0.2121	0.6957	0.4865	0.0326	No	0.177939
chr3L	17781889	17781896	FBgn0063455_Stalker2	sense	0.4	0	0.2333	0.0333	No	0.0944046
chrU	4073508	4074008	FBgn0001100_G-element	antisense	0.1	0	0.0833	0.0333	No	0.0120894
chr2L	20286912	20286920	FBgn0000652_F-element	sense	0.48	0.975	0.7609	0.0334	No	0.150001
chr3R	13137847	13137850	FBgn0000652_F-element	antisense	0.1818	0	0.125	0.0341	No	0.0370829
chr3L	9708105	9708111	FBgn0003122_pogo	sense	0.4314	0	0.25	0.0343	No	0.100035
chr2L	18312008	18312012	FBgn0000155_roo	antisense	0.3103	1	0.6897	0.03455	No	0.131837
chrX	6650594	6650598	FBgn0003055_P-element	antisense	0.2308	0	0.15	0.0346	No	0.0526126
chr3L	24384547	24384574	FBgn0040267_Transpac	sense	0.1795	0	0.125	0.03525	cluster65	0.0370829
chr3L	108540	108546	FBgn0000155_roo	sense	0.3023	0.0091	0.1912	0.0355	No	0.0744941
chr2R	12716584	12716587	FBgn0003055_P-element	sense	0.4545	0	0.2632	0.03595	No	0.0771343
chr3L	16173504	16173505	FBgn0063919_Max-element	sense	0.1538	0	0.1136	0.0367	No	0.0155646
chr3R	9926228	9926231	FBgn0000652_F-element	sense	0.2045	0	0.1395	0.03725	No	0.0270922
chr3R	339652	340152	FBgn0005673_1360	sense	0	0.1071	0.0909	0.03735	No	0.0149411
chrX	8395214	8395226	FBgn0000155_roo	antisense	0.2455	0	0.1609	0.03815	No	0.0584571
chr2L	2435401	2435642	FBgn0046110_Juan	sense	0.2812	0.4884	0.4231	0.0383	No	0.108856
chrX	2353516	2353525	FBgn0000155_roo	antisense	0.32	0.9905	0.6944	0.03915	No	0.102126
chrX	21252472	21252478	FBgn0063455_Stalker2	antisense	0.4889	0	0.2836	0.03915	No	0.0829255
chr3R	11491794	11491796	FBgn0003055_P-element	antisense	0.2667	0.0182	0.1818	0.03935	No	0.0454855
chr2L	15994193	15994204	FBgn0000481_Doc	antisense	0.275	0.9032	0.6286	0.0395	No	0.110384
chr3LHet	1518296	1518314	FBgn0000481_Doc	sense	0.1429	0	0.1111	0.03965	cluster12	0.0133992
chr3R	12581709	12581718	FBgn0000006_412	antisense	0.4359	0.0147	0.2653	0.04	No	0.0771343
chr3R	15867732	15867739	FBgn0000652_F-element	antisense	0.2174	0	0.1489	0.0402	No	0.0317989
chrX	417364	417367	FBgn0003055_P-element	antisense	0.4516	0	0.2667	0.0409	No	0.0771343
chrX	2220498	2220998	FBgn0040267_Transpac	antisense	0.1	0	0.0909	0.0409	No	0.00582356
chr3L	22487217	22487225	FBgn0001283_jockey	sense	0.3333	0.0196	0.2174	0.04095	No	0.059923
chr3R	8940929	8940939	FBgn0000652_F-element	sense	0.9714	0.8904	0.9722	0.0413	No	0.00442114
chrX	189875	190375	FBgn0000155_roo	antisense	0.1667	0	0.125	0.04165	No	0.0200797
chr3RHet	2031062	2031164	FBgn0003122_pogo	antisense	0.1944	0	0.1389	0.0417	No	0.0146637
chrX	17631077	17631121	FBgn0001283_jockey	antisense	0.375	0	0.2292	0.0417	No	0.06551
chr3R	152505	152623	FBgn0003122_pogo	sense	0.4545	0	0.2692	0.04195	No	0.0562684
chr3R	25754757	25754765	FBgn0005384_3S18	antisense	0.3409	0.9895	0.7073	0.0421	No	0.100421
chr3L	22608345	22608348	FBgn0001283_jockey	antisense	0.5556	0	0.32	0.0422	No	0.0916811
chrX	21637080	21637091	FBgn0045970_Tabor	antisense	0.3382	0	0.2115	0.0424	flam	0.057979
chr2L	8007848	8008348	FBgn0001249_I-element	sense	0.16	0.7551	0.5	0.04245	No	0.11404
chr2R	17847119	17847124	FBgn0000349_copia	sense	0.1081	0	0.0968	0.04275	No	0.00750759
chrX	4198441	4198448	FBgn0040267_Transpac	antisense	0.5952	0	0.3404	0.0428	No	0.0959512
chr2L	21105913	21105921	FBgn0063507_G2	sense	0.3721	0.9515	0.7049	0.0431	No	0.0767708
chr2R	19276949	19276958	FBgn0000006_412	sense	0.3	0	0.1935	0.0435	No	0.0335462
chr3L	21765060	21765113	FBgn0000652_F-element	sense	0.2174	0	0.1528	0.0441	No	0.0197314
chr2L	1348928	1348935	FBgn0000349_copia	antisense	0.56	0	0.3243	0.0443	No	0.0689883
chr2L	16206839	16206845	FBgn0000155_roo	sense	0.625	0.9697	0.8421	0.04475	No	0.0446431
chr2R	18645064	18645072	FBgn0043969_diver	antisense	0.25	0.9712	0.6562	0.0456	No	0.0833786
chr3L	23081717	23081720	FBgn0003122_pogo	sense	0.3529	0	0.2222	0.04575	No	0.0417512
chr3R	3043239	3043252	FBgn0002697_mdg1	antisense	0.9333	0.9318	0.9787	0.04615	No	0.000802662
chr3R	24250173	24250177	FBgn0000652_F-element	sense	0.0909	0.9273	0.5556	0.0465	No	0.0893766
chr3R	17722127	17722134	FBgn0014967_hopper	antisense	0.4167	0	0.2553	0.04695	No	0.0522041
chrX	8438103	8438115	FBgn0000005_297	sense	0.4	0.9167	0.7059	0.04755	No	0.0767708
chr3L	17486094	17486106	FBgn0063919_Max-element	sense	0.3333	0	0.2143	0.04765	No	0.025856
chr2L	11138733	11138753	FBgn0000481_Doc	sense	0.1111	0	0.1034	0.04785	No	0.00163899
chrX	5403327	5403356	FBgn0001283_jockey	sense	0.1304	0	0.1132	0.048	No	0.00287107
chr3L	9577552	9577562	FBgn0002698_mdg3	antisense	0.22	0.4096	0.3636	0.0488	No	0.0564349
chr2L	19372002	19372249	FBgn0000481_Doc	sense	0.5385	0	0.3182	0.04895	No	0.0491731
chr2R	8638667	8638719	FBgn0003122_pogo	sense	0.6154	0	0.3571	0.0494	No	0.0745268
chr3R	25897075	25897083	FBgn0001283_jockey	antisense	0.359	0.9012	0.68	0.0499	No	0.0608446
chrX	16093348	16093352	FBgn0000155_roo	antisense	0.1714	0	0.1364	0.0507	No	0.00629846
chrX	18254502	18254507	FBgn0003519_Stalker	antisense	0.2308	1	0.6667	0.0513	No	0.0624708
chr3R	4197184	4197196	FBgn0003122_pogo	sense	0.3191	0	0.2115	0.05195	No	0.0245762
chr3L	13553233	13553246	FBgn0001210_hobo	sense	0.4167	0	0.2609	0.05255	No	0.0368283
chr3L	3076800	3076813	FBgn0001283_jockey	antisense	0.3684	0	0.2368	0.0526	No	0.0308751
chr3LHet	1037865	1038365	FBgn0063917_McClintock	sense	0.2083	0.3529	0.3333	0.0527	cluster57	0.0368974
chrX	7825395	7825405	FBgn0003055_P-element	sense	0.3333	0	0.2203	0.05365	No	0.0169169
chr2L	1342707	1342715	FBgn0010302_Burdock	sense	0.7436	0	0.4255	0.0537	No	0.0470442
chr2L	5791781	5792281	FBgn0000638_FB	sense	0.125	0.74	0.4865	0.054	No	0.0507016
chr3R	2647038	2647049	FBgn0000006_412	antisense	0.8947	0.9412	0.9722	0.05425	No	0.000992091
chr4	507981	507994	FBgn0042231_X-element	antisense	0.325	0.0108	0.2222	0.0543	No	0.0271273
chr3L	6795285	6795297	FBgn0000155_roo	sense	0.6053	0	0.3571	0.05445	No	0.0549713
chr3L	22162908	22162921	FBgn0003007_opus	sense	0.575	0	0.3421	0.0546	No	0.0376049
chr3L	20191573	20191584	FBgn0003055_P-element	antisense	0.5714	0	0.3409	0.0552	No	0.0376049
chr2L	22341400	22341404	FBgn0000155_roo	sense	0.2333	0	0.1724	0.05575	No	0.00771875
chr2R	20608690	20608701	FBgn0001283_jockey	sense	0.1765	0.0147	0.1515	0.0559	No	0.00463762
chr2R	9510501	9510504	FBgn0003055_P-element	sense	0.375	0.0128	0.25	0.0561	No	0.0226385
chr3R	25902739	25902783	FBgn0001210_hobo	sense	0.2609	0	0.1875	0.05705	No	0.00615714
chr2R	19325284	19325303	FBgn0000481_Doc	sense	0.2273	0	0.1719	0.05825	No	0.00771875
chr3R	10696419	10696427	FBgn0000006_412	antisense	0.5366	0.0132	0.3333	0.0584	No	0.0256348
chr2LHet	162296	162796	FBgn0063454_Stalker3	antisense	0.1053	0	0.1111	0.05845	cluster35	0.000714042
chr2R	12395907	12395911	FBgn0000652_F-element	sense	0.1395	0.9429	0.6	0.0588	No	0.0376051
chrX	21040493	21040504	FBgn0000155_roo	sense	0.3077	0.84	0.6327	0.05885	No	0.0361097
chr2R	16868517	16868519	FBgn0000349_copia	antisense	0.1579	0	0.1379	0.05895	No	0.00137367
chr3L	22975318	22975330	FBgn0001283_jockey	antisense	0.3095	0	0.2143	0.05955	No	0.00941219
chr2L	2079366	2079379	FBgn0040267_Transpac	antisense	0.4762	1	0.8	0.0619	No	0.0196504
chr3L	24120936	24120943	FBgn0000199_blood	antisense	0.2564	0	0.1905	0.0623	cluster25	0.00615714
chr2L	2532093	2532094	FBgn0000006_412	sense	0.1667	1	0.6458	0.06245	No	0.0355482
chr3L	8711628	8711644	FBgn0001249_I-element	sense	0.3498	0.0011	0.2384	0.06295	No	0.00771079
chr3L	17651877	17652377	FBgn0003055_P-element	sense	0.1406	0	0.1333	0.063	No	0.000373742
chr3L	21137203	21137216	FBgn0000224_BS	sense	0.2424	0	0.1842	0.063	No	0.00280531
chrX	21890049	21890065	FBgn0003055_P-element	antisense	0.1852	0	0.1556	0.063	No	0.00247701
chrX	4482000	4482500	FBgn0000638_FB	sense	0.0476	0.9375	0.5556	0.06305	No	0.0384535
chrX	10303997	10304004	FBgn0000155_roo	antisense	0.5	0.8022	0.7143	0.0632	No	0.0213062
chr3L	18961906	18961916	FBgn0001283_jockey	sense	0.2059	0	0.1667	0.06375	No	0.00338743
chrX	2638724	2639224	FBgn0000638_FB	antisense	0.2041	0	0.1667	0.06465	No	0.00153694
chr3R	443702	443706	FBgn0000005_297	antisense	0.4769	0.8385	0.7234	0.0657	No	0.0204943
chr2L	512696	512708	FBgn0002698_mdg3	sense	0.6053	0.9899	0.8636	0.066	No	0.00643293
chr2L	20463536	20463536	FBgn0005384_3S18	sense	0.2857	0.8119	0.6154	0.0666	No	0.0269604
chr3R	15551151	15551173	FBgn0001283_jockey	sense	0.5238	0.5652	0.6111	0.0666	No	0.0271181
chrX	2639229	2639729	FBgn0000638_FB	sense	0.2642	0	0.2	0.0679	No	0.00200835
chrX	19081373	19081374	FBgn0000005_297	antisense	0.1176	0.9683	0.6111	0.06815	No	0.0271181
chr2L	7930183	7930188	FBgn0000481_Doc	antisense	0.1091	0.7069	0.4762	0.0682	No	0.0267182
chr2R	853024	853154	FBgn0003490_springer	antisense	0.1136	0	0.125	0.0682	cluster73	4.53232e-05
chrX	15263343	15263352	FBgn0003122_pogo	sense	0.2444	0	0.1905	0.0683	No	0.00153576
chr3RHet	2373908	2374408	FBgn0003055_P-element	sense	0.4615	0	0.3	0.06925	No	0.00883067
chrX	17002617	17003117	FBgn0000638_FB	sense	0.0732	1	0.6061	0.0695	No	0.0195142
chr2R	12538725	12538731	FBgn0003490_springer	antisense	0.3111	0.9894	0.72	0.06975	No	0.0145758
chr3L	16243131	16243137	FBgn0000006_412	sense	0.5	0	0.32	0.07	No	0.0103321
chr2R	20588899	20588901	FBgn0000199_blood	antisense	0.2778	0	0.2093	0.0704	No	0.00253888
chr3L	22606942	22606947	FBgn0000006_412	sense	0.2188	0	0.18	0.0706	No	0.00112648
chr3L	22958162	22958210	FBgn0003122_pogo	sense	0.2	0	0.1707	0.0707	No	0.000784347
chr3L	10729894	10730010	FBgn0001210_hobo	sense	0.125	0	0.1333	0.0708	No	2.82249e-05
chrX	18731170	18731252	FBgn0001283_jockey	sense	0.2632	1	0.7027	0.0711	No	0.0106681
chr3L	941016	941022	FBgn0003122_pogo	antisense	0.5238	0	0.3333	0.0714	No	0.00732163
chr3L	14316250	14316750	FBgn0003055_P-element	antisense	0.1429	0	0.1429	0.07145	No	6.7864e-05
chr2R	6563987	6564292	FBgn0046110_Juan	antisense	0	0.3824	0.2632	0.072	No	0.00359082
chrU	9431796	9432296	FBgn0000652_F-element	antisense	0.197	0.4921	0.4167	0.07215	No	0.0164604
chr3L	6144746	6144760	FBgn0001249_I-element	antisense	0.3793	0	0.2623	0.07265	No	0.00582876
chr3L	4223694	4223695	FBgn0003007_opus	antisense	0.381	0	0.2632	0.0727	No	0.00359082
chrX	6408304	6408804	FBgn0000638_FB	sense	0.2	0.2642	0.3056	0.0735	No	0.00569731
chrX	21119543	21119554	FBgn0000155_roo	antisense	0.6522	0.9839	0.8919	0.07385	No	0.00239886
chr2L	18538460	18538550	FBgn0000481_Doc	antisense	0.1212	0	0.1346	0.074	No	2.82249e-05
chr3R	25188542	25188543	FBgn0000652_F-element	sense	0.1852	0	0.1667	0.0741	No	0.000639089
chr3L	13015371	13015371	FBgn0063436_gtwin	antisense	0.3714	1	0.76	0.0743	No	0.00796421
chr2RHet	95898	95908	FBgn0002697_mdg1	sense	0.1176	0	0.1333	0.0745	No	2.82249e-05
chr2R	11568906	11569406	FBgn0003490_springer	sense	0.2857	0.9565	0.6957	0.0746	No	0.0110947
chr3L	22744917	22744928	FBgn0000005_297	sense	0.3585	0	0.254	0.07475	No	0.00310146
chr3R	183123	183133	FBgn0003055_P-element	sense	0.1522	0.0179	0.16	0.07495	No	0.000183938
chr2L	12862675	12863175	FBgn0001283_jockey	sense	0.1	0	0.125	0.075	No	9.03873e-06
chr3L	11582316	11582365	FBgn0004905_S-element	antisense	0.5455	0	0.3478	0.07505	No	0.00811529
chrX	12138646	12138704	FBgn0003122_pogo	sense	0.125	0	0.1379	0.0754	No	1.04558e-05
chr2L	7244244	7244259	FBgn0000652_F-element	sense	0.0556	0.9531	0.58	0.07565	No	0.0140262
chr3R	16050867	16050887	FBgn0000652_F-element	antisense	0.3273	0.9753	0.7273	0.076	No	0.00974852
chr2L	8158956	8158970	FBgn0003007_opus	sense	0.3448	0.9894	0.7436	0.0765	No	0.00582219
[truncated: 507 more rows]
