# Supplementary material for: TEMP: a computational method for analyzing transposable element polymorphism in populations
Source: Nucleic Acids Res. 2014 Apr 21;42(11):6826–38. doi: 10.1093/nar/gku323 (PMC4066757; doi:10.1093/nar/gku323)
Supplement: SUPPLEMENTARY DATA [file supp_gku323_nar-03732-z-2013-File008.zip › NAR_supplementary_material/TableS7 Absence.xls]

## Sheet: Sheet1
Chr	Start	End	Name
chr2L	47514	52519	LINEJ1_DM	RAL109:0.9828,RAL177:0.8000,RAL229:1.0000,RAL235:0.9697,RAL320:0.9394,RAL321:0.9697,RAL362:0.9701,RAL370:0.9545,RAL371:0.9344,RAL373:0.9562,RAL377:0.8864,RAL383:0.9792,RAL38:0.9375,RAL391:0.8929,RAL392:0.9655,RAL405:0.8889,RAL406:1.0000,RAL409:1.0000,RAL40:0.9865,RAL426:0.9524,RAL437:52572,RAL437:0.9851,RAL439:0.8750,RAL440:0.9630,RAL443:0.9726,RAL461:0.9412,RAL492:0.9038,RAL502:0.9846,RAL508:1.0…
chr2L	347941	355181	BLOOD_LTR,BLOOD_I	RAL440:1.0000
chr2L	347941	355383	BLOOD_LTR,BLOOD_I	RAL109:0.9898,RAL142:1.0000,RAL177:1.0000,RAL229:1.0000,RAL235:1.0000,RAL321:0.9863,RAL362:0.9778,RAL370:1.0000,RAL371:0.9885,RAL373:1.0000,RAL377:0.9767,RAL383:1.0000,RAL38:1.0000,RAL391:1.0000,RAL392:1.0000,RAL406:0.9474,RAL409:0.9800,RAL40:1.0000,RAL426:0.9623,RAL42:1.0000,RAL437:355388,RAL437:1.0000,RAL440:1.0000,RAL443:0.9787,RAL461:1.0000,RAL492:1.0000,RAL502:1.0000,RAL508:1.0000,RAL517:0.8…
chr2L	686974	695955	ROO_LTR,ROO_I	RAL109:0.9848,RAL177:0.9500,RAL229:0.9804,RAL235:0.9000,RAL321:0.9730,RAL362:1.0000,RAL370:0.8462,RAL371:1.0000,RAL373:0.9565,RAL377:1.0000,RAL383:0.7857,RAL38:1.0000,RAL391:1.0000,RAL392:1.0000,RAL409:0.9394,RAL40:0.9500,RAL426:1.0000,RAL42:0.9000,RAL437:695961,RAL437:0.9535,RAL439:1.0000,RAL440:0.7778,RAL492:1.0000,RAL502:0.8750,RAL508:0.6923,RAL513:0.7857,RAL517:1.0000,RAL531:0.6667,RAL765:0.8…
chr2L	770516	772243	BARI_DM	RAL109:1.0000,RAL142:1.0000,RAL177:1.0000,RAL229:1.0000,RAL320:0.9130,RAL321:0.9688,RAL362:0.9444,RAL370:1.0000,RAL371:1.0000,RAL373:0.9848,RAL377:0.9706,RAL383:1.0000,RAL38:0.9792,RAL391:0.9722,RAL392:1.0000,RAL406:1.0000,RAL409:1.0000,RAL40:1.0000,RAL426:0.9630,RAL42:0.9412,RAL437:772245,RAL437:0.9538,RAL443:0.9444,RAL492:1.0000,RAL502:0.9459,RAL508:0.9787,RAL513:1.0000,RAL517:1.0000,RAL531:1.0…
chr2L	976935	984084	ROO_LTR,ROO_I	RAL38:0.8235
chr2L	976935	984512	ROO_LTR,ROO_I	RAL109:0.9259,RAL229:0.9804,RAL235:1.0000,RAL362:1.0000,RAL371:1.0000,RAL383:0.7143,RAL38:0.9600,RAL392:1.0000,RAL405:1.0000,RAL42:1.0000,RAL437:0.9474,RAL440:1.0000,RAL443:1.0000,RAL492:0.8571,RAL502:0.8000,RAL508:0.8571,RAL517:1.0000,RAL531:1.0000,RAL765:1.0000,RAL774:1.0000,RAL790:0.8947,RAL802:1.0000,RAL808:0.9750,RAL812:1.0000,RAL83:1.0000,RAL892:1.0000,RAL894:1.0000
chr2L	996780	1005816	ROO_LTR,ROO_I	RAL142:1.0000,RAL177:0.9722,RAL370:0.8462,RAL373:1.0000,RAL377:0.7917,RAL392:1.0000,RAL405:0.9375,RAL40:0.9167,RAL426:0.7857,RAL437:1005823,RAL437:0.9630,RAL439:1.0000,RAL443:0.9000,RAL461:1.0000,RAL492:0.8000,RAL508:0.8750,RAL513:0.9565,RAL517:1.0000,RAL531:1.0000,RAL774:1.0000,RAL801:1.0000,RAL802:0.8824,RAL812:1.0000,RAL855:1.0000,RAL857:1.0000,RAL892:1.0000,RAL908:0.9565
chr2L	1220184	1227592	BLOOD_LTR,BLOOD_I	RAL109:1.0000,RAL142:1.0000,RAL177:1.0000,RAL229:0.9868,RAL235:1.0000,RAL320:1.0000,RAL321:1.0000,RAL362:1.0000,RAL370:0.9032,RAL371:1.0000,RAL373:1.0000,RAL377:0.9565,RAL383:1.0000,RAL38:1.0000,RAL391:0.9792,RAL392:1.0000,RAL405:1.0000,RAL40:0.9318,RAL426:1.0000,RAL42:1.0000,RAL437:1227597,RAL437:1.0000,RAL440:1.0000,RAL443:1.0000,RAL461:1.0000,RAL492:1.0000,RAL502:1.0000,RAL508:0.9667,RAL513:1.…
chr2L	1301807	1302288	Gypsy_LTR	RAL40:1.0000,RAL440:0.9600,RAL517:0.8462
chr2L	1570745	1573553	FW_DM	RAL109:0.9839,RAL142:0.9000,RAL177:0.9756,RAL229:1.0000,RAL235:1.0000,RAL320:1.0000,RAL321:1.0000,RAL362:0.9792,RAL370:1.0000,RAL371:1.0000,RAL373:1.0000,RAL377:1.0000,RAL383:0.9091,RAL38:0.8780,RAL391:1.0000,RAL392:0.9737,RAL405:0.8421,RAL409:0.8889,RAL40:1.0000,RAL426:1.0000,RAL42:0.9048,RAL437:1573566,RAL437:1.0000,RAL439:0.9545,RAL440:1.0000,RAL443:0.8966,RAL461:0.8889,RAL492:1.0000,RAL502:1.…
chr2L	1618309	1618557	LINEJ1_DM	RAL177:1.0000,RAL229:0.2857,RAL235:1.0000,RAL320:0.5000,RAL321:1.0000,RAL373:0.5806,RAL383:1.0000,RAL38:1.0000,RAL391:1.0000,RAL409:0.5385,RAL40:0.8750,RAL426:1.0000,RAL461:1.0000,RAL492:0.8462,RAL508:0.9091,RAL513:0.7000,RAL517:1.0000,RAL75:1.0000,RAL765:1.0000,RAL774:0.9167,RAL812:0.8750,RAL83:0.9000,RAL892:0.2000,RAL908:1.0000
chr2L	1679032	1686040	BLOOD_LTR,BLOOD_I	RAL362:1.0000,RAL38:1.0000,RAL409:0.9000
chr2L	1679032	1686439	BLOOD_LTR,BLOOD_I	RAL109:0.6364,RAL177:0.7931,RAL229:1.0000,RAL235:0.9200,RAL320:1.0000,RAL321:1.0000,RAL362:0.9231,RAL370:1.0000,RAL371:1.0000,RAL373:0.4884,RAL377:0.8333,RAL383:0.9583,RAL391:1.0000,RAL392:1.0000,RAL405:1.0000,RAL406:1.0000,RAL409:0.9600,RAL426:1.0000,RAL42:0.8667,RAL437:1686444,RAL437:0.9804,RAL439:1.0000,RAL440:0.6000,RAL443:1.0000,RAL492:0.9412,RAL502:1.0000,RAL508:1.0000,RAL517:0.6500,RAL531:…
chr2L	1711411	1711677	MDG3_LTR	RAL142:0.9688,RAL177:1.0000,RAL229:0.8356,RAL320:0.9167,RAL321:1.0000,RAL362:0.7931,RAL370:1.0000,RAL371:0.6091,RAL377:0.8750,RAL383:0.8462,RAL38:0.9615,RAL391:0.9630,RAL409:0.8182,RAL40:0.8571,RAL42:1.0000,RAL440:1.0000,RAL461:0.7500,RAL492:0.7778,RAL502:1.0000,RAL508:0.9500,RAL517:0.9000,RAL531:0.8462,RAL765:0.9355,RAL774:0.6957,RAL790:1.0000,RAL801:1.0000,RAL802:0.9394,RAL805:1.0000,RAL812:0.9…
chr2L	2100430	2109522	ROO_LTR,ROO_I	RAL109:0.9898,RAL142:1.0000,RAL177:1.0000,RAL229:0.9857,RAL235:1.0000,RAL320:1.0000,RAL321:1.0000,RAL362:1.0000,RAL370:1.0000,RAL371:1.0000,RAL373:0.9886,RAL377:1.0000,RAL383:0.9737,RAL38:1.0000,RAL391:0.9697,RAL392:1.0000,RAL406:0.9444,RAL409:1.0000,RAL40:1.0000,RAL426:1.0000,RAL42:1.0000,RAL437:2109530,RAL437:0.9855,RAL439:0.9524,RAL443:0.9792,RAL461:1.0000,RAL492:0.9677,RAL502:0.9556,RAL508:1.…
chr2L	2112168	2119772	NOMAD_LTR,NOMAD_I	RAL109:1.0000,RAL229:1.0000,RAL321:0.9722,RAL362:1.0000,RAL370:0.9200,RAL371:0.9259,RAL373:0.9592,RAL383:1.0000,RAL426:1.0000,RAL437:2119777,RAL437:1.0000,RAL461:1.0000,RAL492:1.0000,RAL502:1.0000,RAL517:0.8000,RAL765:1.0000,RAL774:0.8824,RAL805:1.0000,RAL808:1.0000,RAL812:0.8421,RAL83:0.8780,RAL882:1.0000,RAL887:0.9524,RAL908:1.0000
chr2L	2294097	2299243	Copia_LTR,Copia_I	RAL109:1.0000,RAL362:0.7143,RAL371:0.9873,RAL373:0.9909,RAL391:1.0000,RAL40:0.9048,RAL42:0.5385,RAL437:2299249,RAL437:0.9344,RAL508:0.9167,RAL531:0.9167,RAL765:0.9333,RAL774:0.9750,RAL805:1.0000,RAL812:0.9697,RAL83:0.7647,RAL882:0.9524,RAL887:0.6923
chr2L	2565593	2571603	DM297_LTR,DM297_I	RAL109:0.7143,RAL229:0.9474,RAL235:1.0000,RAL320:1.0000,RAL321:1.0000,RAL362:0.9583,RAL370:0.8000,RAL371:1.0000,RAL377:0.8571,RAL38:1.0000,RAL391:0.9688,RAL392:1.0000,RAL40:1.0000,RAL426:1.0000,RAL42:0.8000,RAL437:0.5556,RAL443:0.7500,RAL461:0.9000,RAL508:0.9091,RAL517:0.7143,RAL531:1.0000,RAL765:1.0000,RAL774:1.0000,RAL790:1.0000,RAL805:1.0000,RAL812:0.7895,RAL83:1.0000,RAL857:1.0000,RAL882:1.00…
chr2L	2661258	2663012	I_DM	RAL109:1.0000,RAL177:0.9565,RAL229:1.0000,RAL321:1.0000,RAL362:1.0000,RAL370:0.8000,RAL371:0.9787,RAL373:1.0000,RAL383:0.5000,RAL38:1.0000,RAL391:1.0000,RAL40:0.9444,RAL437:2663042,RAL437:0.9714,RAL492:1.0000,RAL508:1.0000,RAL517:0.9000,RAL531:1.0000,RAL75:1.0000,RAL765:0.9231,RAL774:1.0000,RAL801:1.0000,RAL802:1.0000,RAL805:0.8182,RAL808:1.0000,RAL812:1.0000,RAL83:0.9000,RAL855:1.0000,RAL882:1.0…
chr2L	2772653	2779175	DM297_LTR,DM297_I	RAL109:0.9388,RAL177:0.9773,RAL229:1.0000,RAL320:1.0000,RAL321:0.9697,RAL362:0.9394,RAL371:0.9853,RAL373:0.9688,RAL377:1.0000,RAL383:1.0000,RAL38:0.9412,RAL391:0.9091,RAL392:0.9655,RAL405:0.9630,RAL406:0.9412,RAL409:1.0000,RAL426:0.9000,RAL42:0.9444,RAL437:2779185,RAL437:0.9697,RAL439:0.9048,RAL440:0.8750,RAL461:0.5000,RAL492:1.0000,RAL502:0.9615,RAL508:1.0000,RAL517:1.0000,RAL531:1.0000,RAL75:1.…
chr2L	2933354	2935475	POGO	RAL109:0.1512,RAL177:0.9429,RAL235:0.8800,RAL321:1.0000,RAL370:1.0000,RAL373:0.7778,RAL391:0.9231,RAL42:1.0000,RAL437:2935485,RAL437:0.9815,RAL440:1.0000,RAL443:0.2857,RAL461:0.9048,RAL492:1.0000,RAL502:1.0000,RAL508:0.9615,RAL531:0.9412,RAL790:1.0000,RAL805:1.0000,RAL812:1.0000,RAL83:1.0000,RAL857:0.9545,RAL892:0.9286
chr2L	3004389	3004518	DNAREP1_DM	RAL805:1.0000
chr2L	3073087	3078231	Copia_LTR,Copia_I	RAL109:1.0000,RAL177:0.8727,RAL229:0.9920,RAL235:0.9459,RAL320:1.0000,RAL321:0.9794,RAL362:0.9825,RAL370:0.9722,RAL371:0.9315,RAL373:0.9726,RAL377:0.6190,RAL383:0.9286,RAL38:0.9516,RAL391:0.9268,RAL392:0.9655,RAL405:1.0000,RAL409:1.0000,RAL40:0.9394,RAL42:0.8667,RAL437:3078237,RAL437:0.9559,RAL439:0.8750,RAL440:0.9412,RAL443:0.9000,RAL461:1.0000,RAL492:1.0000,RAL502:0.8889,RAL508:1.0000,RAL513:0.…
chr2L	3202794	3210079	MDG1_LTR,MDG1_I	RAL362:1.0000,RAL373:1.0000,RAL377:0.6296,RAL42:0.9818,RAL461:0.9318,RAL531:0.9286,RAL765:1.0000,RAL774:0.6250,RAL790:1.0000,RAL83:1.0000,RAL887:1.0000
chr2L	3251549	3258650	Gypsy6_LTR,Gypsy6_I	RAL362:1.0000,RAL377:1.0000,RAL406:1.0000,RAL513:1.0000
chr2L	3251549	3259058	Gypsy6_LTR,Gypsy6_I	RAL109:0.9512,RAL142:1.0000,RAL177:0.9787,RAL229:0.9333,RAL362:1.0000,RAL370:1.0000,RAL371:0.9600,RAL373:0.7941,RAL377:0.9286,RAL383:0.8636,RAL38:1.0000,RAL391:1.0000,RAL392:1.0000,RAL405:1.0000,RAL406:1.0000,RAL409:1.0000,RAL40:1.0000,RAL42:1.0000,RAL437:0.8889,RAL439:1.0000,RAL443:1.0000,RAL461:1.0000,RAL492:1.0000,RAL502:1.0000,RAL508:1.0000,RAL513:1.0000,RAL517:0.6000,RAL531:1.0000,RAL765:0.6…
chr2L	3649843	3654987	Copia_LTR,Copia_I	RAL109:0.9062,RAL229:0.9167,RAL373:0.9889,RAL377:1.0000,RAL392:0.9643,RAL406:1.0000,RAL437:0.9167,RAL443:0.9750,RAL461:1.0000,RAL492:0.9688,RAL502:1.0000,RAL517:1.0000,RAL531:0.9231,RAL765:0.8333,RAL774:0.8214,RAL801:0.9836,RAL802:0.9928,RAL805:1.0000,RAL808:1.0000,RAL812:0.9375,RAL882:1.0000,RAL887:1.0000,RAL894:0.9697,RAL908:0.7500
chr2L	3650119	3654987	Copia_I,Copia_LTR	RAL373:1.0000,RAL492:0.8750,RAL517:1.0000
chr2L	4066120	4068854	DOC6_DM	RAL109:0.9767,RAL177:0.9706,RAL229:1.0000,RAL320:0.9524,RAL321:0.9434,RAL362:1.0000,RAL370:1.0000,RAL371:0.9804,RAL373:0.8986,RAL377:0.7500,RAL38:0.9722,RAL391:1.0000,RAL406:0.8636,RAL409:0.8947,RAL40:0.9062,RAL437:4068868,RAL437:1.0000,RAL440:0.4000,RAL443:0.9231,RAL461:0.9375,RAL492:0.8182,RAL502:0.9688,RAL508:0.8000,RAL513:1.0000,RAL517:0.7778,RAL531:0.8462,RAL765:0.8750,RAL774:0.9730,RAL790:0…
chr2L	4181240	4183901	FB4_DM,BURDOCK_LTR,BURDOCK_I	RAL109:0.9661,RAL321:1.0000,RAL371:1.0000,RAL383:0.9730,RAL437:4183909,RAL437:1.0000,RAL517:0.1429,RAL774:0.9545,RAL805:1.0000,RAL812:1.0000,RAL908:1.0000
chr2L	4181327	4183901	BURDOCK_LTR,BURDOCK_I	RAL109:0.9692,RAL142:1.0000,RAL177:1.0000,RAL320:0.9444,RAL321:1.0000,RAL362:1.0000,RAL370:1.0000,RAL371:1.0000,RAL373:0.9888,RAL377:1.0000,RAL383:0.9756,RAL38:1.0000,RAL391:1.0000,RAL392:1.0000,RAL405:1.0000,RAL409:1.0000,RAL40:1.0000,RAL426:0.9375,RAL42:1.0000,RAL437:4183909,RAL437:1.0000,RAL439:1.0000,RAL440:0.8571,RAL443:1.0000,RAL492:1.0000,RAL502:1.0000,RAL508:0.8462,RAL513:1.0000,RAL517:1.…
chr2L	4601759	4609142	MDG1_LTR,MDG1_I	RAL109:1.0000,RAL142:1.0000,RAL177:1.0000,RAL229:1.0000,RAL235:1.0000,RAL320:1.0000,RAL321:0.9661,RAL362:1.0000,RAL370:0.9655,RAL371:1.0000,RAL373:0.9818,RAL377:0.8750,RAL38:1.0000,RAL391:1.0000,RAL392:1.0000,RAL406:1.0000,RAL409:1.0000,RAL40:0.9855,RAL426:1.0000,RAL42:0.8125,RAL437:0.8571,RAL440:1.0000,RAL443:0.9200,RAL461:1.0000,RAL492:0.9756,RAL502:1.0000,RAL508:1.0000,RAL513:0.9474,RAL517:0.9…
chr2L	4661880	4669422	NOMAD_LTR,NOMAD_I	RAL109:0.9559,RAL177:0.9706,RAL229:1.0000,RAL362:1.0000,RAL370:1.0000,RAL371:0.9492,RAL373:0.9722,RAL38:0.9796,RAL391:0.9688,RAL392:1.0000,RAL40:0.9600,RAL426:0.9333,RAL42:0.9796,RAL437:4669407,RAL437:0.9655,RAL439:0.6667,RAL440:1.0000,RAL443:0.9706,RAL461:0.9615,RAL492:1.0000,RAL502:0.4444,RAL508:0.9600,RAL517:0.9231,RAL531:0.9048,RAL75:1.0000,RAL765:1.0000,RAL774:0.9762,RAL790:1.0000,RAL801:1.0…
chr2L	4918233	4923234	LINEJ1_DM	RAL109:0.7714,RAL142:0.9706,RAL235:0.9800,RAL320:1.0000,RAL362:0.9538,RAL370:0.8947,RAL371:1.0000,RAL373:0.7105,RAL377:0.9412,RAL391:1.0000,RAL409:1.0000,RAL40:0.8727,RAL426:0.9286,RAL42:0.9714,RAL437:4923246,RAL437:0.9318,RAL440:1.0000,RAL517:0.7778,RAL75:0.9756,RAL774:0.8718,RAL790:1.0000,RAL808:1.0000,RAL812:0.6667,RAL83:0.8710,RAL855:0.9821,RAL857:1.0000,RAL887:1.0000,RAL892:0.9444,RAL907:0.9…
chr2L	5342835	5345142	DOC	RAL109:0.9811,RAL142:1.0000,RAL177:1.0000,RAL229:1.0000,RAL235:1.0000,RAL320:1.0000,RAL321:1.0000,RAL362:1.0000,RAL370:0.9167,RAL371:1.0000,RAL373:0.9605,RAL391:1.0000,RAL405:1.0000,RAL409:0.9796,RAL40:0.9855,RAL437:1.0000,RAL439:0.9231,RAL440:1.0000,RAL443:1.0000,RAL461:1.0000,RAL502:0.9167,RAL513:0.9474,RAL517:1.0000,RAL531:0.9623,RAL765:1.0000,RAL774:0.9524,RAL790:0.9600,RAL801:1.0000,RAL802:1…
chr2L	5827763	5836712	ROO_LTR,ROO_I	RAL109:0.9684,RAL177:0.9000,RAL229:0.8710,RAL235:1.0000,RAL320:0.9630,RAL321:0.4348,RAL362:0.9722,RAL370:1.0000,RAL371:0.7750,RAL373:0.9870,RAL391:1.0000,RAL392:1.0000,RAL406:1.0000,RAL40:0.9722,RAL426:1.0000,RAL42:0.3333,RAL437:5836721,RAL437:0.9804,RAL439:0.9375,RAL443:0.9000,RAL461:0.3333,RAL502:0.8889,RAL508:0.9167,RAL513:0.8718,RAL531:0.8000,RAL75:0.9286,RAL765:0.9333,RAL774:0.8857,RAL790:1.…
chr2L	5828191	5836712	ROO_I,ROO_LTR	RAL320:0.9333,RAL370:1.0000,RAL373:0.9565,RAL40:1.0000,RAL426:1.0000,RAL461:1.0000
chr2L	6101515	6101639	S_DM	RAL531:0.8095
chr2L	6363205	6366069	BURDOCK_LTR,BURDOCK_I	RAL109:0.9455,RAL177:0.8837,RAL229:1.0000,RAL235:0.9722,RAL320:0.9259,RAL321:1.0000,RAL362:1.0000,RAL370:1.0000,RAL371:1.0000,RAL373:1.0000,RAL377:1.0000,RAL383:0.9688,RAL38:1.0000,RAL391:1.0000,RAL405:0.5000,RAL409:1.0000,RAL40:1.0000,RAL426:0.8500,RAL42:1.0000,RAL437:6366074,RAL437:1.0000,RAL439:1.0000,RAL443:0.9737,RAL492:1.0000,RAL502:0.7692,RAL517:0.8889,RAL75:0.9412,RAL765:1.0000,RAL774:0.9…
chr2L	6426911	6431563	ROO_LTR,ROO_I	RAL443:0.9167
chr2L	6876832	6882943	DIVER_LTR,DIVER_I	RAL109:1.0000,RAL142:0.9583,RAL177:0.9412,RAL229:0.9867,RAL320:1.0000,RAL321:1.0000,RAL362:1.0000,RAL370:1.0000,RAL371:0.9900,RAL373:0.9831,RAL377:0.7500,RAL383:0.8750,RAL38:1.0000,RAL391:1.0000,RAL392:1.0000,RAL405:1.0000,RAL406:0.9259,RAL409:1.0000,RAL40:0.9362,RAL426:0.8421,RAL42:0.9474,RAL437:6882970,RAL437:1.0000,RAL439:1.0000,RAL440:0.9167,RAL443:0.9643,RAL461:1.0000,RAL492:0.9231,RAL502:0.…
chr2L	6991487	6998548	DMLTR5,HMSBEAGLE_I	RAL109:0.8571,RAL177:0.8571,RAL229:0.8750,RAL321:0.8974,RAL362:0.8333,RAL370:1.0000,RAL371:0.6667,RAL377:1.0000,RAL383:1.0000,RAL38:0.6970,RAL391:0.9565,RAL392:0.9500,RAL405:1.0000,RAL406:0.8000,RAL426:0.2500,RAL42:0.2500,RAL437:6998553,RAL437:0.7857,RAL443:0.9091,RAL461:1.0000,RAL492:0.5000,RAL502:0.5000,RAL765:1.0000,RAL774:0.3333,RAL790:1.0000,RAL801:0.8636,RAL802:0.9818,RAL805:1.0000,RAL808:1…
chr2L	7343381	7350438	ROO_LTR,ROO_I	RAL109:0.9512,RAL142:1.0000,RAL229:0.9545,RAL320:0.8000,RAL321:0.9706,RAL362:1.0000,RAL370:0.9444,RAL371:1.0000,RAL373:0.9848,RAL377:0.7143,RAL383:0.9375,RAL38:1.0000,RAL391:0.9643,RAL40:0.8500,RAL426:0.9412,RAL42:0.8750,RAL437:7350444,RAL437:1.0000,RAL440:1.0000,RAL492:1.0000,RAL502:1.0000,RAL508:1.0000,RAL517:0.8750,RAL531:0.3333,RAL765:1.0000,RAL774:0.9750,RAL790:0.8333,RAL802:0.9836,RAL805:0.…
chr2L	7548136	7550514	BURDOCK_LTR,BURDOCK_I	RAL142:1.0000,RAL177:0.9259,RAL229:1.0000,RAL235:0.8667,RAL321:0.8611,RAL362:0.8696,RAL370:0.8000,RAL371:0.5833,RAL373:0.7568,RAL377:0.7647,RAL383:0.7778,RAL391:0.8667,RAL392:0.7576,RAL406:0.8182,RAL409:0.9630,RAL40:0.7727,RAL426:0.7273,RAL42:0.9487,RAL437:0.8571,RAL439:0.8182,RAL440:0.6667,RAL443:0.6000,RAL502:0.8148,RAL508:0.5909,RAL517:0.6667,RAL531:0.4444,RAL75:1.0000,RAL765:0.0833,RAL774:0.6…
chr2L	7959095	7960450	POGO	RAL109:0.3889,RAL142:1.0000,RAL177:1.0000,RAL229:0.9796,RAL235:0.9412,RAL320:1.0000,RAL362:1.0000,RAL371:1.0000,RAL373:1.0000,RAL377:0.2083,RAL383:0.9231,RAL38:1.0000,RAL391:1.0000,RAL392:0.9565,RAL426:0.9615,RAL42:1.0000,RAL437:1.0000,RAL439:1.0000,RAL443:0.9787,RAL492:1.0000,RAL508:1.0000,RAL531:1.0000,RAL765:1.0000,RAL774:1.0000,RAL805:1.0000,RAL812:1.0000,RAL822:0.7500,RAL83:1.0000,RAL882:0.9…
chr2L	7977135	7984051	DM297_LTR,DM297_I	RAL109:1.0000,RAL177:0.8824,RAL229:1.0000,RAL235:0.6250,RAL320:0.9474,RAL321:0.8919,RAL370:1.0000,RAL371:1.0000,RAL373:0.9231,RAL383:0.9091,RAL38:1.0000,RAL391:1.0000,RAL406:0.8750,RAL409:1.0000,RAL40:1.0000,RAL426:0.7500,RAL437:0.9091,RAL492:0.9500,RAL508:0.9630,RAL513:1.0000,RAL765:1.0000,RAL774:0.9630,RAL805:0.8095,RAL812:0.8929,RAL83:0.9677,RAL882:0.6667,RAL887:1.0000,RAL908:0.9000
chr2L	8018860	8023579	DOC	RAL362:1.0000,RAL437:0.9600,RAL774:1.0000
chr2L	8452476	8461159	ROO_LTR,ROO_I	RAL229:1.0000,RAL406:1.0000,RAL774:0.7500,RAL808:1.0000
chr2L	8452476	8461588	ROO_LTR,ROO_I	RAL109:1.0000,RAL142:0.9333,RAL177:1.0000,RAL229:1.0000,RAL235:0.9667,RAL321:1.0000,RAL362:1.0000,RAL370:1.0000,RAL371:0.9857,RAL373:0.9881,RAL377:1.0000,RAL383:0.9512,RAL38:0.9032,RAL391:1.0000,RAL392:1.0000,RAL405:0.8571,RAL406:0.8947,RAL40:0.9792,RAL426:0.9259,RAL437:8461596,RAL437:1.0000,RAL439:1.0000,RAL440:1.0000,RAL443:1.0000,RAL461:0.9286,RAL492:1.0000,RAL502:0.6875,RAL508:1.0000,RAL513:1…
chr2L	8594520	8601516	DM297_LTR,DM297_I	RAL109:0.9615,RAL229:0.9583,RAL235:1.0000,RAL320:0.9394,RAL321:0.9750,RAL362:1.0000,RAL370:0.9545,RAL373:1.0000,RAL405:0.6923,RAL40:0.9615,RAL426:1.0000,RAL437:8601522,RAL437:0.8400,RAL513:1.0000,RAL517:0.5000,RAL531:0.9048,RAL774:0.7500,RAL790:1.0000,RAL801:1.0000,RAL802:0.9636,RAL805:0.7692,RAL808:1.0000,RAL812:1.0000,RAL892:1.0000,RAL908:0.9688
chr2L	8723170	8731489	TIRANT_LTR,TIRANT_I	RAL109:1.0000,RAL177:0.9412,RAL229:1.0000,RAL321:0.9875,RAL362:1.0000,RAL370:0.9722,RAL371:0.9875,RAL373:0.9882,RAL377:0.9474,RAL383:1.0000,RAL391:1.0000,RAL392:1.0000,RAL405:0.9583,RAL409:1.0000,RAL40:0.9672,RAL426:1.0000,RAL42:1.0000,RAL437:8731494,RAL437:1.0000,RAL439:1.0000,RAL443:1.0000,RAL461:1.0000,RAL492:0.9796,RAL502:0.9524,RAL508:1.0000,RAL513:1.0000,RAL517:1.0000,RAL531:0.9600,RAL765:0…
chr2L	9000335	9007786	ROO_LTR,ROO_I	RAL109:1.0000,RAL142:1.0000,RAL229:0.9762,RAL320:0.9821,RAL321:0.9726,RAL362:0.9259,RAL370:0.9200,RAL371:0.9688,RAL383:0.9667,RAL38:0.9857,RAL391:0.9231,RAL426:1.0000,RAL42:1.0000,RAL437:0.9714,RAL439:1.0000,RAL440:0.9773,RAL443:1.0000,RAL461:1.0000,RAL508:0.9808,RAL513:0.8966,RAL517:1.0000,RAL75:1.0000,RAL765:0.7000,RAL774:0.9677,RAL801:1.0000,RAL802:0.9875,RAL805:0.9630,RAL808:0.9556,RAL812:1.0…
chr2L	9000763	9007786	ROO_I,ROO_LTR	RAL321:0.8846,RAL38:1.0000,RAL409:1.0000,RAL42:1.0000,RAL508:0.9091
chr2L	9218029	9222748	DOC	RAL109:1.0000,RAL142:0.9286,RAL177:1.0000,RAL229:1.0000,RAL235:1.0000,RAL320:1.0000,RAL321:1.0000,RAL362:1.0000,RAL371:0.9259,RAL373:1.0000,RAL377:1.0000,RAL383:0.8125,RAL38:1.0000,RAL391:1.0000,RAL392:1.0000,RAL405:1.0000,RAL40:1.0000,RAL42:1.0000,RAL437:0.9394,RAL443:0.9643,RAL492:0.9722,RAL502:1.0000,RAL513:0.9750,RAL517:1.0000,RAL531:1.0000,RAL765:1.0000,RAL774:1.0000,RAL790:1.0000,RAL801:1.0…
chr2L	9393563	9396462	LINEJ1_DM	RAL109:1.0000,RAL142:1.0000,RAL177:1.0000,RAL229:1.0000,RAL235:1.0000,RAL321:1.0000,RAL362:1.0000,RAL370:1.0000,RAL371:1.0000,RAL373:1.0000,RAL377:1.0000,RAL383:1.0000,RAL38:1.0000,RAL391:0.9630,RAL392:1.0000,RAL405:1.0000,RAL406:1.0000,RAL409:1.0000,RAL426:1.0000,RAL42:1.0000,RAL437:9396466,RAL437:1.0000,RAL440:1.0000,RAL443:1.0000,RAL461:0.9565,RAL492:0.9796,RAL502:1.0000,RAL508:1.0000,RAL517:1…
chr2L	9973781	9980842	DMLTR5,HMSBEAGLE_I	RAL109:1.0000,RAL142:1.0000,RAL177:1.0000,RAL229:1.0000,RAL235:1.0000,RAL321:1.0000,RAL362:1.0000,RAL370:0.9706,RAL371:1.0000,RAL373:1.0000,RAL377:0.9500,RAL383:1.0000,RAL38:0.9512,RAL391:1.0000,RAL392:1.0000,RAL406:1.0000,RAL409:1.0000,RAL40:0.9839,RAL426:0.9333,RAL437:9980847,RAL437:0.9535,RAL440:1.0000,RAL443:1.0000,RAL461:1.0000,RAL492:1.0000,RAL502:1.0000,RAL508:1.0000,RAL513:0.8333,RAL517:1…
chr2L	10138219	10143401	DMRT1B	RAL109:1.0000,RAL142:1.0000,RAL229:1.0000,RAL321:1.0000,RAL362:1.0000,RAL370:1.0000,RAL371:1.0000,RAL373:1.0000,RAL377:1.0000,RAL391:1.0000,RAL392:1.0000,RAL405:1.0000,RAL40:1.0000,RAL426:0.9744,RAL42:1.0000,RAL437:1.0000,RAL443:1.0000,RAL461:1.0000,RAL492:1.0000,RAL502:1.0000,RAL508:1.0000,RAL531:1.0000,RAL75:1.0000,RAL765:1.0000,RAL774:1.0000,RAL790:1.0000,RAL801:1.0000,RAL802:1.0000,RAL805:1.0…
chr2L	10156377	10163789	BLOOD_LTR,BLOOD_I	RAL109:1.0000,RAL142:1.0000,RAL177:1.0000,RAL229:1.0000,RAL235:0.9167,RAL320:1.0000,RAL321:0.9636,RAL362:1.0000,RAL370:1.0000,RAL371:0.9710,RAL373:0.9833,RAL377:1.0000,RAL383:1.0000,RAL38:0.9483,RAL391:1.0000,RAL392:0.9697,RAL405:1.0000,RAL406:1.0000,RAL409:1.0000,RAL40:0.9815,RAL426:0.9706,RAL42:1.0000,RAL437:10163794,RAL437:1.0000,RAL439:1.0000,RAL440:1.0000,RAL443:1.0000,RAL461:0.8333,RAL492:1…
chr2L	10592897	10600501	NOMAD_LTR,NOMAD_I	RAL109:1.0000,RAL362:1.0000,RAL371:0.8889,RAL373:1.0000,RAL383:1.0000,RAL391:1.0000,RAL437:10600506,RAL437:1.0000,RAL502:1.0000,RAL508:0.9615,RAL513:1.0000,RAL517:1.0000,RAL531:1.0000,RAL765:1.0000,RAL774:1.0000,RAL802:1.0000,RAL805:1.0000,RAL83:1.0000,RAL907:0.9286,RAL908:1.0000
chr2L	10862909	10864437	DMRT1B	RAL109:0.9792,RAL142:1.0000,RAL177:1.0000,RAL229:1.0000,RAL235:0.8667,RAL320:1.0000,RAL321:1.0000,RAL362:0.9355,RAL370:1.0000,RAL373:0.9859,RAL377:0.0526,RAL383:1.0000,RAL38:1.0000,RAL391:0.9714,RAL392:1.0000,RAL405:1.0000,RAL409:1.0000,RAL40:1.0000,RAL426:1.0000,RAL42:1.0000,RAL437:1.0000,RAL443:1.0000,RAL492:1.0000,RAL502:1.0000,RAL508:1.0000,RAL517:1.0000,RAL531:0.9412,RAL75:1.0000,RAL765:0.94…
chr2L	10876598	10883595	DM297_LTR,DM297_I	RAL229:0.7222,RAL362:0.9459,RAL370:0.9167,RAL373:0.9804,RAL377:0.5000,RAL383:0.2500,RAL38:0.8276,RAL391:0.8077,RAL405:0.7500,RAL406:0.8000,RAL40:0.5588,RAL426:0.7333,RAL437:10883602,RAL437:0.6429,RAL492:0.9048,RAL502:1.0000,RAL531:0.8571,RAL75:0.8571,RAL790:0.9167,RAL802:0.8710,RAL805:1.0000,RAL808:1.0000,RAL812:0.8000,RAL83:0.5000,RAL882:0.7143,RAL892:0.9412,RAL894:1.0000
chr2L	10946999	10956155	ROO_LTR,ROO_I	RAL109:1.0000,RAL177:1.0000,RAL229:1.0000,RAL235:1.0000,RAL320:1.0000,RAL321:0.8571,RAL362:1.0000,RAL370:0.8889,RAL371:1.0000,RAL373:0.9394,RAL377:0.9000,RAL38:1.0000,RAL391:1.0000,RAL40:1.0000,RAL42:0.3333,RAL437:0.9200,RAL440:1.0000,RAL461:0.3333,RAL492:0.8889,RAL502:0.9091,RAL508:0.8750,RAL517:0.9474,RAL531:1.0000,RAL765:1.0000,RAL774:0.9773,RAL790:1.0000,RAL802:0.9714,RAL805:0.9615,RAL808:0.9…
chr2L	11215132	11218743	DOC	RAL371:0.9535,RAL437:0.9545,RAL774:0.8750,RAL83:0.9167,RAL882:0.5000,RAL887:0.8421
chr2L	11315294	11317659	G2_DM	RAL109:1.0000,RAL229:0.9778,RAL235:1.0000,RAL320:1.0000,RAL321:0.9500,RAL362:1.0000,RAL370:0.9444,RAL371:1.0000,RAL373:1.0000,RAL377:0.8000,RAL38:1.0000,RAL391:1.0000,RAL392:0.8750,RAL40:1.0000,RAL42:1.0000,RAL437:1.0000,RAL443:1.0000,RAL492:1.0000,RAL508:1.0000,RAL517:1.0000,RAL531:1.0000,RAL75:1.0000,RAL765:1.0000,RAL774:1.0000,RAL790:1.0000,RAL802:1.0000,RAL805:1.0000,RAL808:1.0000,RAL812:1.00…
chr2L	11540638	11547982	TABOR_LTR,TABOR_I	RAL109:0.8049,RAL142:0.9375,RAL177:0.7000,RAL229:0.8800,RAL235:0.7600,RAL320:0.9167,RAL321:0.9512,RAL362:0.9024,RAL370:0.6471,RAL371:0.9091,RAL373:0.7419,RAL377:0.8800,RAL383:0.9545,RAL38:0.6970,RAL391:0.8696,RAL392:1.0000,RAL406:0.8824,RAL409:0.7941,RAL40:0.7778,RAL426:0.5833,RAL42:0.8000,RAL437:0.7419,RAL439:0.9286,RAL443:0.5088,RAL461:0.6957,RAL492:0.6667,RAL517:0.1250,RAL531:0.9722,RAL765:0.3…
chr2L	11563692	11568837	Copia_LTR,Copia_I	RAL109:1.0000,RAL177:0.9545,RAL229:0.9605,RAL235:1.0000,RAL320:1.0000,RAL321:0.9643,RAL362:1.0000,RAL370:1.0000,RAL371:0.9615,RAL373:1.0000,RAL377:1.0000,RAL38:0.8333,RAL391:0.9545,RAL392:0.8750,RAL405:1.0000,RAL406:0.9500,RAL409:1.0000,RAL40:0.9574,RAL426:0.9500,RAL42:0.8333,RAL437:11568844,RAL437:0.9615,RAL439:0.8947,RAL440:0.8636,RAL443:0.9000,RAL461:0.9375,RAL492:1.0000,RAL502:1.0000,RAL508:1…
chr2L	11614108	11615544	M4DM	RAL109:0.9434,RAL142:1.0000,RAL177:0.9474,RAL229:0.9800,RAL321:0.9032,RAL362:0.9286,RAL370:0.8000,RAL371:0.9487,RAL373:0.9574,RAL377:1.0000,RAL383:0.7500,RAL38:0.7368,RAL391:0.9375,RAL392:1.0000,RAL409:0.9231,RAL40:0.9333,RAL437:11615550,RAL437:0.8857,RAL443:1.0000,RAL492:0.9000,RAL502:0.9333,RAL508:1.0000,RAL513:0.9643,RAL517:1.0000,RAL531:0.6667,RAL75:0.7143,RAL765:0.9091,RAL774:1.0000,RAL801:1…
chr2L	11713562	11720573	BLOOD_LTR,BLOOD_I	RAL812:0.9091
chr2L	11713562	11720972	BLOOD_LTR,BLOOD_I	RAL109:0.9836,RAL177:1.0000,RAL229:0.9841,RAL235:1.0000,RAL320:1.0000,RAL321:0.9718,RAL362:0.9655,RAL370:1.0000,RAL371:0.9400,RAL373:0.9623,RAL377:1.0000,RAL383:1.0000,RAL38:0.9750,RAL391:1.0000,RAL392:1.0000,RAL405:1.0000,RAL406:0.9524,RAL40:1.0000,RAL426:0.9167,RAL42:1.0000,RAL437:11720980,RAL437:1.0000,RAL439:1.0000,RAL440:1.0000,RAL443:0.9583,RAL461:1.0000,RAL492:1.0000,RAL502:1.0000,RAL508:0…
chr2L	11897168	11900010	BS2	RAL109:0.0571,RAL177:1.0000,RAL229:1.0000,RAL370:1.0000,RAL377:1.0000,RAL406:1.0000,RAL437:1.0000,RAL513:1.0000,RAL822:1.0000,RAL855:1.0000,RAL882:1.0000
chr2L	12067385	12073965	DM297_LTR,DM297_I	RAL437:0.8000,RAL531:1.0000,RAL75:1.0000,RAL802:1.0000
chr2L	12067385	12074379	DM297_LTR,DM297_I	RAL109:1.0000,RAL142:1.0000,RAL177:1.0000,RAL229:0.9643,RAL235:0.8824,RAL320:1.0000,RAL321:0.9767,RAL362:0.9855,RAL370:0.8824,RAL371:1.0000,RAL373:0.9659,RAL377:0.9000,RAL383:1.0000,RAL38:0.9516,RAL391:0.9592,RAL392:0.9787,RAL405:1.0000,RAL406:0.8750,RAL40:0.9231,RAL426:1.0000,RAL42:1.0000,RAL437:12074385,RAL437:0.8235,RAL439:0.8889,RAL443:0.9737,RAL461:1.0000,RAL492:1.0000,RAL502:1.0000,RAL508:0…
chr2L	12558375	12565446	DMLTR5,HMSBEAGLE_I	RAL109:1.0000,RAL177:0.9615,RAL229:0.9661,RAL235:0.9524,RAL320:1.0000,RAL321:1.0000,RAL362:1.0000,RAL370:1.0000,RAL371:0.9706,RAL373:0.9733,RAL377:1.0000,RAL383:1.0000,RAL38:0.9697,RAL391:1.0000,RAL405:1.0000,RAL40:1.0000,RAL426:0.8000,RAL42:0.8667,RAL437:12565451,RAL437:1.0000,RAL440:1.0000,RAL443:0.9412,RAL461:1.0000,RAL492:1.0000,RAL502:1.0000,RAL508:1.0000,RAL517:1.0000,RAL531:0.9783,RAL765:1…
chr2L	12731128	12735818	FW_DM	RAL109:0.9692,RAL142:0.7778,RAL177:0.9398,RAL229:0.9785,RAL235:0.9583,RAL320:0.9429,RAL321:1.0000,RAL362:0.9787,RAL370:0.8919,RAL371:0.9859,RAL373:0.9808,RAL377:1.0000,RAL383:1.0000,RAL38:0.9531,RAL391:1.0000,RAL392:0.9429,RAL405:0.9487,RAL406:1.0000,RAL409:0.9630,RAL40:1.0000,RAL426:1.0000,RAL42:0.9804,RAL437:12735829,RAL437:0.9815,RAL439:0.9697,RAL440:0.8889,RAL443:1.0000,RAL461:0.8214,RAL492:0…
chr2L	12739229	12743947	DOC	RAL109:1.0000,RAL142:1.0000,RAL177:1.0000,RAL229:0.9747,RAL235:0.8333,RAL320:1.0000,RAL321:1.0000,RAL362:1.0000,RAL370:1.0000,RAL371:1.0000,RAL373:1.0000,RAL377:1.0000,RAL383:1.0000,RAL38:1.0000,RAL391:1.0000,RAL392:1.0000,RAL405:1.0000,RAL409:1.0000,RAL40:1.0000,RAL426:1.0000,RAL42:1.0000,RAL437:12743958,RAL437:1.0000,RAL439:1.0000,RAL440:1.0000,RAL443:0.9643,RAL492:1.0000,RAL502:0.9000,RAL508:1…
chr2L	12781859	12789244	QUASIMODO_LTR,QUASIMODO_I	RAL109:1.0000,RAL142:1.0000,RAL177:0.9677,RAL229:0.9167,RAL235:0.8571,RAL320:1.0000,RAL321:1.0000,RAL362:0.3200,RAL370:0.8421,RAL371:0.9643,RAL373:0.9861,RAL377:0.9630,RAL383:0.9167,RAL38:0.9688,RAL391:1.0000,RAL392:1.0000,RAL406:1.0000,RAL409:1.0000,RAL40:0.9531,RAL426:0.9630,RAL42:1.0000,RAL437:12789253,RAL437:0.9737,RAL439:0.2687,RAL440:0.3333,RAL443:0.9677,RAL461:1.0000,RAL492:1.0000,RAL502:1…
chr2L	12791663	12795275	FW_DM	RAL109:1.0000,RAL177:0.8889,RAL229:1.0000,RAL235:1.0000,RAL320:1.0000,RAL321:1.0000,RAL362:1.0000,RAL370:0.8947,RAL371:1.0000,RAL373:1.0000,RAL377:0.9545,RAL38:1.0000,RAL391:1.0000,RAL392:1.0000,RAL405:0.9643,RAL406:0.8571,RAL409:1.0000,RAL40:1.0000,RAL426:1.0000,RAL42:1.0000,RAL437:12795286,RAL437:1.0000,RAL439:0.8462,RAL440:1.0000,RAL443:1.0000,RAL461:1.0000,RAL492:1.0000,RAL502:1.0000,RAL508:1…
chr2L	12861753	12863158	HOBO	RAL109:0.9844,RAL142:0.8182,RAL177:0.9500,RAL229:0.9718,RAL320:1.0000,RAL321:0.9767,RAL370:1.0000,RAL371:1.0000,RAL377:0.8800,RAL383:0.9545,RAL38:1.0000,RAL391:0.9744,RAL392:0.7500,RAL405:0.8750,RAL40:1.0000,RAL42:1.0000,RAL437:12863166,RAL437:1.0000,RAL443:1.0000,RAL461:0.8333,RAL492:1.0000,RAL502:0.9048,RAL508:1.0000,RAL513:0.5000,RAL517:1.0000,RAL774:0.8667,RAL790:0.8000,RAL802:1.0000,RAL805:0…
chr2L	12894076	12895481	HOBO	RAL109:1.0000,RAL142:0.8125,RAL177:1.0000,RAL229:1.0000,RAL235:0.9600,RAL320:1.0000,RAL321:0.9506,RAL362:1.0000,RAL370:1.0000,RAL371:0.9873,RAL373:0.9333,RAL377:0.9583,RAL38:1.0000,RAL391:0.9487,RAL392:0.9310,RAL405:0.6250,RAL409:0.9750,RAL40:0.9688,RAL426:0.9259,RAL42:1.0000,RAL437:12895491,RAL437:0.8919,RAL440:0.8000,RAL443:0.9583,RAL461:0.8889,RAL492:1.0000,RAL502:0.9697,RAL508:0.9730,RAL517:0…
chr2L	12933905	12941314	BLOOD_LTR,BLOOD_I	RAL109:0.9733,RAL142:1.0000,RAL177:1.0000,RAL229:1.0000,RAL235:1.0000,RAL320:1.0000,RAL321:0.9846,RAL362:1.0000,RAL370:1.0000,RAL371:1.0000,RAL373:0.9351,RAL377:1.0000,RAL383:1.0000,RAL38:1.0000,RAL391:1.0000,RAL392:1.0000,RAL405:1.0000,RAL406:1.0000,RAL409:1.0000,RAL40:1.0000,RAL426:1.0000,RAL42:1.0000,RAL437:12941319,RAL437:0.9808,RAL440:1.0000,RAL443:0.9574,RAL461:1.0000,RAL492:0.9778,RAL502:1…
chr2L	12987090	12987220	HOBO	RAL142:0.2941,RAL177:0.8333,RAL229:0.3723
chr2L	13242015	13244341	BS	RAL109:1.0000,RAL142:0.8000,RAL362:0.8947,RAL370:0.9091,RAL373:1.0000,RAL391:0.9000,RAL40:0.9615,RAL437:13244353,RAL437:0.9600,RAL443:1.0000,RAL461:1.0000,RAL492:1.0000,RAL517:0.4000,RAL801:0.9375,RAL805:1.0000,RAL812:0.2222,RAL857:1.0000
chr2L	13405705	13410430	DOC	RAL109:0.9892,RAL177:0.9773,RAL229:1.0000,RAL235:0.9375,RAL320:0.9697,RAL321:0.9867,RAL362:0.9714,RAL370:0.9048,RAL371:1.0000,RAL373:0.9836,RAL377:0.8800,RAL383:0.8889,RAL38:1.0000,RAL391:1.0000,RAL392:0.9286,RAL406:0.8929,RAL409:0.9730,RAL40:0.9608,RAL426:0.9130,RAL42:0.8750,RAL437:13410449,RAL437:0.9500,RAL440:0.9375,RAL443:0.9762,RAL461:0.9062,RAL492:0.9429,RAL502:0.9189,RAL508:1.0000,RAL513:0…
chr2L	13449518	13456895	QUASIMODO_LTR,QUASIMODO_I	RAL109:1.0000,RAL142:0.9167,RAL177:1.0000,RAL229:0.8684,RAL320:0.9828,RAL362:0.9444,RAL370:0.9318,RAL371:0.9394,RAL373:0.9655,RAL377:0.9143,RAL383:0.6667,RAL38:0.9333,RAL391:0.9688,RAL405:0.8966,RAL406:0.8571,RAL40:0.9785,RAL42:0.9873,RAL437:13456903,RAL437:0.9778,RAL439:0.9444,RAL443:0.9630,RAL461:0.9744,RAL492:0.8750,RAL502:0.9474,RAL513:0.9688,RAL517:0.8571,RAL531:0.8182,RAL75:1.0000,RAL765:0.…
chr2L	13481503	13482044	LINEJ1_DM	RAL109:0.7759,RAL177:1.0000,RAL229:1.0000,RAL235:0.9474,RAL320:1.0000,RAL321:0.9333,RAL362:0.7719,RAL370:1.0000,RAL371:0.8551,RAL373:1.0000,RAL377:0.9524,RAL383:0.9091,RAL38:0.6792,RAL391:1.0000,RAL392:0.6667,RAL405:1.0000,RAL406:1.0000,RAL409:1.0000,RAL40:0.6500,RAL426:1.0000,RAL42:1.0000,RAL437:0.6923,RAL439:0.9412,RAL440:1.0000,RAL443:0.9556,RAL461:0.9545,RAL492:1.0000,RAL502:1.0000,RAL508:0.9…
chr2L	13522313	13527561	TRANSPAC_LTR,TRANSPAC_I	RAL177:0.8438,RAL235:0.7826,RAL321:0.8413,RAL362:0.8750,RAL370:0.8333,RAL371:0.9483,RAL377:0.5238,RAL383:0.8235,RAL38:0.9000,RAL405:0.8333,RAL406:1.0000,RAL40:0.8333,RAL426:0.9474,RAL42:0.9655,RAL437:0.6364,RAL443:0.7778,RAL492:0.7500,RAL502:0.9167,RAL508:0.9091,RAL513:0.9583,RAL517:0.5000,RAL531:0.5000,RAL765:0.8667,RAL774:0.8519,RAL790:0.8500,RAL802:0.6923,RAL805:0.7500,RAL812:0.7778,RAL882:0.1…
chr2L	13560517	13565208	FW_DM	RAL109:0.9778,RAL142:0.7778,RAL177:0.9643,RAL229:1.0000,RAL235:0.9167,RAL320:0.9091,RAL321:1.0000,RAL362:0.9062,RAL370:1.0000,RAL371:0.9722,RAL373:0.9722,RAL377:0.9655,RAL383:0.9737,RAL38:0.9500,RAL391:0.9688,RAL392:0.9231,RAL405:0.3333,RAL406:0.9767,RAL409:1.0000,RAL426:0.9091,RAL42:1.0000,RAL437:13565225,RAL437:0.9808,RAL440:1.0000,RAL443:0.9800,RAL492:1.0000,RAL502:0.8750,RAL508:1.0000,RAL513:…
chr2L	13761861	13762907	DOC	RAL109:1.0000,RAL142:1.0000,RAL177:1.0000,RAL229:1.0000,RAL235:1.0000,RAL320:1.0000,RAL321:0.9865,RAL362:1.0000,RAL370:1.0000,RAL371:0.9744,RAL373:0.9895,RAL377:1.0000,RAL383:1.0000,RAL38:1.0000,RAL391:0.9730,RAL392:1.0000,RAL405:1.0000,RAL406:1.0000,RAL409:1.0000,RAL40:0.9744,RAL426:1.0000,RAL42:0.7692,RAL437:13762921,RAL437:1.0000,RAL439:1.0000,RAL440:1.0000,RAL443:0.9808,RAL461:1.0000,RAL492:1…
chr2L	13853140	13862231	ROO_LTR,ROO_I	RAL109:0.9583,RAL177:1.0000,RAL229:1.0000,RAL321:1.0000,RAL362:1.0000,RAL370:1.0000,RAL373:0.9833,RAL377:1.0000,RAL383:0.9643,RAL38:1.0000,RAL391:0.9474,RAL392:0.9792,RAL405:1.0000,RAL409:1.0000,RAL40:1.0000,RAL426:0.8387,RAL42:0.3333,RAL437:13862241,RAL437:0.9841,RAL439:1.0000,RAL443:1.0000,RAL492:0.9756,RAL502:1.0000,RAL508:0.9545,RAL513:1.0000,RAL517:0.8889,RAL531:0.8824,RAL765:1.0000,RAL774:0…
chr2L	13853568	13862231	ROO_I,ROO_LTR	RAL392:0.9500
chr2L	14465640	14469047	DOC,M4DM	RAL109:1.0000,RAL362:0.8571,RAL371:1.0000,RAL405:0.1818,RAL426:0.7273,RAL439:1.0000,RAL443:0.0345,RAL765:1.0000,RAL774:0.7500,RAL812:0.1034,RAL894:1.0000
chr2L	14618937	14619298	LINEJ1_DM	RAL109:0.8028,RAL142:0.9200,RAL229:0.9176,RAL371:0.6935,RAL373:0.7547,RAL377:0.9524,RAL391:1.0000,RAL440:1.0000,RAL443:0.7273,RAL492:1.0000,RAL508:0.8500,RAL517:0.9000,RAL531:1.0000,RAL75:1.0000,RAL774:0.7636,RAL790:0.9706,RAL802:0.8133,RAL805:0.7083,RAL812:0.8947,RAL857:0.7647,RAL882:0.8571,RAL892:0.8889,RAL894:1.0000,RAL908:0.8750
chr2L	14642626	14651730	ROO_LTR,ROO_I	RAL109:0.9048,RAL142:0.8000,RAL177:0.9231,RAL229:0.9481,RAL235:1.0000,RAL321:0.9608,RAL362:0.9167,RAL370:1.0000,RAL371:0.9286,RAL373:0.7333,RAL38:1.0000,RAL392:1.0000,RAL405:0.9600,RAL40:0.9444,RAL42:0.9583,RAL437:0.5000,RAL440:0.8929,RAL461:0.9167,RAL517:0.8000,RAL765:1.0000,RAL774:0.8571,RAL790:0.9286,RAL802:0.7000,RAL805:1.0000,RAL808:0.9429,RAL812:0.7692,RAL83:1.0000,RAL857:1.0000,RAL882:1.00…
chr2L	14803935	14809079	Copia_LTR,Copia_I	RAL109:1.0000,RAL177:0.7576,RAL229:0.9789,RAL235:1.0000,RAL320:0.8718,RAL321:0.9836,RAL362:0.9508,RAL370:0.9804,RAL371:0.9753,RAL373:0.9571,RAL377:0.9706,RAL383:0.9722,RAL38:1.0000,RAL391:0.9773,RAL405:1.0000,RAL406:0.9412,RAL409:0.8936,RAL40:1.0000,RAL426:1.0000,RAL42:0.3636,RAL437:14809085,RAL437:0.9636,RAL443:0.9630,RAL461:0.9583,RAL492:1.0000,RAL502:0.9750,RAL508:0.9792,RAL513:1.0000,RAL517:1…
chr2L	14890023	14890375	LINEJ1_DM	RAL109:0.9778,RAL177:1.0000,RAL229:0.9800,RAL235:0.9091,RAL320:1.0000,RAL321:1.0000,RAL362:1.0000,RAL371:0.8800,RAL373:0.9091,RAL377:0.9615,RAL383:1.0000,RAL38:1.0000,RAL391:0.8889,RAL392:1.0000,RAL405:0.8889,RAL406:1.0000,RAL409:0.8235,RAL40:1.0000,RAL426:1.0000,RAL42:0.9091,RAL443:0.8947,RAL461:1.0000,RAL492:1.0000,RAL502:1.0000,RAL508:0.9800,RAL513:0.9655,RAL517:1.0000,RAL531:0.9167,RAL75:1.00…
chr2L	14984453	14991975	NOMAD_LTR,NOMAD_I	RAL109:0.9792,RAL142:1.0000,RAL177:0.9697,RAL229:0.9877,RAL320:1.0000,RAL321:0.9487,RAL362:1.0000,RAL370:0.9429,RAL371:0.9444,RAL373:0.9815,RAL377:0.9167,RAL383:1.0000,RAL38:0.9787,RAL391:0.9565,RAL406:1.0000,RAL409:0.9615,RAL40:1.0000,RAL426:1.0000,RAL42:0.9744,RAL437:14991989,RAL437:1.0000,RAL440:1.0000,RAL443:1.0000,RAL461:1.0000,RAL492:0.9667,RAL502:0.9412,RAL508:1.0000,RAL513:0.9500,RAL517:0…
chr2L	15446106	15453517	BLOOD_LTR,BLOOD_I	RAL109:1.0000,RAL142:1.0000,RAL177:1.0000,RAL229:0.9524,RAL235:0.8750,RAL320:1.0000,RAL321:0.9444,RAL362:1.0000,RAL370:1.0000,RAL371:1.0000,RAL373:1.0000,RAL383:1.0000,RAL38:1.0000,RAL391:1.0000,RAL392:1.0000,RAL405:1.0000,RAL406:1.0000,RAL40:0.9872,RAL42:1.0000,RAL437:1.0000,RAL439:1.0000,RAL443:0.9333,RAL461:0.8750,RAL492:1.0000,RAL502:1.0000,RAL508:1.0000,RAL513:1.0000,RAL517:0.5000,RAL531:1.0…
chr2L	15586465	15593045	DM297_LTR,DM297_I	RAL177:1.0000,RAL373:0.9000,RAL377:0.9231,RAL38:0.9286,RAL405:0.9091,RAL802:0.9688,RAL822:1.0000,RAL857:1.0000,RAL907:1.0000
chr2L	15586465	15593459	DM297_LTR,DM297_I	RAL109:0.9643,RAL142:1.0000,RAL177:0.9863,RAL229:0.9895,RAL320:0.9815,RAL321:0.9722,RAL362:0.9825,RAL370:1.0000,RAL371:1.0000,RAL373:0.9747,RAL377:0.9429,RAL383:0.8387,RAL38:0.9828,RAL391:1.0000,RAL392:0.9706,RAL405:0.9318,RAL40:0.9773,RAL426:0.9375,RAL42:1.0000,RAL437:1.0000,RAL439:0.9512,RAL440:0.8750,RAL443:1.0000,RAL461:0.9200,RAL492:1.0000,RAL502:0.9615,RAL508:0.8889,RAL513:1.0000,RAL517:0.9…
chr2L	15653162	15654567	HOBO	RAL109:1.0000,RAL142:1.0000,RAL177:1.0000,RAL229:1.0000,RAL235:1.0000,RAL320:1.0000,RAL321:1.0000,RAL362:1.0000,RAL371:1.0000,RAL373:1.0000,RAL383:1.0000,RAL38:1.0000,RAL391:1.0000,RAL392:1.0000,RAL409:1.0000,RAL40:1.0000,RAL42:1.0000,RAL437:15654576,RAL437:1.0000,RAL439:1.0000,RAL440:1.0000,RAL461:1.0000,RAL492:1.0000,RAL502:1.0000,RAL513:1.0000,RAL517:1.0000,RAL531:1.0000,RAL75:1.0000,RAL765:0.…
chr2L	15826915	15829287	TABOR_LTR,TABOR_I	RAL142:1.0000,RAL177:1.0000,RAL229:0.9818,RAL235:1.0000,RAL320:1.0000,RAL321:1.0000,RAL370:0.4286,RAL371:1.0000,RAL373:1.0000,RAL383:1.0000,RAL38:1.0000,RAL391:1.0000,RAL392:1.0000,RAL409:0.5000,RAL40:1.0000,RAL437:0.8182,RAL461:1.0000,RAL492:1.0000,RAL502:1.0000,RAL508:1.0000,RAL517:1.0000,RAL531:0.7273,RAL774:1.0000,RAL802:1.0000,RAL805:0.5714,RAL812:0.5000,RAL894:0.9706,RAL907:1.0000,RAL908:1.…
chr2L	15827414	15829287	TABOR_I	RAL440:1.0000
chr2L	15838501	15839906	HOBO	RAL808:1.0000
chr2L	15956082	15957487	HOBO	RAL109:0.9756,RAL177:0.9688,RAL229:0.9844,RAL235:1.0000,RAL320:0.9800,RAL321:0.9375,RAL362:1.0000,RAL370:1.0000,RAL371:1.0000,RAL373:1.0000,RAL383:1.0000,RAL38:0.9375,RAL391:0.7391,RAL392:0.9756,RAL405:1.0000,RAL406:1.0000,RAL409:0.9787,RAL40:0.9474,RAL426:0.9583,RAL437:0.9091,RAL439:1.0000,RAL440:1.0000,RAL443:0.8966,RAL461:0.9792,RAL492:1.0000,RAL502:1.0000,RAL508:1.0000,RAL513:0.8571,RAL517:0.…
chr2L	16141218	16146366	Copia_LTR,Copia_I	RAL109:1.0000,RAL142:1.0000,RAL177:0.9545,RAL229:1.0000,RAL235:1.0000,RAL320:0.9608,RAL321:0.9483,RAL362:0.9643,RAL370:0.9565,RAL371:1.0000,RAL373:1.0000,RAL377:0.9216,RAL383:1.0000,RAL38:1.0000,RAL391:0.9697,RAL392:1.0000,RAL405:1.0000,RAL406:0.9250,RAL426:1.0000,RAL42:0.9706,RAL437:16146372,RAL437:0.8913,RAL439:0.9677,RAL440:1.0000,RAL443:1.0000,RAL461:0.9655,RAL492:1.0000,RAL502:0.9643,RAL508:…
chr2L	16153791	16160787	DM297_LTR,DM297_I	RAL109:0.9730,RAL142:1.0000,RAL177:1.0000,RAL229:1.0000,RAL235:1.0000,RAL320:1.0000,RAL321:0.9744,RAL362:1.0000,RAL370:1.0000,RAL371:1.0000,RAL373:0.9623,RAL377:0.7500,RAL383:1.0000,RAL38:0.8750,RAL391:1.0000,RAL392:0.9677,RAL406:1.0000,RAL409:1.0000,RAL40:0.9655,RAL426:1.0000,RAL437:1.0000,RAL439:1.0000,RAL440:1.0000,RAL443:1.0000,RAL461:1.0000,RAL492:1.0000,RAL502:1.0000,RAL508:1.0000,RAL513:1.…
chr2L	16229775	16229891	Transib-N1_DM	RAL790:1.0000,RAL83:0.9444
chr2L	16280313	16281417	PROTOP_A	RAL109:1.0000,RAL142:1.0000,RAL177:1.0000,RAL229:0.9677,RAL235:1.0000,RAL321:0.9200,RAL362:1.0000,RAL370:0.9375,RAL371:0.9722,RAL373:1.0000,RAL377:0.8333,RAL383:1.0000,RAL38:0.5000,RAL391:1.0000,RAL409:0.9545,RAL40:0.9231,RAL426:1.0000,RAL437:16281438,RAL437:0.9853,RAL440:0.6667,RAL492:0.9655,RAL502:0.9524,RAL508:0.9524,RAL513:0.8667,RAL517:0.7273,RAL75:1.0000,RAL765:0.8000,RAL774:0.9500,RAL801:1…
chr2L	16512018	16519074	DMLTR5,HMSBEAGLE_I	RAL109:1.0000,RAL142:1.0000,RAL177:0.8438,RAL229:0.9890,RAL235:0.9615,RAL320:1.0000,RAL321:0.9400,RAL362:1.0000,RAL370:1.0000,RAL371:1.0000,RAL373:0.9697,RAL377:1.0000,RAL383:0.9444,RAL38:0.9348,RAL391:1.0000,RAL405:0.9118,RAL409:1.0000,RAL40:0.9531,RAL42:0.8421,RAL437:0.8621,RAL440:1.0000,RAL443:0.9259,RAL461:0.9020,RAL502:1.0000,RAL508:0.9167,RAL513:0.8750,RAL517:1.0000,RAL531:0.9756,RAL75:0.92…
chr2L	16958166	16962888	DOC	RAL109:1.0000,RAL142:0.7895,RAL177:0.9667,RAL229:0.9873,RAL235:1.0000,RAL320:1.0000,RAL321:0.9844,RAL362:1.0000,RAL370:1.0000,RAL371:1.0000,RAL373:0.8889,RAL377:1.0000,RAL383:1.0000,RAL38:0.9841,RAL391:1.0000,RAL392:1.0000,RAL405:0.9062,RAL406:1.0000,RAL40:1.0000,RAL42:1.0000,RAL437:16962897,RAL437:0.9423,RAL439:1.0000,RAL440:1.0000,RAL443:1.0000,RAL461:1.0000,RAL492:1.0000,RAL502:1.0000,RAL508:1…
chr2L	17144385	17151995	NOMAD_LTR,NOMAD_I	RAL109:0.6667,RAL177:0.6111,RAL235:0.5556,RAL362:0.7500,RAL371:0.7333,RAL373:0.8235,RAL377:0.8182,RAL383:0.6000,RAL38:0.9130,RAL391:0.7895,RAL392:1.0000,RAL405:0.8947,RAL406:0.9565,RAL40:0.7647,RAL426:1.0000,RAL42:0.4000,RAL437:17152000,RAL437:0.9444,RAL461:1.0000,RAL492:0.3333,RAL502:0.6000,RAL513:0.8000,RAL531:0.8889,RAL774:0.2667,RAL790:0.8462,RAL802:0.9474,RAL805:0.8000,RAL83:0.5333,RAL855:1.…
chr2L	17167618	17167803	POGON1	RAL142:0.8182,RAL75:0.5000,RAL802:0.5190,RAL808:0.7255
chr2L	17199217	17200622	HOBO	RAL109:0.9697,RAL142:1.0000,RAL177:0.9048,RAL229:0.9565,RAL320:0.9091,RAL321:0.9500,RAL362:0.9259,RAL370:0.9375,RAL371:0.9737,RAL373:0.9808,RAL377:0.8788,RAL383:0.8684,RAL38:0.8889,RAL391:1.0000,RAL392:0.8182,RAL405:0.9167,RAL406:0.8889,RAL40:1.0000,RAL426:0.8750,RAL42:1.0000,RAL437:17200633,RAL437:1.0000,RAL440:1.0000,RAL443:1.0000,RAL492:1.0000,RAL502:0.8235,RAL508:0.9412,RAL517:0.8000,RAL531:0…
chr2L	17273265	17277956	FW_DM	RAL109:1.0000,RAL177:1.0000,RAL229:1.0000,RAL235:1.0000,RAL320:1.0000,RAL321:1.0000,RAL362:1.0000,RAL370:0.9333,RAL371:1.0000,RAL373:1.0000,RAL383:0.7500,RAL38:0.7500,RAL391:1.0000,RAL392:0.8889,RAL405:0.6667,RAL40:1.0000,RAL426:1.0000,RAL42:1.0000,RAL437:17277984,RAL437:1.0000,RAL440:1.0000,RAL443:0.8000,RAL461:1.0000,RAL492:1.0000,RAL502:0.9200,RAL508:1.0000,RAL513:0.6250,RAL517:0.8667,RAL765:0…
chr2L	17335603	17336708	PROTOP_A	RAL229:1.0000,RAL321:1.0000,RAL362:0.9630,RAL371:0.9429,RAL38:0.9615,RAL391:0.9375,RAL437:0.8000,RAL513:1.0000,RAL517:1.0000,RAL812:1.0000,RAL887:0.8000
chr2L	17687555	17692247	FW_DM	RAL109:1.0000,RAL142:1.0000,RAL177:0.6786,RAL235:0.7222,RAL320:0.9630,RAL321:0.8462,RAL362:0.9048,RAL371:1.0000,RAL373:0.7593,RAL377:0.8824,RAL383:0.9333,RAL38:0.6957,RAL391:1.0000,RAL392:0.8000,RAL409:0.8696,RAL40:1.0000,RAL426:1.0000,RAL42:1.0000,RAL437:0.9737,RAL440:0.8571,RAL443:0.8800,RAL461:0.6667,RAL492:0.9000,RAL502:0.8000,RAL508:1.0000,RAL513:0.9167,RAL517:0.8824,RAL531:0.8824,RAL765:0.6…
chr2L	17727904	17729309	HOBO	RAL109:0.9839,RAL142:0.8182,RAL177:1.0000,RAL229:0.9688,RAL235:0.9286,RAL320:0.9474,RAL321:0.9808,RAL362:0.9375,RAL370:0.9375,RAL371:0.9024,RAL373:0.9756,RAL377:0.9091,RAL383:1.0000,RAL38:0.9756,RAL391:1.0000,RAL392:1.0000,RAL406:0.9655,RAL409:0.9574,RAL40:0.8980,RAL426:0.9677,RAL42:0.9643,RAL437:17729326,RAL437:0.9302,RAL440:1.0000,RAL443:0.9583,RAL461:1.0000,RAL492:1.0000,RAL502:1.0000,RAL508:0…
chr2L	17819978	17825122	Copia_LTR,Copia_I	RAL109:1.0000,RAL142:1.0000,RAL177:1.0000,RAL229:1.0000,RAL235:1.0000,RAL320:1.0000,RAL321:0.9677,RAL362:1.0000,RAL370:1.0000,RAL371:0.9886,RAL373:0.9804,RAL377:0.8571,RAL383:0.9615,RAL38:1.0000,RAL391:1.0000,RAL392:0.9000,RAL406:1.0000,RAL409:0.9818,RAL40:1.0000,RAL426:1.0000,RAL42:1.0000,RAL437:0.9744,RAL439:0.7778,RAL443:1.0000,RAL492:0.8462,RAL502:0.9677,RAL508:0.9818,RAL513:1.0000,RAL517:0.9…
chr2L	17912012	17914134	POGO	RAL109:0.7692,RAL229:0.9605,RAL235:0.7500,RAL320:0.9714,RAL321:0.9167,RAL362:0.8125,RAL370:0.9167,RAL371:0.9306,RAL373:0.7541,RAL377:0.9333,RAL383:1.0000,RAL38:0.9783,RAL391:0.9459,RAL392:0.9000,RAL405:0.2857,RAL406:0.8462,RAL409:0.8824,RAL40:0.9565,RAL426:0.9000,RAL437:0.8889,RAL440:0.8750,RAL443:0.8000,RAL492:0.9000,RAL502:0.7561,RAL508:0.7368,RAL513:0.9333,RAL517:0.6667,RAL531:0.9259,RAL774:0.…
chr2L	17952004	17953409	HOBO	RAL109:0.9041,RAL142:0.9839,RAL177:0.9412,RAL229:0.9831,RAL235:1.0000,RAL320:0.9808,RAL321:0.9643,RAL362:1.0000,RAL370:0.8889,RAL371:0.9885,RAL373:1.0000,RAL377:1.0000,RAL383:1.0000,RAL38:1.0000,RAL391:0.9600,RAL392:1.0000,RAL405:1.0000,RAL406:1.0000,RAL409:0.9545,RAL40:0.9722,RAL426:0.9487,RAL42:1.0000,RAL437:17953418,RAL437:0.8919,RAL439:1.0000,RAL440:0.9600,RAL443:0.9655,RAL461:0.9697,RAL492:0…
chr2L	18051931	18061019	ROO_LTR,ROO_I	RAL109:1.0000,RAL142:0.8000,RAL177:0.8333,RAL229:0.9826,RAL235:1.0000,RAL320:1.0000,RAL321:1.0000,RAL362:1.0000,RAL370:1.0000,RAL371:1.0000,RAL373:1.0000,RAL377:1.0000,RAL383:0.9062,RAL38:1.0000,RAL391:1.0000,RAL392:1.0000,RAL405:0.5833,RAL406:0.9846,RAL409:1.0000,RAL40:1.0000,RAL426:1.0000,RAL42:1.0000,RAL437:18061025,RAL437:0.9750,RAL439:1.0000,RAL440:0.9677,RAL443:1.0000,RAL461:1.0000,RAL492:1…
chr2L	18408082	18412800	DOC	RAL109:0.8889,RAL177:0.9667,RAL229:0.8169,RAL362:0.8529,RAL371:0.8824,RAL373:0.8411,RAL383:0.9000,RAL38:0.9375,RAL391:0.9643,RAL392:1.0000,RAL40:0.8696,RAL426:0.6667,RAL437:18412814,RAL437:0.9778,RAL439:0.8947,RAL440:0.9394,RAL443:1.0000,RAL502:0.8529,RAL508:0.9000,RAL517:0.6000,RAL531:0.9310,RAL75:1.0000,RAL774:0.9828,RAL805:1.0000,RAL808:0.9783,RAL812:0.6818,RAL83:1.0000,RAL882:0.8387,RAL894:1.…
chr2L	18633668	18638390	DOC	RAL109:0.9600,RAL235:1.0000,RAL320:0.9524,RAL321:1.0000,RAL362:1.0000,RAL370:1.0000,RAL371:1.0000,RAL373:1.0000,RAL377:0.9545,RAL383:1.0000,RAL38:1.0000,RAL391:1.0000,RAL392:1.0000,RAL405:1.0000,RAL40:0.9118,RAL426:1.0000,RAL437:0.9714,RAL443:1.0000,RAL461:1.0000,RAL492:0.8333,RAL502:0.9474,RAL517:1.0000,RAL531:0.8500,RAL75:1.0000,RAL774:1.0000,RAL802:0.9846,RAL805:0.9091,RAL808:0.9787,RAL812:0.9…
chr2L	18902811	18902855	DNAREP1_DM	RAL38:0.9286,RAL391:1.0000,RAL42:0.8421,RAL492:0.6667,RAL790:0.8750,RAL802:0.4681
chr2L	19147425	19154402	DM297_LTR,DM297_I	RAL109:1.0000,RAL142:1.0000,RAL177:1.0000,RAL229:0.9667,RAL235:0.9677,RAL320:1.0000,RAL321:1.0000,RAL362:0.9767,RAL370:0.9444,RAL371:0.9333,RAL373:0.9667,RAL377:0.8095,RAL383:1.0000,RAL38:1.0000,RAL391:1.0000,RAL392:1.0000,RAL405:0.8824,RAL409:1.0000,RAL40:1.0000,RAL426:1.0000,RAL42:1.0000,RAL437:19154407,RAL437:1.0000,RAL439:1.0000,RAL440:0.9655,RAL443:0.9000,RAL461:0.8800,RAL492:1.0000,RAL502:1…
chr2L	19399615	19400145	BS2	RAL109:0.1923,RAL892:1.0000
chr2L	19620154	19621069	LINEJ1_DM	RAL109:1.0000,RAL177:0.8636,RAL229:1.0000,RAL235:0.8571,RAL320:1.0000,RAL321:1.0000,RAL362:1.0000,RAL370:1.0000,RAL371:1.0000,RAL373:1.0000,RAL377:0.6667,RAL383:0.8947,RAL38:1.0000,RAL391:1.0000,RAL392:1.0000,RAL405:1.0000,RAL406:1.0000,RAL409:0.9615,RAL426:0.9583,RAL42:1.0000,RAL437:19621090,RAL437:1.0000,RAL439:1.0000,RAL440:1.0000,RAL443:1.0000,RAL461:1.0000,RAL492:0.9091,RAL513:1.0000,RAL517:…
chr2L	19703592	19712669	ROO_LTR,ROO_I	RAL109:1.0000,RAL142:1.0000,RAL177:0.9808,RAL229:0.9880,RAL321:0.9245,RAL362:1.0000,RAL370:0.9688,RAL371:0.9898,RAL373:0.8684,RAL377:0.9600,RAL383:0.9672,RAL38:0.9524,RAL391:1.0000,RAL392:0.6667,RAL405:1.0000,RAL406:1.0000,RAL409:0.9455,RAL40:1.0000,RAL426:0.9459,RAL437:19712680,RAL437:0.9792,RAL439:0.9200,RAL440:1.0000,RAL443:0.9167,RAL461:0.9697,RAL492:1.0000,RAL508:0.9756,RAL517:0.7222,RAL531:…
chr2L	19704020	19712669	ROO_I,ROO_LTR	RAL229:1.0000,RAL362:1.0000,RAL377:1.0000,RAL38:0.8571,RAL405:1.0000,RAL406:1.0000,RAL426:0.9000
chr2L	19737411	19740819	PROTOP	RAL109:0.3125,RAL177:0.9767,RAL229:0.9000,RAL235:0.5000,RAL320:0.9487,RAL321:0.9535,RAL362:1.0000,RAL370:1.0000,RAL371:1.0000,RAL373:1.0000,RAL383:1.0000,RAL392:1.0000,RAL405:1.0000,RAL409:1.0000,RAL426:0.9167,RAL437:0.8776,RAL492:0.8824,RAL502:1.0000,RAL517:0.9000,RAL765:1.0000,RAL774:0.9848,RAL802:1.0000,RAL805:0.9091,RAL808:1.0000,RAL812:0.4565,RAL882:1.0000,RAL887:1.0000
chr2L	20005927	20010945	BLASTOPIA_LTR,BLASTOPIA_I	RAL109:1.0000,RAL142:1.0000,RAL177:1.0000,RAL229:0.9726,RAL235:1.0000,RAL320:0.9474,RAL321:0.9857,RAL362:0.9808,RAL370:1.0000,RAL371:0.9855,RAL373:0.9589,RAL377:0.9464,RAL383:1.0000,RAL38:0.9787,RAL391:1.0000,RAL392:1.0000,RAL405:1.0000,RAL409:1.0000,RAL40:0.9750,RAL426:1.0000,RAL42:0.9756,RAL437:20010954,RAL437:0.9839,RAL439:1.0000,RAL440:1.0000,RAL443:1.0000,RAL461:0.9615,RAL492:0.9643,RAL502:0…
chr2L	20116173	20116748	BS2	RAL177:1.0000,RAL320:1.0000,RAL362:1.0000,RAL437:1.0000,RAL75:1.0000,RAL812:0.1842,RAL855:1.0000
chr2L	20150149	20150213	G_DM	RAL774:0.8000
chr2L	20153109	20155231	POGO	RAL109:1.0000,RAL142:0.6000,RAL177:1.0000,RAL320:0.9167,RAL321:1.0000,RAL377:1.0000,RAL383:1.0000,RAL38:0.9500,RAL391:1.0000,RAL405:1.0000,RAL409:0.7333,RAL426:0.7143,RAL42:1.0000,RAL437:1.0000,RAL439:0.9091,RAL461:1.0000,RAL531:1.0000,RAL75:0.6000,RAL765:1.0000,RAL774:0.3333,RAL801:0.7143,RAL802:1.0000,RAL808:1.0000,RAL812:1.0000,RAL822:0.8333,RAL855:1.0000,RAL882:0.3333,RAL887:1.0000,RAL894:0.9…
chr2L	20153109	20156835	POGO,PROTOP,Copia_LTR,Copia_I	RAL177:1.0000,RAL461:1.0000
chr2L	20199266	20200671	HOBO	RAL109:0.8571,RAL142:1.0000,RAL177:0.8750,RAL229:0.9565,RAL235:1.0000,RAL320:1.0000,RAL321:1.0000,RAL362:1.0000,RAL370:1.0000,RAL371:1.0000,RAL373:0.7907,RAL377:1.0000,RAL383:1.0000,RAL38:0.8571,RAL391:0.7500,RAL392:0.9333,RAL405:1.0000,RAL409:0.9655,RAL426:1.0000,RAL42:1.0000,RAL437:0.9375,RAL439:1.0000,RAL440:1.0000,RAL443:0.9200,RAL461:1.0000,RAL492:0.7000,RAL502:0.5000,RAL513:0.7333,RAL531:1.…
chr2L	20220796	20222854	TRANSIB2	RAL109:0.5538,RAL40:1.0000,RAL508:1.0000,RAL765:1.0000,RAL774:0.6923,RAL812:0.2069,RAL83:1.0000,RAL892:1.0000
chr2L	20303216	20310626	BLOOD_LTR,BLOOD_I	RAL109:0.9833,RAL229:0.9744,RAL370:0.9444,RAL371:0.9062,RAL391:0.9792,RAL405:0.8788,RAL406:1.0000,RAL437:20310631,RAL437:0.8182,RAL502:0.8667,RAL517:1.0000,RAL531:0.9500,RAL75:0.9231,RAL765:1.0000,RAL774:0.9423,RAL805:0.9286,RAL83:0.8462,RAL857:0.9811,RAL908:1.0000
chr2L	20407869	20412893	BLASTOPIA_LTR,BLASTOPIA_I	RAL437:0.8000,RAL531:0.7333,RAL774:0.5000
chr2L	20568748	20569043	BS2	RAL109:0.9400,RAL142:1.0000,RAL177:1.0000,RAL229:0.9861,RAL235:1.0000,RAL320:1.0000,RAL321:1.0000,RAL362:0.9512,RAL370:0.9524,RAL371:0.8500,RAL373:0.6800,RAL377:1.0000,RAL383:1.0000,RAL38:1.0000,RAL391:1.0000,RAL392:1.0000,RAL405:1.0000,RAL406:1.0000,RAL409:0.9600,RAL40:1.0000,RAL426:1.0000,RAL42:1.0000,RAL439:1.0000,RAL443:0.9688,RAL492:1.0000,RAL502:1.0000,RAL508:1.0000,RAL517:1.0000,RAL531:0.7…
chr2L	20576274	20583684	BLOOD_LTR,BLOOD_I	RAL109:0.9444,RAL142:1.0000,RAL177:1.0000,RAL229:1.0000,RAL320:0.9167,RAL321:0.9524,RAL362:1.0000,RAL370:0.9286,RAL371:0.9765,RAL373:0.9870,RAL377:1.0000,RAL383:1.0000,RAL38:0.9355,RAL391:0.9355,RAL392:1.0000,RAL406:1.0000,RAL40:0.9697,RAL437:20583689,RAL437:0.9756,RAL440:0.9444,RAL443:0.9474,RAL461:1.0000,RAL492:1.0000,RAL502:1.0000,RAL508:0.9667,RAL513:1.0000,RAL517:1.0000,RAL765:1.0000,RAL774:…
chr2L	20639592	20639708	DNAREP1_DM	RAL142:0.9016,RAL409:0.4634,RAL40:1.0000,RAL855:0.8222,RAL892:0.9714,RAL908:0.9333
chr2L	20740303	20748119	TIRANT_LTR,TIRANT_I	RAL109:1.0000,RAL142:1.0000,RAL177:0.9118,RAL229:0.9899,RAL235:0.9231,RAL320:1.0000,RAL321:0.9674,RAL362:0.9744,RAL370:0.9600,RAL371:0.9900,RAL373:0.9765,RAL377:1.0000,RAL383:0.9429,RAL38:1.0000,RAL391:1.0000,RAL392:0.8333,RAL405:0.9667,RAL40:1.0000,RAL426:0.9583,RAL42:1.0000,RAL437:0.9787,RAL439:1.0000,RAL440:1.0000,RAL443:1.0000,RAL492:1.0000,RAL502:0.9744,RAL508:0.8889,RAL513:0.9583,RAL517:1.0…
chr2L	20835864	20836522	QUASIMODO_LTR	RAL109:0.8235,RAL142:1.0000,RAL177:0.9767,RAL229:0.9259,RAL235:0.9636,RAL321:0.9737,RAL362:1.0000,RAL370:0.9524,RAL373:0.9683,RAL377:0.9556,RAL383:0.9744,RAL391:1.0000,RAL392:1.0000,RAL409:1.0000,RAL40:1.0000,RAL426:1.0000,RAL42:0.9730,RAL437:20836527,RAL437:0.9531,RAL443:0.8750,RAL461:1.0000,RAL492:0.8889,RAL502:1.0000,RAL508:1.0000,RAL517:1.0000,RAL531:1.0000,RAL75:1.0000,RAL765:0.8750,RAL774:1…
chr2L	20891618	20896634	LINEJ1_DM	RAL109:0.8824,RAL142:1.0000,RAL177:0.9474,RAL229:0.9839,RAL235:0.9167,RAL320:0.9474,RAL362:1.0000,RAL370:0.8696,RAL371:0.8438,RAL373:0.9667,RAL377:1.0000,RAL383:1.0000,RAL38:1.0000,RAL391:0.9412,RAL392:1.0000,RAL409:1.0000,RAL40:0.9697,RAL426:1.0000,RAL42:0.8571,RAL437:0.9000,RAL439:1.0000,RAL443:0.9565,RAL461:0.8889,RAL502:1.0000,RAL517:1.0000,RAL531:0.9825,RAL765:1.0000,RAL774:0.9565,RAL790:0.9…
chr2L	20901513	20902616	PROTOP_A	RAL177:0.9677,RAL235:1.0000,RAL321:0.9737,RAL362:0.9500,RAL371:1.0000,RAL409:1.0000,RAL40:0.9211,RAL426:0.7857,RAL437:1.0000,RAL508:1.0000,RAL513:1.0000,RAL517:0.8571,RAL765:1.0000,RAL774:1.0000,RAL808:1.0000,RAL892:0.7500,RAL908:1.0000
chr2L	20976717	20981424	BS2	RAL109:1.0000,RAL142:0.7692,RAL177:1.0000,RAL229:1.0000,RAL235:1.0000,RAL320:0.9792,RAL321:1.0000,RAL362:1.0000,RAL370:1.0000,RAL371:1.0000,RAL373:1.0000,RAL377:1.0000,RAL383:1.0000,RAL38:1.0000,RAL391:1.0000,RAL392:1.0000,RAL405:1.0000,RAL406:1.0000,RAL409:1.0000,RAL40:1.0000,RAL426:1.0000,RAL42:1.0000,RAL437:20981465,RAL437:1.0000,RAL440:1.0000,RAL443:0.9778,RAL461:1.0000,RAL492:1.0000,RAL502:1…
chr2L	21020333	21023947	FB4_DM	RAL109:0.9859,RAL142:1.0000,RAL177:0.9500,RAL229:1.0000,RAL320:0.9811,RAL321:0.9841,RAL362:0.9737,RAL370:0.9348,RAL371:0.9880,RAL373:0.9481,RAL377:1.0000,RAL383:1.0000,RAL38:0.9070,RAL391:0.8846,RAL392:1.0000,RAL405:0.9412,RAL406:0.9811,RAL409:1.0000,RAL40:0.9818,RAL426:0.9062,RAL42:0.9091,RAL437:21023957,RAL437:1.0000,RAL440:1.0000,RAL443:0.9730,RAL461:1.0000,RAL492:0.9600,RAL502:0.9333,RAL508:0…
chr2L	21041190	21049393	TIRANT_LTR,TIRANT_I	RAL109:0.9882,RAL142:1.0000,RAL177:1.0000,RAL229:1.0000,RAL235:0.9556,RAL320:1.0000,RAL321:0.9873,RAL362:1.0000,RAL370:1.0000,RAL371:0.9897,RAL373:0.9677,RAL377:1.0000,RAL383:1.0000,RAL38:0.9722,RAL391:1.0000,RAL392:1.0000,RAL405:0.9643,RAL406:0.9773,RAL409:1.0000,RAL40:1.0000,RAL426:1.0000,RAL42:0.9615,RAL437:21049398,RAL437:0.9510,RAL439:1.0000,RAL440:1.0000,RAL443:1.0000,RAL461:1.0000,RAL492:1…
chr2L	21337837	21338309	DNAREP1_DM,BS	RAL109:1.0000,RAL371:0.9455,RAL383:1.0000,RAL38:1.0000,RAL492:0.6923,RAL774:0.8696,RAL83:1.0000
chr2L	21337909	21338309	BS	RAL109:1.0000,RAL142:0.9714,RAL177:0.9583,RAL229:0.9333,RAL320:1.0000,RAL321:1.0000,RAL371:0.9483,RAL383:1.0000,RAL38:1.0000,RAL391:1.0000,RAL392:0.9333,RAL409:0.8750,RAL426:0.8125,RAL439:1.0000,RAL443:1.0000,RAL517:1.0000,RAL531:0.0154,RAL765:1.0000,RAL774:0.8889,RAL801:1.0000,RAL805:1.0000,RAL83:1.0000,RAL855:1.0000,RAL907:1.0000,RAL908:1.0000
chr2L	21346126	21347033	DNAREP1_DM	RAL790:1.0000
chr2L	21346329	21347033	DNAREP1_DM	RAL790:1.0000
chr2L	21346329	21347250	DNAREP1_DM	RAL373:0.9655
chr2L	21346538	21347250	DNAREP1_DM	RAL362:0.8500,RAL373:0.9524,RAL377:0.1951,RAL405:0.1373,RAL42:1.0000,RAL502:1.0000,RAL802:0.0493,RAL808:1.0000,RAL857:0.1923
chr2L	21347605	21354620	BLOOD_LTR,BLOOD_I	RAL392:0.9200,RAL439:0.9412,RAL894:1.0000
chr2L	21347605	21355019	BLOOD_LTR,BLOOD_I	RAL109:1.0000,RAL142:1.0000,RAL177:0.9219,RAL229:0.8846,RAL235:0.9808,RAL320:0.8148,RAL321:0.9444,RAL362:1.0000,RAL370:0.8333,RAL371:0.9861,RAL373:0.9302,RAL377:1.0000,RAL383:0.9722,RAL38:1.0000,RAL391:1.0000,RAL392:0.9672,RAL405:1.0000,RAL406:1.0000,RAL409:0.9667,RAL40:0.9412,RAL426:1.0000,RAL42:0.8000,RAL437:21355025,RAL437:1.0000,RAL439:0.9697,RAL443:1.0000,RAL461:1.0000,RAL492:0.9444,RAL508:0…
chr2L	21348004	21355019	BLOOD_I,BLOOD_LTR	RAL513:1.0000
chr2L	21377621	21377982	DNAREP1_DM	RAL765:1.0000,RAL774:0.5600,RAL907:1.0000
chr2L	21403091	21403521	ROO_LTR	RAL109:0.9062,RAL177:0.9615,RAL229:1.0000,RAL320:1.0000,RAL321:1.0000,RAL362:0.9444,RAL371:0.8235,RAL373:1.0000,RAL377:0.8571,RAL383:0.8710,RAL38:0.9375,RAL391:0.6667,RAL406:0.8947,RAL409:1.0000,RAL40:0.8571,RAL437:0.5682,RAL439:0.8182,RAL443:1.0000,RAL461:1.0000,RAL492:0.6667,RAL502:0.9545,RAL508:0.9474,RAL513:1.0000,RAL517:1.0000,RAL531:1.0000,RAL774:0.9048,RAL801:0.9756,RAL802:0.9710,RAL805:1.…
chr2L	21560793	21569795	ROO_LTR,ROO_I,S_DM	RAL320:1.0000,RAL362:1.0000,RAL373:1.0000,RAL443:1.0000,RAL892:1.0000
chr2L	21560793	21570223	ROO_LTR,ROO_I,S_DM	RAL109:1.0000,RAL142:0.8750,RAL177:0.9643,RAL229:0.9882,RAL235:0.9750,RAL320:0.9688,RAL321:0.9245,RAL362:1.0000,RAL370:1.0000,RAL371:0.9913,RAL373:1.0000,RAL377:0.9565,RAL383:1.0000,RAL38:1.0000,RAL392:1.0000,RAL405:0.9615,RAL40:1.0000,RAL426:0.8667,RAL42:1.0000,RAL437:21570230,RAL437:0.9535,RAL439:0.9286,RAL440:0.7273,RAL443:0.9535,RAL461:0.9310,RAL492:1.0000,RAL502:0.8846,RAL508:1.0000,RAL517:0…
chr2L	21582301	21583444	PROTOP_A	RAL109:0.3900,RAL229:0.9775,RAL320:1.0000,RAL321:1.0000,RAL362:1.0000,RAL370:1.0000,RAL373:1.0000,RAL377:0.9783,RAL383:1.0000,RAL38:0.9851,RAL391:0.9821,RAL392:1.0000,RAL409:1.0000,RAL426:0.2439,RAL440:0.7273,RAL443:1.0000,RAL461:1.0000,RAL492:1.0000,RAL502:0.9545,RAL508:0.7619,RAL517:0.7143,RAL531:1.0000,RAL774:0.0556,RAL790:0.9630,RAL801:0.9672,RAL802:0.3277,RAL805:1.0000,RAL808:1.0000,RAL812:1…
chr2L	21597085	21604770	ROO_LTR,ROO_I	RAL109:1.0000,RAL142:1.0000,RAL177:1.0000,RAL229:0.9811,RAL320:1.0000,RAL321:0.9844,RAL362:1.0000,RAL370:1.0000,RAL371:0.9859,RAL373:0.9884,RAL377:0.9412,RAL383:1.0000,RAL38:1.0000,RAL391:1.0000,RAL392:1.0000,RAL409:0.9756,RAL40:1.0000,RAL426:0.9333,RAL42:1.0000,RAL437:21604781,RAL437:1.0000,RAL440:1.0000,RAL443:1.0000,RAL461:1.0000,RAL492:1.0000,RAL502:1.0000,RAL508:1.0000,RAL513:1.0000,RAL517:0…
chr2L	21597513	21604770	ROO_I,ROO_LTR	RAL409:1.0000,RAL437:1.0000,RAL805:1.0000,RAL908:1.0000
chr2L	21613337	21613413	DNAREP1_DM	RAL373:0.9444,RAL383:1.0000,RAL392:1.0000,RAL492:1.0000,RAL855:1.0000
chr2L	21625299	21625358	DNAREP1_DM	RAL373:0.2727,RAL392:0.3333,RAL405:0.0833,RAL426:0.0714,RAL502:0.7778,RAL812:1.0000
chr2L	21653247	21656493	Invader4_LTR,Invader4_I	RAL373:1.0000,RAL383:1.0000,RAL409:0.9535,RAL426:0.3404,RAL492:1.0000,RAL502:0.8000,RAL508:0.9697,RAL801:0.9863,RAL812:0.8333,RAL855:1.0000,RAL887:0.9000,RAL907:1.0000
chr2L	21691882	21698294	BURDOCK_LTR,BURDOCK_I	RAL109:1.0000,RAL142:0.9565,RAL177:1.0000,RAL229:0.9855,RAL320:0.9545,RAL321:0.9844,RAL362:0.9322,RAL370:1.0000,RAL371:0.9623,RAL373:0.9655,RAL377:0.9600,RAL383:1.0000,RAL38:0.9867,RAL391:0.9744,RAL392:1.0000,RAL405:1.0000,RAL409:0.9750,RAL40:0.9500,RAL426:1.0000,RAL42:1.0000,RAL439:0.9706,RAL440:0.8750,RAL443:0.9643,RAL461:0.9655,RAL492:1.0000,RAL502:0.8621,RAL513:0.6667,RAL517:0.8333,RAL531:1.0…
chr2L	21692159	21698294	BURDOCK_I,BURDOCK_LTR	RAL461:1.0000
chr2L	21709699	21709769	DNAREP1_DM	RAL443:0.0833,RAL83:0.5000,RAL908:1.0000
chr2L	21739523	21739928	DNAREP1_DM	RAL805:0.9500
chr2L	21751185	21751621	DNAREP1_DM	RAL790:1.0000
chr2L	21825420	21825510	DNAREP1_DM	RAL40:1.0000,RAL426:0.2593,RAL461:1.0000,RAL531:1.0000,RAL802:0.4824,RAL882:0.9375,RAL892:1.0000
chr2L	21826521	21827505	FB4_DM	RAL812:1.0000
chr2L	21981738	21990415	ROO_LTR,ROO_I	RAL40:0.9412,RAL801:1.0000,RAL805:1.0000
chr2L	21981738	21990843	ROO_LTR,ROO_I	RAL109:1.0000,RAL142:0.5000,RAL177:1.0000,RAL229:0.9612,RAL235:1.0000,RAL320:0.9846,RAL321:1.0000,RAL362:1.0000,RAL370:1.0000,RAL371:0.9877,RAL373:0.9913,RAL377:1.0000,RAL383:1.0000,RAL38:1.0000,RAL391:0.9804,RAL392:1.0000,RAL406:1.0000,RAL409:1.0000,RAL40:0.9737,RAL426:1.0000,RAL42:1.0000,RAL437:21990852,RAL437:0.9800,RAL439:1.0000,RAL440:0.7222,RAL443:1.0000,RAL461:0.9688,RAL492:0.9672,RAL502:0…
chr2L	22037526	22037619	DNAREP1_DM	RAL42:0.9167,RAL774:0.1579
chr2L	22051707	22051793	DNAREP1_DM	RAL383:0.8462,RAL492:0.8333,RAL812:0.2500
chr2L	22058972	22059457	DNAREP1_DM	RAL461:1.0000,RAL887:1.0000,RAL907:1.0000
chr2L	22114646	22115980	PROTOP_B,Helitron-1_DYak,FB4_DM	RAL373:1.0000
chr2L	22118877	22120750	FB4_DM	RAL177:0.9375,RAL229:1.0000,RAL320:1.0000,RAL362:1.0000,RAL370:1.0000,RAL373:1.0000,RAL38:1.0000,RAL40:0.9091,RAL502:1.0000,RAL508:0.9412,RAL805:0.9412,RAL808:1.0000,RAL812:1.0000,RAL882:1.0000
chr2L	22201408	22206551	Copia_LTR,Copia_I	RAL109:1.0000,RAL177:0.9091,RAL235:1.0000,RAL321:0.3507,RAL362:0.9091,RAL371:0.9762,RAL373:1.0000,RAL377:0.3548,RAL383:0.7857,RAL38:1.0000,RAL391:0.9091,RAL392:1.0000,RAL405:0.9375,RAL406:1.0000,RAL409:1.0000,RAL40:0.9878,RAL426:1.0000,RAL437:22206558,RAL437:0.9913,RAL443:0.8667,RAL502:0.9355,RAL508:0.8889,RAL513:0.8913,RAL517:0.8750,RAL75:0.9574,RAL765:1.0000,RAL774:0.9474,RAL790:0.9500,RAL802:1…
chr2L	22212450	22212537	DNAREP1_DM	RAL109:0.0385,RAL142:1.0000,RAL177:1.0000,RAL320:1.0000,RAL371:1.0000,RAL383:1.0000,RAL405:0.0357,RAL406:1.0000,RAL40:1.0000,RAL437:0.2000,RAL443:1.0000,RAL492:1.0000,RAL502:1.0000,RAL517:1.0000,RAL531:1.0000,RAL765:1.0000,RAL774:1.0000,RAL801:1.0000,RAL805:1.0000,RAL812:1.0000,RAL855:1.0000,RAL887:1.0000,RAL907:1.0000,RAL908:1.0000
chr2L	22228711	22229056	DIVER2_I	RAL320:1.0000,RAL321:1.0000,RAL373:1.0000,RAL377:0.2941,RAL40:1.0000,RAL426:0.9286,RAL443:0.3824,RAL502:1.0000,RAL517:0.7143,RAL805:1.0000,RAL812:1.0000,RAL83:1.0000,RAL894:1.0000,RAL908:1.0000
chr2L	22234291	22234526	TRANSIB4	RAL383:1.0000,RAL492:1.0000
chr2L	22258692	22260733	G6_DM	RAL109:0.2048,RAL142:0.9412,RAL177:1.0000,RAL320:1.0000,RAL321:1.0000,RAL370:0.9583,RAL371:0.9592,RAL377:1.0000,RAL383:0.9630,RAL391:1.0000,RAL405:0.3000,RAL406:1.0000,RAL409:1.0000,RAL40:1.0000,RAL426:0.3548,RAL437:22260747,RAL437:0.9851,RAL443:1.0000,RAL492:1.0000,RAL517:0.8235,RAL531:1.0000,RAL75:0.9375,RAL765:1.0000,RAL774:0.9667,RAL801:0.9804,RAL802:1.0000,RAL805:0.7778,RAL808:1.0000,RAL812:…
chr2L	22263134	22264223	PROTOP_A	RAL142:1.0000,RAL177:0.5833,RAL320:1.0000,RAL321:1.0000,RAL370:0.6667,RAL371:1.0000,RAL377:1.0000,RAL383:1.0000,RAL391:1.0000,RAL409:1.0000,RAL426:0.1944,RAL437:0.9565,RAL443:1.0000,RAL492:1.0000,RAL517:0.9091,RAL75:0.8333,RAL765:0.9286,RAL774:1.0000,RAL802:0.9286,RAL808:1.0000,RAL83:1.0000,RAL882:0.7692,RAL908:1.0000
chr2L	22291582	22292574	Gypsy12_I	RAL109:0.1852,RAL405:0.5000,RAL461:1.0000,RAL822:1.0000,RAL892:1.0000
chr2L	22291758	22292574	Gypsy12_I	RAL109:0.0270,RAL405:0.1429,RAL461:1.0000,RAL892:1.0000
chr2L	22315673	22317952	FROGGER_LTR,FROGGER_I	RAL371:1.0000,RAL373:1.0000
chr2L	22315876	22317952	FROGGER_I	RAL142:1.0000,RAL321:1.0000,RAL362:0.8750,RAL370:1.0000,RAL371:1.0000,RAL373:1.0000,RAL377:0.1111,RAL409:0.7500,RAL426:0.0769,RAL492:1.0000,RAL765:1.0000,RAL774:1.0000,RAL801:1.0000,RAL802:0.0482,RAL808:1.0000,RAL887:1.0000
chr2L	22315876	22318155	FROGGER_I,FROGGER_LTR	RAL371:0.3125,RAL492:1.0000,RAL774:1.0000
chr2L	22324498	22325131	Mariner2_DM,TRANSIB2	RAL235:1.0000,RAL443:0.4681,RAL801:1.0000
chr2L	22329561	22334068	Invader2_I	RAL229:0.0825,RAL362:0.5833,RAL373:0.1558,RAL383:0.2000,RAL38:0.1667,RAL409:0.4286,RAL492:0.2105,RAL790:0.1818,RAL83:0.2500,RAL855:0.8333,RAL908:0.0286
chr2L	22345775	22345962	DNAREP1_DM	RAL391:1.0000,RAL531:0.8636,RAL802:0.3594
chr2L	22345775	22346042	DNAREP1_DM,DMCR1A	RAL391:1.0000,RAL531:0.8500,RAL802:0.2407
chr2L	22345775	22346106	DNAREP1_DM,DMCR1A	RAL531:0.8333
chr2L	22441699	22442863	PROTOP_A	RAL109:0.9796,RAL362:0.8077,RAL371:0.9636,RAL373:0.8169,RAL383:0.8462,RAL437:22442877,RAL437:1.0000,RAL75:1.0000,RAL765:0.7222,RAL774:0.8936,RAL802:0.9688,RAL805:0.8519,RAL812:0.8824,RAL83:0.8000,RAL882:0.8611,RAL908:0.7674
chr2L	22445584	22445834	DNAREP1_DM	RAL142:0.6765,RAL373:0.6765,RAL383:1.0000,RAL765:0.3333,RAL774:0.4583,RAL802:0.1318
chr2L	22445767	22445834	DNAREP1_DM	RAL142:0.7000,RAL362:0.5714,RAL370:0.8750,RAL373:0.0833,RAL383:1.0000,RAL405:0.1471,RAL440:0.8462,RAL508:1.0000,RAL774:0.3333,RAL802:0.0722,RAL808:0.5556,RAL855:0.4000
chr2L	22454154	22454704	DMRT1C	RAL443:0.3846,RAL802:0.7083,RAL882:0.8889,RAL887:1.0000
chr2L	22469185	22469621	Chimpo_I	RAL531:0.8571,RAL907:0.4000
chr2L	22474756	22476489	S_DM	RAL109:0.9733,RAL177:0.8571,RAL229:0.9894,RAL235:1.0000,RAL321:0.9351,RAL362:0.9423,RAL370:0.8889,RAL371:0.9608,RAL373:0.9821,RAL377:0.9412,RAL383:0.9375,RAL38:0.9420,RAL391:0.8519,RAL392:0.9722,RAL405:0.8649,RAL406:0.9400,RAL409:1.0000,RAL40:0.9846,RAL426:0.9286,RAL437:22476494,RAL437:0.9688,RAL440:0.8667,RAL443:1.0000,RAL461:0.9189,RAL492:1.0000,RAL502:1.0000,RAL508:0.9167,RAL517:1.0000,RAL531:…
chr2L	22539399	22539595	Gypsy8_LTR	RAL492:0.8750
chr2L	22552677	22552894	DM297_I,DM297_LTR	RAL802:0.4828,RAL882:1.0000
chr2L	22567893	22568386	DNAREP1_DM	RAL531:1.0000
chr2L	22567943	22568386	DNAREP1_DM	RAL531:1.0000,RAL907:0.1429
chr2L	22572594	22577286	FW_DM	RAL142:0.5000,RAL235:0.9571,RAL321:0.9844,RAL362:0.9800,RAL370:1.0000,RAL371:1.0000,RAL373:0.9872,RAL377:0.6290,RAL391:1.0000,RAL405:0.4762,RAL40:0.9630,RAL426:0.4167,RAL439:0.7500,RAL440:0.9600,RAL492:1.0000,RAL508:0.9800,RAL531:1.0000,RAL765:1.0000,RAL774:1.0000,RAL801:0.5478,RAL802:1.0000,RAL805:0.9697,RAL808:0.9873,RAL812:1.0000,RAL855:1.0000,RAL857:0.4737,RAL882:1.0000,RAL887:0.9811,RAL894:0…
chr2L	22616903	22617001	DNAREP1_DM	RAL907:1.0000
chr2L	22620750	22620849	FW_DM	RAL142:1.0000,RAL229:1.0000,RAL362:0.9286,RAL370:1.0000,RAL371:0.7586,RAL373:0.8846,RAL383:0.8750,RAL392:1.0000,RAL439:1.0000,RAL502:1.0000,RAL508:1.0000,RAL531:0.8000,RAL765:1.0000,RAL774:1.0000,RAL802:0.2769,RAL808:0.8462,RAL907:1.0000
chr2L	22657786	22666453	DMCR1A,MAX_LTR,MAX_I	RAL142:1.0000,RAL229:1.0000,RAL371:0.9464,RAL383:1.0000,RAL437:22666459,RAL437:0.9630,RAL517:1.0000,RAL531:1.0000,RAL75:1.0000,RAL765:0.1000,RAL774:0.9048,RAL805:1.0000,RAL812:0.8333,RAL83:0.8889,RAL908:0.9778
chr2L	22657881	22666453	MAX_LTR,MAX_I	RAL109:1.0000,RAL142:1.0000,RAL177:0.9500,RAL229:1.0000,RAL320:1.0000,RAL321:0.9091,RAL362:0.9744,RAL370:1.0000,RAL371:0.9531,RAL373:0.9885,RAL377:1.0000,RAL383:1.0000,RAL38:1.0000,RAL391:0.9697,RAL392:1.0000,RAL405:0.8929,RAL406:0.9667,RAL409:1.0000,RAL40:0.9467,RAL426:1.0000,RAL42:1.0000,RAL437:22666459,RAL437:0.9710,RAL439:1.0000,RAL440:1.0000,RAL443:0.9677,RAL461:0.9000,RAL492:1.0000,RAL502:0…
chr2L	22669206	22670939	S_DM	RAL109:1.0000,RAL142:1.0000,RAL177:1.0000,RAL229:1.0000,RAL235:1.0000,RAL320:0.9828,RAL321:1.0000,RAL362:1.0000,RAL370:1.0000,RAL371:0.9750,RAL373:0.9697,RAL377:0.9821,RAL383:1.0000,RAL38:0.9574,RAL391:0.9697,RAL392:1.0000,RAL405:0.9535,RAL406:1.0000,RAL409:1.0000,RAL426:1.0000,RAL42:0.9688,RAL437:22670942,RAL437:0.9870,RAL439:1.0000,RAL440:1.0000,RAL443:0.9839,RAL461:1.0000,RAL492:0.9375,RAL502:…
chr2L	22688239	22690007	DNAREP1_DM,DMCR1A	RAL142:1.0000,RAL362:1.0000,RAL371:0.9677,RAL373:0.9688,RAL492:1.0000,RAL508:1.0000,RAL774:1.0000
chr2L	22719314	22719369	I_DM	RAL109:1.0000,RAL177:1.0000,RAL229:1.0000,RAL320:1.0000,RAL392:1.0000,RAL42:1.0000,RAL443:0.1429,RAL822:0.7500,RAL892:1.0000,RAL908:1.0000
chr2L	22890376	22890513	DNAREP1_DM	RAL790:1.0000,RAL908:1.0000
chr2L	22890376	22890812	DNAREP1_DM	RAL83:1.0000
chr2L	22890444	22890513	DNAREP1_DM	RAL406:1.0000,RAL790:1.0000,RAL83:1.0000,RAL908:1.0000
chr2L	22890444	22890812	DNAREP1_DM	RAL83:1.0000,RAL908:1.0000
chr2L	22890576	22890812	DNAREP1_DM	RAL83:1.0000
chr2L	22899584	22899826	OSVALDO_I	RAL109:0.2024,RAL461:1.0000,RAL892:1.0000
chr2L	22968592	22969018	DNAREP1_DM	RAL38:1.0000
chr2L	22978127	22978552	ROOA_LTR,ROOA_I	RAL383:1.0000,RAL440:1.0000,RAL443:0.1000,RAL492:0.9375,RAL508:0.8182,RAL907:1.0000
chr2L	22978159	22978552	ROOA_I	RAL235:1.0000,RAL426:0.1471,RAL440:1.0000,RAL492:0.9375,RAL502:0.9200,RAL508:0.8667
chr2L	22985272	22985699	ROO_LTR	RAL109:0.8846,RAL177:0.9730,RAL229:1.0000,RAL235:1.0000,RAL320:1.0000,RAL362:1.0000,RAL370:0.8158,RAL371:0.8305,RAL373:0.9783,RAL383:1.0000,RAL391:1.0000,RAL406:0.9722,RAL426:0.6250,RAL42:1.0000,RAL439:0.8667,RAL440:1.0000,RAL443:0.9000,RAL492:1.0000,RAL502:1.0000,RAL508:1.0000,RAL531:0.8667,RAL765:0.6429,RAL774:0.9355,RAL801:1.0000,RAL802:0.9792,RAL808:1.0000,RAL857:0.8462,RAL892:0.9412,RAL907:0…
chr2L	23004546	23009694	Copia_LTR,Copia_I	RAL109:1.0000,RAL229:1.0000,RAL391:0.7500,RAL392:1.0000,RAL443:1.0000,RAL801:0.0847
chr2L	23004822	23009417	Copia_I	RAL409:1.0000,RAL801:0.3333
chr2LHet	12962	16268	DOC	RAL109:0.8571,RAL177:1.0000,RAL229:1.0000,RAL320:1.0000,RAL38:1.0000,RAL391:1.0000,RAL392:1.0000,RAL42:1.0000,RAL443:1.0000,RAL461:1.0000,RAL531:1.0000,RAL774:1.0000,RAL808:0.8333,RAL857:1.0000,RAL892:1.0000
chr2LHet	43517	45001	PROTOP	RAL377:0.0938,RAL38:0.8571,RAL405:0.0357,RAL40:0.9231,RAL437:45009,RAL437:1.0000,RAL513:1.0000,RAL517:1.0000,RAL75:1.0000,RAL790:1.0000,RAL802:1.0000,RAL805:1.0000,RAL812:1.0000,RAL83:1.0000,RAL882:1.0000,RAL908:1.0000
chr2LHet	144511	149234	DOC	RAL109:0.9524,RAL142:1.0000,RAL177:0.6250,RAL229:1.0000,RAL235:0.9286,RAL320:0.6667,RAL321:1.0000,RAL362:1.0000,RAL370:0.9167,RAL371:1.0000,RAL373:1.0000,RAL377:1.0000,RAL383:1.0000,RAL38:1.0000,RAL391:1.0000,RAL392:1.0000,RAL405:1.0000,RAL406:1.0000,RAL409:1.0000,RAL40:0.8333,RAL426:1.0000,RAL42:1.0000,RAL437:0.8571,RAL439:1.0000,RAL443:0.8182,RAL492:1.0000,RAL502:1.0000,RAL508:1.0000,RAL517:1.0…
chr2LHet	155427	156040	DNAREP1_DM,Invader4_LTR	RAL371:0.9762,RAL774:1.0000
chr2LHet	155714	156040	Invader4_LTR	RAL109:0.2586,RAL142:1.0000,RAL177:1.0000,RAL229:1.0000,RAL320:0.9286,RAL362:1.0000,RAL370:1.0000,RAL371:0.9630,RAL373:1.0000,RAL377:0.8571,RAL383:1.0000,RAL38:1.0000,RAL391:0.1250,RAL426:1.0000,RAL42:1.0000,RAL437:0.6667,RAL440:1.0000,RAL492:1.0000,RAL502:1.0000,RAL508:1.0000,RAL517:0.6667,RAL531:1.0000,RAL75:1.0000,RAL765:1.0000,RAL774:1.0000,RAL790:1.0000,RAL802:1.0000,RAL805:0.9444,RAL808:1.0…
chr2LHet	181306	181722	Invader1_LTR	RAL235:1.0000,RAL383:1.0000,RAL426:0.0286,RAL440:1.0000,RAL443:0.1351,RAL492:1.0000,RAL502:1.0000,RAL508:1.0000,RAL855:1.0000,RAL907:1.0000
chr2LHet	197942	198369	ROO_LTR	RAL109:0.8571,RAL142:1.0000,RAL177:1.0000,RAL229:1.0000,RAL235:0.5000,RAL320:0.5000,RAL362:1.0000,RAL370:0.7500,RAL371:0.5000,RAL373:0.8846,RAL383:0.7500,RAL38:1.0000,RAL391:1.0000,RAL392:1.0000,RAL409:1.0000,RAL40:1.0000,RAL426:0.5000,RAL440:1.0000,RAL443:0.6667,RAL461:1.0000,RAL492:0.5000,RAL502:1.0000,RAL508:1.0000,RAL75:0.4000,RAL765:1.0000,RAL774:0.8333,RAL790:0.7500,RAL801:0.7000,RAL802:0.9…
chr2LHet	208768	213460	FW_DM	RAL109:1.0000,RAL142:1.0000,RAL177:1.0000,RAL229:0.9683,RAL235:1.0000,RAL320:0.9500,RAL362:1.0000,RAL370:1.0000,RAL371:1.0000,RAL373:0.9851,RAL377:1.0000,RAL383:0.9474,RAL38:1.0000,RAL391:1.0000,RAL392:0.8750,RAL405:1.0000,RAL406:0.9231,RAL409:1.0000,RAL40:1.0000,RAL426:1.0000,RAL42:1.0000,RAL437:0.9574,RAL439:0.8462,RAL440:0.8182,RAL443:1.0000,RAL461:1.0000,RAL492:0.9130,RAL502:1.0000,RAL508:1.0…
chr2LHet	237708	243077	IVK_DM	RAL377:0.1613,RAL38:0.9565,RAL857:0.5926
chr2LHet	260880	269992	ROO_LTR,ROO_I	RAL109:1.0000,RAL142:1.0000,RAL229:0.9773,RAL320:1.0000,RAL321:1.0000,RAL362:0.8750,RAL370:0.6250,RAL371:0.9200,RAL373:0.9615,RAL383:1.0000,RAL409:0.9474,RAL40:1.0000,RAL426:1.0000,RAL437:269998,RAL437:0.7059,RAL443:0.7143,RAL461:0.3333,RAL492:0.7692,RAL508:0.8889,RAL517:1.0000,RAL774:1.0000,RAL802:1.0000,RAL805:1.0000,RAL812:0.9231,RAL83:0.8000,RAL882:0.9333,RAL887:1.0000,RAL892:0.8125,RAL908:1.…
chr2LHet	306053	307137	PROTOP_A	RAL109:0.3200,RAL229:1.0000,RAL320:1.0000,RAL371:0.9643,RAL373:1.0000,RAL377:0.8000,RAL40:0.5000,RAL42:1.0000,RAL437:1.0000,RAL443:1.0000,RAL531:0.9231,RAL75:1.0000,RAL774:1.0000,RAL790:0.8182,RAL802:1.0000,RAL808:1.0000,RAL822:0.8750,RAL855:1.0000,RAL857:0.9167,RAL892:1.0000,RAL894:0.7143
chr2LHet	330881	337332	QUASIMODO2-LTR_DM,QUASIMODO2-I_DM	RAL377:0.4348,RAL409:0.9756,RAL40:1.0000,RAL517:1.0000,RAL802:0.5231,RAL805:1.0000,RAL812:1.0000,RAL857:0.6136,RAL882:0.8889
chr2R	4530	9675	Copia_LTR,Copia_I	RAL109:0.8235,RAL142:1.0000,RAL177:0.8000,RAL229:1.0000,RAL235:0.8889,RAL320:0.9167,RAL321:0.8750,RAL362:0.7778,RAL371:0.8750,RAL373:1.0000,RAL377:0.8095,RAL383:1.0000,RAL391:0.8000,RAL392:0.8235,RAL405:0.9474,RAL406:1.0000,RAL409:1.0000,RAL40:0.7895,RAL42:1.0000,RAL437:9681,RAL437:0.8947,RAL439:0.8571,RAL440:1.0000,RAL443:1.0000,RAL461:1.0000,RAL492:1.0000,RAL502:0.6667,RAL508:0.5000,RAL531:0.92…
chr2R	29692	37623	Copia2_I,Copia2_LTR_DM	RAL320:1.0000,RAL392:0.5000,RAL802:0.5000,RAL882:1.0000
chr2R	62283	67792	STALKER4_LTR,STALKER4_I	RAL109:1.0000,RAL142:1.0000,RAL229:1.0000,RAL321:1.0000,RAL362:1.0000,RAL370:0.9706,RAL371:0.9636,RAL373:1.0000,RAL383:1.0000,RAL38:1.0000,RAL391:1.0000,RAL409:1.0000,RAL40:0.9556,RAL426:1.0000,RAL437:67797,RAL437:1.0000,RAL440:1.0000,RAL443:0.8333,RAL461:1.0000,RAL492:0.9688,RAL502:1.0000,RAL508:1.0000,RAL513:1.0000,RAL517:0.9091,RAL75:1.0000,RAL765:1.0000,RAL774:1.0000,RAL790:1.0000,RAL801:0.97…
chr2R	62283	67946	STALKER4_LTR,STALKER4_I,Gypsy6A_LTR	RAL774:1.0000
chr2R	119899	121125	DMRT1C,FW3_DM	RAL362:0.8696,RAL513:0.9000,RAL765:1.0000,RAL774:0.4773
chr2R	119899	121344	DMRT1C,FW3_DM	RAL373:1.0000,RAL774:0.4651
chr2R	187652	194984	Gypsy5_I,MDG1_LTR,MDG1_I	RAL109:0.4941,RAL142:0.9444,RAL229:0.9910,RAL321:0.9737,RAL371:1.0000,RAL373:0.9683,RAL377:0.9600,RAL383:0.9714,RAL38:0.8889,RAL391:0.9677,RAL409:1.0000,RAL40:0.9677,RAL437:195075,RAL437:1.0000,RAL440:1.0000,RAL443:0.3542,RAL492:0.9500,RAL502:1.0000,RAL508:1.0000,RAL517:0.9333,RAL531:0.9655,RAL75:0.9643,RAL765:0.4545,RAL774:1.0000,RAL802:0.9836,RAL805:1.0000,RAL812:1.0000,RAL83:1.0000,RAL857:1.00…
chr2R	187700	194984	MDG1_LTR,MDG1_I	RAL109:0.5000,RAL142:0.9512,RAL177:0.9375,RAL229:0.9905,RAL235:1.0000,RAL320:0.9643,RAL321:0.9730,RAL362:0.9608,RAL370:0.9730,RAL371:1.0000,RAL373:0.9697,RAL377:0.9677,RAL383:0.9730,RAL38:0.8800,RAL391:0.9706,RAL392:0.7500,RAL405:1.0000,RAL406:0.8667,RAL409:1.0000,RAL40:0.9701,RAL426:0.0952,RAL42:1.0000,RAL437:195075,RAL437:1.0000,RAL440:1.0000,RAL461:1.0000,RAL492:0.9500,RAL502:1.0000,RAL508:1.0…
chr2R	218312	223001	FW_DM	RAL109:0.3043,RAL177:0.9474,RAL229:0.9881,RAL321:1.0000,RAL362:0.8889,RAL371:1.0000,RAL373:1.0000,RAL377:1.0000,RAL383:1.0000,RAL391:1.0000,RAL409:0.8400,RAL40:1.0000,RAL426:1.0000,RAL437:223006,RAL437:0.9811,RAL492:1.0000,RAL508:1.0000,RAL517:1.0000,RAL75:1.0000,RAL765:1.0000,RAL774:1.0000,RAL790:1.0000,RAL802:1.0000,RAL805:1.0000,RAL808:1.0000,RAL812:1.0000,RAL83:1.0000,RAL882:1.0000,RAL887:1.0…
chr2R	266978	274378	MDG1_LTR,MDG1_I	RAL109:0.4458,RAL142:1.0000,RAL177:1.0000,RAL229:0.9903,RAL235:1.0000,RAL320:1.0000,RAL321:0.9492,RAL362:1.0000,RAL370:1.0000,RAL371:0.9818,RAL373:0.9870,RAL377:1.0000,RAL38:1.0000,RAL391:0.9762,RAL392:1.0000,RAL405:1.0000,RAL409:0.9444,RAL40:1.0000,RAL426:1.0000,RAL42:0.7500,RAL437:274383,RAL437:1.0000,RAL440:1.0000,RAL443:0.2000,RAL492:1.0000,RAL502:1.0000,RAL513:1.0000,RAL517:1.0000,RAL531:0.8…
chr2R	266978	276089	MDG1_LTR,MDG1_I,DNAREP1_DM	RAL371:0.9697
chr2R	306362	312079	BATUMI_I	RAL321:0.0400,RAL373:0.7419,RAL508:0.1064,RAL801:0.9394
chr2R	312080	312439	BATUMI_I,Gypsy2_LTR	RAL142:0.0833,RAL371:0.5882,RAL42:0.8333,RAL502:0.5000,RAL517:0.3333,RAL808:0.8000,RAL83:0.6667,RAL887:0.6923
chr2R	312351	312439	Gypsy2_LTR	RAL320:1.0000,RAL370:1.0000,RAL371:0.3529,RAL383:1.0000,RAL42:1.0000,RAL502:1.0000,RAL802:0.1333,RAL887:1.0000
chr2R	370805	375520	DOC	RAL177:1.0000,RAL321:1.0000,RAL370:1.0000,RAL373:1.0000,RAL383:1.0000,RAL391:1.0000,RAL405:0.0625,RAL426:0.2000,RAL440:1.0000,RAL508:1.0000,RAL857:0.3529,RAL894:1.0000
chr2R	422972	424193	Gypsy6_I,DNAREP1_DM,DIVER2_I	RAL437:0.9787
chr2R	423309	423673	DNAREP1_DM	RAL38:1.0000,RAL391:1.0000,RAL40:1.0000,RAL774:0.0361,RAL805:1.0000,RAL812:1.0000,RAL908:1.0000
chr2R	423776	424193	DIVER2_I	RAL774:0.0079,RAL805:1.0000,RAL812:1.0000
chr2R	430785	431442	QUASIMODO_LTR	RAL392:1.0000
chr2R	504041	504068	PROTOP_B	RAL109:0.1000,RAL229:1.0000
chr2R	510515	511613	PROTOP_A	RAL109:0.3782,RAL142:1.0000,RAL229:1.0000,RAL235:1.0000,RAL320:0.9231,RAL321:1.0000,RAL370:1.0000,RAL371:1.0000,RAL373:1.0000,RAL377:0.8148,RAL383:0.8500,RAL38:1.0000,RAL391:0.9667,RAL392:0.9444,RAL405:1.0000,RAL409:1.0000,RAL426:0.9286,RAL42:1.0000,RAL437:1.0000,RAL439:0.9615,RAL443:0.5254,RAL461:1.0000,RAL492:1.0000,RAL508:1.0000,RAL513:1.0000,RAL517:1.0000,RAL765:0.9375,RAL774:0.9844,RAL790:1.…
chr2R	586932	587540	DNAREP1_DM	RAL802:0.3725,RAL882:1.0000
chr2R	619976	620419	DNAREP1_DM,QUASIMODO_I	RAL373:1.0000,RAL443:0.0741
chr2R	637904	639000	PROTOP_A	RAL177:0.9118,RAL229:0.9808,RAL320:1.0000,RAL321:0.9762,RAL362:0.9375,RAL391:0.9697,RAL406:0.8571,RAL42:0.9655,RAL437:639008,RAL437:0.9756,RAL440:1.0000,RAL443:0.1087,RAL502:0.9615,RAL517:0.9167,RAL774:0.0312,RAL802:0.4578,RAL83:0.7368,RAL882:0.8571,RAL894:0.8824,RAL908:1.0000
chr2R	649464	650995	Invader2_LTR,POGO	RAL812:1.0000,RAL907:0.3333
chr2R	649505	650995	POGO	RAL40:0.5000,RAL894:1.0000,RAL907:0.6667
chr2R	724737	724872	Gypsy_LTR	RAL177:1.0000,RAL808:0.8571
chr2R	726433	727897	TRANSIB2	RAL109:0.3814,RAL142:0.6892,RAL177:0.9545,RAL235:1.0000,RAL320:0.9434,RAL370:0.9667,RAL373:0.9843,RAL377:1.0000,RAL405:0.7812,RAL409:0.9857,RAL426:0.9773,RAL437:727903,RAL437:0.9851,RAL439:0.9615,RAL443:0.5397,RAL461:1.0000,RAL513:1.0000,RAL531:0.9400,RAL765:1.0000,RAL774:1.0000,RAL790:1.0000,RAL802:0.1926,RAL808:0.9905,RAL822:1.0000,RAL857:1.0000,RAL892:1.0000,RAL894:0.9524
chr2R	747694	749795	ROOA_I,G6_DM	RAL109:0.1228,RAL142:0.0435,RAL373:1.0000,RAL426:1.0000,RAL443:0.1463,RAL531:0.9412,RAL774:0.7778,RAL802:0.2323,RAL808:1.0000
chr2R	747760	749795	G6_DM	RAL177:1.0000,RAL235:1.0000,RAL320:1.0000,RAL370:1.0000,RAL373:1.0000,RAL426:1.0000,RAL531:0.9474,RAL774:0.8333,RAL802:0.2323,RAL857:0.9130,RAL892:1.0000
chr2R	751048	756427	R1_DM,LSU-rRNA_Dme	RAL109:0.3196,RAL142:0.3714,RAL177:1.0000,RAL320:0.0492,RAL370:0.7600,RAL373:0.0983,RAL377:1.0000,RAL409:0.9444,RAL426:0.8889,RAL443:0.2340,RAL461:0.7000,RAL513:0.8571,RAL531:1.0000,RAL765:1.0000,RAL774:0.8261,RAL802:0.0294,RAL808:1.0000,RAL857:1.0000,RAL892:0.9412,RAL894:0.5556
chr2R	758270	758758	R1_DM	RAL177:1.0000,RAL370:1.0000,RAL373:1.0000,RAL426:1.0000,RAL443:0.3939,RAL461:1.0000,RAL531:1.0000,RAL765:1.0000,RAL774:1.0000,RAL802:1.0000,RAL808:1.0000,RAL882:1.0000,RAL892:1.0000,RAL894:0.9231
chr2R	768695	773468	DNAREP1_DM,BS2	RAL142:0.3704,RAL235:0.9600,RAL426:1.0000,RAL774:0.0392,RAL790:1.0000,RAL822:1.0000,RAL892:0.9615,RAL894:1.0000
chr2R	768758	773468	BS2	RAL235:0.9643,RAL370:0.9444,RAL373:1.0000,RAL377:1.0000,RAL426:1.0000,RAL439:1.0000,RAL443:0.3721,RAL461:0.8235,RAL513:0.9231,RAL531:0.9714,RAL774:0.0370,RAL790:1.0000,RAL802:0.1698,RAL808:1.0000,RAL822:1.0000,RAL857:0.9000,RAL892:0.9697,RAL894:1.0000,RAL907:0.7778
chr2R	812335	816768	DNAREP1_DM,DOC	RAL142:0.4706,RAL437:816780,RAL437:1.0000,RAL531:0.5000,RAL774:0.1343
chr2R	812468	816768	DOC	RAL109:0.5968,RAL142:0.4545,RAL321:0.9859,RAL377:0.2571,RAL409:0.9583,RAL426:1.0000,RAL437:816780,RAL437:1.0000,RAL439:1.0000,RAL461:1.0000,RAL513:0.9333,RAL531:0.5000,RAL790:1.0000,RAL802:0.3223,RAL822:1.0000,RAL887:1.0000,RAL892:1.0000
chr2R	812468	816817	DOC,DNAREP1_DM	RAL109:0.6094,RAL142:0.5610,RAL321:0.9848,RAL409:0.9583,RAL426:1.0000,RAL437:816780,RAL437:1.0000,RAL461:0.5000,RAL531:0.7059,RAL774:0.1471,RAL790:1.0000,RAL892:1.0000
chr2R	822051	825041	DM412,Gypsy11_I	RAL461:0.7500,RAL513:0.3846,RAL887:0.8636
chr2R	902168	903395	PROTOP_B,PROTOP_A	RAL371:1.0000,RAL83:0.9375
chr2R	902291	903395	PROTOP_A	RAL109:0.4267,RAL229:0.9836,RAL235:1.0000,RAL370:0.9167,RAL371:1.0000,RAL373:0.9062,RAL377:0.2800,RAL383:0.8750,RAL38:0.9091,RAL405:0.6000,RAL40:0.6364,RAL42:0.9000,RAL439:1.0000,RAL461:0.8000,RAL492:1.0000,RAL502:1.0000,RAL508:1.0000,RAL513:0.9286,RAL774:0.0241,RAL790:0.8000,RAL802:0.9831,RAL805:1.0000,RAL808:1.0000,RAL812:1.0000,RAL83:0.9615,RAL857:1.0000,RAL882:1.0000,RAL887:0.5000,RAL894:0.76…
chr2R	902291	903491	PROTOP_A,PROTOP_B	RAL229:0.9815,RAL371:1.0000,RAL373:0.9062,RAL383:0.8333,RAL802:0.9804,RAL812:0.0833,RAL83:0.9333
chr2R	932667	936721	DNAREP1_DM,ACCORD2_LTR,ACCORD2_I,DIVER2_LTR,DIVER2_I	RAL377:0.8333
chr2R	936722	944187	Gypsy_LTR,Gypsy_I	RAL109:1.0000,RAL142:0.8500,RAL229:0.9048,RAL235:0.7143,RAL321:0.9524,RAL362:1.0000,RAL371:0.8889,RAL373:0.7317,RAL377:0.6667,RAL38:0.6364,RAL391:0.7917,RAL392:1.0000,RAL406:0.6154,RAL409:0.9474,RAL40:1.0000,RAL426:0.8462,RAL437:944195,RAL437:1.0000,RAL439:1.0000,RAL440:0.3333,RAL443:1.0000,RAL461:0.5000,RAL502:0.8571,RAL508:1.0000,RAL531:1.0000,RAL765:1.0000,RAL774:0.8750,RAL790:1.0000,RAL801:1.…
chr2R	962941	963001	G5_DM	RAL177:1.0000,RAL320:1.0000,RAL370:1.0000,RAL373:1.0000,RAL38:1.0000,RAL392:1.0000,RAL508:1.0000,RAL517:1.0000,RAL75:1.0000,RAL805:1.0000,RAL808:1.0000,RAL812:1.0000,RAL857:1.0000,RAL908:1.0000
chr2R	969010	969370	DNAREP1_DM	RAL177:1.0000,RAL320:1.0000,RAL808:1.0000
chr2R	984878	984964	Gypsy8_I	RAL109:0.3750,RAL177:1.0000,RAL229:1.0000,RAL320:1.0000,RAL377:0.0909,RAL383:1.0000,RAL405:0.1429,RAL406:1.0000,RAL42:1.0000,RAL439:1.0000,RAL440:1.0000,RAL443:1.0000,RAL461:1.0000,RAL492:1.0000,RAL502:1.0000,RAL508:1.0000,RAL75:1.0000,RAL765:1.0000,RAL774:1.0000,RAL790:1.0000,RAL808:1.0000,RAL83:1.0000,RAL857:1.0000,RAL894:1.0000,RAL907:1.0000
chr2R	984878	985160	Gypsy8_I,Gypsy8_LTR	RAL177:1.0000,RAL229:1.0000,RAL320:1.0000,RAL377:0.1000,RAL383:0.5714,RAL42:0.3333,RAL440:0.3333,RAL443:1.0000,RAL461:1.0000,RAL492:1.0000,RAL502:1.0000,RAL508:1.0000,RAL765:0.7500,RAL774:0.8519,RAL790:1.0000,RAL808:0.1667,RAL83:0.6364,RAL894:1.0000
chr2R	1005446	1005848	DNAREP1_DM	RAL908:1.0000
chr2R	1005608	1005848	DNAREP1_DM	RAL109:0.1111,RAL908:1.0000
chr2R	1022109	1022303	DNAREP1_DM	RAL142:0.3333,RAL229:0.8710,RAL383:0.5667,RAL38:0.4074,RAL391:1.0000,RAL392:0.6429,RAL426:0.1667,RAL492:0.4872,RAL502:0.5366,RAL531:0.5217,RAL887:0.6000,RAL892:0.6842
chr2R	1029165	1030978	PROTOP_A,DOC3_DM	RAL142:0.3125,RAL362:1.0000,RAL370:1.0000,RAL373:1.0000,RAL377:0.4390,RAL40:1.0000,RAL42:1.0000,RAL443:0.1905,RAL508:0.9444,RAL517:0.8333,RAL790:1.0000,RAL801:0.9600,RAL802:0.7368,RAL805:1.0000,RAL812:1.0000,RAL83:1.0000,RAL882:0.9333,RAL894:1.0000,RAL907:0.8750
chr2R	1029404	1030978	DOC3_DM,PROTOP_A	RAL370:1.0000,RAL373:1.0000,RAL405:1.0000,RAL443:0.1765,RAL508:1.0000,RAL802:0.6190
chr2R	1033778	1035162	BS2	RAL362:1.0000,RAL370:1.0000,RAL373:1.0000,RAL409:0.0870,RAL40:1.0000,RAL508:1.0000,RAL517:1.0000,RAL790:1.0000,RAL802:0.2632,RAL805:1.0000,RAL808:0.9474,RAL812:1.0000,RAL83:1.0000,RAL882:1.0000
chr2R	1049959	1057170	ACCORD2_I	RAL391:0.9231,RAL437:0.6087,RAL822:0.8333
chr2R	1076551	1076891	Gypsy8_I,Gypsy8_LTR	RAL229:1.0000,RAL409:0.7500,RAL502:1.0000
chr2R	1097665	1097759	DNAREP1_DM	RAL109:0.1702,RAL142:0.3889,RAL229:1.0000,RAL383:1.0000,RAL406:1.0000,RAL492:1.0000,RAL513:1.0000,RAL531:0.7500,RAL802:0.0924,RAL822:1.0000,RAL857:0.2414,RAL892:1.0000
chr2R	1105258	1110402	Copia_LTR,Copia_I	RAL109:0.4776,RAL142:0.8571,RAL177:1.0000,RAL229:0.9571,RAL235:0.8462,RAL320:0.9474,RAL321:0.9778,RAL362:0.9773,RAL370:0.9730,RAL371:1.0000,RAL373:0.9787,RAL377:0.9630,RAL383:0.9032,RAL405:1.0000,RAL409:0.9677,RAL40:0.9400,RAL426:1.0000,RAL42:0.9643,RAL437:1110408,RAL437:0.9778,RAL440:1.0000,RAL443:1.0000,RAL461:0.8667,RAL492:0.9643,RAL502:0.9655,RAL508:0.9231,RAL517:0.9375,RAL531:0.9310,RAL75:0.…
chr2R	1115547	1120096	Invader2_I	RAL177:0.3333,RAL765:1.0000
chr2R	1131124	1131170	DIVER2_I	RAL142:0.2500,RAL371:0.3061,RAL38:1.0000,RAL391:0.9231,RAL392:1.0000,RAL405:0.3333,RAL531:0.8750
chr2R	1131124	1131498	DIVER2_I,DNAREP1_DM	RAL371:0.3929,RAL531:0.8889
chr2R	1131201	1131498	DNAREP1_DM	RAL142:0.1250,RAL362:0.8667,RAL391:0.9545
chr2R	1134203	1134243	DNAREP1_DM	RAL229:0.5161,RAL320:0.5000,RAL502:1.0000,RAL802:0.1558
chr2R	1150577	1150750	Gypsy12A_LTR	RAL229:0.8000,RAL373:1.0000,RAL502:1.0000,RAL774:0.3256
chr2R	1187095	1187283	DNAREP1_DM	RAL517:1.0000
chr2R	1210126	1210478	Helitron-1_DYak,DNAREP1_DM	RAL142:0.0244,RAL40:1.0000,RAL765:0.9231,RAL774:0.5660,RAL790:0.9000,RAL805:0.9565,RAL812:0.9167,RAL83:1.0000,RAL892:1.0000
chr2R	1210281	1210478	DNAREP1_DM	RAL177:1.0000,RAL377:1.0000,RAL405:1.0000,RAL40:1.0000,RAL443:0.2895,RAL461:1.0000,RAL508:1.0000,RAL765:0.9091,RAL774:0.4773,RAL790:0.9000,RAL805:0.9677,RAL822:1.0000,RAL83:1.0000,RAL892:1.0000,RAL894:1.0000
chr2R	1305554	1308128	BURDOCK_LTR,BURDOCK_I	RAL109:0.9706,RAL142:0.8421,RAL177:0.9394,RAL229:1.0000,RAL235:0.9500,RAL320:1.0000,RAL321:1.0000,RAL362:1.0000,RAL370:0.8000,RAL371:1.0000,RAL373:1.0000,RAL377:0.9848,RAL383:0.9565,RAL38:1.0000,RAL391:1.0000,RAL392:0.9700,RAL405:1.0000,RAL406:0.9808,RAL409:1.0000,RAL40:1.0000,RAL426:1.0000,RAL42:0.9231,RAL437:1308136,RAL437:1.0000,RAL439:0.9535,RAL440:1.0000,RAL443:0.9877,RAL461:1.0000,RAL492:1.…
chr2R	1337643	1338493	Baggins1	RAL177:1.0000,RAL405:0.0588,RAL812:1.0000,RAL857:0.2273
chr2R	1346787	1347488	BEL_I	RAL177:1.0000,RAL235:1.0000,RAL377:0.1818,RAL405:1.0000,RAL40:1.0000,RAL802:0.4250,RAL805:1.0000,RAL812:1.0000,RAL882:1.0000
chr2R	1346787	1347759	BEL_I	RAL235:1.0000,RAL426:0.4000,RAL802:0.5672,RAL805:1.0000,RAL812:1.0000,RAL882:1.0000
chr2R	1347103	1347759	BEL_I	RAL177:1.0000,RAL235:1.0000,RAL377:0.1220,RAL40:1.0000,RAL426:0.2571,RAL802:0.4000,RAL805:1.0000,RAL812:1.0000,RAL882:1.0000
chr2R	1360208	1360375	NOMAD_I	RAL808:1.0000
chr2R	1360714	1360786	DIVER2_I	RAL371:0.9615
chr2R	1385315	1385767	DNAREP1_DM	RAL405:0.5600,RAL40:1.0000
chr2R	1385315	1385947	DNAREP1_DM	RAL40:0.9643
chr2R	1409114	1409249	DNAREP1_DM	RAL894:0.9000
chr2R	1430619	1434776	Gypsy6_LTR,Invader1_LTR,Invader1_I	RAL437:1.0000,RAL531:1.0000,RAL774:1.0000,RAL83:1.0000
chr2R	1430750	1434776	Invader1_LTR,Invader1_I	RAL109:0.1857,RAL142:0.8889,RAL229:1.0000,RAL320:1.0000,RAL362:0.9487,RAL377:1.0000,RAL391:1.0000,RAL392:1.0000,RAL409:1.0000,RAL437:1.0000,RAL443:0.1220,RAL461:1.0000,RAL502:1.0000,RAL508:1.0000,RAL531:1.0000,RAL765:1.0000,RAL774:1.0000,RAL790:1.0000,RAL802:0.5443,RAL808:1.0000,RAL83:1.0000,RAL882:1.0000,RAL908:1.0000
chr2R	1500043	1500205	DMCR1A	RAL142:1.0000,RAL362:0.9000,RAL377:0.1034,RAL391:1.0000,RAL392:1.0000,RAL406:1.0000,RAL409:0.3333,RAL426:0.0690,RAL42:1.0000,RAL437:0.0556,RAL440:1.0000,RAL461:1.0000,RAL502:1.0000,RAL531:1.0000,RAL774:0.0980,RAL790:1.0000,RAL802:0.1250,RAL808:1.0000,RAL83:1.0000,RAL882:1.0000,RAL887:1.0000,RAL894:1.0000,RAL908:1.0000
chr2R	1503202	1503949	BS2,BS3_DM	RAL362:0.6897,RAL391:0.5238,RAL392:1.0000,RAL409:0.8333,RAL437:0.9259,RAL443:0.1163,RAL502:1.0000,RAL808:0.5333,RAL83:1.0000,RAL887:1.0000,RAL894:1.0000,RAL908:0.5667
chr2R	1505059	1505465	Gypsy6A_LTR	RAL109:0.1944,RAL229:0.9706,RAL377:0.3250,RAL383:1.0000,RAL426:0.3077,RAL439:1.0000,RAL492:1.0000,RAL765:0.9167,RAL774:0.6757,RAL855:0.9762
chr2R	1506649	1508212	MICROPIA_I	RAL109:0.1094,RAL320:0.7500,RAL383:0.8000,RAL492:0.3333,RAL508:0.6667,RAL513:0.5000,RAL774:0.4762
chr2R	1509626	1515099	Invader3_LTR,Invader3_I	RAL362:0.8519,RAL391:1.0000,RAL42:1.0000,RAL502:1.0000,RAL513:1.0000,RAL83:1.0000,RAL908:1.0000
chr2R	1535406	1535503	DNAREP1_DM	RAL377:0.1957,RAL790:1.0000,RAL894:1.0000
chr2R	1607453	1607800	DNAREP1_DM	RAL229:0.8621,RAL373:0.7273,RAL75:0.6667,RAL790:0.9000,RAL802:0.7879,RAL805:0.2143,RAL812:0.9000
chr2R	1607453	1607937	DNAREP1_DM	RAL109:0.2368,RAL774:0.0244,RAL83:1.0000,RAL882:0.9000
chr2R	1607621	1607800	DNAREP1_DM	RAL109:0.0702,RAL142:0.3333,RAL177:0.8462,RAL229:0.8750,RAL235:1.0000,RAL321:0.9667,RAL362:0.8065,RAL370:0.8947,RAL373:0.7143,RAL40:1.0000,RAL426:0.1538,RAL440:1.0000,RAL443:0.9524,RAL502:0.9333,RAL790:0.9000,RAL802:0.8108,RAL805:1.0000,RAL882:0.9000
chr2R	1607621	1607937	DNAREP1_DM	RAL109:0.2468,RAL142:0.8235,RAL177:0.9600,RAL229:0.9494,RAL321:0.9867,RAL362:0.8485,RAL373:0.8608,RAL377:0.3659,RAL426:0.2667,RAL440:0.8750,RAL443:0.9737,RAL502:0.9412,RAL790:0.9773,RAL802:0.9157,RAL805:1.0000,RAL812:0.9048,RAL83:1.0000,RAL882:0.9167
chr2R	1611440	1611879	DNAREP1_DM	RAL177:1.0000
chr2R	1617275	1617739	DNAREP1_DM	RAL392:1.0000
chr2R	1626053	1626420	PROTOP	RAL38:1.0000
chr2R	1661434	1661615	DNAREP1_DM	RAL109:0.1884,RAL513:1.0000,RAL802:0.4138,RAL882:1.0000
chr2R	1750566	1750711	DNAREP1_DM	RAL362:0.8571
chr2R	1751232	1751550	DNAREP1_DM	RAL142:0.6087,RAL383:1.0000,RAL38:1.0000,RAL437:0.7857,RAL492:1.0000,RAL531:0.7931,RAL774:0.6000,RAL892:0.5000,RAL907:1.0000,RAL908:1.0000
chr2R	1756836	1761583	BLASTOPIA_LTR,BLASTOPIA_I	RAL405:0.9091,RAL426:0.9286,RAL439:0.9500
chr2R	1756836	1761854	BLASTOPIA_LTR,BLASTOPIA_I	RAL109:0.9692,RAL142:0.9474,RAL177:0.9487,RAL229:0.9853,RAL235:0.9091,RAL320:1.0000,RAL321:1.0000,RAL362:0.9800,RAL370:1.0000,RAL371:1.0000,RAL373:0.9429,RAL377:0.9762,RAL383:0.9833,RAL38:1.0000,RAL391:1.0000,RAL392:1.0000,RAL405:0.9730,RAL406:0.9818,RAL409:0.9615,RAL40:1.0000,RAL426:0.9762,RAL42:0.9333,RAL437:1761860,RAL437:0.9500,RAL439:0.9583,RAL440:1.0000,RAL443:0.9688,RAL461:0.9714,RAL492:0.…
chr2R	1757107	1761854	BLASTOPIA_I,BLASTOPIA_LTR	RAL437:0.8500
chr2R	1789721	1797217	DM176_LTR,DM176_I	RAL109:0.9444,RAL142:0.9474,RAL177:1.0000,RAL229:0.9221,RAL320:1.0000,RAL321:0.8857,RAL362:1.0000,RAL370:0.8333,RAL371:0.9672,RAL373:0.9630,RAL377:1.0000,RAL383:1.0000,RAL38:0.9048,RAL391:1.0000,RAL406:0.9692,RAL409:1.0000,RAL40:0.9868,RAL426:0.9412,RAL42:1.0000,RAL437:1797226,RAL437:0.9796,RAL439:0.9655,RAL440:0.6667,RAL443:1.0000,RAL461:1.0000,RAL492:0.9231,RAL502:0.7333,RAL508:0.9444,RAL517:0.…
chr2R	1984279	1989408	BS	RAL109:1.0000,RAL142:1.0000,RAL177:0.9773,RAL229:1.0000,RAL235:0.8667,RAL320:1.0000,RAL321:0.9796,RAL362:1.0000,RAL370:1.0000,RAL371:1.0000,RAL373:1.0000,RAL377:1.0000,RAL383:1.0000,RAL38:1.0000,RAL391:1.0000,RAL405:0.9000,RAL406:1.0000,RAL409:1.0000,RAL40:1.0000,RAL426:1.0000,RAL42:1.0000,RAL437:1989426,RAL437:0.9878,RAL439:1.0000,RAL440:1.0000,RAL443:1.0000,RAL461:0.9583,RAL492:1.0000,RAL502:0.…
chr2R	2052305	2052348	PROTOP_B	RAL882:1.0000
chr2R	2149520	2153954	BS2	RAL109:0.3256,RAL370:1.0000,RAL371:0.9655,RAL377:0.1724,RAL391:1.0000,RAL42:1.0000,RAL437:2153977,RAL437:0.9796,RAL440:0.7500,RAL508:0.8889,RAL802:0.2432,RAL812:0.0667,RAL892:1.0000
chr2R	2149520	2154047	BS2,I_DM	RAL109:0.3333,RAL371:0.9608,RAL437:2153977,RAL437:0.9750,RAL812:0.0435
chr2R	2174960	2175096	BATUMI_I	RAL508:1.0000
chr2R	2174960	2175176	BATUMI_I,DMRT1C	RAL508:1.0000
chr2R	2178363	2179084	DMRT1B	RAL908:0.9000
chr2R	2217849	2225197	STALKER4_LTR,STALKER4_I	RAL109:0.9783,RAL142:0.9286,RAL177:0.8333,RAL229:0.9750,RAL235:0.8462,RAL321:0.9565,RAL362:0.9683,RAL370:1.0000,RAL371:0.9804,RAL373:1.0000,RAL38:0.4286,RAL391:1.0000,RAL392:0.9667,RAL405:1.0000,RAL406:0.8947,RAL409:0.8621,RAL426:0.0870,RAL42:0.2083,RAL437:0.8864,RAL439:0.7500,RAL440:0.9167,RAL443:1.0000,RAL461:0.8571,RAL508:0.9032,RAL513:0.9524,RAL517:1.0000,RAL531:0.8846,RAL75:0.6667,RAL765:1.0…
chr2R	2310670	2314768	Invader6_I	RAL109:0.3333,RAL177:0.8889,RAL229:0.0750,RAL235:0.1538,RAL320:0.5200,RAL321:0.3125,RAL362:0.8571,RAL370:0.3000,RAL371:0.9333,RAL373:0.6667,RAL383:0.0227,RAL38:1.0000,RAL391:0.2000,RAL405:0.3333,RAL409:0.1613,RAL40:0.0260,RAL426:0.7500,RAL437:1.0000,RAL440:0.2500,RAL461:0.5000,RAL492:0.0800,RAL502:0.1316,RAL508:1.0000,RAL531:0.2000,RAL774:0.2400,RAL790:0.1200,RAL801:0.3529,RAL802:0.2093,RAL805:0.…
chr2R	2310670	2315135	Invader6_I,Invader6_LTR	RAL142:0.1000,RAL177:0.2400,RAL229:0.1429,RAL373:0.5926,RAL383:0.0732,RAL38:0.2414,RAL409:0.1746,RAL40:0.6207,RAL426:0.7000,RAL492:0.1613,RAL502:0.1613,RAL517:0.0667,RAL531:0.1364,RAL765:0.0588,RAL774:0.2083,RAL790:0.0455,RAL801:0.0625,RAL802:0.1538,RAL805:0.3478,RAL808:0.2647,RAL812:0.2564,RAL83:0.2800,RAL857:0.0455,RAL887:0.6667,RAL894:0.8571,RAL908:0.0690
chr2R	2338419	2343463	DMRT1A	RAL109:0.1622,RAL371:1.0000,RAL377:0.2750,RAL75:1.0000,RAL774:0.0256
chr2R	2358324	2363800	Invader3_LTR,Invader3_I	RAL109:1.0000,RAL229:1.0000,RAL370:1.0000
chr2R	2382092	2386783	FW_DM	RAL109:0.9318,RAL142:0.8000,RAL177:0.9811,RAL229:0.9545,RAL235:0.9474,RAL320:0.7000,RAL321:1.0000,RAL362:0.9792,RAL371:1.0000,RAL373:0.9722,RAL377:0.9600,RAL383:0.9000,RAL38:1.0000,RAL391:1.0000,RAL392:0.9167,RAL405:0.7692,RAL409:0.9500,RAL40:1.0000,RAL426:1.0000,RAL42:0.9167,RAL437:2386811,RAL437:0.9655,RAL440:0.9375,RAL443:0.8929,RAL492:0.9091,RAL502:0.9091,RAL508:1.0000,RAL517:0.5000,RAL531:1.…
chr2R	2467192	2472361	DNAREP1_DM,BLASTOPIA_LTR,BLASTOPIA_I	RAL765:0.1111,RAL774:0.9355
chr2R	2467333	2472085	BLASTOPIA_LTR,BLASTOPIA_I	RAL857:0.9286
chr2R	2467333	2472361	BLASTOPIA_LTR,BLASTOPIA_I	RAL109:0.9184,RAL142:0.9787,RAL177:1.0000,RAL229:0.8654,RAL235:1.0000,RAL320:0.8750,RAL321:0.9825,RAL362:0.9259,RAL370:0.8889,RAL371:0.8947,RAL373:0.9815,RAL377:1.0000,RAL383:1.0000,RAL38:0.9821,RAL391:1.0000,RAL392:0.9487,RAL405:0.9706,RAL40:1.0000,RAL426:0.8333,RAL42:1.0000,RAL437:0.9697,RAL439:1.0000,RAL443:0.9565,RAL461:1.0000,RAL492:0.9130,RAL508:0.9524,RAL513:0.6364,RAL517:0.7778,RAL531:1.0…
chr2R	2467609	2472361	BLASTOPIA_I,BLASTOPIA_LTR	RAL373:1.0000,RAL907:1.0000
chr2R	2551739	2553473	S_DM	RAL177:0.9615,RAL321:0.9672,RAL392:0.9362,RAL439:0.9545,RAL765:1.0000,RAL774:0.7727,RAL801:0.2131,RAL812:0.2000,RAL894:0.9667,RAL908:0.9804
chr2R	2839712	2847248	NOMAD_LTR,NOMAD_I	RAL109:1.0000,RAL142:1.0000,RAL177:1.0000,RAL229:1.0000,RAL235:1.0000,RAL321:0.9773,RAL362:1.0000,RAL370:1.0000,RAL371:1.0000,RAL373:0.9333,RAL377:1.0000,RAL383:0.9375,RAL38:1.0000,RAL391:1.0000,RAL409:1.0000,RAL40:1.0000,RAL426:0.8889,RAL42:0.9773,RAL437:1.0000,RAL443:0.9655,RAL492:1.0000,RAL502:1.0000,RAL508:0.8800,RAL513:0.8333,RAL517:0.9333,RAL531:1.0000,RAL75:0.9231,RAL765:0.8333,RAL774:1.00…
chr2R	3027483	3028916	M4DM	RAL109:0.9750,RAL177:1.0000,RAL229:0.9802,RAL320:1.0000,RAL321:0.9828,RAL362:1.0000,RAL371:0.9868,RAL373:0.9836,RAL377:1.0000,RAL383:0.9583,RAL391:1.0000,RAL405:0.8333,RAL406:0.9524,RAL40:1.0000,RAL426:0.9583,RAL437:3028922,RAL437:0.9643,RAL439:0.5000,RAL440:0.6923,RAL443:0.9231,RAL461:0.9444,RAL492:0.9189,RAL502:0.9643,RAL508:0.8095,RAL517:0.9583,RAL531:0.9474,RAL765:0.8571,RAL774:0.9512,RAL790:…
chr2R	3084134	3088827	FW_DM	RAL109:0.9474,RAL142:1.0000,RAL229:1.0000,RAL362:1.0000,RAL371:0.9167,RAL373:1.0000,RAL377:1.0000,RAL383:1.0000,RAL38:0.8511,RAL391:1.0000,RAL392:0.9792,RAL406:0.9821,RAL409:1.0000,RAL426:1.0000,RAL42:0.9740,RAL437:3088854,RAL437:1.0000,RAL440:1.0000,RAL443:0.9815,RAL492:1.0000,RAL502:0.8125,RAL517:0.9286,RAL531:1.0000,RAL75:1.0000,RAL765:0.9000,RAL774:1.0000,RAL790:1.0000,RAL801:1.0000,RAL802:0.…
chr2R	3097401	3105090	ROO_LTR,ROO_I	RAL109:1.0000,RAL177:0.9677,RAL229:1.0000,RAL235:1.0000,RAL321:0.9892,RAL362:1.0000,RAL370:0.9565,RAL371:0.9787,RAL373:0.9388,RAL377:0.9412,RAL383:0.9714,RAL38:0.9647,RAL391:0.9167,RAL406:0.9730,RAL426:1.0000,RAL42:0.9310,RAL437:0.8462,RAL439:1.0000,RAL443:0.9524,RAL461:0.9773,RAL492:1.0000,RAL502:1.0000,RAL508:1.0000,RAL513:1.0000,RAL517:0.9091,RAL531:0.9767,RAL75:1.0000,RAL765:1.0000,RAL774:0.9…
chr2R	3123380	3128393	LINEJ1_DM	RAL109:1.0000,RAL142:0.8000,RAL229:1.0000,RAL362:0.8235,RAL371:0.9583,RAL373:1.0000,RAL437:3128422,RAL437:1.0000,RAL517:0.8750,RAL75:0.8750,RAL765:1.0000,RAL774:0.9259,RAL802:0.9362,RAL805:1.0000,RAL808:1.0000,RAL812:1.0000,RAL83:1.0000,RAL882:1.0000
chr2R	3149747	3156741	DM297_LTR,DM297_I	RAL109:1.0000,RAL142:0.8571,RAL177:0.9730,RAL229:0.9130,RAL320:0.7273,RAL321:0.9677,RAL362:1.0000,RAL370:1.0000,RAL371:1.0000,RAL373:0.7143,RAL377:0.9643,RAL38:0.9811,RAL391:0.9714,RAL405:1.0000,RAL406:1.0000,RAL42:1.0000,RAL437:3156756,RAL437:0.9474,RAL502:1.0000,RAL508:1.0000,RAL75:0.7692,RAL765:1.0000,RAL774:1.0000,RAL802:1.0000,RAL805:0.7778,RAL812:0.5000,RAL882:1.0000,RAL887:0.6923,RAL907:1.…
chr2R	3322466	3326687	DOC6_DM	RAL109:0.9643,RAL142:0.9583,RAL177:0.9362,RAL229:1.0000,RAL235:1.0000,RAL320:0.9545,RAL321:0.9833,RAL362:1.0000,RAL370:0.9524,RAL371:0.9394,RAL373:0.9783,RAL377:1.0000,RAL383:1.0000,RAL38:0.9649,RAL391:1.0000,RAL392:1.0000,RAL405:0.9167,RAL406:0.9778,RAL409:0.9630,RAL40:0.9815,RAL426:1.0000,RAL42:0.9773,RAL437:3326701,RAL437:1.0000,RAL439:0.9231,RAL440:0.8889,RAL443:0.9783,RAL461:0.9677,RAL492:0.…
chr2R	3495990	3501109	I_DM	RAL109:0.9333,RAL142:0.9706,RAL177:1.0000,RAL229:1.0000,RAL320:1.0000,RAL362:0.9818,RAL370:1.0000,RAL371:1.0000,RAL373:1.0000,RAL383:1.0000,RAL38:1.0000,RAL405:1.0000,RAL40:0.9649,RAL426:1.0000,RAL42:1.0000,RAL437:3501124,RAL437:1.0000,RAL439:1.0000,RAL440:1.0000,RAL443:0.9524,RAL492:1.0000,RAL517:1.0000,RAL531:1.0000,RAL765:1.0000,RAL774:1.0000,RAL802:0.9821,RAL805:1.0000,RAL812:1.0000,RAL822:1.…
chr2R	3703232	3709643	BURDOCK_LTR,BURDOCK_I	RAL109:0.9600,RAL177:0.9000,RAL229:0.9889,RAL235:1.0000,RAL320:0.8387,RAL321:0.8966,RAL362:0.9048,RAL370:0.9815,RAL373:0.9400,RAL377:0.9333,RAL383:0.8333,RAL38:0.9859,RAL391:0.6154,RAL392:1.0000,RAL405:1.0000,RAL406:1.0000,RAL409:0.9535,RAL40:0.9545,RAL426:0.7500,RAL42:1.0000,RAL437:0.8571,RAL439:0.8750,RAL443:0.8636,RAL461:0.9000,RAL492:0.9167,RAL502:0.9348,RAL508:1.0000,RAL517:0.9412,RAL531:0.9…
chr2R	3749821	3754849	BLASTOPIA_LTR,BLASTOPIA_I	RAL109:0.9737,RAL142:1.0000,RAL177:1.0000,RAL229:0.9348,RAL235:1.0000,RAL321:0.8302,RAL362:0.9259,RAL370:0.9231,RAL371:0.9600,RAL373:1.0000,RAL377:0.9333,RAL383:0.9412,RAL38:0.8947,RAL391:0.7586,RAL392:0.8529,RAL405:1.0000,RAL406:1.0000,RAL40:0.8205,RAL42:1.0000,RAL437:0.9655,RAL440:0.9375,RAL443:1.0000,RAL492:0.9286,RAL502:0.8571,RAL508:0.8846,RAL513:1.0000,RAL517:1.0000,RAL531:0.8571,RAL75:0.92…
chr2R	3756749	3761469	DOC	RAL109:1.0000,RAL142:0.9583,RAL177:1.0000,RAL229:0.9907,RAL235:1.0000,RAL321:0.8611,RAL362:0.9844,RAL370:1.0000,RAL371:0.9714,RAL373:0.9753,RAL377:1.0000,RAL383:0.8846,RAL38:0.8333,RAL391:0.9800,RAL392:1.0000,RAL406:0.8462,RAL40:0.9767,RAL426:1.0000,RAL42:1.0000,RAL437:3761484,RAL437:1.0000,RAL443:1.0000,RAL461:0.8000,RAL492:0.9643,RAL502:0.9688,RAL508:0.9818,RAL513:0.8400,RAL517:0.8750,RAL531:0.…
chr2R	3903211	3905171	FB4_DM	RAL229:0.9836,RAL321:0.9333,RAL362:0.9524,RAL370:0.9615,RAL371:1.0000,RAL373:0.9792,RAL377:0.9545,RAL383:0.9167,RAL391:1.0000,RAL392:0.9091,RAL406:0.9091,RAL409:0.9778,RAL40:0.8182,RAL437:3905181,RAL437:1.0000,RAL440:1.0000,RAL443:0.6667,RAL492:0.9697,RAL502:0.9091,RAL508:0.9730,RAL531:0.7500,RAL765:0.8750,RAL774:0.9412,RAL790:0.8750,RAL805:1.0000,RAL808:0.9825,RAL812:0.9268,RAL83:0.8947,RAL882:1…
chr2R	3994550	4001072	DM297_LTR,DM297_I	RAL109:0.9756,RAL142:1.0000,RAL177:0.9783,RAL229:0.9881,RAL235:0.8276,RAL320:1.0000,RAL321:1.0000,RAL362:1.0000,RAL370:0.9032,RAL371:0.9434,RAL373:0.9459,RAL377:0.9250,RAL383:1.0000,RAL38:0.9375,RAL391:0.9714,RAL392:0.9737,RAL405:0.9615,RAL406:0.9362,RAL409:1.0000,RAL40:0.9821,RAL426:1.0000,RAL42:1.0000,RAL437:0.9242,RAL439:0.9259,RAL440:1.0000,RAL443:0.9474,RAL461:1.0000,RAL492:1.0000,RAL502:0.9…
chr2R	3994550	4001195	DM297_LTR,DM297_I,TC1_DM	RAL371:0.9250,RAL373:0.9322,RAL765:0.1111,RAL774:0.9487
chr2R	4218423	4218850	ROO_LTR	RAL109:0.9691,RAL142:0.9535,RAL177:0.9254,RAL229:0.9889,RAL235:0.9565,RAL320:1.0000,RAL321:0.9884,RAL362:0.9302,RAL370:1.0000,RAL371:0.9000,RAL373:0.9545,RAL377:0.9143,RAL383:0.9818,RAL38:0.9259,RAL391:0.9318,RAL392:0.9808,RAL405:0.9348,RAL406:1.0000,RAL409:0.9667,RAL40:0.9452,RAL426:1.0000,RAL42:0.9286,RAL437:4218857,RAL437:0.7531,RAL439:0.8974,RAL440:0.9688,RAL443:0.9677,RAL461:0.8788,RAL492:1.…
chr2R	4285771	4290490	DOC	RAL109:1.0000,RAL142:1.0000,RAL177:1.0000,RAL229:0.9853,RAL235:0.9000,RAL320:0.8800,RAL321:0.9750,RAL362:1.0000,RAL370:0.9333,RAL371:0.9770,RAL373:1.0000,RAL377:1.0000,RAL383:1.0000,RAL38:0.8095,RAL391:0.9333,RAL392:0.9333,RAL405:1.0000,RAL406:1.0000,RAL409:1.0000,RAL40:1.0000,RAL426:1.0000,RAL42:1.0000,RAL437:4290501,RAL437:0.9683,RAL440:1.0000,RAL443:1.0000,RAL461:0.9286,RAL492:1.0000,RAL502:0.…
chr2R	4303987	4304550	I_DM	RAL109:1.0000,RAL177:1.0000,RAL321:1.0000,RAL362:0.9231,RAL370:1.0000,RAL373:1.0000,RAL377:1.0000,RAL38:1.0000,RAL391:1.0000,RAL392:1.0000,RAL42:1.0000,RAL437:0.9524,RAL443:1.0000,RAL508:1.0000,RAL513:1.0000,RAL517:1.0000,RAL75:1.0000,RAL774:0.0678,RAL802:1.0000,RAL83:0.7857,RAL882:1.0000,RAL887:1.0000,RAL892:1.0000,RAL894:1.0000
chr2R	4378128	4379783	DMRT1B	RAL109:0.9867,RAL142:0.9412,RAL177:1.0000,RAL229:0.9787,RAL235:0.9200,RAL320:0.8750,RAL321:0.9500,RAL362:0.9655,RAL370:1.0000,RAL371:1.0000,RAL373:0.9571,RAL377:1.0000,RAL383:1.0000,RAL38:1.0000,RAL391:1.0000,RAL405:0.8571,RAL406:1.0000,RAL409:1.0000,RAL40:1.0000,RAL426:0.9677,RAL42:0.6923,RAL437:4379801,RAL437:1.0000,RAL439:0.9000,RAL440:0.8519,RAL443:0.1304,RAL461:0.8462,RAL492:0.9750,RAL502:0.…
chr2R	4453594	4454381	PROTOP_A	RAL229:0.5657,RAL439:1.0000,RAL517:0.5625
chr2R	4453594	4454485	PROTOP_A	RAL142:0.9636,RAL229:0.9937,RAL235:1.0000,RAL321:1.0000,RAL362:0.9808,RAL371:1.0000,RAL373:1.0000,RAL377:0.4167,RAL426:0.3261,RAL42:1.0000,RAL437:0.9688,RAL439:1.0000,RAL440:0.9512,RAL508:1.0000,RAL517:1.0000,RAL802:0.5410,RAL805:1.0000,RAL808:0.9596,RAL812:0.8387,RAL822:0.7500,RAL83:0.3548,RAL894:0.9688,RAL908:0.9667
chr2R	4665493	4671604	DIVER_LTR,DIVER_I	RAL109:1.0000,RAL142:1.0000,RAL177:0.9688,RAL229:0.9688,RAL320:1.0000,RAL321:1.0000,RAL362:0.9683,RAL370:0.9000,RAL373:0.9579,RAL377:0.9000,RAL383:1.0000,RAL38:0.9677,RAL391:0.9615,RAL405:0.8542,RAL406:0.9211,RAL409:0.6364,RAL40:1.0000,RAL426:0.8947,RAL42:1.0000,RAL437:1.0000,RAL439:0.9167,RAL440:1.0000,RAL443:1.0000,RAL492:0.8571,RAL502:1.0000,RAL508:0.9583,RAL513:1.0000,RAL517:1.0000,RAL531:0.7…
chr2R	5038862	5045274	BURDOCK_LTR,BURDOCK_I	RAL109:1.0000,RAL142:0.9730,RAL177:0.8571,RAL229:0.9524,RAL235:0.8750,RAL321:0.8857,RAL362:0.9844,RAL370:1.0000,RAL371:0.9600,RAL377:0.3111,RAL391:1.0000,RAL392:0.9487,RAL405:0.8537,RAL406:1.0000,RAL409:0.8511,RAL40:0.9459,RAL426:0.8929,RAL437:5045279,RAL437:0.8947,RAL440:0.7500,RAL443:0.9487,RAL461:0.8333,RAL492:1.0000,RAL502:0.9778,RAL508:0.8000,RAL513:0.9545,RAL517:0.7143,RAL531:0.8857,RAL774:…
chr2R	5100254	5100681	ROO_LTR	RAL109:0.9661,RAL177:0.9706,RAL229:0.9891,RAL235:0.8889,RAL321:1.0000,RAL362:0.9286,RAL371:0.9610,RAL38:1.0000,RAL391:1.0000,RAL405:1.0000,RAL40:1.0000,RAL426:1.0000,RAL437:5100688,RAL437:0.7895,RAL461:0.7143,RAL492:0.8667,RAL502:0.9697,RAL508:0.9167,RAL513:1.0000,RAL517:0.7333,RAL531:0.8333,RAL75:0.8182,RAL765:1.0000,RAL774:0.9508,RAL790:1.0000,RAL801:1.0000,RAL802:1.0000,RAL805:0.9231,RAL812:0.…
chr2R	5239785	5248875	ROO_LTR,ROO_I	RAL109:0.9839,RAL142:1.0000,RAL177:0.9800,RAL229:1.0000,RAL235:0.9643,RAL320:0.9310,RAL321:1.0000,RAL362:1.0000,RAL370:1.0000,RAL371:0.9821,RAL373:1.0000,RAL377:0.8889,RAL383:0.9500,RAL38:0.9333,RAL391:0.9722,RAL392:1.0000,RAL405:1.0000,RAL409:1.0000,RAL40:0.9545,RAL426:1.0000,RAL42:1.0000,RAL437:5248881,RAL437:0.9737,RAL440:1.0000,RAL443:0.8667,RAL492:1.0000,RAL502:0.9318,RAL508:1.0000,RAL517:0.…
chr2R	5614176	5621664	DM176_LTR,DM176_I	RAL109:1.0000,RAL142:0.8667,RAL177:0.9733,RAL229:0.9811,RAL235:1.0000,RAL320:1.0000,RAL321:0.9574,RAL362:1.0000,RAL370:1.0000,RAL371:1.0000,RAL373:1.0000,RAL377:1.0000,RAL383:0.8571,RAL38:1.0000,RAL391:1.0000,RAL392:0.9851,RAL405:1.0000,RAL406:1.0000,RAL409:1.0000,RAL40:0.9800,RAL426:0.8333,RAL42:0.8913,RAL437:5621673,RAL437:0.9821,RAL439:1.0000,RAL440:1.0000,RAL443:1.0000,RAL461:1.0000,RAL492:1.…
chr2R	5758601	5759028	ROO_LTR	RAL109:0.5309,RAL177:0.5909,RAL235:0.9130,RAL320:0.9730,RAL362:0.5000,RAL371:0.9111,RAL373:0.9889,RAL377:0.6579,RAL391:0.9655,RAL392:0.3684,RAL406:0.7308,RAL40:1.0000,RAL443:0.4545,RAL461:0.4348,RAL492:0.7222,RAL502:1.0000,RAL508:0.9429,RAL513:0.9655,RAL774:0.9062,RAL790:0.3684,RAL805:1.0000,RAL808:0.9885,RAL822:1.0000,RAL83:1.0000,RAL855:0.8824,RAL907:0.6757,RAL908:0.9762
chr2R	5893411	5894515	PROTOP_A	RAL109:1.0000,RAL142:0.8125,RAL177:1.0000,RAL229:0.9841,RAL235:0.8750,RAL320:0.9333,RAL321:1.0000,RAL362:0.8710,RAL371:0.9875,RAL373:0.9833,RAL377:1.0000,RAL391:0.9688,RAL392:1.0000,RAL405:1.0000,RAL409:0.8571,RAL40:0.9737,RAL426:0.9737,RAL437:1.0000,RAL439:0.8000,RAL443:0.8824,RAL461:1.0000,RAL502:1.0000,RAL513:1.0000,RAL517:1.0000,RAL531:1.0000,RAL765:0.9545,RAL774:0.9643,RAL801:0.8947,RAL805:0…
chr2R	6064440	6073548	ROO_LTR,ROO_I	RAL109:1.0000,RAL142:0.7143,RAL177:1.0000,RAL229:0.9130,RAL235:1.0000,RAL321:0.9857,RAL362:0.8571,RAL370:0.9524,RAL371:0.9487,RAL373:0.9677,RAL377:0.9630,RAL383:0.9804,RAL38:1.0000,RAL391:0.9091,RAL392:0.9767,RAL405:0.9688,RAL406:0.9750,RAL40:0.8333,RAL426:0.9444,RAL42:0.9429,RAL437:6073554,RAL437:0.9348,RAL440:1.0000,RAL443:0.9565,RAL461:0.9800,RAL492:1.0000,RAL502:0.7273,RAL508:0.9615,RAL517:0.…
chr2R	6473040	6481643	Galileo_DM,TIRANT_LTR,TIRANT_I	RAL371:0.9444,RAL373:1.0000,RAL437:6481648,RAL437:0.9846,RAL774:0.9796
chr2R	6473118	6481643	TIRANT_LTR,TIRANT_I	RAL109:0.9898,RAL142:1.0000,RAL177:1.0000,RAL229:1.0000,RAL321:1.0000,RAL362:1.0000,RAL370:1.0000,RAL371:0.9512,RAL373:1.0000,RAL383:1.0000,RAL391:0.9231,RAL392:1.0000,RAL40:0.9833,RAL426:1.0000,RAL437:6481648,RAL437:0.9855,RAL461:0.8182,RAL492:0.9231,RAL517:1.0000,RAL531:1.0000,RAL75:1.0000,RAL765:1.0000,RAL774:0.9800,RAL801:0.9762,RAL802:1.0000,RAL805:0.9231,RAL812:0.9348,RAL83:0.9474,RAL882:1.…
chr2R	6546602	6554159	DNAREP1_DM,MDG1_LTR,MDG1_I	RAL229:0.9643,RAL371:0.9844,RAL774:0.8750,RAL83:1.0000
chr2R	6546843	6554159	MDG1_LTR,MDG1_I	RAL109:0.9561,RAL142:0.9636,RAL177:0.9831,RAL235:0.9000,RAL320:1.0000,RAL321:0.9836,RAL362:1.0000,RAL370:0.9722,RAL371:0.9880,RAL373:0.9744,RAL377:0.8000,RAL383:0.9787,RAL38:0.9571,RAL391:0.9714,RAL392:0.9167,RAL405:0.9583,RAL406:0.9744,RAL40:0.9880,RAL426:0.9615,RAL42:1.0000,RAL437:6554168,RAL437:0.9636,RAL439:0.9091,RAL443:1.0000,RAL461:0.9286,RAL492:1.0000,RAL508:1.0000,RAL513:0.8333,RAL517:0.…
chr2R	6835590	6843078	DM176_LTR,DM176_I	RAL229:0.9706,RAL321:0.8485,RAL362:0.7273,RAL40:0.7391,RAL437:0.8636,RAL461:0.9231,RAL517:1.0000,RAL774:0.9062,RAL805:0.9474,RAL83:0.9688,RAL882:0.9545,RAL887:1.0000,RAL892:0.7500,RAL908:1.0000
chr2R	6867214	6867626	DM297_LTR	RAL109:0.9444,RAL320:0.9444,RAL321:0.9730,RAL362:1.0000,RAL371:1.0000,RAL373:1.0000,RAL383:1.0000,RAL38:1.0000,RAL392:1.0000,RAL426:0.8182,RAL42:0.8462,RAL437:6867632,RAL437:0.8000,RAL440:0.5000,RAL492:1.0000,RAL502:1.0000,RAL517:0.7143,RAL531:0.8824,RAL75:1.0000,RAL765:1.0000,RAL774:0.8000,RAL790:1.0000,RAL812:1.0000,RAL83:0.9091,RAL882:1.0000,RAL892:1.0000
chr2R	6897375	6906490	ROO_LTR,ROO_I	RAL109:0.9565,RAL177:1.0000,RAL229:1.0000,RAL235:1.0000,RAL321:1.0000,RAL362:1.0000,RAL370:0.8889,RAL371:1.0000,RAL373:1.0000,RAL383:1.0000,RAL38:1.0000,RAL391:1.0000,RAL392:1.0000,RAL409:1.0000,RAL40:1.0000,RAL426:0.9565,RAL42:1.0000,RAL437:6906496,RAL437:1.0000,RAL439:1.0000,RAL461:1.0000,RAL492:0.9600,RAL502:1.0000,RAL517:1.0000,RAL531:1.0000,RAL75:1.0000,RAL774:1.0000,RAL790:1.0000,RAL801:1.0…
chr2R	6907459	6912443	LINEJ1_DM	RAL373:1.0000,RAL426:1.0000,RAL437:1.0000,RAL774:0.9412,RAL802:1.0000,RAL805:1.0000,RAL812:1.0000,RAL83:1.0000,RAL882:1.0000,RAL907:1.0000
chr2R	7185178	7189165	BLASTOPIA_LTR,BLASTOPIA_I	RAL802:0.9545,RAL855:0.6667
chr2R	7185178	7189441	BLASTOPIA_LTR,BLASTOPIA_I	RAL109:0.9783,RAL142:0.9615,RAL321:0.9783,RAL362:1.0000,RAL371:0.9756,RAL377:0.8621,RAL383:0.9348,RAL426:0.8462,RAL437:7189450,RAL437:0.9474,RAL492:0.8889,RAL508:1.0000,RAL517:0.6250,RAL531:0.9500,RAL75:0.9286,RAL765:1.0000,RAL774:0.9286,RAL802:1.0000,RAL805:0.2745,RAL808:0.9884,RAL83:1.0000,RAL855:0.9286,RAL908:0.9608
chr2R	7185454	7189441	BLASTOPIA_I,BLASTOPIA_LTR	RAL142:0.8571,RAL321:1.0000,RAL383:0.8750,RAL437:0.8261,RAL765:1.0000,RAL802:1.0000,RAL808:1.0000
chr2R	7303078	7306169	NOMAD_LTR,NOMAD_I	RAL142:1.0000,RAL177:0.9796,RAL229:1.0000,RAL235:1.0000,RAL320:1.0000,RAL321:0.9767,RAL362:1.0000,RAL371:0.9462,RAL373:1.0000,RAL377:1.0000,RAL383:1.0000,RAL38:1.0000,RAL391:0.9688,RAL392:1.0000,RAL409:1.0000,RAL40:1.0000,RAL426:1.0000,RAL42:0.8710,RAL437:7306177,RAL437:0.9710,RAL440:1.0000,RAL443:1.0000,RAL461:0.9744,RAL492:1.0000,RAL502:1.0000,RAL508:1.0000,RAL513:0.9583,RAL517:0.9565,RAL531:1.…
chr2R	7360207	7361348	POGO	RAL109:0.9831,RAL142:0.9630,RAL177:0.9268,RAL229:1.0000,RAL235:0.9688,RAL320:1.0000,RAL321:1.0000,RAL362:1.0000,RAL370:0.9821,RAL371:0.9718,RAL373:0.9789,RAL377:0.9783,RAL383:0.9744,RAL38:0.9821,RAL391:1.0000,RAL392:0.9778,RAL405:1.0000,RAL406:0.9796,RAL409:0.9767,RAL40:1.0000,RAL426:0.9744,RAL42:1.0000,RAL437:7361351,RAL437:0.9867,RAL440:0.9750,RAL443:0.9787,RAL461:0.9778,RAL492:1.0000,RAL502:0.…
chr2R	8368697	8370442	ROO_LTR,ROO_I	RAL109:0.9286,RAL142:0.8571,RAL177:1.0000,RAL229:0.9429,RAL320:0.9545,RAL321:0.7931,RAL362:0.9286,RAL371:0.9512,RAL373:0.9714,RAL377:0.9000,RAL383:1.0000,RAL38:1.0000,RAL391:1.0000,RAL40:0.9565,RAL426:0.8750,RAL437:8370448,RAL437:1.0000,RAL517:0.8824,RAL765:0.9231,RAL774:0.9697,RAL805:0.8696,RAL808:0.9643,RAL812:1.0000,RAL83:1.0000,RAL882:0.9333,RAL887:1.0000,RAL892:1.0000,RAL894:0.8000,RAL907:1.…
chr2R	8389256	8391329	DMRT1B	RAL109:1.0000,RAL142:0.9375,RAL177:1.0000,RAL320:0.9048,RAL321:1.0000,RAL362:1.0000,RAL370:1.0000,RAL371:1.0000,RAL373:1.0000,RAL377:0.9000,RAL383:1.0000,RAL38:1.0000,RAL391:0.9756,RAL392:1.0000,RAL406:1.0000,RAL409:0.9000,RAL40:1.0000,RAL426:1.0000,RAL42:1.0000,RAL437:8391366,RAL437:1.0000,RAL440:0.8333,RAL443:0.7500,RAL461:1.0000,RAL492:0.7407,RAL502:1.0000,RAL508:0.9000,RAL513:0.8571,RAL517:0.…
chr2R	8595076	8603383	ROO_LTR,ROO_I	RAL109:0.8276,RAL142:0.8182,RAL177:0.9375,RAL235:1.0000,RAL321:1.0000,RAL362:1.0000,RAL371:0.9474,RAL383:0.7143,RAL38:1.0000,RAL392:0.8235,RAL406:0.9286,RAL40:0.9767,RAL437:0.8621,RAL439:1.0000,RAL461:1.0000,RAL508:1.0000,RAL517:1.0000,RAL531:0.8718,RAL774:0.8846,RAL805:1.0000,RAL812:1.0000,RAL822:1.0000,RAL882:1.0000,RAL907:1.0000
chr2R	8676855	8685159	ROO_LTR,ROO_I	RAL109:0.9615,RAL177:0.7500,RAL229:1.0000,RAL235:1.0000,RAL321:0.9318,RAL362:1.0000,RAL370:1.0000,RAL371:1.0000,RAL373:0.9556,RAL377:0.8182,RAL383:1.0000,RAL38:1.0000,RAL391:0.9412,RAL40:0.8846,RAL426:0.8750,RAL42:1.0000,RAL437:8685165,RAL437:1.0000,RAL439:1.0000,RAL440:0.3333,RAL443:1.0000,RAL492:0.8947,RAL502:0.6000,RAL508:0.8000,RAL513:0.8947,RAL517:1.0000,RAL75:0.9444,RAL765:1.0000,RAL774:1.0…
chr2R	8707006	8712017	LINEJ1_DM	RAL109:0.9773,RAL177:0.9722,RAL229:0.9895,RAL235:1.0000,RAL362:0.9583,RAL370:1.0000,RAL371:0.9048,RAL373:0.9286,RAL383:1.0000,RAL391:1.0000,RAL409:0.8333,RAL40:1.0000,RAL426:1.0000,RAL437:0.8788,RAL508:1.0000,RAL513:1.0000,RAL517:1.0000,RAL774:0.5439,RAL790:0.7273,RAL802:1.0000,RAL805:1.0000,RAL808:0.8800,RAL812:0.8889,RAL83:0.8636,RAL882:1.0000,RAL887:0.9545,RAL908:0.9412
chr2R	9024402	9029127	DOC	RAL109:1.0000,RAL229:0.9796,RAL235:1.0000,RAL321:1.0000,RAL362:1.0000,RAL370:1.0000,RAL371:1.0000,RAL373:0.9828,RAL377:0.9524,RAL383:0.9412,RAL391:1.0000,RAL409:1.0000,RAL40:1.0000,RAL426:1.0000,RAL42:1.0000,RAL437:9029146,RAL437:1.0000,RAL440:0.9000,RAL443:1.0000,RAL461:0.8462,RAL502:1.0000,RAL508:1.0000,RAL513:1.0000,RAL517:1.0000,RAL765:1.0000,RAL774:0.9778,RAL790:0.8571,RAL801:1.0000,RAL802:1…
chr2R	9084171	9084232	DNAREP1_DM	RAL377:0.1481,RAL439:1.0000
chr2R	9468083	9468347	LINEJ1_DM	RAL229:0.9492,RAL321:0.9167,RAL370:1.0000,RAL371:0.6962,RAL377:1.0000,RAL383:1.0000,RAL391:1.0000,RAL40:0.9762,RAL426:0.9091,RAL440:1.0000,RAL492:0.7333,RAL502:0.9655,RAL513:1.0000,RAL517:0.9167,RAL765:0.8182,RAL774:0.9474,RAL802:0.9130,RAL805:1.0000,RAL812:1.0000,RAL83:0.8750,RAL887:0.4286,RAL892:1.0000,RAL908:1.0000
chr2R	9615694	9623293	NOMAD_LTR,NOMAD_I	RAL109:1.0000,RAL142:0.9474,RAL177:0.9792,RAL229:1.0000,RAL320:1.0000,RAL321:0.9865,RAL362:1.0000,RAL370:1.0000,RAL371:0.9688,RAL373:0.9024,RAL377:1.0000,RAL383:1.0000,RAL38:1.0000,RAL391:1.0000,RAL392:1.0000,RAL405:0.9167,RAL409:1.0000,RAL40:0.9870,RAL426:0.9375,RAL437:0.9474,RAL439:0.9667,RAL440:0.7857,RAL443:0.9861,RAL461:1.0000,RAL492:0.8000,RAL502:1.0000,RAL508:0.8750,RAL517:1.0000,RAL531:1.…
chr2R	9793165	9795071	DMRT1A	RAL109:1.0000,RAL177:1.0000,RAL229:1.0000,RAL235:0.8182,RAL321:0.9697,RAL362:0.8000,RAL371:1.0000,RAL373:1.0000,RAL377:0.7917,RAL391:1.0000,RAL409:1.0000,RAL40:0.9750,RAL426:1.0000,RAL437:9795096,RAL437:0.9333,RAL502:1.0000,RAL517:1.0000,RAL531:1.0000,RAL75:0.9730,RAL765:1.0000,RAL774:0.9804,RAL802:0.9767,RAL805:1.0000,RAL808:1.0000,RAL812:1.0000,RAL83:1.0000,RAL882:1.0000,RAL892:1.0000
chr2R	10281792	10286514	DOC	RAL109:1.0000,RAL142:1.0000,RAL177:1.0000,RAL229:1.0000,RAL235:1.0000,RAL320:1.0000,RAL321:1.0000,RAL362:0.9750,RAL370:1.0000,RAL371:0.9767,RAL373:1.0000,RAL377:1.0000,RAL383:1.0000,RAL38:1.0000,RAL391:1.0000,RAL405:1.0000,RAL406:1.0000,RAL409:1.0000,RAL40:1.0000,RAL426:0.9444,RAL437:10286532,RAL437:1.0000,RAL461:1.0000,RAL502:1.0000,RAL508:0.9130,RAL517:0.8462,RAL531:1.0000,RAL765:0.6923,RAL774:…
chr2R	10354854	10363947	ROO_LTR,ROO_I	RAL109:0.9091,RAL177:1.0000,RAL229:0.9744,RAL320:0.8571,RAL362:0.8824,RAL371:0.8250,RAL391:0.7273,RAL392:1.0000,RAL40:0.8750,RAL437:0.9688,RAL439:1.0000,RAL443:0.8750,RAL517:0.9091,RAL531:1.0000,RAL75:0.7500,RAL765:0.8667,RAL774:0.9333,RAL802:0.9630,RAL805:0.7647,RAL812:0.7647,RAL83:0.9286,RAL882:0.8696,RAL892:0.8462
chr2R	10384949	10386054	PROTOP_A	RAL109:0.8500,RAL142:1.0000,RAL177:1.0000,RAL229:0.9820,RAL235:1.0000,RAL320:1.0000,RAL321:1.0000,RAL362:0.8780,RAL370:0.9792,RAL371:1.0000,RAL373:0.9107,RAL377:1.0000,RAL383:0.8571,RAL38:1.0000,RAL391:1.0000,RAL405:0.8929,RAL406:0.9836,RAL40:1.0000,RAL42:1.0000,RAL437:10386069,RAL437:0.9844,RAL439:1.0000,RAL443:1.0000,RAL461:1.0000,RAL492:1.0000,RAL502:1.0000,RAL508:1.0000,RAL517:0.9000,RAL531:0…
chr2R	10776769	10785318	MAX_LTR,MAX_I	RAL109:0.9706,RAL142:1.0000,RAL362:0.9268,RAL371:0.9375,RAL373:1.0000,RAL377:0.9643,RAL383:1.0000,RAL38:1.0000,RAL391:1.0000,RAL42:1.0000,RAL437:10785325,RAL437:1.0000,RAL492:1.0000,RAL517:0.7333,RAL531:1.0000,RAL75:1.0000,RAL765:1.0000,RAL774:1.0000,RAL805:1.0000,RAL808:1.0000,RAL812:1.0000,RAL83:1.0000,RAL882:1.0000,RAL892:1.0000,RAL894:1.0000,RAL908:1.0000
chr2R	10777090	10785318	MAX_I,MAX_LTR	RAL142:1.0000
chr2R	10892306	10892556	LINEJ1_DM	RAL142:0.9286,RAL177:1.0000,RAL229:0.7500,RAL320:0.9722,RAL321:1.0000,RAL383:1.0000,RAL38:0.9706,RAL392:1.0000,RAL409:0.6757,RAL426:0.9048,RAL443:1.0000,RAL461:1.0000,RAL492:0.9375,RAL508:0.7778,RAL517:1.0000,RAL531:0.8824,RAL75:0.9130,RAL765:1.0000,RAL774:0.6818,RAL790:1.0000,RAL801:0.9032,RAL802:0.8857,RAL808:0.9667,RAL812:0.9697,RAL83:1.0000,RAL882:1.0000,RAL892:0.9333,RAL908:0.9375
chr2R	10903017	10910297	MDG1_LTR,MDG1_I	RAL109:1.0000,RAL142:1.0000,RAL177:0.9737,RAL229:1.0000,RAL235:1.0000,RAL320:1.0000,RAL321:1.0000,RAL362:1.0000,RAL370:1.0000,RAL371:1.0000,RAL373:1.0000,RAL377:0.9412,RAL38:0.9444,RAL391:1.0000,RAL392:0.8750,RAL405:1.0000,RAL40:1.0000,RAL426:0.9355,RAL42:1.0000,RAL437:10910388,RAL437:1.0000,RAL439:1.0000,RAL440:1.0000,RAL443:0.9211,RAL461:1.0000,RAL492:1.0000,RAL502:1.0000,RAL513:0.8947,RAL531:0…
chr2R	10972539	10979530	DM297_LTR,DM297_I	RAL109:1.0000,RAL177:1.0000,RAL229:0.9655,RAL235:1.0000,RAL320:1.0000,RAL362:1.0000,RAL370:1.0000,RAL371:0.8947,RAL373:0.9483,RAL377:0.8667,RAL383:0.9677,RAL38:0.9683,RAL392:1.0000,RAL405:1.0000,RAL406:1.0000,RAL40:1.0000,RAL426:1.0000,RAL440:0.7500,RAL443:0.7500,RAL461:1.0000,RAL492:0.8000,RAL508:0.7500,RAL517:0.8000,RAL75:0.9730,RAL765:1.0000,RAL774:1.0000,RAL790:1.0000,RAL801:0.9683,RAL805:0.8…
chr2R	10972953	10979530	DM297_I,DM297_LTR	RAL406:1.0000,RAL508:0.5000,RAL805:1.0000
chr2R	11006878	11015301	TIRANT_LTR,TIRANT_I	RAL109:0.9535,RAL229:1.0000,RAL235:1.0000,RAL320:0.9655,RAL321:1.0000,RAL362:0.8679,RAL370:0.9574,RAL371:0.9362,RAL383:0.9333,RAL38:0.9655,RAL409:0.9767,RAL437:1.0000,RAL439:1.0000,RAL440:1.0000,RAL502:1.0000,RAL517:0.9375,RAL531:1.0000,RAL774:1.0000,RAL801:0.9787,RAL802:0.8977,RAL805:0.8485,RAL808:0.9412,RAL812:0.9730,RAL83:0.9333,RAL882:0.9259,RAL892:0.9333,RAL894:1.0000,RAL907:1.0000,RAL908:1.…
chr2R	11228252	11236777	TIRANT_LTR,TIRANT_I	RAL109:0.9817,RAL142:0.9667,RAL177:0.9474,RAL229:0.9701,RAL235:0.9545,RAL320:0.9583,RAL321:0.9487,RAL362:0.9762,RAL370:1.0000,RAL371:0.9770,RAL373:1.0000,RAL377:0.9643,RAL383:1.0000,RAL38:0.9535,RAL391:0.9630,RAL392:1.0000,RAL409:1.0000,RAL40:0.9836,RAL426:0.9655,RAL42:1.0000,RAL437:11236782,RAL437:1.0000,RAL439:0.8750,RAL440:0.8750,RAL443:0.9600,RAL461:1.0000,RAL492:1.0000,RAL502:1.0000,RAL508:0…
chr2R	11949288	11951863	BURDOCK_LTR,BURDOCK_I	RAL109:1.0000,RAL142:0.9565,RAL177:1.0000,RAL229:1.0000,RAL320:1.0000,RAL321:1.0000,RAL362:1.0000,RAL370:0.9231,RAL377:1.0000,RAL38:1.0000,RAL391:0.8182,RAL409:1.0000,RAL40:1.0000,RAL42:1.0000,RAL437:11951874,RAL437:0.9750,RAL461:0.9677,RAL492:1.0000,RAL508:1.0000,RAL513:0.9600,RAL517:1.0000,RAL531:1.0000,RAL765:0.8000,RAL774:0.9516,RAL790:1.0000,RAL802:0.9813,RAL808:0.9833,RAL812:1.0000,RAL83:1.…
chr2R	12427198	12432348	Copia_LTR,Copia_I	RAL109:1.0000,RAL142:0.6818,RAL229:0.9875,RAL235:1.0000,RAL362:0.9804,RAL373:1.0000,RAL38:1.0000,RAL391:0.9773,RAL392:0.9851,RAL405:1.0000,RAL426:1.0000,RAL437:0.8500,RAL443:1.0000,RAL461:0.8605,RAL492:0.9643,RAL517:0.8000,RAL531:1.0000,RAL75:1.0000,RAL765:0.5000,RAL774:0.8889,RAL802:1.0000,RAL805:1.0000,RAL808:0.9610,RAL855:1.0000,RAL887:0.9474,RAL892:0.9722,RAL907:0.9861,RAL908:0.5714
chr2R	13034810	13039768	LINEJ1_DM	RAL109:0.9302,RAL142:1.0000,RAL177:1.0000,RAL229:1.0000,RAL320:0.9808,RAL321:0.9630,RAL362:0.9714,RAL370:0.9429,RAL371:1.0000,RAL373:0.9663,RAL377:0.9286,RAL383:1.0000,RAL38:0.9667,RAL391:0.9767,RAL392:0.9655,RAL405:0.9200,RAL406:0.9231,RAL409:0.9615,RAL40:0.9512,RAL426:1.0000,RAL42:1.0000,RAL437:13039784,RAL437:0.9701,RAL439:1.0000,RAL440:0.7143,RAL443:0.9565,RAL461:0.9130,RAL492:1.0000,RAL502:1…
chr2R	13063936	13070046	DIVER_LTR,DIVER_I	RAL109:0.8824,RAL142:1.0000,RAL362:0.9333,RAL371:0.8727,RAL437:0.6786,RAL517:0.8261,RAL531:0.9375,RAL75:1.0000,RAL774:0.9804
chr2R	13124069	13128938	Copia_LTR,Copia_I	RAL373:1.0000,RAL882:1.0000
chr2R	13124069	13129214	Copia_LTR,Copia_I	RAL109:1.0000,RAL142:1.0000,RAL177:0.9737,RAL229:1.0000,RAL235:1.0000,RAL320:0.9756,RAL321:1.0000,RAL362:0.9492,RAL370:0.9231,RAL371:0.9815,RAL373:1.0000,RAL377:0.9130,RAL383:0.9394,RAL38:1.0000,RAL391:0.9697,RAL392:0.9474,RAL40:0.9048,RAL426:1.0000,RAL42:0.7857,RAL437:13129220,RAL437:0.9216,RAL440:1.0000,RAL443:1.0000,RAL461:1.0000,RAL492:1.0000,RAL502:0.9318,RAL508:1.0000,RAL513:1.0000,RAL517:0…
chr2R	13164771	13165120	LINEJ1_DM	RAL109:0.9605,RAL142:1.0000,RAL177:1.0000,RAL229:0.9853,RAL235:1.0000,RAL320:1.0000,RAL321:0.9825,RAL362:0.9615,RAL370:1.0000,RAL371:0.7761,RAL373:0.9600,RAL377:1.0000,RAL383:0.9583,RAL38:1.0000,RAL391:0.9130,RAL406:0.9091,RAL409:1.0000,RAL40:0.9796,RAL426:1.0000,RAL42:0.1667,RAL437:13165135,RAL437:0.6897,RAL440:1.0000,RAL443:1.0000,RAL461:1.0000,RAL492:1.0000,RAL502:1.0000,RAL508:1.0000,RAL513:0…
chr2R	13373485	13378176	FW_DM	RAL109:0.9901,RAL142:0.6800,RAL177:1.0000,RAL229:1.0000,RAL235:1.0000,RAL320:1.0000,RAL321:1.0000,RAL362:0.9880,RAL370:1.0000,RAL371:1.0000,RAL373:1.0000,RAL377:1.0000,RAL383:1.0000,RAL38:1.0000,RAL391:1.0000,RAL392:1.0000,RAL405:1.0000,RAL406:1.0000,RAL40:1.0000,RAL426:0.9231,RAL42:1.0000,RAL437:13378188,RAL437:0.9881,RAL439:1.0000,RAL440:1.0000,RAL443:1.0000,RAL461:1.0000,RAL492:1.0000,RAL502:0…
chr2R	13669921	13671068	POGO	RAL109:0.9714,RAL142:0.3636,RAL177:0.9545,RAL229:0.9167,RAL235:0.9643,RAL320:1.0000,RAL371:0.9773,RAL373:0.9821,RAL377:1.0000,RAL383:0.9714,RAL38:0.9474,RAL391:0.9667,RAL392:1.0000,RAL405:0.9091,RAL406:0.9787,RAL409:0.8889,RAL40:1.0000,RAL426:0.6667,RAL42:1.0000,RAL437:13671071,RAL437:1.0000,RAL439:1.0000,RAL443:0.9565,RAL461:0.9474,RAL492:1.0000,RAL502:1.0000,RAL508:1.0000,RAL517:1.0000,RAL531:0…
chr2R	13671584	13671769	POGON1	RAL177:0.9655,RAL75:0.7750,RAL774:0.5000,RAL802:0.4754,RAL812:0.5610
chr2R	13685967	13686379	DM297_LTR	RAL177:1.0000,RAL320:1.0000,RAL321:0.5000,RAL383:1.0000,RAL38:0.8333,RAL405:0.3333,RAL406:1.0000,RAL40:0.6923,RAL42:0.7143,RAL443:0.7778,RAL508:1.0000,RAL531:0.8000,RAL774:1.0000,RAL801:1.0000,RAL802:0.9375,RAL805:0.5000,RAL892:1.0000,RAL894:1.0000,RAL907:0.7222,RAL908:0.6111
chr2R	13933233	13933504	LINEJ1_DM	RAL142:0.9524,RAL177:1.0000,RAL229:0.8780,RAL235:1.0000,RAL320:1.0000,RAL321:1.0000,RAL370:1.0000,RAL371:0.2683,RAL373:0.6042,RAL377:1.0000,RAL383:1.0000,RAL391:1.0000,RAL392:1.0000,RAL406:0.9787,RAL40:0.9722,RAL426:0.8235,RAL42:0.9836,RAL440:0.7273,RAL443:1.0000,RAL461:1.0000,RAL492:1.0000,RAL502:1.0000,RAL508:0.9231,RAL513:0.7143,RAL517:1.0000,RAL531:0.7818,RAL75:0.9667,RAL765:1.0000,RAL774:0.9…
chr2R	13999243	14003045	FW_DM	RAL142:0.9062,RAL177:0.9167,RAL229:0.9863,RAL235:1.0000,RAL320:1.0000,RAL362:1.0000,RAL370:1.0000,RAL371:1.0000,RAL373:0.9831,RAL391:1.0000,RAL392:0.9655,RAL405:0.9811,RAL406:1.0000,RAL40:1.0000,RAL426:0.7857,RAL437:14003065,RAL437:1.0000,RAL492:1.0000,RAL508:1.0000,RAL513:0.8571,RAL517:0.8462,RAL531:0.9429,RAL75:1.0000,RAL765:0.7500,RAL774:1.0000,RAL802:1.0000,RAL805:1.0000,RAL808:0.8372,RAL83:1…
chr2R	14375381	14382793	BLOOD_LTR,BLOOD_I	RAL109:0.9839,RAL177:1.0000,RAL229:1.0000,RAL320:1.0000,RAL362:1.0000,RAL370:1.0000,RAL371:0.9762,RAL373:0.9744,RAL377:0.7000,RAL383:1.0000,RAL38:1.0000,RAL391:1.0000,RAL392:1.0000,RAL40:1.0000,RAL426:1.0000,RAL42:1.0000,RAL437:14382798,RAL437:0.9804,RAL443:1.0000,RAL492:1.0000,RAL502:1.0000,RAL508:1.0000,RAL517:0.5556,RAL531:1.0000,RAL75:1.0000,RAL774:1.0000,RAL802:1.0000,RAL805:1.0000,RAL808:0.…
chr2R	14463358	14469487	BEL_LTR,BEL_I	RAL109:0.9747,RAL142:0.8750,RAL229:0.8767,RAL235:0.8750,RAL320:0.6000,RAL321:0.9655,RAL362:0.9762,RAL370:0.9375,RAL371:0.8554,RAL373:0.7778,RAL377:0.6667,RAL383:0.7143,RAL38:0.7143,RAL391:0.8485,RAL392:0.8333,RAL405:0.1667,RAL40:1.0000,RAL426:0.8750,RAL42:0.3333,RAL437:14469493,RAL437:0.9012,RAL439:0.1250,RAL440:0.7500,RAL443:0.8636,RAL461:0.6154,RAL492:0.8400,RAL502:0.7083,RAL508:0.7368,RAL513:0…
chr2R	14478428	14487521	ROO_LTR,ROO_I	RAL109:0.9889,RAL142:1.0000,RAL177:1.0000,RAL229:0.9733,RAL235:0.9231,RAL320:1.0000,RAL321:1.0000,RAL362:0.9821,RAL370:0.9091,RAL371:1.0000,RAL373:1.0000,RAL377:1.0000,RAL383:1.0000,RAL38:1.0000,RAL391:1.0000,RAL406:1.0000,RAL409:1.0000,RAL40:1.0000,RAL426:1.0000,RAL42:0.9000,RAL437:14487527,RAL437:1.0000,RAL440:1.0000,RAL443:1.0000,RAL492:1.0000,RAL502:1.0000,RAL508:0.9667,RAL513:1.0000,RAL517:1…
chr2R	14745796	14747523	BARI_DM	RAL109:1.0000,RAL177:1.0000,RAL321:0.8571,RAL38:0.7500,RAL392:0.0154,RAL406:0.9333,RAL40:0.9333,RAL437:0.7143,RAL439:1.0000,RAL461:0.8333,RAL75:1.0000,RAL801:0.8000,RAL802:1.0000,RAL822:1.0000,RAL908:0.9811
chr2R	15603415	15610826	BLOOD_LTR,BLOOD_I	RAL109:1.0000,RAL142:0.8000,RAL177:0.9783,RAL229:0.9792,RAL235:1.0000,RAL320:0.9756,RAL321:1.0000,RAL362:0.9706,RAL370:0.9574,RAL371:0.9915,RAL373:1.0000,RAL377:0.9677,RAL383:0.9545,RAL38:0.9831,RAL391:0.8810,RAL392:0.8529,RAL405:0.9032,RAL406:0.9000,RAL409:0.9500,RAL40:0.9762,RAL426:1.0000,RAL42:0.8750,RAL437:15610832,RAL437:0.9712,RAL439:1.0000,RAL440:0.9167,RAL443:0.9730,RAL461:1.0000,RAL492:0…
chr2R	15603814	15610826	BLOOD_I,BLOOD_LTR	RAL142:1.0000
chr2R	15664157	15667400	LINEJ1_DM	RAL109:1.0000,RAL142:1.0000,RAL177:1.0000,RAL229:0.9565,RAL235:0.9286,RAL320:1.0000,RAL321:0.9286,RAL362:1.0000,RAL370:1.0000,RAL371:1.0000,RAL373:0.9815,RAL383:0.9583,RAL38:0.8810,RAL391:1.0000,RAL392:0.8421,RAL405:0.9375,RAL406:1.0000,RAL40:1.0000,RAL426:1.0000,RAL42:0.8000,RAL437:15667427,RAL437:0.9815,RAL439:0.8333,RAL440:0.6364,RAL443:0.8750,RAL461:1.0000,RAL492:1.0000,RAL502:1.0000,RAL508:1…
chr2R	15802405	15809673	MDG1_LTR,MDG1_I	RAL109:1.0000,RAL142:0.9677,RAL177:0.8947,RAL229:0.9718,RAL235:0.9714,RAL320:1.0000,RAL321:0.9107,RAL362:0.9762,RAL370:0.9000,RAL377:0.9655,RAL38:0.9118,RAL391:0.9000,RAL392:1.0000,RAL409:1.0000,RAL40:0.8431,RAL42:0.8333,RAL437:15809764,RAL437:0.9796,RAL443:1.0000,RAL461:0.8750,RAL492:0.9583,RAL502:0.9000,RAL513:0.9000,RAL531:0.9643,RAL765:1.0000,RAL774:0.9714,RAL790:0.7917,RAL801:0.8235,RAL802:0…
chr2R	15844991	15850134	Copia_LTR,Copia_I	RAL109:0.9500,RAL142:1.0000,RAL177:0.9688,RAL229:0.9574,RAL235:1.0000,RAL320:0.9556,RAL321:1.0000,RAL362:1.0000,RAL370:1.0000,RAL371:0.9808,RAL373:0.9846,RAL377:1.0000,RAL383:1.0000,RAL38:1.0000,RAL391:1.0000,RAL392:0.8667,RAL405:0.9167,RAL406:0.8438,RAL40:1.0000,RAL426:0.9615,RAL42:0.7500,RAL437:15850140,RAL437:0.9545,RAL439:0.6667,RAL440:1.0000,RAL443:0.7222,RAL461:1.0000,RAL492:0.9375,RAL502:0…
chr2R	15956804	15959376	NOMAD_LTR,NOMAD_I	RAL109:1.0000,RAL229:1.0000,RAL235:1.0000,RAL362:1.0000,RAL371:1.0000,RAL373:1.0000,RAL377:1.0000,RAL391:1.0000,RAL405:0.9583,RAL40:1.0000,RAL426:1.0000,RAL42:1.0000,RAL437:1.0000,RAL531:1.0000,RAL774:1.0000,RAL801:1.0000,RAL802:1.0000,RAL805:1.0000,RAL808:1.0000,RAL812:1.0000,RAL83:1.0000,RAL857:1.0000,RAL882:1.0000
chr2R	15957285	15959376	NOMAD_I,NOMAD_LTR	RAL801:1.0000,RAL802:1.0000
chr2R	16256072	16265176	ROO_LTR,ROO_I	RAL109:1.0000,RAL142:1.0000,RAL177:1.0000,RAL229:1.0000,RAL235:0.9302,RAL320:0.9512,RAL321:0.9833,RAL362:0.9848,RAL370:0.9565,RAL371:0.9688,RAL373:0.9861,RAL377:0.9394,RAL383:1.0000,RAL38:1.0000,RAL391:0.9706,RAL392:0.9643,RAL405:1.0000,RAL406:0.9831,RAL409:0.9310,RAL40:0.9595,RAL426:0.9167,RAL42:1.0000,RAL437:16265183,RAL437:0.9500,RAL439:0.9583,RAL440:1.0000,RAL443:0.9211,RAL461:0.8182,RAL492:1…
chr2R	16627013	16631704	FW_DM	RAL109:1.0000,RAL177:0.9375,RAL229:0.9000,RAL235:1.0000,RAL320:1.0000,RAL321:1.0000,RAL362:0.9167,RAL370:0.9565,RAL371:1.0000,RAL373:0.9091,RAL383:1.0000,RAL38:1.0000,RAL391:1.0000,RAL392:0.8333,RAL406:0.9167,RAL40:1.0000,RAL426:0.8571,RAL437:16631720,RAL437:0.8333,RAL440:1.0000,RAL443:0.8182,RAL492:1.0000,RAL502:0.9333,RAL508:1.0000,RAL513:1.0000,RAL517:1.0000,RAL765:0.9000,RAL774:1.0000,RAL790:…
chr2R	16670860	16675551	FW_DM	RAL142:0.9808,RAL177:0.9804,RAL229:1.0000,RAL235:1.0000,RAL320:1.0000,RAL321:0.9888,RAL362:1.0000,RAL370:0.9048,RAL371:1.0000,RAL373:1.0000,RAL377:1.0000,RAL383:0.9688,RAL38:1.0000,RAL391:1.0000,RAL392:0.9355,RAL405:1.0000,RAL406:1.0000,RAL40:1.0000,RAL426:1.0000,RAL42:1.0000,RAL437:16675579,RAL437:1.0000,RAL439:1.0000,RAL440:1.0000,RAL443:1.0000,RAL461:0.9615,RAL492:1.0000,RAL502:0.9714,RAL508:1…
chr2R	17038673	17041252	NOMAD_LTR,NOMAD_I	RAL142:0.9787,RAL320:1.0000,RAL362:0.8947,RAL370:1.0000,RAL371:0.7467,RAL392:1.0000,RAL40:1.0000,RAL426:0.6842,RAL437:17041257,RAL437:0.9595,RAL440:0.8750,RAL443:1.0000,RAL517:1.0000,RAL531:0.8710,RAL75:1.0000,RAL765:1.0000,RAL774:0.9302,RAL790:1.0000,RAL805:1.0000,RAL83:0.9231,RAL882:0.7692,RAL887:1.0000,RAL892:0.9583,RAL894:1.0000,RAL908:1.0000
chr2R	17625838	17634939	ROO_LTR,ROO_I	RAL109:0.9783,RAL142:1.0000,RAL177:1.0000,RAL229:1.0000,RAL320:0.9286,RAL321:1.0000,RAL362:0.9375,RAL370:1.0000,RAL371:1.0000,RAL373:1.0000,RAL377:0.8750,RAL38:1.0000,RAL391:1.0000,RAL405:0.5000,RAL409:1.0000,RAL40:1.0000,RAL426:1.0000,RAL42:0.8750,RAL437:17634951,RAL437:1.0000,RAL492:1.0000,RAL508:1.0000,RAL517:1.0000,RAL765:0.6000,RAL774:1.0000,RAL801:1.0000,RAL802:1.0000,RAL805:0.9000,RAL808:1…
chr2R	17626266	17634939	ROO_I,ROO_LTR	RAL321:1.0000,RAL908:1.0000
chr2R	17640644	17641071	ROO_LTR	RAL109:0.9872,RAL177:1.0000,RAL229:0.9902,RAL235:1.0000,RAL320:1.0000,RAL321:0.9859,RAL362:0.9726,RAL370:1.0000,RAL371:0.9500,RAL373:0.9926,RAL377:1.0000,RAL383:1.0000,RAL38:1.0000,RAL391:0.9737,RAL392:1.0000,RAL405:1.0000,RAL406:1.0000,RAL409:0.9831,RAL40:1.0000,RAL426:1.0000,RAL42:1.0000,RAL437:17641080,RAL437:1.0000,RAL439:1.0000,RAL440:1.0000,RAL443:1.0000,RAL461:0.9355,RAL492:1.0000,RAL502:1…
chr2R	17697085	17705266	ROO_LTR,ROO_I	RAL109:0.7826,RAL142:1.0000,RAL177:1.0000,RAL229:0.9921,RAL235:1.0000,RAL320:1.0000,RAL321:1.0000,RAL362:0.9853,RAL370:1.0000,RAL371:1.0000,RAL373:1.0000,RAL377:0.9688,RAL383:1.0000,RAL38:0.9375,RAL391:0.9524,RAL392:0.9524,RAL405:1.0000,RAL406:1.0000,RAL409:1.0000,RAL40:0.9375,RAL426:1.0000,RAL42:1.0000,RAL437:17705277,RAL437:0.9778,RAL439:1.0000,RAL443:1.0000,RAL461:1.0000,RAL492:1.0000,RAL508:0…
chr2R	17697513	17705266	ROO_I,ROO_LTR	RAL229:0.9714,RAL321:1.0000
chr2R	18237260	18238976	LINEJ1_DM	RAL109:1.0000,RAL142:1.0000,RAL177:1.0000,RAL229:1.0000,RAL235:0.9286,RAL320:1.0000,RAL321:1.0000,RAL362:1.0000,RAL370:1.0000,RAL371:1.0000,RAL373:1.0000,RAL377:1.0000,RAL383:1.0000,RAL38:1.0000,RAL391:1.0000,RAL392:1.0000,RAL406:1.0000,RAL409:1.0000,RAL40:1.0000,RAL426:1.0000,RAL42:1.0000,RAL437:18238985,RAL437:1.0000,RAL439:0.6154,RAL440:1.0000,RAL443:1.0000,RAL461:1.0000,RAL492:1.0000,RAL502:0…
chr2R	18247946	18248306	LINEJ1_DM	RAL109:1.0000,RAL177:0.9333,RAL229:0.9884,RAL235:0.8800,RAL320:0.9231,RAL321:1.0000,RAL362:1.0000,RAL370:0.9545,RAL371:0.9385,RAL373:0.9886,RAL377:0.9231,RAL383:0.9655,RAL38:1.0000,RAL391:0.7576,RAL406:1.0000,RAL409:1.0000,RAL40:1.0000,RAL426:0.9500,RAL42:1.0000,RAL437:18248324,RAL437:0.7818,RAL443:1.0000,RAL461:0.9565,RAL492:1.0000,RAL513:0.9048,RAL517:1.0000,RAL765:0.8571,RAL774:1.0000,RAL790:0…
chr2R	18352882	18353012	BS	RAL437:0.2000,RAL517:1.0000
chr2R	18413321	18416803	LINEJ1_DM	RAL142:0.5000,RAL177:1.0000,RAL229:1.0000,RAL320:1.0000,RAL321:1.0000,RAL362:1.0000,RAL370:1.0000,RAL371:1.0000,RAL373:1.0000,RAL377:0.9524,RAL383:1.0000,RAL409:1.0000,RAL40:1.0000,RAL426:0.9231,RAL437:1.0000,RAL440:1.0000,RAL461:1.0000,RAL492:1.0000,RAL502:1.0000,RAL508:1.0000,RAL513:1.0000,RAL517:0.8235,RAL75:1.0000,RAL765:1.0000,RAL774:1.0000,RAL790:1.0000,RAL801:1.0000,RAL802:1.0000,RAL805:1.…
chr2R	18467972	18474083	DIVER_LTR,DIVER_I	RAL142:1.0000,RAL177:1.0000,RAL229:1.0000,RAL235:0.9231,RAL320:0.9375,RAL321:0.9524,RAL362:0.9500,RAL371:0.9630,RAL373:0.9787,RAL377:1.0000,RAL383:1.0000,RAL38:0.9259,RAL391:0.9474,RAL392:1.0000,RAL405:0.9500,RAL406:0.8889,RAL40:0.9688,RAL42:0.9524,RAL437:1.0000,RAL461:1.0000,RAL492:1.0000,RAL517:1.0000,RAL531:1.0000,RAL75:0.9667,RAL774:1.0000,RAL805:0.8947,RAL812:0.8000,RAL857:1.0000,RAL882:0.95…
chr2R	18662529	18662877	LINEJ1_DM	RAL235:1.0000,RAL320:1.0000,RAL321:1.0000,RAL362:0.9565,RAL370:1.0000,RAL371:0.7414,RAL373:0.9123,RAL377:1.0000,RAL383:0.9804,RAL38:1.0000,RAL392:0.7000,RAL406:1.0000,RAL409:1.0000,RAL426:1.0000,RAL42:1.0000,RAL437:18662897,RAL437:1.0000,RAL439:1.0000,RAL440:1.0000,RAL443:1.0000,RAL461:1.0000,RAL502:1.0000,RAL508:1.0000,RAL513:1.0000,RAL517:1.0000,RAL531:1.0000,RAL75:1.0000,RAL765:1.0000,RAL774:0…
chr2R	18730598	18732238	BLASTOPIA_LTR,BLASTOPIA_I	RAL229:0.9286,RAL405:1.0000,RAL531:1.0000
chr2R	18730598	18732502	BLASTOPIA_LTR,BLASTOPIA_I	RAL109:0.9608,RAL142:1.0000,RAL177:0.8438,RAL229:0.9714,RAL320:0.9375,RAL362:0.9333,RAL370:0.9091,RAL371:1.0000,RAL373:0.8361,RAL377:1.0000,RAL383:1.0000,RAL38:0.9118,RAL391:0.9583,RAL392:1.0000,RAL405:0.9259,RAL406:1.0000,RAL426:0.9167,RAL42:0.9706,RAL437:0.9259,RAL443:1.0000,RAL492:1.0000,RAL502:1.0000,RAL508:0.9677,RAL513:1.0000,RAL517:0.7500,RAL531:1.0000,RAL75:1.0000,RAL765:0.7692,RAL774:0.7…
chr2R	18730862	18732502	BLASTOPIA_I,BLASTOPIA_LTR	RAL320:0.8182,RAL370:0.3333,RAL426:0.8571,RAL502:1.0000,RAL801:1.0000,RAL808:0.8889,RAL882:0.7500,RAL908:1.0000
chr2R	18846358	18851382	BLASTOPIA_LTR,BLASTOPIA_I	RAL109:0.6471,RAL177:0.5641,RAL229:0.7500,RAL235:1.0000,RAL321:0.6364,RAL371:0.3333,RAL377:0.8333,RAL383:0.2500,RAL38:0.8095,RAL391:0.3750,RAL40:0.5263,RAL426:0.8000,RAL42:0.6364,RAL437:1.0000,RAL440:0.6667,RAL443:0.5000,RAL492:0.7647,RAL502:0.2000,RAL508:1.0000,RAL531:0.8333,RAL75:0.3333,RAL774:0.2000,RAL805:0.7333,RAL808:1.0000,RAL812:0.5000,RAL83:0.7500,RAL887:0.4762,RAL892:0.4444,RAL894:0.4444
chr2R	19290187	19295205	BLASTOPIA_LTR,BLASTOPIA_I	RAL142:0.6000,RAL177:0.8478,RAL235:0.9286,RAL321:0.9661,RAL362:0.9753,RAL370:0.9762,RAL371:0.9867,RAL373:0.8276,RAL377:1.0000,RAL383:0.5789,RAL38:0.9091,RAL391:0.9348,RAL392:0.9688,RAL405:0.9750,RAL406:0.9818,RAL42:0.9839,RAL437:19295214,RAL437:0.8485,RAL440:0.8000,RAL443:0.7500,RAL492:0.6875,RAL502:1.0000,RAL513:0.8889,RAL517:1.0000,RAL531:0.8919,RAL75:0.9610,RAL765:1.0000,RAL774:0.8056,RAL808:0…
chr2R	19417152	19424670	DM412	RAL109:0.9512,RAL177:0.9667,RAL229:0.9565,RAL235:0.6667,RAL320:0.7500,RAL321:0.8919,RAL362:0.9677,RAL370:1.0000,RAL371:0.9750,RAL373:0.9143,RAL377:0.8750,RAL383:0.9091,RAL38:1.0000,RAL391:0.8889,RAL392:0.8333,RAL406:0.6000,RAL409:0.7778,RAL40:1.0000,RAL426:1.0000,RAL437:1.0000,RAL440:1.0000,RAL443:1.0000,RAL461:0.8571,RAL492:0.8571,RAL502:1.0000,RAL508:0.8000,RAL513:0.7857,RAL517:1.0000,RAL75:1.0…
chr2R	19765306	19765719	DM297_LTR	RAL377:0.0312,RAL437:1.0000,RAL774:0.6667
chr2R	19801877	19809443	DM412	RAL109:1.0000,RAL142:1.0000,RAL177:1.0000,RAL229:0.9905,RAL321:0.9589,RAL362:1.0000,RAL370:1.0000,RAL371:0.9907,RAL373:0.9524,RAL377:0.9355,RAL383:0.9643,RAL38:0.8857,RAL391:0.8824,RAL392:0.9706,RAL409:1.0000,RAL40:0.9535,RAL426:0.9310,RAL42:1.0000,RAL437:0.9740,RAL461:0.9091,RAL492:1.0000,RAL502:0.8846,RAL508:1.0000,RAL513:0.9375,RAL517:0.9615,RAL75:1.0000,RAL765:1.0000,RAL774:0.9706,RAL790:1.00…
chr2R	20064814	20072241	DM412	RAL109:0.9688,RAL142:1.0000,RAL177:1.0000,RAL229:0.9928,RAL235:1.0000,RAL320:1.0000,RAL321:0.9265,RAL362:1.0000,RAL370:1.0000,RAL371:0.9792,RAL373:0.9831,RAL377:0.9737,RAL383:0.9744,RAL38:0.9787,RAL392:1.0000,RAL405:1.0000,RAL409:1.0000,RAL40:1.0000,RAL426:0.9524,RAL42:0.9796,RAL437:20072246,RAL437:0.9839,RAL439:1.0000,RAL440:1.0000,RAL443:0.9667,RAL461:1.0000,RAL492:0.9167,RAL502:0.9623,RAL508:1…
chr2R	20241007	20249310	ROO_LTR,ROO_I	RAL109:0.9892,RAL229:0.9057,RAL235:1.0000,RAL321:1.0000,RAL362:0.9667,RAL370:0.9565,RAL371:0.9897,RAL373:0.9881,RAL377:0.9375,RAL383:0.9118,RAL38:1.0000,RAL391:1.0000,RAL409:1.0000,RAL40:0.9792,RAL426:0.7407,RAL42:1.0000,RAL437:20249316,RAL437:1.0000,RAL440:0.9545,RAL443:1.0000,RAL461:1.0000,RAL492:0.9565,RAL502:0.9500,RAL508:0.9750,RAL513:1.0000,RAL517:0.6316,RAL765:0.9091,RAL774:1.0000,RAL805:1…
chr2R	20535163	20542666	DM412	RAL109:0.9906,RAL142:1.0000,RAL177:1.0000,RAL229:0.9780,RAL320:0.9778,RAL321:1.0000,RAL362:0.9500,RAL371:1.0000,RAL373:0.9714,RAL377:1.0000,RAL383:0.9091,RAL38:1.0000,RAL391:1.0000,RAL392:0.9524,RAL406:0.9062,RAL409:1.0000,RAL40:0.9867,RAL426:1.0000,RAL42:1.0000,RAL437:20542671,RAL437:0.9767,RAL443:0.8947,RAL461:0.9091,RAL492:1.0000,RAL508:1.0000,RAL517:1.0000,RAL531:0.9375,RAL75:1.0000,RAL765:1.…
chr2R	20615548	20622912	MDG1_LTR,MDG1_I	RAL109:1.0000,RAL142:0.9688,RAL177:0.8636,RAL229:1.0000,RAL320:0.8667,RAL321:0.8571,RAL362:0.8500,RAL371:1.0000,RAL373:0.9405,RAL383:1.0000,RAL38:0.9032,RAL391:0.9655,RAL392:0.9091,RAL40:0.9412,RAL426:0.9167,RAL42:0.9565,RAL437:20622917,RAL437:0.9571,RAL440:0.9375,RAL443:0.8519,RAL492:0.9259,RAL502:1.0000,RAL508:0.8889,RAL517:1.0000,RAL531:0.9167,RAL75:1.0000,RAL765:0.9375,RAL774:0.9861,RAL790:0.…
chr2R	20651189	20653106	G2_DM	RAL109:1.0000,RAL177:1.0000,RAL229:1.0000,RAL320:0.9286,RAL321:1.0000,RAL362:1.0000,RAL370:0.8333,RAL371:1.0000,RAL373:0.9500,RAL377:1.0000,RAL383:1.0000,RAL38:0.7333,RAL391:1.0000,RAL405:1.0000,RAL406:1.0000,RAL409:1.0000,RAL40:1.0000,RAL426:0.8824,RAL437:20653115,RAL437:1.0000,RAL440:1.0000,RAL443:0.7692,RAL492:1.0000,RAL502:1.0000,RAL508:1.0000,RAL513:1.0000,RAL517:1.0000,RAL75:0.9474,RAL765:1…
chr2R	21070041	21070201	DNAREP1_DM	RAL42:1.0000
chr2R	21143525	21143720	DNAREP1_DM	RAL492:0.8500,RAL531:0.5319,RAL83:0.8000,RAL908:0.8824
chr2RHet	30528	37111	MAX_I,BURDOCK_LTR,BURDOCK_I	RAL321:0.9792,RAL371:0.9500
chr2RHet	30697	37111	BURDOCK_LTR,BURDOCK_I	RAL109:1.0000,RAL142:1.0000,RAL177:1.0000,RAL229:1.0000,RAL235:1.0000,RAL320:1.0000,RAL321:0.9859,RAL362:1.0000,RAL370:1.0000,RAL371:0.9730,RAL373:0.9889,RAL377:1.0000,RAL383:1.0000,RAL38:0.8947,RAL391:1.0000,RAL392:1.0000,RAL405:1.0000,RAL406:1.0000,RAL40:1.0000,RAL426:1.0000,RAL42:1.0000,RAL437:37116,RAL437:1.0000,RAL439:0.9167,RAL440:0.9524,RAL443:1.0000,RAL461:1.0000,RAL492:0.9783,RAL502:1.00…
chr2RHet	43388	44000	DMRP1,DNAREP1_DM	RAL235:1.0000,RAL370:0.9677,RAL406:0.9565,RAL426:0.4333,RAL439:1.0000,RAL440:1.0000,RAL802:0.1927,RAL808:1.0000,RAL857:0.6800,RAL907:0.9565
chr2RHet	139907	140203	DOC3_DM,ACCORD2_LTR	RAL808:1.0000
chr2RHet	192653	193757	PROTOP_A	RAL882:1.0000
chr2RHet	208633	208720	DIVER2_I	RAL383:1.0000
chr2RHet	209121	213839	DOC	RAL109:1.0000,RAL142:1.0000,RAL177:1.0000,RAL229:1.0000,RAL235:1.0000,RAL320:0.9831,RAL321:1.0000,RAL362:1.0000,RAL370:0.9355,RAL371:1.0000,RAL373:1.0000,RAL377:1.0000,RAL383:1.0000,RAL38:1.0000,RAL391:1.0000,RAL405:1.0000,RAL406:1.0000,RAL409:1.0000,RAL40:1.0000,RAL426:1.0000,RAL42:0.9474,RAL437:213851,RAL437:0.9796,RAL440:0.9600,RAL443:1.0000,RAL461:1.0000,RAL492:1.0000,RAL502:1.0000,RAL508:1.0…
chr2RHet	355886	356568	STALKER4_I,STALKER4_LTR	RAL362:1.0000,RAL371:1.0000,RAL373:0.9091,RAL391:1.0000,RAL426:0.0833,RAL531:1.0000,RAL765:1.0000,RAL774:0.1667
chr2RHet	361362	369076	Gypsy_LTR,BLOOD_LTR,BLOOD_I	RAL229:1.0000
chr2RHet	361667	369076	BLOOD_LTR,BLOOD_I	RAL109:1.0000,RAL142:1.0000,RAL177:1.0000,RAL229:1.0000,RAL235:1.0000,RAL321:0.8750,RAL370:1.0000,RAL371:1.0000,RAL373:0.9600,RAL377:1.0000,RAL383:1.0000,RAL38:1.0000,RAL391:1.0000,RAL409:1.0000,RAL40:1.0000,RAL426:1.0000,RAL437:369081,RAL437:1.0000,RAL440:1.0000,RAL461:1.0000,RAL492:1.0000,RAL508:1.0000,RAL513:1.0000,RAL517:1.0000,RAL531:1.0000,RAL75:1.0000,RAL765:0.6667,RAL774:0.9333,RAL802:0.8…
chr2RHet	361667	369204	BLOOD_LTR,BLOOD_I,Gypsy_LTR	RAL492:1.0000,RAL517:0.1000,RAL774:0.9000,RAL812:0.0588,RAL83:0.0435,RAL882:0.0303,RAL908:0.0667
chr2RHet	372294	372431	MAX_I	RAL109:0.1810,RAL321:0.9714,RAL377:0.3077,RAL887:0.8947,RAL894:1.0000
chr2RHet	381343	382852	FW_DM	RAL109:0.2292,RAL142:1.0000,RAL177:1.0000,RAL229:1.0000,RAL235:1.0000,RAL320:1.0000,RAL321:1.0000,RAL362:0.6667,RAL370:1.0000,RAL371:1.0000,RAL373:0.7067,RAL377:1.0000,RAL383:1.0000,RAL391:1.0000,RAL392:1.0000,RAL409:1.0000,RAL439:1.0000,RAL440:1.0000,RAL443:0.0625,RAL492:1.0000,RAL502:1.0000,RAL508:1.0000,RAL517:1.0000,RAL531:0.6923,RAL765:1.0000,RAL774:1.0000,RAL802:1.0000,RAL808:0.9474,RAL83:1…
chr2RHet	674026	674473	DMCR1A	RAL109:0.1509,RAL235:1.0000,RAL321:1.0000,RAL370:1.0000,RAL377:1.0000,RAL426:0.0870,RAL802:0.0161,RAL808:1.0000,RAL887:1.0000
chr2RHet	710764	718412	Stalker2_LTR,Stalker2_I	RAL109:0.3333,RAL177:0.8000,RAL320:1.0000,RAL321:0.5000,RAL371:0.5000,RAL377:0.6667,RAL38:1.0000,RAL426:1.0000,RAL437:1.0000,RAL443:0.1379,RAL502:1.0000,RAL531:1.0000,RAL790:1.0000,RAL855:1.0000,RAL887:1.0000,RAL894:0.5000,RAL908:1.0000
chr2RHet	789822	790206	Gypsy5_I	RAL517:1.0000
chr2RHet	852197	852447	DMCR1A	RAL373:0.6042,RAL443:0.4722,RAL492:0.8125,RAL83:0.3333
chr2RHet	853625	861119	DM176_LTR,DM176_I	RAL109:0.3200,RAL142:1.0000,RAL229:0.9643,RAL321:0.9286,RAL362:1.0000,RAL371:0.9778,RAL373:1.0000,RAL383:0.5833,RAL391:0.7500,RAL409:0.8571,RAL426:1.0000,RAL443:0.4103,RAL492:0.8000,RAL502:1.0000,RAL508:1.0000,RAL513:0.9286,RAL517:0.8333,RAL531:0.8462,RAL774:0.9583,RAL802:0.9667,RAL808:1.0000,RAL83:0.8889,RAL855:1.0000,RAL882:1.0000,RAL887:0.8000,RAL907:0.3636
chr2RHet	985107	985353	DMCR1A	RAL517:0.4000,RAL83:1.0000
chr2RHet	985381	985592	DMCR1A	RAL383:1.0000,RAL492:1.0000,RAL508:1.0000,RAL774:0.0143,RAL83:0.3333
chr2RHet	1041280	1041637	IDEFIX_LTR	RAL229:0.9857,RAL392:0.9762
chr2RHet	1124061	1128999	BEL_I	RAL801:1.0000
chr2RHet	1269703	1278363	ROO_LTR,ROO_I	RAL321:0.3684,RAL38:1.0000,RAL42:1.0000,RAL443:1.0000
chr2RHet	1269703	1278791	ROO_LTR,ROO_I	RAL109:1.0000,RAL142:0.9375,RAL177:0.9474,RAL229:0.9933,RAL235:1.0000,RAL320:0.9661,RAL321:0.9848,RAL362:0.9811,RAL370:0.9184,RAL371:0.9815,RAL373:1.0000,RAL377:0.9512,RAL383:1.0000,RAL38:1.0000,RAL391:1.0000,RAL392:1.0000,RAL405:0.9688,RAL406:0.9184,RAL409:1.0000,RAL40:0.9733,RAL426:0.9500,RAL42:1.0000,RAL437:1278798,RAL437:0.9625,RAL439:0.8400,RAL440:0.9600,RAL443:0.9800,RAL461:0.9643,RAL492:1.…
chr2RHet	1299259	1299719	DIVER2_I	RAL802:0.2200,RAL882:1.0000
chr2RHet	1422687	1424414	BARI_DM	RAL109:0.9655,RAL142:1.0000,RAL177:0.8571,RAL235:0.9167,RAL321:0.9375,RAL362:1.0000,RAL370:1.0000,RAL371:0.9500,RAL373:1.0000,RAL377:1.0000,RAL383:1.0000,RAL38:0.4444,RAL391:0.5000,RAL406:1.0000,RAL409:0.9259,RAL40:0.9545,RAL42:0.6667,RAL437:1424416,RAL437:0.9062,RAL440:1.0000,RAL461:0.8000,RAL492:0.7500,RAL508:1.0000,RAL513:0.6667,RAL517:1.0000,RAL531:0.3636,RAL75:1.0000,RAL765:1.0000,RAL774:0.8…
chr2RHet	1426813	1429386	BURDOCK_LTR,BURDOCK_I	RAL109:0.9153,RAL142:0.5000,RAL177:1.0000,RAL229:1.0000,RAL235:1.0000,RAL320:1.0000,RAL321:0.9057,RAL362:1.0000,RAL370:1.0000,RAL371:0.9516,RAL373:1.0000,RAL377:0.9583,RAL383:0.9825,RAL38:0.9756,RAL391:1.0000,RAL392:0.9583,RAL405:1.0000,RAL406:0.9778,RAL409:1.0000,RAL40:0.7619,RAL426:0.8824,RAL437:1429391,RAL437:0.8961,RAL439:0.9615,RAL440:0.9444,RAL443:0.9821,RAL461:1.0000,RAL492:0.9744,RAL508:0…
chr2RHet	1546212	1551270	Gypsy11_LTR,STALKER4_I,Gypsy11_I,FB4_DM,Gypsy10_LTR	RAL802:0.1429,RAL882:1.0000
chr2RHet	1560960	1562762	FW_DM	RAL109:0.3208,RAL142:1.0000,RAL177:0.9167,RAL229:1.0000,RAL235:1.0000,RAL320:1.0000,RAL321:1.0000,RAL362:1.0000,RAL370:1.0000,RAL371:0.9730,RAL373:1.0000,RAL377:1.0000,RAL383:1.0000,RAL391:1.0000,RAL392:1.0000,RAL406:1.0000,RAL426:1.0000,RAL439:0.8889,RAL443:0.6410,RAL492:0.8333,RAL502:1.0000,RAL508:0.8182,RAL513:1.0000,RAL517:1.0000,RAL531:0.9273,RAL765:1.0000,RAL774:0.9574,RAL801:1.0000,RAL802:…
chr2RHet	1560960	1562878	FW_DM,DOC	RAL142:1.0000,RAL229:1.0000,RAL517:1.0000,RAL83:0.2500
chr2RHet	1600230	1604894	FW_DM	RAL109:0.3889,RAL142:1.0000,RAL177:1.0000,RAL229:0.9868,RAL235:1.0000,RAL320:1.0000,RAL321:1.0000,RAL362:1.0000,RAL370:1.0000,RAL371:0.9821,RAL373:1.0000,RAL377:1.0000,RAL383:1.0000,RAL391:1.0000,RAL406:0.9688,RAL409:0.9672,RAL426:1.0000,RAL440:1.0000,RAL443:0.3556,RAL492:1.0000,RAL502:0.9783,RAL508:1.0000,RAL513:1.0000,RAL517:1.0000,RAL531:1.0000,RAL765:0.9091,RAL774:1.0000,RAL801:1.0000,RAL802:…
chr2RHet	1632036	1637842	DM297_I,MAX_LTR,MAX_I	RAL109:0.9787,RAL142:1.0000,RAL229:1.0000,RAL371:0.9459,RAL373:1.0000,RAL377:1.0000,RAL383:1.0000,RAL391:1.0000,RAL40:1.0000,RAL42:1.0000,RAL437:1637848,RAL437:1.0000,RAL443:0.9818,RAL531:1.0000,RAL75:1.0000,RAL765:0.8750,RAL774:1.0000,RAL790:1.0000,RAL882:0.2500,RAL894:1.0000
chr2RHet	1632113	1637842	MAX_LTR,MAX_I	RAL109:0.9794,RAL142:1.0000,RAL177:1.0000,RAL229:1.0000,RAL235:1.0000,RAL320:1.0000,RAL321:0.9868,RAL362:0.9855,RAL370:1.0000,RAL371:0.9500,RAL373:1.0000,RAL377:1.0000,RAL383:1.0000,RAL38:1.0000,RAL391:1.0000,RAL392:1.0000,RAL405:1.0000,RAL406:0.9762,RAL409:1.0000,RAL40:1.0000,RAL42:1.0000,RAL437:1637848,RAL437:1.0000,RAL439:1.0000,RAL440:1.0000,RAL443:0.9841,RAL461:1.0000,RAL492:1.0000,RAL502:1.…
chr2RHet	1737794	1737905	DNAREP1_DM	RAL908:1.0000
chr2RHet	1915163	1916756	Gypsy_I,DM1731_I,ROOA_I	RAL229:0.9375,RAL392:0.9265
chr2RHet	1942566	1943567	Gypsy10_I,Gypsy10_LTR	RAL229:1.0000,RAL392:0.5000
chr2RHet	1942566	1943985	Gypsy10_I,Gypsy10_LTR,LINEJ1_DM	RAL229:1.0000
chr2RHet	1942872	1943985	Gypsy10_I,Gypsy10_LTR,LINEJ1_DM	RAL229:1.0000
chr2RHet	2061815	2064120	DOC	RAL109:1.0000,RAL235:0.5000,RAL320:1.0000,RAL38:1.0000,RAL437:1.0000,RAL75:1.0000,RAL802:0.8750,RAL882:1.0000,RAL908:1.0000
chr2RHet	2146656	2151357	DOC	RAL109:0.0500,RAL321:0.8571,RAL362:0.8000,RAL371:0.7778,RAL373:1.0000,RAL391:0.6667,RAL406:0.5000,RAL409:1.0000,RAL531:1.0000,RAL765:1.0000,RAL774:0.8000,RAL83:1.0000,RAL894:1.0000
chr2RHet	2204720	2212330	NOMAD_LTR,NOMAD_I	RAL229:1.0000,RAL437:1.0000
chr2RHet	2330431	2333809	DOC	RAL109:1.0000,RAL142:1.0000,RAL177:1.0000,RAL229:0.9643,RAL235:1.0000,RAL320:0.8421,RAL321:1.0000,RAL362:1.0000,RAL370:1.0000,RAL371:1.0000,RAL373:1.0000,RAL377:1.0000,RAL383:1.0000,RAL38:1.0000,RAL391:1.0000,RAL392:1.0000,RAL405:1.0000,RAL406:1.0000,RAL409:1.0000,RAL40:0.9762,RAL426:1.0000,RAL42:1.0000,RAL437:2333820,RAL437:0.9444,RAL439:1.0000,RAL440:1.0000,RAL443:0.9545,RAL461:0.9643,RAL492:0.…
chr2RHet	2334115	2335469	BARI1,Invader2_LTR,Invader2_I,DMCR1A	RAL908:0.8889
chr2RHet	2417316	2418435	G2_DM	RAL371:1.0000,RAL808:1.0000
chr2RHet	2790241	2794474	DOC	RAL320:1.0000,RAL321:0.1429,RAL362:0.3333,RAL370:1.0000,RAL373:0.1042,RAL377:0.9231,RAL40:0.8750,RAL508:1.0000,RAL808:0.5556,RAL908:1.0000
chr2RHet	2802972	2807695	DOC	RAL320:1.0000,RAL321:0.3542,RAL362:1.0000,RAL373:0.4074,RAL377:1.0000,RAL38:0.2593,RAL392:0.3333,RAL40:1.0000,RAL440:0.8571,RAL517:1.0000,RAL531:1.0000,RAL765:1.0000,RAL802:0.5439,RAL808:1.0000,RAL822:0.3333,RAL908:1.0000
chr2RHet	2992920	3001324	ROVER-LTR_DM,ROVER-I_DM,PROTOP_A	RAL321:0.1875,RAL392:0.0625,RAL40:0.6250,RAL531:1.0000,RAL808:0.7500
chr2RHet	3004763	3005804	G_DM	RAL320:1.0000,RAL321:0.3913,RAL362:1.0000,RAL440:1.0000,RAL802:0.5053
chr2RHet	3087632	3092323	FW_DM	RAL320:1.0000,RAL362:0.3333,RAL370:1.0000,RAL38:0.0345,RAL392:0.1000,RAL40:1.0000,RAL426:1.0000,RAL440:0.2500,RAL517:1.0000,RAL802:0.2083,RAL808:1.0000,RAL83:0.0833
chr2RHet	3117883	3119101	DMCR1A	RAL109:0.1500,RAL235:1.0000,RAL321:0.4118,RAL370:0.8889,RAL377:0.2667,RAL406:1.0000,RAL426:0.1765,RAL439:1.0000,RAL440:1.0000,RAL443:0.2222,RAL517:1.0000,RAL802:0.1098,RAL808:0.9286,RAL857:0.1500,RAL887:1.0000,RAL894:1.0000
chr2RHet	3165413	3165788	IDEFIX_I	RAL882:1.0000
chr2RHet	3216676	3216716	DMCR1A	RAL177:1.0000,RAL320:1.0000,RAL362:0.9200,RAL373:0.5778,RAL383:0.8889,RAL391:1.0000,RAL409:0.5909,RAL426:0.3889,RAL492:0.7500,RAL508:1.0000,RAL531:0.8000,RAL765:1.0000,RAL774:0.5455,RAL801:1.0000,RAL855:1.0000
chr2RHet	3239898	3242729	DIVER2_I,DM297_LTR,DM297_I	RAL109:0.9565,RAL371:1.0000,RAL437:3242736,RAL437:0.7391,RAL508:1.0000,RAL531:0.8750,RAL75:1.0000,RAL765:0.0556,RAL774:0.9677,RAL805:0.8333,RAL812:1.0000,RAL83:1.0000
chr2RHet	3240000	3242729	DM297_LTR,DM297_I	RAL109:0.9688,RAL142:0.9333,RAL177:0.8000,RAL229:0.8421,RAL235:1.0000,RAL320:0.7778,RAL321:0.9474,RAL362:0.9310,RAL370:0.8824,RAL371:1.0000,RAL373:0.9762,RAL377:0.9048,RAL383:0.9706,RAL38:1.0000,RAL391:1.0000,RAL392:0.9231,RAL405:0.0556,RAL406:0.5000,RAL409:0.9722,RAL40:1.0000,RAL426:1.0000,RAL42:1.0000,RAL437:3242736,RAL437:0.8182,RAL440:0.9565,RAL443:0.2250,RAL461:0.9333,RAL492:0.9375,RAL502:1.…
chr2RHet	3269469	3274718	TRANSPAC_LTR,TRANSPAC_I	RAL109:0.9726,RAL142:1.0000,RAL177:1.0000,RAL229:0.9703,RAL235:0.9375,RAL320:1.0000,RAL321:0.9474,RAL370:0.3333,RAL377:0.8958,RAL383:0.9000,RAL38:0.9744,RAL391:0.8824,RAL392:0.9268,RAL405:0.1887,RAL409:0.9318,RAL40:0.9565,RAL426:0.7500,RAL42:0.8000,RAL437:3274724,RAL437:0.9524,RAL439:1.0000,RAL440:0.9333,RAL443:0.3521,RAL461:0.9259,RAL492:1.0000,RAL502:0.8571,RAL508:0.8148,RAL513:1.0000,RAL517:1.…
chr3L	27654	28800	POGO	RAL371:0.9730,RAL373:1.0000,RAL377:0.9524,RAL38:0.9767,RAL405:0.9767,RAL40:1.0000,RAL426:1.0000,RAL440:1.0000,RAL443:0.9787,RAL492:1.0000,RAL508:1.0000,RAL513:1.0000,RAL531:0.9767,RAL75:1.0000,RAL765:1.0000,RAL790:0.9722,RAL812:1.0000,RAL822:0.9688,RAL855:1.0000,RAL882:0.9310,RAL887:0.9412,RAL894:1.0000
chr3L	110267	119375	ROO_LTR,ROO_I	RAL109:0.9787,RAL142:0.9500,RAL177:1.0000,RAL229:0.9836,RAL235:0.9756,RAL320:0.9268,RAL321:0.9692,RAL362:0.9481,RAL370:1.0000,RAL371:0.9865,RAL373:0.9881,RAL377:1.0000,RAL383:0.9697,RAL38:0.9615,RAL391:1.0000,RAL392:0.9762,RAL405:0.9730,RAL406:0.9516,RAL409:0.9600,RAL40:0.9000,RAL426:0.9714,RAL42:0.9615,RAL437:119383,RAL437:0.9787,RAL439:1.0000,RAL440:0.9744,RAL443:0.9841,RAL461:1.0000,RAL492:1.0…
chr3L	402569	409735	ROO_I,DM297_LTR,DM297_I	RAL774:0.9286
chr3L	402740	409735	DM297_LTR,DM297_I	RAL109:1.0000,RAL177:0.9565,RAL229:0.9694,RAL235:1.0000,RAL320:1.0000,RAL321:1.0000,RAL362:0.9787,RAL370:0.9836,RAL371:0.9739,RAL373:1.0000,RAL377:0.9375,RAL383:1.0000,RAL38:1.0000,RAL391:1.0000,RAL392:1.0000,RAL406:1.0000,RAL409:0.9500,RAL40:1.0000,RAL426:1.0000,RAL42:1.0000,RAL437:409741,RAL437:1.0000,RAL439:0.7500,RAL440:0.8889,RAL443:1.0000,RAL461:1.0000,RAL492:0.9556,RAL502:0.8462,RAL508:1.0…
chr3L	789969	790396	ROO_LTR	RAL109:0.9630,RAL142:1.0000,RAL229:0.9464,RAL235:0.9444,RAL321:0.9180,RAL362:1.0000,RAL371:0.9730,RAL373:0.9643,RAL377:0.9118,RAL391:0.9756,RAL405:0.9722,RAL406:0.9535,RAL40:0.9848,RAL443:0.9444,RAL492:1.0000,RAL502:0.9630,RAL517:1.0000,RAL531:1.0000,RAL75:1.0000,RAL774:1.0000,RAL790:1.0000,RAL801:0.9545,RAL802:0.9663,RAL805:1.0000,RAL808:0.9683,RAL812:1.0000,RAL83:0.9583,RAL857:1.0000,RAL882:1.0…
chr3L	858054	866477	TIRANT_LTR,TIRANT_I	RAL109:0.9688,RAL177:0.9091,RAL229:0.9615,RAL320:0.9375,RAL321:0.9286,RAL362:0.9615,RAL370:1.0000,RAL371:1.0000,RAL383:0.8889,RAL38:1.0000,RAL391:1.0000,RAL392:0.8667,RAL405:0.5000,RAL409:0.8333,RAL40:0.9688,RAL426:0.8000,RAL437:866482,RAL437:0.8966,RAL443:0.8667,RAL461:0.8462,RAL502:0.9565,RAL513:1.0000,RAL531:1.0000,RAL765:0.8571,RAL774:0.8750,RAL802:1.0000,RAL805:1.0000,RAL812:0.9667,RAL83:0.8…
chr3L	925317	932599	MDG1_LTR,MDG1_I	RAL109:1.0000,RAL142:0.9615,RAL177:0.9762,RAL229:0.9535,RAL235:0.9615,RAL320:0.9767,RAL321:1.0000,RAL362:0.9740,RAL370:0.9487,RAL371:0.9485,RAL373:0.9901,RAL377:1.0000,RAL383:0.9730,RAL38:0.9714,RAL391:0.9697,RAL392:1.0000,RAL405:1.0000,RAL406:1.0000,RAL409:0.9783,RAL40:1.0000,RAL426:0.9730,RAL42:0.9474,RAL437:932604,RAL437:0.9403,RAL440:0.9630,RAL443:1.0000,RAL461:1.0000,RAL492:1.0000,RAL502:1.0…
chr3L	939838	940886	LINEJ1_DM	RAL109:1.0000,RAL142:0.8788,RAL177:0.9310,RAL229:0.9574,RAL235:1.0000,RAL320:1.0000,RAL321:1.0000,RAL362:1.0000,RAL370:1.0000,RAL371:0.8571,RAL373:0.9806,RAL377:0.9714,RAL383:0.6000,RAL38:1.0000,RAL391:0.9412,RAL392:1.0000,RAL405:1.0000,RAL406:1.0000,RAL409:0.8333,RAL40:0.9512,RAL426:1.0000,RAL42:0.9667,RAL437:940899,RAL437:1.0000,RAL439:1.0000,RAL443:1.0000,RAL461:1.0000,RAL492:1.0000,RAL502:1.0…
chr3L	1047407	1055161	DM412	RAL109:1.0000,RAL142:1.0000,RAL177:1.0000,RAL229:0.9756,RAL320:0.9000,RAL321:1.0000,RAL362:0.9362,RAL370:1.0000,RAL371:1.0000,RAL373:0.9714,RAL377:1.0000,RAL383:0.9565,RAL38:0.9091,RAL391:0.9600,RAL392:1.0000,RAL406:0.6471,RAL40:0.9286,RAL426:1.0000,RAL42:1.0000,RAL437:0.9231,RAL440:1.0000,RAL443:0.9333,RAL492:1.0000,RAL502:0.8824,RAL508:1.0000,RAL517:1.0000,RAL531:1.0000,RAL765:0.7500,RAL774:1.0…
chr3L	1154185	1163277	ROO_LTR,ROO_I	RAL109:1.0000,RAL142:0.7273,RAL177:0.9412,RAL229:0.9577,RAL235:0.9333,RAL320:0.8519,RAL321:0.9818,RAL362:0.9833,RAL370:0.8824,RAL371:0.9571,RAL373:1.0000,RAL377:1.0000,RAL383:1.0000,RAL38:1.0000,RAL391:0.9545,RAL392:0.9231,RAL409:1.0000,RAL40:1.0000,RAL426:1.0000,RAL42:1.0000,RAL437:1163285,RAL437:0.9600,RAL440:1.0000,RAL443:1.0000,RAL508:1.0000,RAL517:1.0000,RAL531:0.8750,RAL75:1.0000,RAL765:1.0…
chr3L	1219647	1227326	DM412	RAL109:1.0000,RAL177:1.0000,RAL229:0.9868,RAL320:1.0000,RAL321:1.0000,RAL362:0.9706,RAL370:0.9714,RAL371:1.0000,RAL373:1.0000,RAL383:1.0000,RAL38:1.0000,RAL391:1.0000,RAL392:1.0000,RAL405:1.0000,RAL40:0.9592,RAL437:1227327,RAL437:1.0000,RAL443:0.9231,RAL492:1.0000,RAL508:1.0000,RAL517:1.0000,RAL75:0.9000,RAL765:1.0000,RAL774:0.9844,RAL801:1.0000,RAL802:0.9882,RAL805:0.9714,RAL808:1.0000,RAL812:1.…
chr3L	1424832	1430008	DMRT1A	RAL109:1.0000,RAL142:1.0000,RAL177:1.0000,RAL229:1.0000,RAL235:0.6364,RAL362:1.0000,RAL370:1.0000,RAL371:1.0000,RAL373:0.9600,RAL383:0.9231,RAL391:0.8710,RAL406:1.0000,RAL437:0.6522,RAL492:1.0000,RAL508:1.0000,RAL513:0.7000,RAL517:0.9286,RAL531:1.0000,RAL765:0.7692,RAL774:1.0000,RAL802:1.0000,RAL805:1.0000,RAL812:1.0000,RAL882:1.0000,RAL887:0.9231,RAL892:0.9355
chr3L	1485765	1486871	PROTOP_A	RAL109:0.9538,RAL142:1.0000,RAL177:0.9524,RAL229:0.9146,RAL235:0.6875,RAL320:0.9091,RAL321:1.0000,RAL362:0.9048,RAL370:1.0000,RAL371:0.9252,RAL373:0.9718,RAL377:0.9565,RAL383:1.0000,RAL38:1.0000,RAL391:0.8421,RAL406:0.9565,RAL409:0.9118,RAL40:0.9000,RAL426:1.0000,RAL42:1.0000,RAL437:1486879,RAL437:0.9811,RAL439:0.8000,RAL443:1.0000,RAL492:1.0000,RAL502:1.0000,RAL508:1.0000,RAL513:1.0000,RAL517:1.…
chr3L	1490339	1490406	PROTOP_A	RAL774:0.9231
chr3L	1506056	1513590	DM176_LTR,DM176_I	RAL109:0.9832,RAL142:1.0000,RAL177:0.9107,RAL229:0.9432,RAL235:0.9048,RAL320:0.9714,RAL321:0.9684,RAL362:1.0000,RAL370:1.0000,RAL371:0.9817,RAL377:0.9756,RAL383:0.9394,RAL38:0.9231,RAL391:0.9375,RAL392:0.9130,RAL406:0.9762,RAL409:0.9857,RAL40:0.9710,RAL42:1.0000,RAL437:1513599,RAL437:1.0000,RAL439:0.7692,RAL443:1.0000,RAL492:1.0000,RAL502:0.9767,RAL508:1.0000,RAL513:1.0000,RAL517:0.9730,RAL531:0.…
chr3L	1740909	1741094	POGON1	RAL142:0.6970,RAL177:0.9200,RAL229:0.5750,RAL38:0.7500,RAL437:1.0000,RAL75:0.5952,RAL802:0.5053,RAL808:0.6377,RAL908:0.5750
chr3L	2108306	2113451	Copia_LTR,Copia_I	RAL109:1.0000,RAL229:0.9783,RAL320:0.9630,RAL321:0.9143,RAL362:0.9710,RAL371:1.0000,RAL377:0.9615,RAL383:1.0000,RAL38:0.9697,RAL391:1.0000,RAL392:0.9565,RAL405:1.0000,RAL406:0.8696,RAL409:1.0000,RAL40:0.9878,RAL42:0.9390,RAL437:2113457,RAL437:1.0000,RAL439:0.8333,RAL440:0.5000,RAL443:1.0000,RAL502:0.8824,RAL508:1.0000,RAL513:0.9286,RAL531:0.8889,RAL75:1.0000,RAL765:0.8182,RAL774:0.9500,RAL801:0.9…
chr3L	2447560	2456657	ROO_LTR,ROO_I	RAL109:0.9848,RAL142:0.9677,RAL177:0.8889,RAL229:0.8983,RAL235:0.7500,RAL320:1.0000,RAL321:0.9821,RAL362:1.0000,RAL370:0.9750,RAL371:1.0000,RAL373:0.9512,RAL383:0.8966,RAL38:0.9706,RAL391:0.8889,RAL392:0.9412,RAL406:1.0000,RAL409:1.0000,RAL40:0.9259,RAL426:0.8125,RAL42:0.7143,RAL437:2456663,RAL437:0.9744,RAL439:0.5000,RAL440:0.9091,RAL443:0.9688,RAL461:0.7333,RAL492:0.8710,RAL502:1.0000,RAL508:1.…
chr3L	2751511	2755712	FW_DM	RAL109:1.0000,RAL177:0.7333,RAL229:1.0000,RAL235:1.0000,RAL320:1.0000,RAL321:0.9744,RAL362:1.0000,RAL370:1.0000,RAL371:0.8750,RAL373:0.9783,RAL377:1.0000,RAL383:0.8462,RAL38:0.9130,RAL391:1.0000,RAL392:1.0000,RAL405:1.0000,RAL406:1.0000,RAL409:1.0000,RAL40:1.0000,RAL426:0.9231,RAL42:0.7647,RAL437:0.9149,RAL439:0.8571,RAL440:1.0000,RAL443:1.0000,RAL461:1.0000,RAL492:1.0000,RAL502:0.8000,RAL508:1.0…
chr3L	2927894	2936113	TIRANT_LTR,TIRANT_I	RAL109:0.9455,RAL142:1.0000,RAL177:0.8824,RAL229:1.0000,RAL235:1.0000,RAL320:0.8810,RAL321:1.0000,RAL362:1.0000,RAL370:1.0000,RAL371:0.9500,RAL373:1.0000,RAL377:0.9744,RAL383:1.0000,RAL38:0.9787,RAL391:1.0000,RAL392:1.0000,RAL405:0.9524,RAL406:0.9722,RAL409:0.9744,RAL40:0.9831,RAL426:1.0000,RAL42:1.0000,RAL437:2936118,RAL437:0.9714,RAL439:1.0000,RAL440:1.0000,RAL443:0.9730,RAL461:1.0000,RAL492:1.…
chr3L	2966754	2974144	MDG1_LTR,MDG1_I	RAL177:1.0000,RAL235:1.0000,RAL320:0.9600,RAL321:0.8929,RAL362:1.0000,RAL370:0.9524,RAL371:1.0000,RAL377:0.9474,RAL383:0.8000,RAL392:1.0000,RAL40:0.9697,RAL437:1.0000,RAL440:0.9167,RAL492:1.0000,RAL508:1.0000,RAL531:0.9412,RAL774:0.8750,RAL790:0.6667,RAL801:1.0000,RAL802:0.9875,RAL812:0.5000,RAL894:1.0000,RAL907:0.9524,RAL908:1.0000
chr3L	2966864	2974144	MDG1_LTR,MDG1_I	RAL177:1.0000,RAL320:0.9565,RAL321:0.9062,RAL362:1.0000,RAL370:0.9474,RAL377:0.9474,RAL383:0.7778,RAL392:1.0000,RAL406:0.8649,RAL40:0.9677,RAL42:0.9000,RAL437:1.0000,RAL440:0.9091,RAL443:1.0000,RAL492:1.0000,RAL531:0.9167,RAL774:0.8333,RAL801:1.0000,RAL802:0.9868,RAL894:1.0000,RAL907:0.9500
chr3L	3040378	3042111	S_DM	RAL142:0.9474,RAL320:1.0000,RAL370:1.0000,RAL371:0.9778,RAL373:0.9355,RAL377:0.9111,RAL383:0.8800,RAL38:0.8919,RAL391:0.9310,RAL437:3042114,RAL437:0.9375,RAL439:0.8636,RAL440:1.0000,RAL443:0.9167,RAL492:0.5000,RAL508:1.0000,RAL513:0.8667,RAL517:1.0000,RAL531:0.9016,RAL75:0.9636,RAL774:0.9167,RAL808:0.8889,RAL83:1.0000,RAL855:0.9310,RAL857:0.8571,RAL882:0.9286,RAL887:0.9000
chr3L	3061339	3069864	TIRANT_LTR,TIRANT_I	RAL109:0.9894,RAL142:1.0000,RAL177:1.0000,RAL229:1.0000,RAL235:1.0000,RAL320:1.0000,RAL321:1.0000,RAL362:1.0000,RAL370:1.0000,RAL371:1.0000,RAL373:1.0000,RAL377:0.9444,RAL383:1.0000,RAL38:1.0000,RAL391:1.0000,RAL392:1.0000,RAL409:1.0000,RAL40:1.0000,RAL426:1.0000,RAL42:1.0000,RAL437:3069869,RAL437:0.9756,RAL440:1.0000,RAL443:0.9000,RAL461:1.0000,RAL492:1.0000,RAL502:0.6667,RAL508:1.0000,RAL517:1.…
chr3L	3281501	3281930	DOC	RAL109:0.9886,RAL142:1.0000,RAL177:1.0000,RAL229:1.0000,RAL235:0.6875,RAL320:1.0000,RAL321:1.0000,RAL362:1.0000,RAL370:1.0000,RAL371:1.0000,RAL373:1.0000,RAL377:1.0000,RAL383:1.0000,RAL38:1.0000,RAL391:1.0000,RAL392:1.0000,RAL405:1.0000,RAL406:0.9200,RAL409:1.0000,RAL40:1.0000,RAL426:1.0000,RAL42:0.5556,RAL437:3281945,RAL437:0.6429,RAL439:1.0000,RAL440:1.0000,RAL443:1.0000,RAL461:1.0000,RAL492:1.…
chr3L	3475135	3475490	LINEJ1_DM	RAL109:0.9318,RAL229:0.9787,RAL235:0.9500,RAL321:1.0000,RAL371:0.9388,RAL373:0.9545,RAL383:0.9444,RAL391:1.0000,RAL40:0.9615,RAL426:1.0000,RAL440:0.8182,RAL492:0.9615,RAL502:0.9706,RAL513:1.0000,RAL517:1.0000,RAL531:1.0000,RAL765:1.0000,RAL774:1.0000,RAL805:1.0000,RAL808:0.9697,RAL812:0.9667,RAL83:1.0000,RAL855:1.0000,RAL882:0.9444,RAL892:0.8947,RAL908:0.9310
chr3L	3601354	3606606	Copia_LTR,Copia_I	RAL109:0.9855,RAL177:0.7647,RAL229:0.9041,RAL235:1.0000,RAL320:0.9756,RAL321:1.0000,RAL362:0.9583,RAL370:0.9333,RAL371:0.9888,RAL373:1.0000,RAL377:0.9773,RAL383:0.9355,RAL38:0.9000,RAL391:1.0000,RAL392:0.9655,RAL405:0.9688,RAL406:0.9600,RAL409:0.9796,RAL40:0.9385,RAL426:0.9032,RAL42:0.9200,RAL437:3606612,RAL437:0.9643,RAL440:1.0000,RAL443:0.9565,RAL461:0.9118,RAL492:0.9688,RAL502:1.0000,RAL508:0.…
chr3L	3601630	3606606	Copia_I,Copia_LTR	RAL802:0.9091
chr3L	3833792	3833977	POGON1	RAL142:0.8333
chr3L	4773711	4774361	DMRT1A	RAL142:1.0000,RAL177:1.0000,RAL229:1.0000,RAL235:0.6667,RAL362:1.0000,RAL370:0.9412,RAL371:1.0000,RAL373:1.0000,RAL377:1.0000,RAL383:1.0000,RAL391:0.9744,RAL392:0.9423,RAL405:1.0000,RAL409:1.0000,RAL40:0.9800,RAL426:0.9375,RAL42:0.6667,RAL437:4774380,RAL437:0.9643,RAL439:1.0000,RAL440:0.9091,RAL443:0.5714,RAL461:1.0000,RAL492:1.0000,RAL502:1.0000,RAL508:1.0000,RAL513:1.0000,RAL517:1.0000,RAL531:0…
chr3L	4901183	4907293	DIVER_LTR,DIVER_I	RAL109:1.0000,RAL142:1.0000,RAL177:1.0000,RAL229:0.9744,RAL235:1.0000,RAL320:0.9375,RAL321:0.9000,RAL362:0.9412,RAL370:0.5556,RAL371:0.9730,RAL373:1.0000,RAL377:0.8462,RAL383:0.8947,RAL38:0.8571,RAL391:0.9062,RAL392:0.7368,RAL405:0.5000,RAL406:0.6364,RAL409:0.9783,RAL40:1.0000,RAL42:1.0000,RAL437:0.8667,RAL440:0.7778,RAL443:1.0000,RAL461:1.0000,RAL502:0.9643,RAL508:1.0000,RAL513:0.9000,RAL517:1.0…
chr3L	5034214	5043307	ROO_LTR,ROO_I	RAL142:0.9474,RAL177:1.0000,RAL229:1.0000,RAL320:1.0000,RAL362:0.9348,RAL370:0.9167,RAL371:0.9744,RAL373:0.8750,RAL377:0.8667,RAL383:1.0000,RAL38:0.9839,RAL391:1.0000,RAL392:0.9545,RAL405:0.6667,RAL406:1.0000,RAL409:1.0000,RAL42:1.0000,RAL437:5043313,RAL437:0.9444,RAL439:0.7647,RAL443:1.0000,RAL492:0.8889,RAL502:1.0000,RAL508:0.9091,RAL517:0.8000,RAL75:0.9167,RAL765:1.0000,RAL774:0.5769,RAL790:1.…
chr3L	5045511	5050232	DOC	RAL109:1.0000,RAL142:1.0000,RAL177:1.0000,RAL229:1.0000,RAL235:0.9091,RAL320:1.0000,RAL321:0.9828,RAL362:1.0000,RAL371:1.0000,RAL373:0.9853,RAL377:1.0000,RAL383:1.0000,RAL38:1.0000,RAL391:1.0000,RAL392:1.0000,RAL405:1.0000,RAL40:1.0000,RAL426:0.6667,RAL42:0.9412,RAL437:5050242,RAL437:1.0000,RAL440:1.0000,RAL443:1.0000,RAL461:0.9000,RAL492:1.0000,RAL502:1.0000,RAL508:1.0000,RAL513:0.7000,RAL517:0.…
chr3L	5292308	5299685	QUASIMODO_LTR,QUASIMODO_I	RAL142:1.0000,RAL229:0.9487,RAL321:0.9762,RAL38:0.9388,RAL392:1.0000,RAL426:0.7500,RAL42:1.0000,RAL437:0.3333,RAL440:0.6667,RAL513:1.0000,RAL517:0.8750,RAL774:0.9118,RAL805:1.0000,RAL808:0.8182,RAL822:0.9000,RAL882:1.0000,RAL887:1.0000,RAL908:0.8182
chr3L	5362480	5362536	DNAREP1_DM	RAL371:0.4583,RAL908:0.9286
chr3L	5451216	5459759	MAX_LTR,MAX_I	RAL109:1.0000,RAL321:1.0000,RAL373:1.0000,RAL377:1.0000,RAL391:1.0000,RAL392:0.8182,RAL409:1.0000,RAL461:1.0000,RAL774:1.0000,RAL801:1.0000,RAL802:1.0000,RAL808:1.0000,RAL812:1.0000,RAL907:0.9444,RAL908:0.5909
chr3L	5530883	5531158	LINEJ1_DM	RAL109:0.6933,RAL142:0.9524,RAL229:0.9000,RAL235:1.0000,RAL321:1.0000,RAL362:0.9062,RAL373:0.7209,RAL383:1.0000,RAL38:0.9545,RAL391:1.0000,RAL392:0.8298,RAL405:1.0000,RAL406:0.9750,RAL409:0.8600,RAL40:1.0000,RAL426:1.0000,RAL42:1.0000,RAL440:1.0000,RAL443:1.0000,RAL461:1.0000,RAL492:0.9375,RAL502:0.9762,RAL508:1.0000,RAL513:1.0000,RAL517:1.0000,RAL75:1.0000,RAL765:1.0000,RAL774:0.6923,RAL790:1.00…
chr3L	5994882	5997476	LINEJ1_DM	RAL177:0.9118,RAL362:1.0000,RAL371:0.9545,RAL406:1.0000,RAL437:1.0000,RAL440:0.9286,RAL461:0.8571,RAL508:1.0000,RAL765:1.0000,RAL774:1.0000,RAL790:0.9643,RAL812:1.0000,RAL83:0.8182
chr3L	6033516	6035820	DOC	RAL109:1.0000,RAL142:1.0000,RAL177:1.0000,RAL229:0.9859,RAL235:1.0000,RAL320:1.0000,RAL321:1.0000,RAL362:1.0000,RAL370:1.0000,RAL371:0.9855,RAL383:1.0000,RAL38:1.0000,RAL391:1.0000,RAL409:1.0000,RAL40:0.9792,RAL426:1.0000,RAL42:1.0000,RAL437:6035820,RAL437:1.0000,RAL443:1.0000,RAL492:0.9545,RAL502:1.0000,RAL508:1.0000,RAL513:1.0000,RAL774:1.0000,RAL801:1.0000,RAL802:1.0000,RAL805:1.0000,RAL822:1.…
chr3L	6128718	6128828	G2_DM	RAL805:0.8571
chr3L	6214070	6223163	ROO_LTR,ROO_I	RAL109:0.9903,RAL142:0.9630,RAL177:0.9615,RAL229:0.9926,RAL235:1.0000,RAL320:0.9655,RAL321:1.0000,RAL362:0.9767,RAL370:0.9565,RAL371:1.0000,RAL373:0.9608,RAL377:1.0000,RAL383:0.8750,RAL38:0.9750,RAL391:0.9804,RAL392:0.9512,RAL405:1.0000,RAL406:0.9737,RAL409:1.0000,RAL40:0.9545,RAL426:1.0000,RAL42:0.8421,RAL437:6223170,RAL437:0.9836,RAL439:0.9756,RAL440:1.0000,RAL443:0.9516,RAL461:0.9783,RAL492:1.…
chr3L	6328165	6328578	DM297_LTR	RAL142:1.0000,RAL177:0.9268,RAL229:1.0000,RAL235:1.0000,RAL320:1.0000,RAL321:1.0000,RAL362:1.0000,RAL370:1.0000,RAL371:0.9286,RAL373:0.9808,RAL377:1.0000,RAL383:1.0000,RAL38:0.9688,RAL391:1.0000,RAL392:1.0000,RAL406:1.0000,RAL409:1.0000,RAL40:0.9444,RAL426:1.0000,RAL42:0.6471,RAL437:6328583,RAL437:0.6809,RAL439:1.0000,RAL440:1.0000,RAL443:0.9444,RAL461:1.0000,RAL492:1.0000,RAL502:0.8750,RAL508:1.…
chr3L	6613744	6614103	DMRT1B	RAL109:0.9467,RAL142:1.0000,RAL177:1.0000,RAL229:1.0000,RAL320:1.0000,RAL321:1.0000,RAL362:1.0000,RAL370:1.0000,RAL371:0.9111,RAL373:0.9750,RAL377:1.0000,RAL383:1.0000,RAL38:1.0000,RAL391:1.0000,RAL392:1.0000,RAL405:1.0000,RAL406:1.0000,RAL409:1.0000,RAL40:1.0000,RAL426:1.0000,RAL42:1.0000,RAL437:0.6429,RAL439:1.0000,RAL440:1.0000,RAL443:1.0000,RAL461:1.0000,RAL492:1.0000,RAL502:1.0000,RAL508:0.9…
chr3L	6774279	6776227	DOC	RAL109:1.0000,RAL229:1.0000,RAL362:1.0000,RAL371:0.9667,RAL373:1.0000,RAL377:0.9608,RAL38:1.0000,RAL391:1.0000,RAL392:0.9750,RAL40:1.0000,RAL426:1.0000,RAL42:1.0000,RAL437:1.0000,RAL443:1.0000,RAL461:1.0000,RAL492:0.9474,RAL508:1.0000,RAL513:0.8667,RAL517:1.0000,RAL531:1.0000,RAL765:1.0000,RAL774:0.9583,RAL790:1.0000,RAL802:1.0000,RAL805:0.7000,RAL83:0.7143,RAL882:0.8333,RAL892:1.0000,RAL894:1.00…
chr3L	6849078	6853802	DOC	RAL109:0.9545,RAL229:0.9701,RAL235:0.8750,RAL320:0.9583,RAL321:1.0000,RAL362:0.9583,RAL370:0.9412,RAL371:0.9444,RAL373:0.9792,RAL383:0.8400,RAL391:0.9677,RAL392:0.9091,RAL40:0.9118,RAL426:0.8500,RAL42:1.0000,RAL437:1.0000,RAL443:0.8929,RAL492:0.9697,RAL508:0.8966,RAL75:1.0000,RAL765:1.0000,RAL774:0.9355,RAL802:0.9767,RAL805:0.8800,RAL808:1.0000,RAL812:0.8485,RAL83:1.0000,RAL855:1.0000,RAL882:0.90…
chr3L	6880673	6887678	ROO_LTR,ROO_I	RAL177:0.9091,RAL321:1.0000,RAL370:0.8333,RAL406:0.9375,RAL887:0.8571
chr3L	6880673	6888106	ROO_LTR,ROO_I	RAL109:1.0000,RAL142:0.9333,RAL177:0.9839,RAL229:0.9881,RAL235:0.9778,RAL320:1.0000,RAL321:0.9818,RAL362:0.9853,RAL370:0.9189,RAL371:1.0000,RAL373:0.9733,RAL377:1.0000,RAL383:1.0000,RAL38:1.0000,RAL391:1.0000,RAL392:1.0000,RAL405:1.0000,RAL406:0.9697,RAL409:0.9833,RAL40:0.9839,RAL426:1.0000,RAL42:1.0000,RAL437:6888113,RAL437:0.8710,RAL439:1.0000,RAL440:1.0000,RAL443:1.0000,RAL502:1.0000,RAL508:1.…
chr3L	6988040	6988595	BS	RAL362:1.0000,RAL531:1.0000,RAL774:0.5556,RAL805:1.0000
chr3L	7370471	7373518	DM297_LTR,DM297_I	RAL109:1.0000,RAL142:1.0000,RAL177:1.0000,RAL229:0.9848,RAL235:0.8636,RAL320:0.8800,RAL321:0.9848,RAL362:0.9885,RAL370:1.0000,RAL371:0.9870,RAL373:0.9792,RAL377:1.0000,RAL383:1.0000,RAL38:1.0000,RAL391:0.9706,RAL392:0.9535,RAL405:0.9062,RAL406:0.8889,RAL409:0.9706,RAL40:0.9867,RAL426:0.8125,RAL42:0.9565,RAL437:7373524,RAL437:0.9500,RAL439:1.0000,RAL440:0.7778,RAL443:0.9500,RAL461:0.9167,RAL492:0.…
chr3L	7491926	7496618	FW_DM	RAL109:1.0000,RAL142:0.9524,RAL177:1.0000,RAL229:1.0000,RAL235:1.0000,RAL320:1.0000,RAL321:1.0000,RAL362:1.0000,RAL370:1.0000,RAL371:0.9818,RAL373:0.9792,RAL377:1.0000,RAL383:1.0000,RAL38:1.0000,RAL391:0.9444,RAL392:1.0000,RAL405:1.0000,RAL406:1.0000,RAL409:1.0000,RAL40:1.0000,RAL426:1.0000,RAL42:1.0000,RAL437:7496639,RAL437:1.0000,RAL439:1.0000,RAL443:1.0000,RAL461:1.0000,RAL492:0.9200,RAL502:0.…
chr3L	7786867	7793861	DM297_LTR,DM297_I	RAL109:1.0000,RAL142:0.9286,RAL177:1.0000,RAL229:0.9850,RAL235:0.8919,RAL320:1.0000,RAL321:1.0000,RAL362:1.0000,RAL370:1.0000,RAL371:0.9868,RAL373:1.0000,RAL377:1.0000,RAL383:0.9831,RAL38:0.9459,RAL391:1.0000,RAL392:1.0000,RAL405:1.0000,RAL406:0.9828,RAL409:1.0000,RAL40:0.9870,RAL426:0.9615,RAL42:0.8000,RAL437:7793867,RAL437:0.9492,RAL439:1.0000,RAL440:1.0000,RAL443:0.9853,RAL461:1.0000,RAL492:0.…
chr3L	7879669	7882125	STALKER4_LTR,Stalker2_I,STALKER4_I	RAL109:0.9861,RAL142:1.0000,RAL229:0.9818,RAL320:1.0000,RAL321:0.9818,RAL362:0.9778,RAL370:1.0000,RAL371:1.0000,RAL373:0.9833,RAL377:1.0000,RAL383:1.0000,RAL38:1.0000,RAL391:1.0000,RAL409:1.0000,RAL40:0.9487,RAL437:1.0000,RAL440:1.0000,RAL443:1.0000,RAL461:1.0000,RAL492:1.0000,RAL508:1.0000,RAL75:1.0000,RAL765:1.0000,RAL774:1.0000,RAL802:1.0000,RAL805:1.0000,RAL808:0.9643,RAL812:0.9268,RAL83:1.00…
chr3L	7909984	7919096	ROO_LTR,ROO_I	RAL109:0.9770,RAL142:0.9583,RAL177:1.0000,RAL229:1.0000,RAL235:1.0000,RAL320:0.9778,RAL321:1.0000,RAL362:0.9661,RAL370:1.0000,RAL371:0.9762,RAL373:0.9610,RAL377:1.0000,RAL383:1.0000,RAL38:0.9688,RAL391:1.0000,RAL392:1.0000,RAL405:0.9697,RAL406:0.9783,RAL409:0.9677,RAL40:0.9796,RAL426:0.7500,RAL42:0.9714,RAL437:7919105,RAL437:0.9583,RAL439:0.9048,RAL440:0.7273,RAL443:0.9815,RAL461:1.0000,RAL492:0.…
chr3L	7910412	7919096	ROO_I,ROO_LTR	RAL808:0.8947
chr3L	7978523	7980788	FB4_DM	RAL109:1.0000,RAL142:0.9697,RAL177:1.0000,RAL229:0.9894,RAL235:0.9412,RAL320:1.0000,RAL321:0.9873,RAL362:0.9756,RAL370:0.9231,RAL371:0.9841,RAL373:1.0000,RAL377:1.0000,RAL383:0.9286,RAL38:0.9730,RAL391:0.8846,RAL392:1.0000,RAL405:1.0000,RAL406:0.9848,RAL409:0.9167,RAL40:0.9855,RAL426:1.0000,RAL42:0.9259,RAL437:7980798,RAL437:0.9589,RAL439:1.0000,RAL443:0.9821,RAL461:1.0000,RAL492:0.9556,RAL502:0.…
chr3L	8012859	8017209	FB4_DM	RAL109:1.0000,RAL142:0.7222,RAL229:1.0000,RAL235:1.0000,RAL321:1.0000,RAL362:0.9545,RAL371:0.9778,RAL373:0.9643,RAL377:0.8571,RAL383:0.9200,RAL38:0.9655,RAL391:0.9333,RAL409:1.0000,RAL40:1.0000,RAL426:1.0000,RAL42:1.0000,RAL437:8017219,RAL437:1.0000,RAL461:0.9474,RAL492:0.7000,RAL502:1.0000,RAL508:1.0000,RAL513:1.0000,RAL517:1.0000,RAL75:0.8947,RAL765:1.0000,RAL774:0.9250,RAL790:1.0000,RAL801:0.9…
chr3L	8226716	8231898	DMRT1A	RAL109:1.0000,RAL142:1.0000,RAL177:1.0000,RAL229:1.0000,RAL235:1.0000,RAL321:1.0000,RAL362:1.0000,RAL370:1.0000,RAL373:1.0000,RAL377:0.9412,RAL383:1.0000,RAL38:1.0000,RAL391:1.0000,RAL405:1.0000,RAL406:1.0000,RAL40:1.0000,RAL426:1.0000,RAL42:1.0000,RAL437:1.0000,RAL443:1.0000,RAL461:1.0000,RAL492:1.0000,RAL502:1.0000,RAL508:1.0000,RAL513:1.0000,RAL517:1.0000,RAL75:0.8824,RAL765:1.0000,RAL774:1.00…
chr3L	8474928	8484028	ROO_LTR,ROO_I	RAL109:0.9857,RAL177:0.8750,RAL229:1.0000,RAL321:1.0000,RAL362:1.0000,RAL370:0.9643,RAL371:1.0000,RAL377:0.9714,RAL38:0.9394,RAL391:0.9730,RAL392:1.0000,RAL40:0.9333,RAL42:0.8000,RAL437:8484034,RAL437:0.9867,RAL439:1.0000,RAL440:1.0000,RAL443:0.8889,RAL492:0.8571,RAL513:1.0000,RAL517:0.8947,RAL531:0.9000,RAL765:1.0000,RAL774:1.0000,RAL790:0.7692,RAL801:0.9167,RAL802:1.0000,RAL805:0.9583,RAL808:0.…
chr3L	8491452	8498861	BLOOD_LTR,BLOOD_I	RAL109:1.0000,RAL142:0.9545,RAL229:0.9841,RAL235:0.9778,RAL320:0.9474,RAL321:0.9733,RAL362:1.0000,RAL370:0.9615,RAL371:0.8529,RAL373:0.9878,RAL377:0.8400,RAL383:1.0000,RAL391:1.0000,RAL405:1.0000,RAL409:1.0000,RAL426:0.9655,RAL437:8498866,RAL437:0.9677,RAL440:0.5000,RAL461:0.9412,RAL492:0.8571,RAL502:0.8750,RAL508:0.8824,RAL517:1.0000,RAL531:0.8889,RAL75:1.0000,RAL765:0.6250,RAL774:0.9756,RAL790:…
chr3L	8784430	8789786	I_DM	RAL109:1.0000,RAL142:0.9762,RAL177:1.0000,RAL229:1.0000,RAL235:1.0000,RAL320:1.0000,RAL321:1.0000,RAL362:0.9167,RAL370:1.0000,RAL371:1.0000,RAL373:0.8833,RAL383:0.8438,RAL38:0.9692,RAL392:1.0000,RAL405:1.0000,RAL409:1.0000,RAL40:0.8974,RAL426:0.8235,RAL42:0.9111,RAL437:8789798,RAL437:0.8889,RAL443:0.9556,RAL461:1.0000,RAL492:0.8400,RAL502:1.0000,RAL508:1.0000,RAL513:1.0000,RAL517:1.0000,RAL531:0.…
chr3L	9070082	9077180	T412LTR,DM412	RAL109:0.8889,RAL142:0.5000,RAL371:0.9600,RAL437:0.9583,RAL440:1.0000,RAL790:1.0000,RAL802:0.7436,RAL812:1.0000,RAL855:0.8571,RAL857:1.0000
chr3L	9123704	9127416	DM412	RAL109:0.9710,RAL142:0.9643,RAL177:1.0000,RAL229:0.9780,RAL235:1.0000,RAL320:0.9375,RAL321:1.0000,RAL362:0.9783,RAL370:1.0000,RAL371:1.0000,RAL373:1.0000,RAL377:1.0000,RAL383:0.9524,RAL38:1.0000,RAL391:1.0000,RAL392:0.5000,RAL409:1.0000,RAL40:1.0000,RAL426:1.0000,RAL42:1.0000,RAL437:9127418,RAL437:1.0000,RAL440:0.9474,RAL443:1.0000,RAL492:1.0000,RAL502:1.0000,RAL508:1.0000,RAL513:1.0000,RAL517:0.…
chr3L	9212434	9213008	LINEJ1_DM	RAL109:1.0000,RAL177:1.0000,RAL229:1.0000,RAL320:0.8800,RAL321:1.0000,RAL362:0.8966,RAL370:1.0000,RAL371:0.9796,RAL373:1.0000,RAL377:1.0000,RAL383:1.0000,RAL38:0.8000,RAL391:1.0000,RAL392:1.0000,RAL405:1.0000,RAL406:0.8824,RAL409:1.0000,RAL40:1.0000,RAL426:1.0000,RAL42:1.0000,RAL437:9213024,RAL437:0.9259,RAL439:1.0000,RAL443:0.9444,RAL492:1.0000,RAL502:0.8333,RAL508:0.9375,RAL513:1.0000,RAL517:1.…
chr3L	9263773	9271469	ROO_LTR,ROO_I	RAL109:1.0000,RAL177:1.0000,RAL229:1.0000,RAL320:0.9545,RAL321:1.0000,RAL362:0.4000,RAL370:0.9444,RAL371:0.7241,RAL373:0.8824,RAL38:1.0000,RAL391:0.8750,RAL392:1.0000,RAL406:1.0000,RAL40:1.0000,RAL42:1.0000,RAL437:9271478,RAL437:0.7895,RAL439:1.0000,RAL443:1.0000,RAL492:0.9583,RAL502:1.0000,RAL508:0.9412,RAL517:1.0000,RAL75:1.0000,RAL765:1.0000,RAL774:1.0000,RAL802:0.8824,RAL805:0.8750,RAL812:1.0…
chr3L	9385630	9388389	DOC	RAL229:1.0000,RAL321:0.9744,RAL362:0.9737,RAL370:1.0000,RAL371:0.9623,RAL383:1.0000,RAL40:1.0000,RAL437:1.0000,RAL440:1.0000,RAL443:1.0000,RAL492:1.0000,RAL508:0.8333,RAL513:1.0000,RAL517:1.0000,RAL531:0.7273,RAL765:0.6667,RAL774:1.0000,RAL790:1.0000,RAL805:0.8333,RAL808:0.9882,RAL812:0.9714,RAL83:1.0000,RAL882:1.0000,RAL887:1.0000,RAL908:1.0000
chr3L	9436666	9438397	S_DM	RAL109:1.0000,RAL142:0.9872,RAL177:0.8868,RAL229:0.9556,RAL320:0.9565,RAL321:0.9821,RAL362:1.0000,RAL370:0.8889,RAL371:1.0000,RAL373:1.0000,RAL377:0.8788,RAL383:0.8000,RAL38:0.8824,RAL391:0.8696,RAL392:0.2736,RAL405:0.3714,RAL426:0.2642,RAL42:0.9455,RAL437:0.9615,RAL443:0.9714,RAL492:0.9355,RAL502:0.1056,RAL508:0.9722,RAL513:1.0000,RAL517:1.0000,RAL531:0.9348,RAL75:0.9907,RAL765:0.9286,RAL774:1.0…
chr3L	9494856	9495283	ROO_LTR	RAL109:0.8936,RAL142:0.7500,RAL177:1.0000,RAL229:0.9918,RAL235:0.9697,RAL362:0.9318,RAL370:0.9630,RAL371:1.0000,RAL373:0.9216,RAL383:0.9583,RAL38:1.0000,RAL391:0.9524,RAL392:0.9231,RAL40:0.9310,RAL426:0.8000,RAL42:0.5385,RAL437:9495289,RAL437:0.7627,RAL439:0.9310,RAL440:1.0000,RAL443:1.0000,RAL461:0.9545,RAL492:0.8864,RAL502:0.9231,RAL508:1.0000,RAL517:0.6667,RAL531:0.9565,RAL765:1.0000,RAL774:0.…
chr3L	9519641	9521262	DOC	RAL177:1.0000,RAL362:0.9878,RAL371:1.0000,RAL40:0.9804,RAL42:1.0000,RAL437:0.9167,RAL461:1.0000,RAL513:0.8824,RAL774:0.8000,RAL801:1.0000,RAL892:1.0000,RAL908:0.9500
chr3L	9526908	9534410	DM412	RAL109:0.9286,RAL142:1.0000,RAL177:1.0000,RAL229:0.9804,RAL235:0.9444,RAL320:1.0000,RAL321:0.9714,RAL362:0.9500,RAL370:1.0000,RAL371:0.9438,RAL377:0.9167,RAL383:1.0000,RAL38:1.0000,RAL391:0.9545,RAL40:0.9667,RAL426:1.0000,RAL42:0.9167,RAL437:9534415,RAL437:1.0000,RAL440:1.0000,RAL461:1.0000,RAL492:0.5000,RAL502:0.8667,RAL508:1.0000,RAL513:1.0000,RAL517:0.9412,RAL531:1.0000,RAL75:1.0000,RAL765:1.0…
chr3L	9565082	9565345	LINEJ1_DM	RAL177:1.0000,RAL229:0.9268,RAL320:1.0000,RAL371:0.5818,RAL377:1.0000,RAL38:0.9808,RAL392:0.9143,RAL406:1.0000,RAL409:0.9107,RAL426:1.0000,RAL42:1.0000,RAL440:0.8182,RAL461:1.0000,RAL502:0.8571,RAL517:1.0000,RAL531:0.9302,RAL75:0.8333,RAL774:0.9206,RAL802:0.9832,RAL812:0.5385,RAL857:1.0000,RAL882:0.8333,RAL892:1.0000,RAL894:1.0000,RAL908:0.9667
chr3L	9569071	9574081	LINEJ1_DM	RAL109:1.0000,RAL177:1.0000,RAL229:1.0000,RAL235:1.0000,RAL320:1.0000,RAL321:1.0000,RAL362:0.9615,RAL371:1.0000,RAL373:1.0000,RAL377:0.8889,RAL383:1.0000,RAL38:0.9524,RAL391:0.8276,RAL392:0.7778,RAL405:1.0000,RAL406:0.9167,RAL409:1.0000,RAL40:0.8750,RAL426:0.9500,RAL42:1.0000,RAL437:9574096,RAL437:1.0000,RAL440:1.0000,RAL443:0.8421,RAL461:0.8889,RAL492:1.0000,RAL502:1.0000,RAL508:1.0000,RAL513:1.…
chr3L	9922823	9931543	ROO_LTR,ROO_I	RAL109:1.0000,RAL142:1.0000,RAL229:0.9909,RAL321:1.0000,RAL362:1.0000,RAL370:0.9333,RAL371:0.9737,RAL373:1.0000,RAL377:1.0000,RAL383:1.0000,RAL38:1.0000,RAL391:1.0000,RAL405:1.0000,RAL409:1.0000,RAL40:0.9571,RAL426:1.0000,RAL42:1.0000,RAL437:9931549,RAL437:0.9865,RAL439:0.8750,RAL440:1.0000,RAL443:1.0000,RAL461:1.0000,RAL492:1.0000,RAL502:1.0000,RAL508:1.0000,RAL513:1.0000,RAL517:0.7500,RAL531:0.…
chr3L	10053270	10060786	DM176_LTR,DM176_I	RAL109:1.0000,RAL142:0.9355,RAL177:0.9714,RAL229:0.9823,RAL320:0.9744,RAL362:1.0000,RAL370:0.9444,RAL373:0.9872,RAL377:1.0000,RAL383:0.9800,RAL391:1.0000,RAL392:0.1053,RAL405:0.9655,RAL409:0.8507,RAL40:0.9861,RAL426:0.9310,RAL42:1.0000,RAL437:10060794,RAL437:1.0000,RAL439:1.0000,RAL443:1.0000,RAL461:0.9286,RAL492:0.9375,RAL502:0.9545,RAL513:0.8125,RAL531:0.9231,RAL75:0.9444,RAL765:1.0000,RAL774:1…
chr3L	10408101	10410405	DOC	RAL109:1.0000,RAL142:0.7500,RAL229:1.0000,RAL321:0.9750,RAL362:1.0000,RAL371:1.0000,RAL373:1.0000,RAL383:1.0000,RAL392:1.0000,RAL405:1.0000,RAL409:1.0000,RAL426:1.0000,RAL42:1.0000,RAL437:10410422,RAL437:1.0000,RAL439:1.0000,RAL492:1.0000,RAL513:1.0000,RAL517:0.8333,RAL531:0.6923,RAL75:1.0000,RAL765:1.0000,RAL774:1.0000,RAL805:1.0000,RAL812:0.8235,RAL822:1.0000,RAL882:1.0000,RAL887:1.0000,RAL892:…
chr3L	11080212	11081945	S_DM	RAL109:1.0000,RAL142:0.6000,RAL177:0.8125,RAL229:1.0000,RAL235:0.8750,RAL320:0.9048,RAL321:0.9545,RAL362:1.0000,RAL370:1.0000,RAL371:1.0000,RAL373:0.9512,RAL377:0.9722,RAL383:1.0000,RAL391:1.0000,RAL392:0.7500,RAL409:1.0000,RAL40:1.0000,RAL426:0.9474,RAL437:0.9643,RAL443:0.8182,RAL461:0.9286,RAL492:1.0000,RAL502:1.0000,RAL508:1.0000,RAL517:1.0000,RAL75:0.7143,RAL765:1.0000,RAL774:0.9565,RAL790:0.…
chr3L	11098451	11100077	BS2	RAL109:1.0000,RAL142:1.0000,RAL321:1.0000,RAL370:1.0000,RAL371:1.0000,RAL373:1.0000,RAL377:0.9737,RAL38:0.9643,RAL391:1.0000,RAL392:0.7391,RAL40:1.0000,RAL426:1.0000,RAL42:1.0000,RAL437:0.9286,RAL439:0.9167,RAL461:1.0000,RAL502:1.0000,RAL513:1.0000,RAL517:0.8667,RAL765:0.8571,RAL790:1.0000,RAL801:0.9792,RAL802:1.0000,RAL805:0.9565,RAL808:1.0000,RAL812:0.9600,RAL857:1.0000,RAL882:1.0000,RAL887:1.0…
chr3L	11257622	11264511	DM176_LTR,DM176_I	RAL109:0.9231,RAL142:0.8182,RAL177:0.8462,RAL229:0.9533,RAL320:1.0000,RAL321:0.8871,RAL362:0.9750,RAL370:0.8333,RAL371:0.9701,RAL373:0.9875,RAL377:0.8667,RAL383:1.0000,RAL38:0.6522,RAL391:0.8857,RAL392:0.8571,RAL405:0.8182,RAL406:0.8571,RAL409:0.9268,RAL40:1.0000,RAL426:1.0000,RAL42:0.5000,RAL437:11264519,RAL437:0.9831,RAL440:0.8000,RAL443:0.8750,RAL492:0.7500,RAL502:0.9333,RAL508:0.9375,RAL513:1…
chr3L	11270615	11271550	DMRT1A	RAL391:0.8750,RAL426:0.8750,RAL517:1.0000,RAL765:0.3333,RAL774:1.0000,RAL790:0.8333,RAL908:0.5000
chr3L	11322850	11325979	LINEJ1_DM	RAL109:0.8636,RAL142:0.2500,RAL177:0.8500,RAL229:0.9444,RAL235:0.9048,RAL320:0.8125,RAL321:1.0000,RAL362:0.9655,RAL370:0.8333,RAL371:0.9667,RAL373:0.7500,RAL377:0.8261,RAL383:0.6154,RAL391:1.0000,RAL392:0.7273,RAL409:0.9583,RAL40:1.0000,RAL426:0.9231,RAL42:0.8750,RAL437:11326006,RAL437:0.9298,RAL443:1.0000,RAL461:1.0000,RAL492:1.0000,RAL502:1.0000,RAL508:0.8261,RAL513:0.9167,RAL517:0.7143,RAL531:…
chr3L	11492212	11501312	ROO_LTR,ROO_I	RAL109:0.6923,RAL405:0.9677,RAL531:0.6444,RAL774:0.8571
chr3L	11492640	11501312	ROO_I,ROO_LTR	RAL405:1.0000
chr3L	11557936	11565503	DM412	RAL109:0.9873,RAL177:0.8750,RAL229:1.0000,RAL371:0.9909,RAL373:0.9605,RAL383:1.0000,RAL38:1.0000,RAL391:1.0000,RAL405:1.0000,RAL409:1.0000,RAL40:1.0000,RAL437:11565508,RAL437:0.9697,RAL440:1.0000,RAL461:0.8947,RAL492:1.0000,RAL508:1.0000,RAL513:1.0000,RAL517:0.8333,RAL75:1.0000,RAL765:0.7273,RAL774:1.0000,RAL801:1.0000,RAL802:1.0000,RAL808:1.0000,RAL812:0.9600,RAL83:0.9167,RAL882:1.0000,RAL887:1.…
chr3L	11716256	11720972	DOC	RAL109:1.0000,RAL142:1.0000,RAL177:1.0000,RAL229:1.0000,RAL235:1.0000,RAL320:1.0000,RAL321:1.0000,RAL362:1.0000,RAL370:1.0000,RAL371:1.0000,RAL373:1.0000,RAL377:1.0000,RAL383:1.0000,RAL38:1.0000,RAL391:1.0000,RAL392:1.0000,RAL405:0.9811,RAL406:1.0000,RAL409:1.0000,RAL40:0.9780,RAL426:1.0000,RAL42:1.0000,RAL437:11720984,RAL437:1.0000,RAL439:1.0000,RAL440:1.0000,RAL443:1.0000,RAL461:1.0000,RAL492:1…
chr3L	11857707	11858946	POGO	RAL109:0.9375,RAL142:0.9474,RAL229:1.0000,RAL235:1.0000,RAL320:1.0000,RAL362:0.9833,RAL370:0.9592,RAL371:0.9573,RAL373:0.9608,RAL377:0.9400,RAL38:1.0000,RAL391:0.9697,RAL405:0.9688,RAL409:0.8955,RAL426:0.9815,RAL437:11858949,RAL437:0.9667,RAL443:1.0000,RAL461:1.0000,RAL492:0.9811,RAL502:1.0000,RAL508:1.0000,RAL513:1.0000,RAL517:1.0000,RAL531:0.9286,RAL75:1.0000,RAL765:1.0000,RAL774:1.0000,RAL790:…
chr3L	12868104	12870312	LINEJ1_DM	RAL109:0.9808,RAL142:1.0000,RAL177:1.0000,RAL229:1.0000,RAL320:1.0000,RAL321:1.0000,RAL362:1.0000,RAL370:0.9706,RAL371:0.9833,RAL373:1.0000,RAL377:1.0000,RAL383:1.0000,RAL38:1.0000,RAL391:1.0000,RAL392:1.0000,RAL409:1.0000,RAL40:0.9767,RAL426:1.0000,RAL42:1.0000,RAL437:1.0000,RAL440:1.0000,RAL443:1.0000,RAL461:1.0000,RAL492:1.0000,RAL502:1.0000,RAL508:1.0000,RAL517:1.0000,RAL531:0.9500,RAL75:0.96…
chr3L	12912441	12917662	DMRT1B	RAL109:1.0000,RAL142:1.0000,RAL177:1.0000,RAL229:1.0000,RAL321:1.0000,RAL362:1.0000,RAL370:1.0000,RAL371:0.9615,RAL377:1.0000,RAL383:1.0000,RAL38:0.9444,RAL405:1.0000,RAL409:0.8889,RAL40:1.0000,RAL426:1.0000,RAL440:1.0000,RAL492:1.0000,RAL502:1.0000,RAL508:1.0000,RAL513:1.0000,RAL517:1.0000,RAL531:1.0000,RAL75:1.0000,RAL765:1.0000,RAL774:0.9706,RAL790:1.0000,RAL802:1.0000,RAL805:1.0000,RAL812:1.0…
chr3L	12950942	12955365	Copia_LTR,Copia_I	RAL109:0.9615,RAL142:1.0000,RAL177:1.0000,RAL229:0.9846,RAL235:1.0000,RAL320:0.9778,RAL321:0.9492,RAL362:1.0000,RAL370:1.0000,RAL371:0.9825,RAL373:1.0000,RAL377:1.0000,RAL383:0.9767,RAL38:0.9855,RAL391:0.9811,RAL392:0.9767,RAL405:1.0000,RAL406:0.9804,RAL409:1.0000,RAL40:0.9434,RAL426:1.0000,RAL42:1.0000,RAL437:12955375,RAL437:0.9600,RAL439:0.9750,RAL440:1.0000,RAL443:1.0000,RAL492:1.0000,RAL502:1…
chr3L	12951218	12955365	Copia_I,Copia_LTR	RAL492:0.8500,RAL531:0.7000,RAL765:0.2500
chr3L	13518312	13525621	ROO_LTR,ROO_I	RAL892:1.0000
chr3L	13518312	13526049	ROO_LTR,ROO_I	RAL109:1.0000,RAL142:0.8947,RAL177:0.9333,RAL229:0.9882,RAL235:1.0000,RAL320:1.0000,RAL321:0.9753,RAL362:0.9608,RAL370:1.0000,RAL371:0.9861,RAL373:0.9895,RAL377:0.9524,RAL383:0.9683,RAL38:1.0000,RAL391:0.9778,RAL392:0.9885,RAL405:1.0000,RAL406:0.9844,RAL409:0.9821,RAL40:0.9857,RAL426:0.9762,RAL42:1.0000,RAL437:13526056,RAL437:0.9917,RAL439:1.0000,RAL440:1.0000,RAL443:0.9848,RAL461:0.9535,RAL492:0…
chr3L	13567954	13573174	DMRT1B	RAL109:1.0000,RAL229:0.8462,RAL235:1.0000,RAL320:1.0000,RAL362:1.0000,RAL370:1.0000,RAL371:0.9730,RAL373:1.0000,RAL377:1.0000,RAL383:1.0000,RAL391:0.8182,RAL405:1.0000,RAL409:1.0000,RAL40:0.3636,RAL426:1.0000,RAL42:0.8333,RAL437:0.8462,RAL440:1.0000,RAL443:1.0000,RAL492:1.0000,RAL502:1.0000,RAL508:1.0000,RAL513:1.0000,RAL531:0.5000,RAL75:1.0000,RAL765:1.0000,RAL774:0.8750,RAL790:1.0000,RAL801:0.8…
chr3L	14260528	14264893	FW_DM	RAL177:1.0000,RAL229:1.0000,RAL320:1.0000,RAL362:1.0000,RAL371:1.0000,RAL377:1.0000,RAL38:1.0000,RAL405:1.0000,RAL40:1.0000,RAL426:1.0000,RAL42:0.7917,RAL439:1.0000,RAL440:1.0000,RAL443:1.0000,RAL461:0.7222,RAL502:0.7059,RAL531:0.9333,RAL75:1.0000,RAL765:1.0000,RAL774:1.0000,RAL790:0.9783,RAL805:1.0000,RAL808:1.0000,RAL812:1.0000,RAL822:0.8462,RAL857:0.8148,RAL882:1.0000,RAL887:0.8750,RAL892:1.00…
chr3L	14289138	14289565	ROO_LTR	RAL109:0.9867,RAL142:1.0000,RAL177:1.0000,RAL229:0.9868,RAL235:1.0000,RAL320:0.9429,RAL321:0.9836,RAL362:0.8947,RAL371:0.8571,RAL373:1.0000,RAL377:0.9583,RAL38:0.9655,RAL391:1.0000,RAL406:1.0000,RAL409:1.0000,RAL40:1.0000,RAL426:1.0000,RAL437:14289575,RAL437:0.7447,RAL440:0.9412,RAL443:1.0000,RAL461:1.0000,RAL492:0.9722,RAL508:0.9000,RAL513:1.0000,RAL517:0.8421,RAL531:1.0000,RAL75:1.0000,RAL765:1…
chr3L	14305216	14309926	BS2	RAL109:1.0000,RAL177:0.9500,RAL229:1.0000,RAL235:1.0000,RAL321:1.0000,RAL362:1.0000,RAL370:1.0000,RAL371:0.9615,RAL373:0.8333,RAL377:1.0000,RAL38:1.0000,RAL391:0.9630,RAL40:1.0000,RAL426:0.7778,RAL42:0.9250,RAL437:14309944,RAL437:0.8462,RAL440:1.0000,RAL443:0.9500,RAL461:1.0000,RAL492:0.8750,RAL502:0.9444,RAL508:0.8750,RAL513:0.8571,RAL517:1.0000,RAL765:1.0000,RAL774:0.9091,RAL801:1.0000,RAL802:1…
chr3L	14461600	14466747	Copia_LTR,Copia_I	RAL109:1.0000,RAL142:0.6667,RAL177:1.0000,RAL229:1.0000,RAL235:1.0000,RAL320:0.8333,RAL321:0.9750,RAL362:1.0000,RAL370:0.9286,RAL371:1.0000,RAL373:1.0000,RAL377:1.0000,RAL383:1.0000,RAL38:1.0000,RAL391:1.0000,RAL392:1.0000,RAL405:1.0000,RAL406:1.0000,RAL409:1.0000,RAL40:0.8710,RAL426:1.0000,RAL42:0.8947,RAL437:1.0000,RAL439:0.9474,RAL440:1.0000,RAL443:1.0000,RAL461:1.0000,RAL502:1.0000,RAL508:1.0…
chr3L	14517484	14522176	FW_DM	RAL109:0.9867,RAL142:0.8462,RAL362:0.9333,RAL371:0.9310,RAL377:1.0000,RAL38:1.0000,RAL391:1.0000,RAL40:1.0000,RAL437:0.9375,RAL443:1.0000,RAL517:1.0000,RAL531:1.0000,RAL774:1.0000,RAL855:1.0000,RAL892:1.0000,RAL907:1.0000
chr3L	14714332	14716121	DMRT1B	RAL109:1.0000,RAL229:1.0000,RAL320:1.0000,RAL321:1.0000,RAL362:1.0000,RAL370:1.0000,RAL371:1.0000,RAL373:1.0000,RAL377:1.0000,RAL383:1.0000,RAL38:1.0000,RAL391:0.7222,RAL392:0.5000,RAL405:0.7143,RAL40:1.0000,RAL426:1.0000,RAL437:14716132,RAL437:1.0000,RAL440:1.0000,RAL443:1.0000,RAL461:1.0000,RAL492:1.0000,RAL502:0.6667,RAL508:1.0000,RAL513:1.0000,RAL517:0.7778,RAL75:1.0000,RAL765:0.6923,RAL774:1…
chr3L	14718754	14721682	DOC	RAL109:0.9744,RAL229:0.9683,RAL320:1.0000,RAL321:1.0000,RAL362:0.9677,RAL371:1.0000,RAL38:1.0000,RAL391:0.8214,RAL392:0.6364,RAL405:1.0000,RAL406:1.0000,RAL42:0.8947,RAL437:0.8846,RAL443:1.0000,RAL492:0.8400,RAL531:0.8462,RAL774:1.0000,RAL801:0.9750,RAL805:1.0000,RAL812:0.8750,RAL892:0.6897,RAL894:0.4286,RAL907:1.0000
chr3L	14818281	14825950	Stalker2_LTR,Stalker2_I	RAL142:1.0000,RAL229:0.9434,RAL362:1.0000,RAL371:0.9286,RAL373:1.0000,RAL383:0.8750,RAL38:0.9000,RAL392:0.8462,RAL42:0.9630,RAL437:14825955,RAL437:0.9231,RAL492:0.9706,RAL508:0.9000,RAL517:0.5000,RAL531:1.0000,RAL774:0.9130,RAL812:1.0000,RAL83:0.9231,RAL855:1.0000,RAL882:0.9091,RAL887:0.7273,RAL894:1.0000,RAL907:1.0000,RAL908:1.0000
chr3L	14947522	14949132	TRANSIB2	RAL177:1.0000,RAL370:1.0000,RAL40:0.9130,RAL437:0.9500,RAL440:0.8571,RAL502:1.0000,RAL517:1.0000,RAL882:1.0000,RAL887:1.0000
chr3L	14963920	14964164	FW_DM	RAL142:0.9643,RAL177:0.9773,RAL321:1.0000,RAL370:0.5000,RAL377:0.9804,RAL38:1.0000,RAL392:0.9825,RAL409:0.9048,RAL40:1.0000,RAL439:0.9429,RAL440:1.0000,RAL443:0.9792,RAL461:1.0000,RAL531:0.7778,RAL75:0.9556,RAL774:0.5556,RAL801:0.9211,RAL802:0.8968,RAL822:1.0000,RAL892:0.9643,RAL894:0.9762,RAL907:1.0000,RAL908:1.0000
chr3L	15078207	15079312	PROTOP_A	RAL109:1.0000,RAL142:1.0000,RAL177:0.9643,RAL229:1.0000,RAL320:0.9200,RAL321:0.9706,RAL362:1.0000,RAL370:1.0000,RAL371:0.9750,RAL373:1.0000,RAL377:1.0000,RAL383:0.7500,RAL38:0.9545,RAL391:0.9167,RAL392:1.0000,RAL405:0.9500,RAL406:0.9630,RAL409:0.6957,RAL40:1.0000,RAL42:0.8800,RAL437:15079320,RAL437:0.9722,RAL439:1.0000,RAL443:1.0000,RAL461:0.5000,RAL492:1.0000,RAL508:0.8750,RAL513:1.0000,RAL517:1…
chr3L	15416906	15419702	NOMAD_LTR,NOMAD_I	RAL109:1.0000,RAL142:0.9091,RAL177:1.0000,RAL229:1.0000,RAL235:1.0000,RAL320:1.0000,RAL321:1.0000,RAL362:1.0000,RAL370:1.0000,RAL371:0.9737,RAL373:0.9643,RAL377:0.9796,RAL383:1.0000,RAL38:1.0000,RAL391:1.0000,RAL392:1.0000,RAL40:1.0000,RAL42:0.9643,RAL437:15419707,RAL437:1.0000,RAL439:1.0000,RAL440:0.8235,RAL461:1.0000,RAL492:1.0000,RAL502:0.9091,RAL508:0.9333,RAL517:1.0000,RAL531:0.9231,RAL765:1…
chr3L	15417321	15419702	NOMAD_I,NOMAD_LTR	RAL177:1.0000,RAL320:1.0000,RAL321:1.0000,RAL377:0.9412,RAL38:1.0000,RAL391:1.0000,RAL392:1.0000,RAL405:1.0000,RAL409:1.0000,RAL40:1.0000,RAL42:0.9231,RAL437:0.8571,RAL439:1.0000,RAL461:1.0000,RAL801:1.0000,RAL892:1.0000,RAL894:1.0000,RAL907:1.0000,RAL908:1.0000
chr3L	15548074	15549805	S_DM	RAL109:1.0000,RAL177:0.9464,RAL235:0.9800,RAL320:0.9821,RAL383:0.9211,RAL38:0.9855,RAL391:0.9778,RAL392:0.9565,RAL426:1.0000,RAL42:0.9589,RAL439:1.0000,RAL443:0.9853,RAL502:0.9630,RAL517:1.0000,RAL790:0.9821,RAL805:1.0000,RAL808:0.9868,RAL822:1.0000,RAL882:0.9286,RAL887:1.0000,RAL892:1.0000,RAL907:0.7045
chr3L	15892385	15892857	LINEJ1_DM	RAL109:1.0000,RAL142:1.0000,RAL177:1.0000,RAL229:1.0000,RAL320:0.9231,RAL321:1.0000,RAL362:1.0000,RAL370:1.0000,RAL371:0.9857,RAL38:1.0000,RAL391:1.0000,RAL40:1.0000,RAL426:1.0000,RAL42:0.9167,RAL437:15892899,RAL437:0.5435,RAL502:1.0000,RAL508:1.0000,RAL517:1.0000,RAL75:1.0000,RAL765:1.0000,RAL774:1.0000,RAL801:0.9714,RAL802:1.0000,RAL805:1.0000,RAL808:1.0000,RAL812:0.9655,RAL83:0.8750,RAL882:0.9…
chr3L	15922352	15931440	ROO_LTR,ROO_I	RAL109:1.0000,RAL142:1.0000,RAL229:0.9853,RAL235:0.9750,RAL321:0.9853,RAL362:0.9412,RAL370:0.9655,RAL371:0.9492,RAL373:0.9785,RAL377:0.9474,RAL38:1.0000,RAL391:1.0000,RAL392:1.0000,RAL406:0.9697,RAL409:1.0000,RAL42:1.0000,RAL437:15931446,RAL437:0.9512,RAL440:1.0000,RAL443:1.0000,RAL461:1.0000,RAL492:1.0000,RAL508:0.9615,RAL517:1.0000,RAL531:0.9804,RAL75:1.0000,RAL765:1.0000,RAL774:0.8919,RAL790:0…
chr3L	16177298	16182008	BS2	RAL109:0.9821,RAL142:1.0000,RAL177:0.9818,RAL229:1.0000,RAL235:0.9677,RAL320:0.9800,RAL321:1.0000,RAL362:1.0000,RAL370:1.0000,RAL371:0.9811,RAL373:1.0000,RAL377:1.0000,RAL383:1.0000,RAL38:1.0000,RAL391:1.0000,RAL392:0.9630,RAL405:0.9744,RAL406:1.0000,RAL409:0.9545,RAL40:0.9867,RAL426:0.9545,RAL42:0.9841,RAL437:16182031,RAL437:1.0000,RAL439:0.9600,RAL443:1.0000,RAL461:1.0000,RAL492:0.9545,RAL502:1…
chr3L	16437002	16439286	DOC	RAL109:1.0000,RAL142:1.0000,RAL320:0.9565,RAL321:1.0000,RAL362:1.0000,RAL370:1.0000,RAL371:1.0000,RAL373:1.0000,RAL377:0.9565,RAL383:1.0000,RAL38:1.0000,RAL391:1.0000,RAL392:1.0000,RAL406:1.0000,RAL409:0.9643,RAL40:0.9714,RAL426:1.0000,RAL42:0.5000,RAL437:1.0000,RAL439:1.0000,RAL443:1.0000,RAL461:1.0000,RAL492:0.9600,RAL502:1.0000,RAL508:0.9714,RAL513:0.9130,RAL75:1.0000,RAL774:1.0000,RAL790:0.95…
chr3L	16487149	16487589	LINEJ1_DM	RAL109:0.9756,RAL142:1.0000,RAL177:1.0000,RAL229:1.0000,RAL235:1.0000,RAL320:1.0000,RAL321:1.0000,RAL362:1.0000,RAL370:1.0000,RAL371:0.9652,RAL373:1.0000,RAL377:1.0000,RAL383:0.9394,RAL38:1.0000,RAL391:1.0000,RAL392:0.9855,RAL405:0.9333,RAL406:1.0000,RAL409:1.0000,RAL40:1.0000,RAL426:0.9286,RAL42:0.9429,RAL437:16487598,RAL437:0.7200,RAL439:1.0000,RAL440:0.9500,RAL443:1.0000,RAL461:1.0000,RAL492:1…
chr3L	16516430	16521555	BS	RAL109:1.0000,RAL142:1.0000,RAL229:0.9200,RAL362:0.8571,RAL371:1.0000,RAL383:1.0000,RAL38:1.0000,RAL391:1.0000,RAL40:1.0000,RAL437:16521569,RAL437:0.9286,RAL440:1.0000,RAL443:1.0000,RAL508:1.0000,RAL517:1.0000,RAL531:1.0000,RAL75:1.0000,RAL774:1.0000,RAL790:1.0000,RAL805:0.9500,RAL808:0.9630,RAL812:1.0000,RAL83:1.0000,RAL882:1.0000,RAL892:0.9474,RAL908:1.0000
chr3L	16609665	16614935	DM297_LTR,DM297_I	RAL109:1.0000,RAL142:1.0000,RAL177:0.9512,RAL229:1.0000,RAL235:0.9722,RAL320:1.0000,RAL321:1.0000,RAL362:1.0000,RAL370:1.0000,RAL371:0.9846,RAL373:0.9863,RAL377:0.9545,RAL383:1.0000,RAL38:0.9556,RAL391:1.0000,RAL409:1.0000,RAL40:0.9608,RAL426:0.9677,RAL42:0.9583,RAL437:16614941,RAL437:1.0000,RAL439:0.9655,RAL440:0.9500,RAL443:1.0000,RAL461:0.9500,RAL492:1.0000,RAL502:1.0000,RAL508:1.0000,RAL513:1…
chr3L	16677175	16682337	Copia_LTR,Copia_I	RAL109:0.9706,RAL142:1.0000,RAL177:0.9841,RAL235:1.0000,RAL320:1.0000,RAL321:0.8621,RAL362:1.0000,RAL370:0.9565,RAL371:0.8667,RAL373:1.0000,RAL377:0.9815,RAL383:1.0000,RAL38:1.0000,RAL391:0.8235,RAL392:1.0000,RAL405:0.9545,RAL406:1.0000,RAL40:0.9848,RAL426:0.8000,RAL42:1.0000,RAL437:16682343,RAL437:0.9412,RAL439:1.0000,RAL440:0.7778,RAL443:1.0000,RAL461:1.0000,RAL492:0.8333,RAL508:1.0000,RAL513:0…
chr3L	16938883	16947977	ROO_LTR,ROO_I	RAL229:0.9750,RAL320:0.9756,RAL362:1.0000,RAL371:0.9759,RAL377:1.0000,RAL383:0.8182,RAL38:0.9545,RAL391:0.8750,RAL405:0.8500,RAL409:1.0000,RAL437:0.9643,RAL439:1.0000,RAL440:0.7500,RAL443:1.0000,RAL461:1.0000,RAL502:1.0000,RAL508:1.0000,RAL513:0.7647,RAL517:0.9167,RAL531:1.0000,RAL765:0.9444,RAL774:0.9574,RAL802:1.0000,RAL805:1.0000,RAL808:0.8438,RAL812:0.9216,RAL83:0.9643,RAL892:0.9286,RAL908:0.…
chr3L	16939312	16947977	ROO_I,ROO_LTR	RAL377:1.0000,RAL892:1.0000
chr3L	17078160	17086821	ROO_LTR,ROO_I	RAL40:0.8889,RAL790:1.0000
chr3L	17078160	17087250	ROO_LTR,ROO_I	RAL109:1.0000,RAL142:1.0000,RAL177:0.9467,RAL229:1.0000,RAL235:1.0000,RAL320:1.0000,RAL321:0.9701,RAL362:1.0000,RAL370:0.9762,RAL371:0.9467,RAL373:0.9889,RAL377:0.9655,RAL383:0.9808,RAL38:0.9322,RAL391:0.9600,RAL392:0.9672,RAL405:0.9574,RAL406:0.9643,RAL409:1.0000,RAL40:0.9231,RAL426:0.9429,RAL42:0.9677,RAL437:17087257,RAL437:0.9500,RAL440:1.0000,RAL443:0.9756,RAL461:0.9091,RAL492:0.9118,RAL502:1…
chr3L	17510135	17517635	DM412	RAL109:0.9583,RAL142:1.0000,RAL177:0.8696,RAL229:0.9902,RAL235:1.0000,RAL320:0.9524,RAL321:0.9565,RAL362:0.9841,RAL370:1.0000,RAL371:0.9560,RAL373:0.9681,RAL377:0.8636,RAL383:0.9091,RAL38:0.9600,RAL391:0.8571,RAL392:0.8824,RAL409:0.9818,RAL40:0.9111,RAL426:1.0000,RAL42:1.0000,RAL437:17517640,RAL437:1.0000,RAL439:0.8462,RAL440:0.8824,RAL443:0.7000,RAL461:0.7778,RAL492:0.9667,RAL502:0.9268,RAL508:0…
chr3L	17691446	17691938	DOC6_DM	RAL109:1.0000,RAL142:0.8824,RAL229:0.9459,RAL235:0.9500,RAL320:0.8571,RAL321:0.9524,RAL362:0.8140,RAL370:0.9286,RAL371:0.8378,RAL373:0.9048,RAL377:0.8276,RAL383:0.9565,RAL38:1.0000,RAL391:0.8000,RAL392:0.9091,RAL405:0.8800,RAL406:0.8611,RAL40:0.8966,RAL42:1.0000,RAL439:0.8696,RAL443:0.6429,RAL492:0.8333,RAL502:0.8571,RAL508:1.0000,RAL517:1.0000,RAL531:0.8182,RAL774:1.0000,RAL790:0.9524,RAL801:0.9…
chr3L	17724006	17731192	MDG1_LTR,MDG1_I	RAL109:0.9516,RAL229:1.0000,RAL235:0.9615,RAL321:0.9844,RAL362:1.0000,RAL370:1.0000,RAL371:1.0000,RAL373:0.9437,RAL377:1.0000,RAL383:1.0000,RAL38:1.0000,RAL391:1.0000,RAL392:0.9787,RAL405:1.0000,RAL406:0.9565,RAL426:1.0000,RAL42:0.9661,RAL437:17731283,RAL437:1.0000,RAL439:1.0000,RAL440:1.0000,RAL443:0.9833,RAL461:0.9706,RAL492:0.9444,RAL502:1.0000,RAL508:1.0000,RAL513:0.9130,RAL517:0.9474,RAL531:…
chr3L	17792964	17794695	S_DM	RAL109:0.9583,RAL142:0.9600,RAL177:0.9815,RAL229:0.6974,RAL235:0.9655,RAL320:0.7179,RAL321:0.9667,RAL362:1.0000,RAL370:0.8750,RAL371:0.9552,RAL373:0.8837,RAL377:0.9318,RAL38:0.9545,RAL391:0.9459,RAL392:0.6111,RAL405:0.7586,RAL406:0.8571,RAL409:0.8571,RAL40:0.7288,RAL426:1.0000,RAL42:0.9531,RAL437:0.8889,RAL439:0.9375,RAL440:0.8421,RAL443:0.9048,RAL461:1.0000,RAL492:0.8571,RAL502:0.8889,RAL513:0.3…
chr3L	17853801	17854359	Chimpo_LTR,Invader4_LTR	RAL426:1.0000,RAL805:0.9773,RAL882:1.0000,RAL887:1.0000
chr3L	17853801	17854433	Chimpo_LTR,Invader4_LTR,DNAREP1_DM	RAL426:1.0000,RAL805:0.9688,RAL882:1.0000,RAL887:1.0000
chr3L	17856943	17861657	DOC	RAL109:1.0000,RAL142:0.9000,RAL177:0.9412,RAL229:1.0000,RAL320:1.0000,RAL321:1.0000,RAL362:1.0000,RAL370:1.0000,RAL371:1.0000,RAL373:0.9718,RAL377:0.8621,RAL383:0.8571,RAL38:0.7500,RAL391:0.9375,RAL392:1.0000,RAL409:0.9250,RAL40:0.9706,RAL426:0.8043,RAL42:0.8571,RAL437:17861667,RAL437:1.0000,RAL439:0.7333,RAL440:0.3333,RAL443:0.7742,RAL461:1.0000,RAL492:0.3750,RAL508:0.9130,RAL517:1.0000,RAL531:0…
chr3L	17911527	17914272	NOMAD_LTR,NOMAD_I	RAL109:0.9167,RAL142:0.9333,RAL177:0.9545,RAL229:0.9412,RAL321:1.0000,RAL371:0.9667,RAL373:0.9615,RAL383:0.8571,RAL38:0.8947,RAL391:1.0000,RAL409:0.9167,RAL40:1.0000,RAL42:0.9231,RAL437:17914277,RAL437:0.9000,RAL492:0.9167,RAL513:1.0000,RAL531:1.0000,RAL774:0.9545,RAL790:0.8947,RAL801:0.9474,RAL802:0.9870,RAL805:1.0000,RAL812:1.0000,RAL83:0.8095,RAL882:1.0000,RAL887:0.8889,RAL908:1.0000
chr3L	18040863	18049861	ROO_LTR,ROO_I	RAL109:0.9583,RAL142:1.0000,RAL177:1.0000,RAL235:0.9394,RAL320:0.9000,RAL321:0.8571,RAL362:0.8333,RAL371:0.9800,RAL373:0.9762,RAL377:0.9355,RAL383:0.9583,RAL38:1.0000,RAL391:0.8125,RAL392:1.0000,RAL405:1.0000,RAL406:1.0000,RAL409:0.7647,RAL40:0.9000,RAL426:1.0000,RAL42:0.9259,RAL437:18049867,RAL437:1.0000,RAL439:1.0000,RAL440:0.9412,RAL443:1.0000,RAL461:0.9048,RAL492:0.7143,RAL502:1.0000,RAL508:0…
chr3L	18182707	18183289	Galileo_DM,S_DM	RAL142:1.0000,RAL320:0.9231,RAL321:1.0000,RAL362:1.0000,RAL371:0.7500,RAL383:1.0000,RAL391:0.8182,RAL392:0.8667,RAL40:1.0000,RAL437:0.5676,RAL492:1.0000,RAL765:0.5000,RAL774:0.9333,RAL802:1.0000,RAL805:1.0000,RAL808:0.7857,RAL882:0.9231,RAL892:1.0000,RAL894:1.0000,RAL908:0.9167
chr3L	18182744	18183289	S_DM	RAL142:1.0000,RAL320:1.0000,RAL321:1.0000,RAL362:1.0000,RAL370:1.0000,RAL371:1.0000,RAL391:1.0000,RAL392:0.8750,RAL40:1.0000,RAL426:1.0000,RAL437:0.5789,RAL492:1.0000,RAL517:1.0000,RAL765:1.0000,RAL774:0.9000,RAL802:1.0000,RAL808:0.8235,RAL882:1.0000,RAL892:1.0000,RAL894:1.0000,RAL907:1.0000,RAL908:1.0000
chr3L	18499286	18502684	FW_DM	RAL109:1.0000,RAL142:1.0000,RAL177:0.9839,RAL229:1.0000,RAL235:1.0000,RAL320:1.0000,RAL321:1.0000,RAL362:1.0000,RAL370:1.0000,RAL371:1.0000,RAL373:1.0000,RAL377:1.0000,RAL383:1.0000,RAL38:0.9800,RAL391:1.0000,RAL392:1.0000,RAL405:1.0000,RAL406:1.0000,RAL409:1.0000,RAL40:1.0000,RAL426:0.8421,RAL42:1.0000,RAL437:18502703,RAL437:1.0000,RAL439:1.0000,RAL440:0.7692,RAL443:1.0000,RAL461:1.0000,RAL492:1…
chr3L	18508066	18513190	BS	RAL177:0.8889,RAL320:0.9667,RAL362:1.0000,RAL383:1.0000,RAL38:1.0000,RAL437:1.0000,RAL508:1.0000,RAL774:0.9756,RAL805:0.9630,RAL892:1.0000,RAL894:1.0000
chr3L	18521783	18530885	ROO_LTR,ROO_I	RAL109:1.0000,RAL142:1.0000,RAL177:0.9286,RAL229:1.0000,RAL235:0.9762,RAL320:1.0000,RAL321:1.0000,RAL362:1.0000,RAL370:0.9500,RAL371:0.9677,RAL373:1.0000,RAL377:0.9762,RAL383:0.9778,RAL38:1.0000,RAL391:1.0000,RAL405:1.0000,RAL406:0.9773,RAL40:0.9841,RAL426:1.0000,RAL42:0.8824,RAL437:18530891,RAL437:0.9452,RAL439:1.0000,RAL443:1.0000,RAL461:1.0000,RAL492:1.0000,RAL502:1.0000,RAL513:0.7000,RAL517:1…
chr3L	18587104	18589023	DOC	RAL235:1.0000,RAL362:1.0000,RAL373:0.6038,RAL377:1.0000,RAL392:0.9655,RAL437:18589035,RAL437:1.0000,RAL502:1.0000,RAL765:0.7143,RAL774:0.9286,RAL805:1.0000,RAL812:0.5000,RAL908:1.0000
chr3L	18703914	18711808	Stalker2_LTR,Stalker2_I	RAL109:1.0000,RAL142:1.0000,RAL177:1.0000,RAL229:1.0000,RAL321:0.9831,RAL362:0.8261,RAL370:1.0000,RAL371:0.9556,RAL383:0.9167,RAL38:0.9000,RAL391:1.0000,RAL405:0.9474,RAL406:0.9744,RAL409:0.9750,RAL40:0.9688,RAL42:1.0000,RAL437:0.9615,RAL461:1.0000,RAL492:0.2660,RAL502:0.9565,RAL517:0.5000,RAL531:1.0000,RAL75:0.6667,RAL765:0.7143,RAL774:1.0000,RAL801:0.9778,RAL802:0.9620,RAL805:0.6923,RAL808:1.00…
chr3L	18765564	18774186	ROO_LTR,ROO_I	RAL109:0.9915,RAL142:1.0000,RAL229:1.0000,RAL235:1.0000,RAL321:0.9718,RAL362:1.0000,RAL370:0.9487,RAL371:0.9600,RAL373:1.0000,RAL377:1.0000,RAL383:0.9444,RAL38:1.0000,RAL391:1.0000,RAL409:1.0000,RAL40:0.9836,RAL426:0.9487,RAL437:18774192,RAL437:0.9839,RAL440:1.0000,RAL443:1.0000,RAL461:0.9091,RAL492:0.9783,RAL502:0.9825,RAL508:0.9348,RAL513:1.0000,RAL517:1.0000,RAL531:1.0000,RAL75:1.0000,RAL765:1…
chr3L	18826937	18828040	PROTOP_A	RAL142:0.9091,RAL177:1.0000,RAL229:0.9661,RAL321:0.8400,RAL362:0.9286,RAL370:0.9048,RAL371:0.9189,RAL377:0.9545,RAL383:1.0000,RAL38:1.0000,RAL391:0.9545,RAL392:1.0000,RAL405:1.0000,RAL409:0.9667,RAL42:0.8571,RAL437:0.9828,RAL440:0.8889,RAL443:0.9231,RAL461:1.0000,RAL492:1.0000,RAL508:0.8889,RAL774:1.0000,RAL801:1.0000,RAL802:0.1650,RAL805:1.0000,RAL812:0.9615,RAL83:0.9412,RAL855:1.0000,RAL882:1.0…
chr3L	19002000	19002268	LINEJ1_DM	RAL142:0.8095,RAL229:0.9279,RAL320:0.8182,RAL321:0.9714,RAL362:0.8448,RAL371:0.5714,RAL373:0.8416,RAL377:0.9000,RAL383:1.0000,RAL38:1.0000,RAL391:1.0000,RAL426:0.7619,RAL440:0.9583,RAL443:0.8000,RAL461:0.5556,RAL492:0.9375,RAL502:1.0000,RAL508:0.9677,RAL513:1.0000,RAL517:1.0000,RAL531:0.9200,RAL75:1.0000,RAL765:0.8333,RAL774:0.9054,RAL790:1.0000,RAL802:0.9231,RAL805:1.0000,RAL808:0.9375,RAL812:1.…
chr3L	19110198	19117501	MDG1_LTR,MDG1_I	RAL142:1.0000,RAL177:1.0000,RAL229:1.0000,RAL235:0.9474,RAL320:0.9412,RAL321:1.0000,RAL362:0.9846,RAL370:1.0000,RAL371:1.0000,RAL373:0.9770,RAL377:1.0000,RAL383:1.0000,RAL38:0.9286,RAL391:0.9545,RAL392:1.0000,RAL405:0.9565,RAL406:0.8571,RAL409:1.0000,RAL40:1.0000,RAL426:1.0000,RAL42:0.9024,RAL437:19117592,RAL437:1.0000,RAL439:1.0000,RAL440:0.8947,RAL443:0.9259,RAL461:0.9583,RAL492:0.9661,RAL502:0…
chr3L	19201214	19202529	DOC	RAL109:1.0000,RAL177:1.0000,RAL229:1.0000,RAL235:1.0000,RAL320:1.0000,RAL321:1.0000,RAL362:1.0000,RAL370:1.0000,RAL371:1.0000,RAL373:1.0000,RAL377:1.0000,RAL383:1.0000,RAL38:0.9800,RAL391:1.0000,RAL392:1.0000,RAL406:0.8750,RAL409:1.0000,RAL40:1.0000,RAL42:0.5000,RAL437:1.0000,RAL439:1.0000,RAL443:1.0000,RAL492:1.0000,RAL502:1.0000,RAL508:1.0000,RAL513:1.0000,RAL517:0.9286,RAL531:1.0000,RAL765:1.0…
chr3L	19392054	19396746	FW_DM	RAL109:1.0000,RAL142:1.0000,RAL177:1.0000,RAL229:1.0000,RAL321:1.0000,RAL362:1.0000,RAL370:1.0000,RAL371:1.0000,RAL373:1.0000,RAL377:1.0000,RAL383:1.0000,RAL38:1.0000,RAL391:1.0000,RAL392:1.0000,RAL40:1.0000,RAL437:1.0000,RAL440:0.9333,RAL443:1.0000,RAL492:1.0000,RAL502:1.0000,RAL517:1.0000,RAL531:1.0000,RAL765:1.0000,RAL774:1.0000,RAL790:1.0000,RAL802:1.0000,RAL805:1.0000,RAL808:1.0000,RAL812:1.…
chr3L	19480326	19480728	STALKER4_LTR	RAL177:1.0000,RAL229:1.0000,RAL320:1.0000,RAL321:1.0000,RAL362:1.0000,RAL370:1.0000,RAL371:0.9265,RAL373:1.0000,RAL377:1.0000,RAL383:1.0000,RAL38:1.0000,RAL392:0.9583,RAL406:1.0000,RAL409:1.0000,RAL40:1.0000,RAL426:1.0000,RAL42:1.0000,RAL437:19480760,RAL437:0.7500,RAL440:1.0000,RAL492:1.0000,RAL502:1.0000,RAL508:1.0000,RAL513:1.0000,RAL517:1.0000,RAL531:0.9286,RAL75:1.0000,RAL765:1.0000,RAL774:1.…
chr3L	19701621	19706341	DOC	RAL109:1.0000,RAL142:1.0000,RAL177:1.0000,RAL229:1.0000,RAL235:1.0000,RAL320:1.0000,RAL321:1.0000,RAL370:1.0000,RAL371:1.0000,RAL373:1.0000,RAL377:1.0000,RAL383:1.0000,RAL38:1.0000,RAL391:1.0000,RAL405:1.0000,RAL406:1.0000,RAL40:1.0000,RAL426:1.0000,RAL42:1.0000,RAL437:19706353,RAL437:1.0000,RAL439:1.0000,RAL443:1.0000,RAL461:1.0000,RAL492:1.0000,RAL508:1.0000,RAL517:1.0000,RAL531:1.0000,RAL75:1.…
chr3L	19841657	19850788	ROO_LTR,ROO_I	RAL109:1.0000,RAL142:0.9672,RAL177:0.9818,RAL229:0.9926,RAL235:0.9429,RAL320:1.0000,RAL321:1.0000,RAL362:0.9767,RAL370:0.9841,RAL371:1.0000,RAL373:0.9853,RAL377:0.9714,RAL383:1.0000,RAL38:1.0000,RAL391:0.9600,RAL392:1.0000,RAL405:1.0000,RAL406:1.0000,RAL409:1.0000,RAL40:1.0000,RAL426:0.9655,RAL42:1.0000,RAL437:19850801,RAL437:0.9878,RAL439:1.0000,RAL440:0.9375,RAL443:0.9796,RAL461:1.0000,RAL492:0…
chr3L	19842085	19850788	ROO_I,ROO_LTR	RAL177:1.0000,RAL235:1.0000,RAL321:1.0000,RAL362:0.8500,RAL371:1.0000,RAL377:1.0000,RAL391:0.8750,RAL40:0.9000,RAL439:0.8571,RAL502:1.0000,RAL513:1.0000,RAL801:1.0000,RAL802:1.0000,RAL805:0.9091,RAL808:1.0000,RAL812:1.0000,RAL882:1.0000
chr3L	19854975	19856707	S_DM	RAL109:0.9818,RAL142:1.0000,RAL229:0.9836,RAL235:1.0000,RAL320:1.0000,RAL321:0.9706,RAL362:0.9487,RAL370:1.0000,RAL371:1.0000,RAL373:0.9744,RAL383:0.9091,RAL38:1.0000,RAL391:0.9070,RAL392:0.9565,RAL405:0.8182,RAL409:1.0000,RAL40:1.0000,RAL426:0.9444,RAL437:1.0000,RAL440:1.0000,RAL443:0.8889,RAL461:1.0000,RAL492:1.0000,RAL502:0.9524,RAL508:1.0000,RAL513:1.0000,RAL517:1.0000,RAL531:1.0000,RAL75:1.0…
chr3L	20106813	20116011	ROO_LTR,ROO_I	RAL109:1.0000,RAL142:1.0000,RAL177:0.9839,RAL229:0.9859,RAL235:1.0000,RAL320:0.9688,RAL321:0.9302,RAL362:1.0000,RAL371:0.9868,RAL373:0.9878,RAL377:1.0000,RAL383:1.0000,RAL38:1.0000,RAL391:0.9592,RAL392:1.0000,RAL405:0.9677,RAL406:0.9851,RAL409:1.0000,RAL40:0.9825,RAL426:1.0000,RAL42:0.9833,RAL437:20116020,RAL437:1.0000,RAL439:0.8333,RAL443:0.9167,RAL461:1.0000,RAL492:0.9091,RAL508:0.9000,RAL513:1…
chr3L	20205760	20211013	MDG3_LTR,MDG3_I	RAL513:0.6667,RAL822:1.0000
chr3L	20205760	20211279	MDG3_LTR,MDG3_I	RAL109:0.9474,RAL142:1.0000,RAL229:0.9770,RAL235:0.9783,RAL320:1.0000,RAL321:0.9492,RAL362:1.0000,RAL371:0.9759,RAL383:1.0000,RAL38:1.0000,RAL391:0.9583,RAL392:1.0000,RAL426:0.8889,RAL42:1.0000,RAL437:20211285,RAL437:0.9348,RAL443:0.9538,RAL461:1.0000,RAL492:1.0000,RAL508:1.0000,RAL513:0.6364,RAL531:1.0000,RAL75:0.8750,RAL765:1.0000,RAL774:0.9796,RAL790:0.9730,RAL805:1.0000,RAL812:0.9259,RAL822:1…
chr3L	20250485	20251551	POGO	RAL142:1.0000,RAL177:1.0000,RAL229:1.0000,RAL235:0.9787,RAL320:1.0000,RAL321:0.5000,RAL362:0.9692,RAL370:1.0000,RAL371:0.9880,RAL373:0.9730,RAL377:0.9800,RAL383:1.0000,RAL38:1.0000,RAL391:1.0000,RAL392:0.9722,RAL406:0.9767,RAL409:1.0000,RAL40:0.9516,RAL426:1.0000,RAL42:1.0000,RAL437:20251552,RAL437:1.0000,RAL439:1.0000,RAL443:1.0000,RAL461:0.9643,RAL492:0.9600,RAL502:1.0000,RAL508:1.0000,RAL513:0…
chr3L	20276985	20277176	DNAREP1_DM	RAL502:1.0000
chr3L	20277117	20277176	DNAREP1_DM	RAL502:1.0000
chr3L	20330037	20330316	MDG3_LTR	RAL109:0.6250,RAL142:1.0000,RAL177:0.8000,RAL229:0.9032,RAL235:1.0000,RAL321:0.1000,RAL370:1.0000,RAL373:0.6200,RAL391:1.0000,RAL392:0.9697,RAL405:1.0000,RAL406:1.0000,RAL40:1.0000,RAL461:1.0000,RAL508:0.9444,RAL774:0.6667,RAL802:0.3099,RAL822:1.0000,RAL83:1.0000,RAL857:1.0000,RAL882:0.7143,RAL892:1.0000
chr3L	20469908	20477043	Gypsy6_LTR,Gypsy6_I	RAL109:1.0000,RAL177:0.9524,RAL377:1.0000,RAL40:1.0000,RAL426:0.9286,RAL461:1.0000
chr3L	20469908	20477450	Gypsy6_LTR,Gypsy6_I	RAL109:0.9540,RAL142:1.0000,RAL177:0.9643,RAL229:0.9801,RAL235:1.0000,RAL320:0.9737,RAL321:1.0000,RAL362:0.9891,RAL370:1.0000,RAL371:0.9859,RAL373:1.0000,RAL377:0.9839,RAL383:1.0000,RAL38:0.9661,RAL391:0.9565,RAL392:0.9688,RAL406:1.0000,RAL409:1.0000,RAL40:0.9688,RAL426:0.9792,RAL42:1.0000,RAL437:20477454,RAL437:1.0000,RAL439:1.0000,RAL440:0.9487,RAL443:1.0000,RAL461:0.9737,RAL492:1.0000,RAL502:0…
chr3L	20480796	20481055	DNAREP1_DM	RAL109:0.9697,RAL229:1.0000,RAL370:1.0000,RAL391:1.0000,RAL409:1.0000,RAL426:1.0000,RAL513:1.0000,RAL75:0.5000,RAL765:1.0000,RAL774:1.0000,RAL790:1.0000,RAL83:0.5833
chr3L	20481006	20481055	DNAREP1_DM	RAL109:0.6667,RAL229:1.0000,RAL321:0.0256,RAL370:1.0000,RAL391:1.0000,RAL409:1.0000,RAL502:1.0000,RAL513:1.0000,RAL765:1.0000,RAL774:1.0000,RAL801:1.0000,RAL802:0.0822,RAL83:1.0000,RAL894:1.0000
chr3L	20583219	20583700	DM412B_LTR	RAL109:1.0000,RAL142:1.0000,RAL177:0.9630,RAL229:0.9848,RAL235:1.0000,RAL320:1.0000,RAL321:1.0000,RAL362:1.0000,RAL370:1.0000,RAL371:0.9865,RAL373:1.0000,RAL377:1.0000,RAL383:0.9000,RAL38:1.0000,RAL391:1.0000,RAL405:1.0000,RAL406:1.0000,RAL409:1.0000,RAL40:1.0000,RAL426:1.0000,RAL42:1.0000,RAL437:20583705,RAL437:0.8974,RAL440:1.0000,RAL443:1.0000,RAL461:1.0000,RAL492:1.0000,RAL502:1.0000,RAL508:1…
chr3L	20814433	20817839	FB4_DM	RAL109:0.9444,RAL142:0.9000,RAL177:0.8846,RAL229:0.9474,RAL235:1.0000,RAL321:0.4750,RAL362:1.0000,RAL371:0.9706,RAL377:1.0000,RAL38:0.9565,RAL391:0.9444,RAL392:0.0345,RAL405:0.8333,RAL406:1.0000,RAL409:0.6818,RAL426:1.0000,RAL42:0.9655,RAL439:0.5854,RAL440:0.3556,RAL443:1.0000,RAL461:0.9375,RAL492:1.0000,RAL502:0.9231,RAL508:1.0000,RAL513:0.8148,RAL517:1.0000,RAL531:1.0000,RAL75:0.6667,RAL765:1.0…
chr3L	21008070	21016493	TIRANT_LTR,TIRANT_I	RAL109:1.0000,RAL142:0.8333,RAL177:0.9000,RAL229:0.9868,RAL235:1.0000,RAL320:0.3333,RAL362:0.9429,RAL370:1.0000,RAL371:1.0000,RAL373:0.9882,RAL377:0.9677,RAL383:1.0000,RAL38:0.8333,RAL391:1.0000,RAL392:0.5000,RAL409:0.9706,RAL40:0.9091,RAL426:1.0000,RAL437:21016498,RAL437:0.9483,RAL440:1.0000,RAL443:1.0000,RAL461:1.0000,RAL492:0.9737,RAL502:0.9697,RAL508:0.9655,RAL513:1.0000,RAL517:0.6000,RAL531:…
chr3L	21145019	21150045	BLASTOPIA_LTR,BLASTOPIA_I	RAL109:0.9524,RAL142:1.0000,RAL177:1.0000,RAL229:0.9873,RAL235:0.9767,RAL320:1.0000,RAL321:0.9615,RAL362:0.9286,RAL370:1.0000,RAL371:1.0000,RAL373:0.9608,RAL377:1.0000,RAL383:0.9623,RAL38:1.0000,RAL391:1.0000,RAL392:0.8846,RAL405:1.0000,RAL406:0.9302,RAL409:0.9459,RAL40:0.9859,RAL426:1.0000,RAL42:1.0000,RAL437:21150050,RAL437:0.9383,RAL439:0.8333,RAL440:0.6667,RAL443:1.0000,RAL461:1.0000,RAL492:1…
chr3L	21145019	21150214	BLASTOPIA_LTR,BLASTOPIA_I,DNAREP1_DM	RAL531:1.0000
chr3L	21236884	21244408	DM412	RAL109:0.9762,RAL142:1.0000,RAL177:1.0000,RAL229:0.9615,RAL321:0.8500,RAL362:0.8800,RAL370:0.9091,RAL371:0.9322,RAL373:1.0000,RAL377:0.9000,RAL383:1.0000,RAL38:0.8667,RAL391:1.0000,RAL40:0.3333,RAL426:0.4000,RAL42:0.8667,RAL437:21244410,RAL437:0.9535,RAL461:0.3333,RAL502:1.0000,RAL508:0.1429,RAL513:0.8750,RAL517:0.2500,RAL765:0.8182,RAL774:0.9375,RAL805:0.6842,RAL808:0.8000,RAL812:0.8824,RAL83:1.…
chr3L	21299303	21308403	ROO_LTR,ROO_I	RAL109:1.0000,RAL142:1.0000,RAL177:1.0000,RAL229:0.9826,RAL235:1.0000,RAL320:0.9583,RAL321:0.9529,RAL362:0.8333,RAL371:0.9186,RAL373:0.9259,RAL377:0.9815,RAL383:1.0000,RAL38:0.9848,RAL391:0.9545,RAL392:0.9730,RAL406:0.9512,RAL409:1.0000,RAL40:0.9848,RAL42:0.9714,RAL437:21308409,RAL437:0.9545,RAL439:1.0000,RAL443:0.9592,RAL461:1.0000,RAL492:1.0000,RAL508:0.9655,RAL531:1.0000,RAL75:0.9286,RAL765:1.…
chr3L	21354875	21355778	G2_DM	RAL109:1.0000,RAL320:1.0000,RAL321:1.0000,RAL373:1.0000,RAL391:1.0000,RAL392:0.5246,RAL40:1.0000,RAL42:1.0000,RAL437:21355779,RAL437:1.0000,RAL440:0.2609,RAL443:1.0000,RAL461:1.0000,RAL502:1.0000,RAL508:1.0000,RAL513:1.0000,RAL517:1.0000,RAL531:1.0000,RAL790:1.0000,RAL802:0.2787,RAL805:1.0000,RAL808:1.0000,RAL907:1.0000
chr3L	21356152	21356530	DNAREP1_DM	RAL109:0.8750,RAL805:0.8462
chr3L	21356244	21356530	DNAREP1_DM	RAL109:0.9000,RAL320:1.0000,RAL321:0.3889,RAL392:0.4444,RAL40:0.9130,RAL440:0.1429,RAL461:0.9130,RAL502:0.9286,RAL508:0.6667,RAL790:0.8148,RAL805:0.8947
chr3L	21359006	21364365	I_DM	RAL109:1.0000,RAL142:1.0000,RAL177:1.0000,RAL229:0.9747,RAL235:1.0000,RAL320:0.9818,RAL321:1.0000,RAL362:0.9683,RAL370:0.8333,RAL371:1.0000,RAL373:0.9773,RAL377:0.9825,RAL383:0.9565,RAL38:0.9848,RAL391:0.9744,RAL392:1.0000,RAL405:1.0000,RAL406:0.9242,RAL409:1.0000,RAL40:0.9804,RAL426:1.0000,RAL42:1.0000,RAL437:21364382,RAL437:0.9512,RAL439:0.9796,RAL440:0.9444,RAL443:0.9189,RAL461:0.9574,RAL492:0…
chr3L	21359006	21364449	I_DM,DNAREP1_DM	RAL109:1.0000,RAL142:1.0000,RAL229:0.9710,RAL362:0.9667,RAL371:1.0000,RAL373:0.9778,RAL377:0.9756,RAL383:0.9429,RAL392:1.0000,RAL426:1.0000,RAL42:1.0000,RAL437:21364382,RAL437:0.9355,RAL443:0.9016,RAL517:1.0000,RAL531:1.0000,RAL774:1.0000,RAL802:0.9845,RAL805:0.9375,RAL812:0.7500,RAL887:0.9286,RAL892:0.9545,RAL907:1.0000,RAL908:0.9796
chr3L	21365876	21372325	QUASIMODO2-LTR_DM,QUASIMODO2-I_DM	RAL109:0.9697,RAL142:0.9545,RAL177:1.0000,RAL229:1.0000,RAL235:1.0000,RAL320:0.9756,RAL321:1.0000,RAL362:0.9683,RAL370:0.8333,RAL371:1.0000,RAL373:1.0000,RAL38:1.0000,RAL391:0.7727,RAL392:1.0000,RAL409:1.0000,RAL40:1.0000,RAL42:1.0000,RAL437:0.9615,RAL439:1.0000,RAL443:1.0000,RAL461:1.0000,RAL502:0.8750,RAL508:0.9091,RAL513:1.0000,RAL517:0.7500,RAL531:1.0000,RAL75:1.0000,RAL765:1.0000,RAL790:1.00…
chr3L	21491992	21493567	PROTOP_A	RAL109:0.9740,RAL177:1.0000,RAL229:0.9818,RAL235:0.9333,RAL320:1.0000,RAL321:0.9821,RAL362:0.9839,RAL370:1.0000,RAL371:0.9892,RAL373:0.9672,RAL377:0.9091,RAL383:1.0000,RAL38:0.9833,RAL391:1.0000,RAL392:0.8571,RAL405:0.9231,RAL409:1.0000,RAL40:1.0000,RAL426:1.0000,RAL42:1.0000,RAL439:0.9167,RAL443:0.9091,RAL492:1.0000,RAL502:1.0000,RAL508:1.0000,RAL513:0.9167,RAL517:1.0000,RAL531:0.7500,RAL765:1.0…
chr3L	21630744	21631015	FW_DM	RAL109:0.6182,RAL142:1.0000,RAL177:1.0000,RAL229:0.8506,RAL235:1.0000,RAL320:1.0000,RAL321:0.2917,RAL362:0.8545,RAL370:1.0000,RAL373:0.6892,RAL377:1.0000,RAL383:1.0000,RAL38:1.0000,RAL391:1.0000,RAL392:1.0000,RAL405:1.0000,RAL406:1.0000,RAL409:0.8298,RAL40:1.0000,RAL426:0.9615,RAL42:1.0000,RAL439:0.8889,RAL440:1.0000,RAL443:1.0000,RAL461:1.0000,RAL492:1.0000,RAL508:1.0000,RAL517:1.0000,RAL531:0.8…
chr3L	21630744	21631074	FW_DM,DMRP1	RAL109:0.6250,RAL142:1.0000,RAL177:1.0000,RAL229:0.8375,RAL235:1.0000,RAL370:1.0000,RAL373:0.6849,RAL383:1.0000,RAL38:1.0000,RAL391:1.0000,RAL392:1.0000,RAL40:1.0000,RAL42:1.0000,RAL443:1.0000,RAL517:0.4286,RAL531:0.8710,RAL75:1.0000,RAL765:0.7222,RAL774:0.8511,RAL790:1.0000,RAL802:0.9735,RAL805:1.0000,RAL808:0.9672,RAL812:0.7778,RAL83:0.2000,RAL882:1.0000,RAL892:1.0000,RAL908:1.0000
chr3L	21630744	21631158	FW_DM,DMRP1	RAL409:0.8182,RAL531:0.8571,RAL774:0.8409
chr3L	21742484	21747264	LINEJ1_DM,DOC	RAL38:1.0000
chr3L	21742484	21747570	LINEJ1_DM,DOC	RAL109:0.9737,RAL142:1.0000,RAL229:0.9846,RAL235:1.0000,RAL320:1.0000,RAL321:0.9762,RAL362:0.9821,RAL370:1.0000,RAL371:1.0000,RAL373:1.0000,RAL377:0.9643,RAL38:1.0000,RAL391:0.9615,RAL406:0.6923,RAL409:0.9630,RAL40:1.0000,RAL426:1.0000,RAL42:0.9130,RAL437:21747582,RAL437:0.9545,RAL461:0.8750,RAL492:1.0000,RAL502:0.9412,RAL508:0.9667,RAL513:0.9333,RAL517:0.8000,RAL531:1.0000,RAL75:0.9167,RAL765:1.…
chr3L	21861569	21861626	DNAREP1_DM	RAL235:1.0000,RAL321:0.1591,RAL801:0.8750,RAL802:0.1613,RAL808:0.7500
chr3L	21945640	21945976	M4DM,TRANSIB1	RAL142:1.0000,RAL177:1.0000,RAL229:0.9667,RAL38:0.0889,RAL392:0.0625,RAL439:1.0000,RAL492:1.0000,RAL502:0.8750,RAL508:1.0000,RAL790:1.0000,RAL892:1.0000,RAL908:0.9032
chr3L	22092831	22098958	BEL_LTR,BEL_I	RAL109:0.9375,RAL142:1.0000,RAL177:0.9859,RAL229:0.9924,RAL235:0.9661,RAL320:0.9333,RAL321:0.9437,RAL362:0.9825,RAL370:0.8929,RAL371:0.9608,RAL373:1.0000,RAL377:1.0000,RAL383:1.0000,RAL38:1.0000,RAL391:0.9783,RAL392:1.0000,RAL405:0.9818,RAL406:1.0000,RAL409:1.0000,RAL40:1.0000,RAL426:1.0000,RAL42:0.9868,RAL437:22098964,RAL437:1.0000,RAL439:0.9750,RAL440:0.8889,RAL443:1.0000,RAL461:0.9167,RAL492:0…
chr3L	22548925	22556337	BLOOD_LTR,BLOOD_I	RAL109:0.9848,RAL142:0.9500,RAL229:1.0000,RAL362:1.0000,RAL370:1.0000,RAL371:0.9796,RAL373:1.0000,RAL377:1.0000,RAL383:0.9355,RAL391:1.0000,RAL409:1.0000,RAL437:22556342,RAL437:0.8462,RAL440:0.6364,RAL492:1.0000,RAL513:0.9524,RAL517:1.0000,RAL531:0.9310,RAL75:1.0000,RAL765:1.0000,RAL774:0.9783,RAL802:0.9867,RAL805:0.9565,RAL812:1.0000,RAL83:0.8571,RAL882:1.0000,RAL892:1.0000,RAL908:1.0000
chr3L	22570777	22575495	DOC	RAL109:1.0000,RAL142:1.0000,RAL177:1.0000,RAL229:1.0000,RAL320:1.0000,RAL321:1.0000,RAL362:1.0000,RAL370:1.0000,RAL371:0.9875,RAL373:1.0000,RAL377:0.8571,RAL383:1.0000,RAL38:1.0000,RAL391:1.0000,RAL392:1.0000,RAL409:0.9512,RAL40:1.0000,RAL426:1.0000,RAL42:1.0000,RAL437:22575512,RAL437:1.0000,RAL440:1.0000,RAL443:1.0000,RAL461:1.0000,RAL492:1.0000,RAL502:1.0000,RAL508:1.0000,RAL517:0.6667,RAL531:0…
chr3L	22593605	22593740	DNAREP1_DM	RAL83:1.0000
chr3L	22610345	22617739	BLOOD_LTR,BLOOD_I	RAL109:1.0000,RAL177:1.0000,RAL229:0.9545,RAL235:0.9259,RAL321:1.0000,RAL362:1.0000,RAL370:0.9767,RAL371:0.9865,RAL373:1.0000,RAL377:0.9744,RAL383:0.9167,RAL38:0.9730,RAL391:1.0000,RAL405:1.0000,RAL40:1.0000,RAL426:1.0000,RAL42:1.0000,RAL437:22617744,RAL437:0.9861,RAL439:1.0000,RAL440:1.0000,RAL443:1.0000,RAL461:0.9000,RAL492:1.0000,RAL502:1.0000,RAL508:0.9259,RAL517:1.0000,RAL531:1.0000,RAL75:1.…
chr3L	22632073	22632606	DNAREP1_DM	RAL531:1.0000
chr3L	22713619	22714198	PROTOP	RAL109:0.9899,RAL142:1.0000,RAL229:0.9923,RAL235:1.0000,RAL320:0.9643,RAL362:1.0000,RAL371:1.0000,RAL373:0.9909,RAL38:1.0000,RAL405:0.9583,RAL406:0.9630,RAL409:0.9400,RAL437:22714206,RAL437:0.7470,RAL440:1.0000,RAL461:0.8837,RAL502:1.0000,RAL517:0.9286,RAL531:0.8214,RAL765:0.9643,RAL774:1.0000,RAL802:0.5268,RAL805:1.0000,RAL808:0.9873,RAL83:1.0000,RAL857:0.3095,RAL882:0.9600,RAL887:0.9655,RAL908:…
chr3L	22713978	22714198	PROTOP	RAL440:1.0000
chr3L	22754546	22759914	IVK_DM	RAL177:1.0000,RAL235:0.9500,RAL320:1.0000,RAL321:0.9825,RAL362:0.9873,RAL370:0.9730,RAL371:1.0000,RAL373:0.9760,RAL377:0.9818,RAL383:1.0000,RAL38:0.9508,RAL391:0.9750,RAL392:0.6129,RAL405:0.9821,RAL406:1.0000,RAL409:0.0118,RAL40:0.9870,RAL426:0.9730,RAL42:1.0000,RAL437:22759926,RAL437:0.9750,RAL440:0.3846,RAL443:0.9859,RAL461:0.9722,RAL492:0.9762,RAL502:0.9714,RAL508:0.9487,RAL513:1.0000,RAL517:0…
chr3L	22796868	22804474	NOMAD_LTR,NOMAD_I	RAL109:0.6429,RAL142:1.0000,RAL177:0.9200,RAL229:0.9091,RAL320:0.9333,RAL321:0.7895,RAL362:1.0000,RAL371:0.6667,RAL373:0.4000,RAL377:1.0000,RAL38:0.8235,RAL391:1.0000,RAL392:1.0000,RAL405:1.0000,RAL406:0.8000,RAL409:1.0000,RAL40:0.8571,RAL42:1.0000,RAL437:0.2000,RAL439:1.0000,RAL443:0.9474,RAL461:1.0000,RAL517:0.3333,RAL531:1.0000,RAL75:0.6000,RAL765:0.3333,RAL801:1.0000,RAL802:0.9400,RAL808:1.00…
chr3L	22805371	22812737	QUASIMODO_LTR,QUASIMODO_I	RAL109:1.0000,RAL142:0.7273,RAL177:0.8824,RAL229:0.7143,RAL321:0.7857,RAL362:0.8611,RAL371:1.0000,RAL373:0.7895,RAL377:0.5000,RAL38:0.9429,RAL392:1.0000,RAL405:0.9000,RAL409:0.6667,RAL531:0.9444,RAL774:0.6667,RAL801:1.0000,RAL802:0.9143,RAL805:1.0000,RAL808:0.9286,RAL83:0.9091,RAL892:1.0000,RAL907:0.9412,RAL908:0.8929
chr3L	22859139	22860212	DOC	RAL109:1.0000,RAL142:1.0000,RAL177:0.9500,RAL229:1.0000,RAL235:0.9831,RAL320:1.0000,RAL321:1.0000,RAL362:1.0000,RAL370:1.0000,RAL371:1.0000,RAL373:1.0000,RAL377:1.0000,RAL383:1.0000,RAL38:1.0000,RAL391:1.0000,RAL392:0.9804,RAL405:1.0000,RAL406:1.0000,RAL409:1.0000,RAL40:0.9865,RAL426:0.9697,RAL42:1.0000,RAL437:22860221,RAL437:0.9846,RAL439:0.9512,RAL440:1.0000,RAL443:1.0000,RAL461:1.0000,RAL492:1…
chr3L	22975607	22975960	DNAREP1_DM	RAL229:0.9911,RAL409:0.9104
chr3L	22979788	22979978	DNAREP1_DM	RAL320:1.0000,RAL377:1.0000,RAL392:0.2222
chr3L	22983017	22989933	DM297_LTR,DM297_I	RAL109:0.9659,RAL142:0.7778,RAL177:0.6087,RAL229:0.9693,RAL235:0.8889,RAL321:0.9423,RAL362:0.9455,RAL370:1.0000,RAL371:0.7419,RAL373:1.0000,RAL377:0.7647,RAL383:0.9706,RAL38:0.9286,RAL391:0.9512,RAL405:1.0000,RAL409:1.0000,RAL40:0.9245,RAL42:0.7692,RAL437:22989938,RAL437:0.9868,RAL443:1.0000,RAL461:1.0000,RAL492:0.9487,RAL502:1.0000,RAL508:0.9643,RAL517:1.0000,RAL531:0.7857,RAL75:0.5000,RAL765:1.…
chr3L	23016346	23016744	DNAREP1_DM	RAL370:0.9565,RAL371:0.6667,RAL377:0.9459,RAL38:0.2692,RAL40:0.8913,RAL492:0.9167,RAL517:1.0000,RAL531:0.6538,RAL822:0.0526
chr3L	23029137	23029698	DNAREP1_DM	RAL320:1.0000,RAL392:0.0789
chr3L	23046339	23046401	DMCR1A	RAL370:0.7143,RAL508:0.8571,RAL882:1.0000
chr3L	23054675	23055778	PROTOP_A	RAL492:1.0000
chr3L	23058450	23059520	PROTOP_A	RAL109:1.0000,RAL142:1.0000,RAL229:0.9851,RAL320:1.0000,RAL370:0.9643,RAL371:0.9000,RAL373:0.2308,RAL377:1.0000,RAL38:1.0000,RAL392:0.5517,RAL409:0.7812,RAL40:1.0000,RAL426:1.0000,RAL437:23059528,RAL437:0.9000,RAL439:1.0000,RAL492:1.0000,RAL508:1.0000,RAL517:1.0000,RAL765:1.0000,RAL790:1.0000,RAL822:1.0000,RAL882:0.9744,RAL887:1.0000,RAL892:1.0000
chr3L	23076675	23076786	DNAREP1_DM	RAL391:1.0000,RAL894:1.0000
chr3L	23085605	23086093	DIVER2_I	RAL229:1.0000,RAL805:1.0000
chr3L	23086019	23086093	DIVER2_I	RAL229:1.0000,RAL373:0.1618,RAL409:0.6154,RAL426:1.0000,RAL461:0.9091,RAL805:1.0000
chr3L	23116456	23116535	DNAREP1_DM	RAL461:1.0000
chr3L	23143940	23147781	DNAREP1_DM,Gypsy6A_LTR,Gypsy6_I,Gypsy3_I	RAL492:1.0000
chr3L	23143997	23147781	Gypsy6A_LTR,Gypsy6_I,Gypsy3_I	RAL492:1.0000
chr3L	23150181	23157683	DNAREP1_DM,QUASIMODO_LTR,QUASIMODO_I	RAL371:0.9487,RAL517:1.0000,RAL75:0.9231,RAL774:0.9697
chr3L	23150298	23157683	QUASIMODO_LTR,QUASIMODO_I	RAL109:1.0000,RAL177:1.0000,RAL229:0.9796,RAL235:0.9500,RAL320:1.0000,RAL321:0.9464,RAL362:1.0000,RAL370:1.0000,RAL371:0.9600,RAL373:1.0000,RAL377:0.9130,RAL383:1.0000,RAL38:0.9744,RAL391:1.0000,RAL405:1.0000,RAL406:0.9697,RAL409:0.9706,RAL40:1.0000,RAL426:0.9231,RAL42:0.9744,RAL437:23157689,RAL437:0.9714,RAL440:1.0000,RAL443:1.0000,RAL461:1.0000,RAL492:1.0000,RAL502:0.9565,RAL508:0.9655,RAL513:1…
chr3L	23150298	23157791	QUASIMODO_LTR,QUASIMODO_I,DNAREP1_DM	RAL371:0.9524,RAL373:1.0000,RAL531:1.0000,RAL75:0.9259,RAL774:0.9730,RAL83:0.8889
chr3L	23159030	23166451	DNAREP1_DM,QUASIMODO_LTR,QUASIMODO_I	RAL109:0.9677,RAL142:1.0000,RAL229:0.9500,RAL321:0.9500,RAL362:0.9811,RAL370:1.0000,RAL371:0.9524,RAL373:1.0000,RAL377:1.0000,RAL38:1.0000,RAL391:0.5625,RAL437:23166457,RAL437:0.8750,RAL443:0.6923,RAL461:0.7143,RAL492:0.1429,RAL502:0.9333,RAL508:0.8889,RAL517:0.1667,RAL531:0.8667,RAL75:0.9545,RAL801:0.9333,RAL802:0.9818,RAL805:0.9000,RAL812:0.9000,RAL882:1.0000,RAL892:1.0000,RAL894:0.9412,RAL907:…
chr3L	23159066	23166451	QUASIMODO_LTR,QUASIMODO_I	RAL109:0.9667,RAL177:0.9000,RAL229:0.9545,RAL235:1.0000,RAL321:0.9630,RAL370:1.0000,RAL373:1.0000,RAL377:1.0000,RAL383:0.6667,RAL38:1.0000,RAL391:0.5882,RAL392:0.6667,RAL405:1.0000,RAL406:1.0000,RAL40:0.9500,RAL426:0.8889,RAL439:1.0000,RAL492:0.3333,RAL531:0.8462,RAL75:0.9474,RAL765:1.0000,RAL774:0.6250,RAL801:0.9394,RAL802:0.9817,RAL808:1.0000,RAL812:0.9000,RAL83:1.0000,RAL892:1.0000,RAL894:0.94…
chr3L	23191937	23193937	DNAREP1_DM,G6_DM	RAL371:1.0000
chr3L	23192135	23193937	G6_DM	RAL142:0.5000,RAL229:0.9800,RAL320:1.0000,RAL321:0.5067,RAL371:1.0000,RAL373:0.4333,RAL377:1.0000,RAL38:0.2778,RAL392:0.5556,RAL406:1.0000,RAL409:0.8906,RAL40:0.9787,RAL426:1.0000,RAL42:0.9444,RAL439:1.0000,RAL443:1.0000,RAL492:1.0000,RAL508:1.0000,RAL517:0.7778,RAL531:1.0000,RAL765:0.7143,RAL805:1.0000,RAL808:1.0000,RAL822:1.0000,RAL855:1.0000
chr3L	23192135	23194034	G6_DM,DNAREP1_DM	RAL229:0.9773,RAL371:1.0000,RAL373:0.4000,RAL377:1.0000,RAL38:0.2500,RAL40:0.9722,RAL492:1.0000,RAL508:1.0000,RAL517:0.7778,RAL531:1.0000,RAL765:0.7500,RAL808:1.0000
chr3L	23197376	23197551	DNAREP1_DM	RAL908:1.0000
chr3L	23198576	23198623	DNAREP1_DM	RAL142:0.5238,RAL790:1.0000
chr3L	23202758	23203047	DNAREP1_DM	RAL320:0.9286,RAL392:0.1333,RAL492:0.7857
chr3L	23211492	23211568	DNAREP1_DM	RAL391:1.0000,RAL502:1.0000,RAL894:1.0000
chr3L	23223999	23224464	STALKER4_I,DNAREP1_DM	RAL377:1.0000,RAL40:1.0000,RAL42:0.3333,RAL508:1.0000
chr3L	23281646	23281855	DNAREP1_DM	RAL109:1.0000
chr3L	23283683	23288391	BS2	RAL492:1.0000
chr3L	23293355	23293493	Gypsy8_I	RAL371:0.2857,RAL492:1.0000
chr3L	23378274	23385905	NOMAD_LTR,NOMAD_I	RAL142:1.0000,RAL229:0.5556,RAL320:1.0000,RAL321:0.7143,RAL362:0.8387,RAL371:0.9286,RAL391:0.6429,RAL392:0.8462,RAL405:0.5714,RAL406:0.8947,RAL40:0.9167,RAL437:0.7778,RAL439:0.8889,RAL443:1.0000,RAL531:0.9583,RAL75:1.0000,RAL774:0.6667,RAL801:0.9286,RAL802:1.0000,RAL83:1.0000,RAL892:0.7000,RAL894:1.0000,RAL907:1.0000
chr3L	23450071	23450421	PROTOP_A	RAL38:0.2000,RAL508:1.0000
chr3L	23508434	23516321	Gypsy10_LTR,BATUMI_I	RAL362:0.9583,RAL377:1.0000,RAL40:1.0000,RAL440:0.0333,RAL492:0.9655,RAL517:1.0000,RAL531:0.9000,RAL765:1.0000,RAL802:0.5698,RAL855:1.0000
chr3L	23508481	23516321	BATUMI_I	RAL320:1.0000,RAL362:0.9608,RAL377:1.0000,RAL392:0.7097,RAL40:1.0000,RAL440:0.0435,RAL492:0.9655,RAL517:1.0000,RAL531:0.8929,RAL802:0.5978,RAL855:1.0000
chr3L	23508481	23516400	BATUMI_I,Gypsy10_I	RAL362:0.9583,RAL40:1.0000,RAL492:0.9643,RAL517:1.0000,RAL531:0.9000,RAL892:1.0000
chr3L	23543746	23546470	Invader1_I	RAL370:0.7500,RAL508:0.8571
chr3L	23609912	23609985	MAX_I	RAL370:1.0000
chr3L	23609912	23610864	MAX_I,DNAREP1_DM,Helitron-1_DYak,DMCR1A	RAL40:1.0000
chr3L	23609986	23610864	DNAREP1_DM,Helitron-1_DYak,DMCR1A	RAL40:1.0000
chr3L	23613774	23618475	DOC	RAL370:1.0000,RAL508:1.0000
chr3L	23631545	23632475	DOC3_DM	RAL370:1.0000
chr3L	23631545	23632820	DOC3_DM,ROOA_I	RAL370:1.0000
chr3L	23660861	23665557	BATUMI_I	RAL801:0.2059,RAL802:0.0769,RAL808:1.0000,RAL887:0.0541
chr3L	23672137	23672377	OSVALDO_I	RAL235:1.0000
chr3L	23689740	23690836	PROTOP_A	RAL377:0.9167,RAL40:0.8750,RAL42:0.8571,RAL492:1.0000,RAL508:1.0000,RAL517:1.0000,RAL531:0.5238,RAL855:0.9697
chr3L	23723929	23723991	S_DM	RAL492:1.0000
chr3L	23752959	23757680	DOC	RAL109:1.0000,RAL235:1.0000,RAL320:1.0000,RAL321:0.6000,RAL370:1.0000,RAL371:0.9909,RAL377:1.0000,RAL383:1.0000,RAL392:1.0000,RAL406:1.0000,RAL40:1.0000,RAL42:1.0000,RAL443:1.0000,RAL461:0.9737,RAL492:1.0000,RAL508:1.0000,RAL517:1.0000,RAL531:0.9697,RAL75:1.0000,RAL765:0.7500,RAL822:0.1250,RAL855:1.0000,RAL857:0.4194,RAL892:1.0000,RAL908:1.0000
chr3L	23791540	23791755	BS3_DM,Stalker2_I	RAL383:0.8000,RAL802:0.1918
chr3L	23791667	23791755	Stalker2_I	RAL908:1.0000
chr3L	23814520	23814927	BS2	RAL492:1.0000,RAL517:1.0000,RAL531:0.8571,RAL765:0.7143
chr3L	23835541	23835723	Gypsy6_LTR	RAL109:0.9474,RAL371:0.6429,RAL812:0.1111,RAL908:0.2000
chr3L	23835541	23838897	Gypsy6_LTR,Gypsy2_I
chr3L	23841965	23842752	R1_DM	RAL229:0.9649,RAL320:0.9355,RAL362:0.8919,RAL383:0.8750,RAL409:0.8788,RAL40:0.9630,RAL42:1.0000,RAL437:0.0137,RAL443:0.9130,RAL492:0.9600,RAL508:0.8261,RAL517:0.9412,RAL531:0.6667,RAL774:0.8824,RAL805:0.7368,RAL808:0.9333,RAL83:0.9615
chr3L	23871542	23872996	Gypsy4_I	RAL109:0.0135,RAL177:0.0435,RAL229:0.0612,RAL321:0.1020,RAL371:0.0488,RAL373:0.0108,RAL377:0.1786,RAL383:1.0000,RAL406:0.0370,RAL409:0.1373,RAL426:0.0385,RAL42:0.3333,RAL437:0.0164,RAL439:0.1429,RAL443:0.2326,RAL461:0.2609,RAL492:0.1111,RAL531:0.1538,RAL790:0.3125,RAL801:0.1250,RAL802:0.0086,RAL808:0.0147,RAL822:0.3600,RAL855:0.2609,RAL857:0.2778,RAL887:0.1290,RAL907:0.0476
chr3L	23889140	23889318	POGON1	RAL321:0.9615,RAL370:1.0000,RAL75:0.7000,RAL808:0.7381
chr3L	23935569	23940892	DNAREP1_DM,TRANSPAC_LTR,TRANSPAC_I	RAL109:1.0000,RAL371:0.9714,RAL373:0.9455,RAL383:0.9615,RAL391:1.0000,RAL42:1.0000,RAL437:23940898,RAL437:0.9821,RAL443:0.9750,RAL492:1.0000,RAL517:0.1667,RAL531:1.0000,RAL774:1.0000,RAL802:1.0000,RAL808:0.9804,RAL812:0.4286,RAL887:0.6471,RAL907:1.0000
chr3L	23935644	23940562	TRANSPAC_LTR,TRANSPAC_I	RAL461:1.0000
chr3L	23935644	23940892	TRANSPAC_LTR,TRANSPAC_I	RAL109:1.0000,RAL142:0.6250,RAL177:0.9787,RAL229:1.0000,RAL235:0.8800,RAL320:1.0000,RAL321:1.0000,RAL362:1.0000,RAL370:0.9310,RAL371:0.9706,RAL373:0.9455,RAL377:0.9250,RAL383:0.9630,RAL38:1.0000,RAL391:1.0000,RAL392:1.0000,RAL405:1.0000,RAL406:1.0000,RAL409:1.0000,RAL40:1.0000,RAL426:0.9615,RAL42:1.0000,RAL437:23940898,RAL437:0.9836,RAL440:1.0000,RAL443:0.9762,RAL461:1.0000,RAL492:1.0000,RAL508:0…
chr3L	23935644	23940981	TRANSPAC_LTR,TRANSPAC_I,DNAREP1_DM	RAL229:1.0000,RAL371:0.9730,RAL437:23940898,RAL437:0.9828,RAL531:1.0000,RAL774:1.0000,RAL812:0.1111
chr3L	23967083	23967350	Copia2_I	RAL40:1.0000
chr3L	23967208	23967350	Copia2_I	RAL40:1.0000,RAL822:0.2800
chr3L	23968584	23969241	QUASIMODO_LTR	RAL377:1.0000,RAL383:1.0000,RAL38:0.3235,RAL40:1.0000,RAL531:1.0000,RAL765:1.0000,RAL822:1.0000,RAL855:1.0000,RAL892:0.8000
chr3L	24005561	24013415	ROO_LTR,ROO_I	RAL38:1.0000,RAL409:0.8182,RAL40:0.7692,RAL801:1.0000
chr3L	24005561	24013843	ROO_LTR,ROO_I	RAL109:1.0000,RAL142:1.0000,RAL177:0.9429,RAL229:0.9880,RAL235:0.8710,RAL320:0.9412,RAL321:0.9796,RAL362:1.0000,RAL370:0.9444,RAL371:1.0000,RAL373:0.9206,RAL377:1.0000,RAL383:0.9688,RAL38:0.9756,RAL391:0.9655,RAL392:1.0000,RAL405:0.9744,RAL406:0.9310,RAL409:0.9118,RAL40:0.9455,RAL437:24013851,RAL437:0.9600,RAL443:0.9355,RAL461:0.9524,RAL492:0.8261,RAL502:0.9615,RAL517:1.0000,RAL531:0.9667,RAL774:…
chr3L	24005989	24013843	ROO_I,ROO_LTR	RAL109:1.0000,RAL235:0.7857,RAL38:0.9286,RAL406:0.9500,RAL437:0.9091,RAL443:0.9167,RAL461:0.8750
chr3L	24014436	24015532	PROTOP_A	RAL320:0.9762,RAL321:0.3182,RAL370:0.9000,RAL377:1.0000,RAL392:0.4737,RAL40:0.9459,RAL426:0.7143,RAL42:1.0000,RAL440:0.9333,RAL508:1.0000,RAL517:1.0000,RAL531:0.9697,RAL765:1.0000,RAL802:0.2766,RAL808:0.9048,RAL822:1.0000,RAL855:1.0000
chr3L	24015885	24020465	DNAREP1_DM,FW_DM	RAL109:1.0000,RAL142:0.2000,RAL229:1.0000,RAL362:1.0000,RAL373:0.4043,RAL377:1.0000,RAL383:1.0000,RAL392:1.0000,RAL437:24020481,RAL437:1.0000,RAL443:1.0000,RAL531:1.0000,RAL774:0.9655,RAL802:1.0000,RAL812:0.7143,RAL857:1.0000,RAL892:1.0000,RAL894:1.0000,RAL908:1.0000
chr3L	24015885	24020570	DNAREP1_DM,FW_DM,PROTOP	RAL774:0.9615
chr3L	24015954	24020465	FW_DM	RAL109:1.0000,RAL229:1.0000,RAL235:1.0000,RAL320:1.0000,RAL321:1.0000,RAL362:1.0000,RAL370:1.0000,RAL377:1.0000,RAL383:1.0000,RAL38:1.0000,RAL391:1.0000,RAL392:1.0000,RAL406:0.9800,RAL409:0.9767,RAL40:1.0000,RAL426:1.0000,RAL42:1.0000,RAL437:24020481,RAL437:1.0000,RAL439:1.0000,RAL440:1.0000,RAL443:1.0000,RAL461:1.0000,RAL492:1.0000,RAL502:1.0000,RAL508:1.0000,RAL513:0.5000,RAL517:0.8333,RAL531:1…
chr3L	24015954	24020570	FW_DM,PROTOP	RAL142:0.3333,RAL383:1.0000,RAL437:24020481,RAL437:1.0000,RAL531:1.0000,RAL765:1.0000,RAL774:0.9655,RAL908:1.0000
chr3L	24031459	24031804	G3_DM	RAL320:1.0000
chr3L	24091390	24096004	FW_DM	RAL892:1.0000
chr3L	24161944	24169213	ZAM_LTR,ZAM_I	RAL109:0.9859,RAL177:1.0000,RAL229:1.0000,RAL235:1.0000,RAL320:0.8462,RAL362:1.0000,RAL370:0.9231,RAL371:0.9796,RAL373:1.0000,RAL377:1.0000,RAL383:1.0000,RAL38:0.8667,RAL391:0.8696,RAL392:0.8750,RAL409:1.0000,RAL40:0.9615,RAL426:1.0000,RAL437:0.6667,RAL440:0.7273,RAL443:0.8750,RAL461:1.0000,RAL492:0.9615,RAL502:1.0000,RAL508:0.9091,RAL513:0.7857,RAL517:0.7500,RAL531:1.0000,RAL765:1.0000,RAL774:1.…
chr3L	24161944	24169495	ZAM_LTR,ZAM_I	RAL321:0.4706,RAL437:1.0000,RAL790:1.0000,RAL801:0.9000,RAL802:1.0000,RAL882:1.0000,RAL887:1.0000
chr3L	24235482	24240761	DNAREP1_DM,Copia_LTR,Copia_I	RAL371:0.9697,RAL774:1.0000
chr3L	24235617	24240761	Copia_LTR,Copia_I	RAL109:0.9851,RAL142:1.0000,RAL177:0.9394,RAL229:1.0000,RAL235:1.0000,RAL320:0.9394,RAL321:1.0000,RAL362:0.9811,RAL370:0.9643,RAL371:0.9756,RAL373:0.9851,RAL377:0.9608,RAL38:0.9464,RAL391:0.9348,RAL392:0.9231,RAL405:1.0000,RAL409:0.9643,RAL40:0.9672,RAL426:1.0000,RAL42:1.0000,RAL437:24240768,RAL437:1.0000,RAL439:0.9091,RAL492:1.0000,RAL502:0.9750,RAL513:0.9500,RAL517:0.9231,RAL531:0.9565,RAL75:1.…
chr3L	24235617	24240870	Copia_LTR,Copia_I,DNAREP1_DM	RAL142:1.0000,RAL371:0.9730,RAL437:24240768,RAL437:1.0000,RAL492:1.0000,RAL765:0.1111,RAL774:1.0000,RAL812:0.6429,RAL83:0.1429
chr3L	24265248	24272857	NOMAD_LTR,NOMAD_I	RAL109:1.0000,RAL142:1.0000,RAL229:1.0000,RAL235:1.0000,RAL320:0.9565,RAL321:0.9796,RAL362:1.0000,RAL370:1.0000,RAL371:1.0000,RAL373:0.9615,RAL377:0.9600,RAL383:0.9643,RAL38:0.9412,RAL391:0.9000,RAL392:1.0000,RAL405:1.0000,RAL406:1.0000,RAL409:1.0000,RAL40:0.9429,RAL426:1.0000,RAL42:1.0000,RAL437:24272862,RAL437:0.9286,RAL439:0.8500,RAL440:0.9231,RAL443:0.9444,RAL461:0.9565,RAL492:0.9048,RAL502:1…
chr3L	24279242	24280347	PROTOP_A	RAL320:1.0000,RAL362:0.9259,RAL370:1.0000,RAL371:0.9677,RAL392:0.2000,RAL40:0.8438,RAL440:0.8182,RAL517:0.5000,RAL531:0.9630,RAL802:0.4337,RAL808:1.0000,RAL83:1.0000,RAL907:0.0435
chr3L	24321166	24321625	PROTOP	RAL383:1.0000,RAL461:1.0000,RAL508:0.9524,RAL908:1.0000
chr3L	24362219	24366018	DOC	RAL109:1.0000,RAL142:0.9565,RAL177:1.0000,RAL229:0.9733,RAL235:1.0000,RAL321:0.9833,RAL362:1.0000,RAL370:1.0000,RAL371:1.0000,RAL373:1.0000,RAL377:0.9730,RAL383:1.0000,RAL38:1.0000,RAL391:1.0000,RAL392:1.0000,RAL409:1.0000,RAL40:0.9655,RAL426:1.0000,RAL42:1.0000,RAL437:24366032,RAL437:1.0000,RAL440:0.9375,RAL443:1.0000,RAL461:1.0000,RAL492:1.0000,RAL508:1.0000,RAL517:0.6250,RAL531:1.0000,RAL75:0.…
chr3L	24362219	24366185	DOC,Stalker2_I	RAL774:1.0000
chr3L	24440737	24441081	ROVER-LTR_DM	RAL320:1.0000,RAL321:0.2195,RAL370:1.0000,RAL373:0.1852,RAL392:0.6400,RAL40:0.8750,RAL426:0.8889,RAL42:1.0000,RAL440:1.0000,RAL802:0.2879,RAL808:0.9524
chr3L	24504319	24504897	DM297_I	RAL235:1.0000
chr3L	24504319	24504956	DM297_I	RAL235:1.0000
chr3L	24504319	24505096	DM297_I	RAL391:0.7727,RAL502:1.0000,RAL513:0.8333,RAL894:0.9091
chr3L	24513727	24517555	PROTOP_A,DMCR1A,Gypsy8_I	RAL377:0.6667,RAL517:1.0000
chr3LHet	275279	280002	DOC	RAL109:0.9787,RAL142:1.0000,RAL229:1.0000,RAL235:1.0000,RAL320:1.0000,RAL321:0.9800,RAL371:1.0000,RAL373:0.9811,RAL377:0.9688,RAL383:1.0000,RAL38:0.9688,RAL391:0.9000,RAL405:1.0000,RAL406:1.0000,RAL409:0.9000,RAL40:0.9828,RAL42:1.0000,RAL437:280008,RAL437:1.0000,RAL439:0.9677,RAL443:0.9767,RAL461:1.0000,RAL517:1.0000,RAL531:1.0000,RAL75:1.0000,RAL765:0.7500,RAL774:1.0000,RAL790:1.0000,RAL801:1.00…
chr3LHet	314621	317709	FW_DM	RAL109:0.3333,RAL142:1.0000,RAL177:0.6667,RAL229:1.0000,RAL320:0.5000,RAL371:0.8333,RAL373:0.8000,RAL391:1.0000,RAL409:1.0000,RAL426:1.0000,RAL437:317710,RAL437:0.7273,RAL440:0.3333,RAL492:0.6000,RAL502:1.0000,RAL508:0.7778,RAL531:0.8000,RAL765:1.0000,RAL774:0.9000,RAL790:1.0000,RAL801:1.0000,RAL802:0.5000,RAL805:1.0000,RAL808:0.5000,RAL83:1.0000,RAL892:1.0000,RAL908:0.6667
chr3LHet	341989	342416	ROO_LTR	RAL229:0.3333,RAL492:1.0000
chr3LHet	390284	391147	DMRT1A,DMRT1B	RAL40:0.8571
chr3LHet	495301	497154	DMCR1A,FW_DM,Invader2_I	RAL426:1.0000,RAL908:1.0000
chr3LHet	566905	572389	MDG3_LTR,MDG3_I	RAL142:0.8333,RAL229:0.2500,RAL371:0.6250,RAL437:572394,RAL437:1.0000,RAL75:1.0000
chr3LHet	602863	602955	DOC	RAL377:1.0000,RAL426:1.0000,RAL440:0.1290,RAL531:1.0000,RAL765:1.0000,RAL802:0.3148,RAL808:1.0000,RAL855:1.0000,RAL908:1.0000
chr3LHet	602863	602997	DOC	RAL373:0.1948,RAL377:1.0000,RAL38:0.1515,RAL426:1.0000,RAL440:0.1290,RAL517:1.0000,RAL531:1.0000,RAL765:1.0000,RAL808:1.0000,RAL908:1.0000
chr3LHet	602863	603556	DOC	RAL40:1.0000
chr3LHet	666603	671748	Copia_LTR,Copia_I	RAL109:0.9062,RAL142:1.0000,RAL229:1.0000,RAL235:0.8750,RAL371:0.8966,RAL373:0.8621,RAL38:1.0000,RAL391:1.0000,RAL409:1.0000,RAL42:0.2500,RAL443:0.6667,RAL513:1.0000,RAL75:0.9375,RAL765:1.0000,RAL774:1.0000,RAL801:0.9286,RAL802:0.9333,RAL808:0.8750,RAL812:1.0000,RAL83:1.0000,RAL882:1.0000,RAL887:0.8750,RAL892:0.9286,RAL908:1.0000
chr3LHet	826587	826884	DM1731_I	RAL502:1.0000
chr3LHet	877845	882568	DOC	RAL109:1.0000,RAL142:0.6667,RAL177:1.0000,RAL229:1.0000,RAL320:1.0000,RAL321:1.0000,RAL370:0.9375,RAL371:0.9677,RAL373:1.0000,RAL377:1.0000,RAL383:1.0000,RAL38:1.0000,RAL391:1.0000,RAL392:0.7500,RAL409:1.0000,RAL40:1.0000,RAL426:1.0000,RAL42:1.0000,RAL437:882586,RAL437:1.0000,RAL439:0.9167,RAL440:1.0000,RAL443:0.8125,RAL461:1.0000,RAL492:0.7273,RAL508:1.0000,RAL513:1.0000,RAL517:1.0000,RAL531:1.0…
chr3LHet	877845	882695	DOC,DMCR1A	RAL371:0.9500,RAL373:1.0000,RAL437:882586,RAL437:1.0000,RAL774:1.0000,RAL812:0.8750
chr3LHet	1011267	1015957	FW_DM	RAL320:1.0000,RAL321:0.4091,RAL370:0.7619,RAL373:0.6168,RAL377:1.0000,RAL40:0.9905,RAL426:0.8182,RAL440:0.6818,RAL508:1.0000,RAL517:1.0000,RAL531:1.0000,RAL765:1.0000,RAL802:0.6337,RAL808:1.0000,RAL855:1.0000,RAL908:1.0000
chr3LHet	1167937	1172701	Gypsy6A_LTR,FW_DM	RAL109:1.0000,RAL229:1.0000,RAL321:0.2857,RAL371:0.9500,RAL373:0.7368,RAL42:0.3333,RAL443:0.3333,RAL461:0.2500,RAL774:1.0000,RAL805:0.8000,RAL812:0.4500,RAL83:0.3333,RAL882:1.0000
chr3LHet	1168010	1172701	FW_DM	RAL109:1.0000,RAL177:0.6667,RAL229:1.0000,RAL321:1.0000,RAL370:0.6000,RAL371:0.9167,RAL373:0.7917,RAL377:1.0000,RAL383:1.0000,RAL38:0.6667,RAL391:1.0000,RAL409:1.0000,RAL40:0.6667,RAL426:0.8571,RAL42:1.0000,RAL437:1172727,RAL437:0.9615,RAL461:1.0000,RAL492:0.7692,RAL508:1.0000,RAL513:1.0000,RAL517:1.0000,RAL531:0.5000,RAL765:1.0000,RAL774:1.0000,RAL801:1.0000,RAL802:1.0000,RAL805:1.0000,RAL808:0.…
chr3LHet	1176102	1176147	DNAREP1_DM
chr3LHet	1279111	1286575	Gypsy_LTR,Gypsy_I	RAL109:1.0000,RAL142:1.0000,RAL229:0.8000,RAL235:1.0000,RAL320:1.0000,RAL370:1.0000,RAL371:1.0000,RAL373:1.0000,RAL377:1.0000,RAL383:1.0000,RAL38:1.0000,RAL391:1.0000,RAL392:1.0000,RAL409:0.9677,RAL40:1.0000,RAL426:1.0000,RAL42:1.0000,RAL437:1.0000,RAL439:0.8571,RAL440:1.0000,RAL443:1.0000,RAL461:1.0000,RAL492:1.0000,RAL508:1.0000,RAL531:1.0000,RAL75:1.0000,RAL765:1.0000,RAL774:0.9167,RAL790:1.00…
chr3LHet	1335932	1336480	Gypsy2_I	RAL812:1.0000
chr3LHet	1335932	1336545	Gypsy2_I	RAL812:1.0000
chr3LHet	1336400	1336480	Gypsy2_I	RAL812:1.0000
chr3LHet	1336400	1336545	Gypsy2_I	RAL812:1.0000
chr3LHet	1369727	1369930	DIVER2_I	RAL229:1.0000,RAL391:1.0000,RAL443:1.0000,RAL502:1.0000,RAL774:0.9714,RAL894:1.0000
chr3LHet	1406205	1407050	Gypsy8_LTR,Gypsy8_I	RAL371:0.9500
chr3LHet	1406383	1407050	Gypsy8_I	RAL177:1.0000,RAL371:0.9811,RAL373:0.1294,RAL38:0.0556,RAL42:0.8000,RAL892:1.0000
chr3LHet	1406650	1407050	Gypsy8_I	RAL42:1.0000
chr3LHet	1506850	1511029	FW_DM	RAL109:1.0000,RAL142:1.0000,RAL177:0.8000,RAL229:1.0000,RAL235:1.0000,RAL320:1.0000,RAL321:1.0000,RAL371:0.9524,RAL373:1.0000,RAL377:1.0000,RAL383:1.0000,RAL38:1.0000,RAL391:1.0000,RAL392:1.0000,RAL405:1.0000,RAL406:1.0000,RAL409:0.9000,RAL40:1.0000,RAL426:1.0000,RAL42:0.6667,RAL437:1.0000,RAL439:1.0000,RAL443:1.0000,RAL461:0.9091,RAL492:1.0000,RAL502:1.0000,RAL508:1.0000,RAL517:0.8000,RAL531:1.0…
chr3LHet	1761068	1761817	FW_DM	RAL371:1.0000,RAL437:1.0000
chr3LHet	1834015	1839171	Copia_LTR,Copia_I	RAL109:0.5000,RAL229:0.8750,RAL371:0.8182,RAL373:0.5000,RAL383:0.5000,RAL409:0.5000,RAL437:1.0000,RAL492:1.0000,RAL774:1.0000,RAL802:1.0000,RAL83:1.0000
chr3LHet	1872106	1872387	Invader2_LTR	RAL531:1.0000
chr3LHet	1889627	1889697	DNAREP1_DM	RAL377:0.9167,RAL40:1.0000,RAL517:1.0000,RAL531:0.7419,RAL808:0.6585,RAL822:0.2083
chr3LHet	1939503	1940121	MAX_I,DNAREP1_DM	RAL377:1.0000,RAL40:1.0000,RAL508:1.0000,RAL517:1.0000,RAL765:1.0000,RAL808:1.0000
chr3LHet	1953125	1953842	TIRANT_I,Gypsy7_LTR,Gypsy7_I	RAL321:0.1967,RAL370:0.3396,RAL373:0.1818,RAL377:0.2609,RAL38:0.1111,RAL40:0.2692,RAL426:0.0556,RAL440:0.2381,RAL508:0.3243,RAL531:0.3077,RAL765:0.3333,RAL802:0.1739,RAL808:0.1011,RAL855:0.3077,RAL908:0.1429
chr3LHet	1986913	1992160	TRANSPAC_LTR,TRANSPAC_I	RAL177:0.4000,RAL321:0.7143,RAL377:0.9130,RAL38:0.9091,RAL443:0.8182,RAL531:0.7500,RAL75:0.2000,RAL774:0.1429,RAL801:0.8182,RAL805:0.6000,RAL808:0.5882,RAL812:0.2000,RAL882:0.2000,RAL892:0.7778,RAL907:1.0000
chr3LHet	2027077	2027421	DMCR1A	RAL40:1.0000
chr3LHet	2119071	2126413	STALKER4_LTR,STALKER4_I	RAL320:0.9706,RAL321:0.0833,RAL370:0.9500,RAL373:0.4918,RAL377:1.0000,RAL38:0.1389,RAL392:0.5000,RAL40:0.9730,RAL426:0.8667,RAL440:0.8889,RAL508:1.0000,RAL517:1.0000,RAL531:0.8519,RAL765:1.0000,RAL802:0.6161,RAL808:0.9796,RAL855:1.0000,RAL908:0.9583
chr3LHet	2202219	2209278	DMLTR5,HMSBEAGLE_I	RAL109:0.9753,RAL142:1.0000,RAL177:0.9333,RAL229:0.9758,RAL320:1.0000,RAL321:0.9474,RAL370:0.9062,RAL371:1.0000,RAL373:0.9895,RAL377:0.9615,RAL383:0.9231,RAL38:0.8636,RAL391:0.9500,RAL392:1.0000,RAL406:1.0000,RAL409:1.0000,RAL40:0.9615,RAL426:0.9565,RAL42:0.8182,RAL437:1.0000,RAL439:1.0000,RAL440:0.9000,RAL443:1.0000,RAL461:1.0000,RAL492:0.9333,RAL502:1.0000,RAL508:1.0000,RAL513:0.9130,RAL517:0.7…
chr3LHet	2202484	2209278	HMSBEAGLE_I,DMLTR5	RAL38:0.7059,RAL406:1.0000,RAL40:0.9375,RAL502:1.0000
chr3LHet	2270313	2270385	Gypsy12_I	RAL321:0.0968,RAL370:1.0000,RAL392:0.1579,RAL426:1.0000,RAL908:1.0000
chr3LHet	2418899	2420500	PROTOP	RAL320:1.0000,RAL321:0.4478,RAL370:0.9655,RAL373:0.2782,RAL377:0.9444,RAL40:0.8704,RAL426:0.9259,RAL440:1.0000,RAL508:0.9667,RAL517:1.0000,RAL531:1.0000,RAL765:1.0000,RAL802:0.4211,RAL808:1.0000,RAL908:0.8750
chr3LHet	2479132	2480288	PROTOP_B	RAL320:1.0000,RAL321:0.2466,RAL370:0.9444,RAL377:1.0000,RAL38:0.1837,RAL392:0.3023,RAL40:0.9333,RAL508:0.8182,RAL517:1.0000,RAL531:0.9655,RAL765:1.0000,RAL802:0.3827,RAL908:1.0000
chr3LHet	2510318	2512048	S_DM	RAL373:0.3966,RAL377:1.0000,RAL426:1.0000,RAL531:1.0000,RAL765:1.0000,RAL908:1.0000
chr3LHet	2538370	2538930	IDEFIX_LTR,BARI1	RAL391:1.0000,RAL443:0.2188,RAL502:1.0000
chr3R	31848	37365	MDG3_LTR,MDG3_I	RAL109:0.9577,RAL142:1.0000,RAL177:0.9846,RAL229:0.9918,RAL235:1.0000,RAL320:0.9796,RAL321:0.9857,RAL370:0.9388,RAL371:1.0000,RAL373:0.9506,RAL377:1.0000,RAL383:1.0000,RAL38:0.9661,RAL391:1.0000,RAL392:0.9815,RAL405:1.0000,RAL406:1.0000,RAL409:0.9767,RAL40:0.9859,RAL426:1.0000,RAL42:0.9661,RAL437:37371,RAL437:1.0000,RAL439:0.9583,RAL440:1.0000,RAL443:1.0000,RAL461:0.9630,RAL492:1.0000,RAL502:0.96…
chr3R	84351	91704	QUASIMODO_LTR,QUASIMODO_I	RAL109:0.5000,RAL229:1.0000,RAL38:0.1667,RAL406:0.2500,RAL439:1.0000,RAL443:1.0000,RAL907:0.2000
chr3R	96512	102924	BURDOCK_LTR,BURDOCK_I	RAL109:0.9890,RAL142:1.0000,RAL177:0.9667,RAL229:1.0000,RAL235:0.9762,RAL320:0.8684,RAL321:0.9398,RAL370:0.9773,RAL371:0.8889,RAL373:0.9759,RAL377:0.9286,RAL383:0.9231,RAL38:0.9600,RAL391:0.9444,RAL392:0.9783,RAL405:1.0000,RAL406:0.9500,RAL409:1.0000,RAL40:0.9194,RAL426:1.0000,RAL42:0.9630,RAL437:102929,RAL437:0.9524,RAL439:0.8571,RAL440:0.9630,RAL443:0.9429,RAL461:0.9375,RAL492:1.0000,RAL502:0.9…
chr3R	96512	102986	BURDOCK_LTR,BURDOCK_I,DNAREP1_DM	RAL109:0.9882,RAL142:1.0000,RAL229:1.0000,RAL321:0.9306,RAL371:0.8833,RAL373:0.9718,RAL377:0.9268,RAL383:0.9259,RAL391:0.9355,RAL409:1.0000,RAL40:0.9074,RAL42:0.9630,RAL437:102929,RAL437:0.9400,RAL443:0.9394,RAL502:0.9608,RAL517:0.4444,RAL531:0.8889,RAL75:1.0000,RAL765:0.9000,RAL774:0.9545,RAL802:0.9213,RAL805:1.0000,RAL808:1.0000,RAL812:0.9167,RAL83:0.7500,RAL882:1.0000,RAL894:0.9000,RAL908:0.97…
chr3R	192535	200859	ROO_LTR,ROO_I	RAL109:0.9623,RAL142:0.9796,RAL177:0.9464,RAL229:0.9847,RAL235:0.9231,RAL320:0.9667,RAL321:0.8857,RAL370:1.0000,RAL371:0.9789,RAL373:0.9888,RAL377:0.9375,RAL383:0.9535,RAL38:0.8974,RAL391:0.9400,RAL392:1.0000,RAL405:0.9574,RAL406:0.9574,RAL409:0.9677,RAL40:0.9737,RAL426:0.9310,RAL42:0.9091,RAL437:200865,RAL437:0.9067,RAL439:0.9808,RAL440:0.8750,RAL443:0.9714,RAL461:0.9818,RAL492:1.0000,RAL502:0.8…
chr3R	234205	238426	DOC6_DM	RAL142:0.9811,RAL177:0.9859,RAL229:0.9604,RAL235:0.9556,RAL320:1.0000,RAL321:0.9865,RAL370:1.0000,RAL371:0.9891,RAL373:0.9798,RAL377:0.9688,RAL383:0.9756,RAL38:0.9889,RAL391:1.0000,RAL392:0.9836,RAL405:0.9355,RAL406:0.9839,RAL409:0.9375,RAL40:0.9832,RAL426:0.9583,RAL42:1.0000,RAL437:238442,RAL437:1.0000,RAL439:0.9429,RAL440:0.9444,RAL443:0.9545,RAL461:0.9412,RAL492:0.9310,RAL502:0.9394,RAL508:1.0…
chr3R	364656	365855	PROTOP_B	RAL142:1.0000,RAL177:0.9808,RAL229:0.9394,RAL235:0.9524,RAL321:0.4051,RAL371:0.9091,RAL373:0.2600,RAL377:0.9697,RAL38:0.9216,RAL391:0.9630,RAL392:0.3810,RAL40:1.0000,RAL426:0.9048,RAL42:0.9800,RAL437:365863,RAL437:0.9412,RAL439:1.0000,RAL443:0.9730,RAL461:1.0000,RAL492:1.0000,RAL502:1.0000,RAL508:1.0000,RAL513:0.7692,RAL531:0.9697,RAL765:1.0000,RAL774:0.7391,RAL801:1.0000,RAL802:0.9694,RAL892:1.0…
chr3R	364656	365971	PROTOP_B,DNAREP1_DM	RAL142:1.0000,RAL371:0.9032,RAL531:0.9655,RAL774:0.6667
chr3R	430354	430522	DNAREP1_DM	RAL908:0.9118
chr3R	435327	436430	PROTOP_A	RAL109:1.0000,RAL142:0.7143,RAL177:1.0000,RAL229:0.9942,RAL235:1.0000,RAL321:0.3864,RAL371:1.0000,RAL373:0.2810,RAL377:1.0000,RAL38:1.0000,RAL391:0.9783,RAL392:0.9737,RAL409:1.0000,RAL40:0.9857,RAL42:0.9524,RAL437:436441,RAL437:0.9753,RAL439:0.9355,RAL440:0.9444,RAL443:1.0000,RAL461:1.0000,RAL492:0.9545,RAL502:0.9737,RAL508:1.0000,RAL513:1.0000,RAL531:0.9815,RAL75:1.0000,RAL765:0.8125,RAL774:0.98…
chr3R	462537	462735	DNAREP1_DM	RAL443:0.9565
chr3R	508954	510657	S_DM	RAL109:1.0000,RAL321:0.3725,RAL370:0.9333,RAL373:0.4051,RAL383:0.9310,RAL40:0.9773,RAL508:0.9730,RAL517:1.0000,RAL75:0.9500,RAL802:0.4000
chr3R	579026	583255	FW_DM	RAL109:1.0000,RAL142:0.9592,RAL229:0.9901,RAL235:1.0000,RAL320:1.0000,RAL321:0.4030,RAL370:0.9667,RAL373:1.0000,RAL377:1.0000,RAL383:0.9825,RAL38:0.3182,RAL391:1.0000,RAL392:1.0000,RAL405:0.9677,RAL406:1.0000,RAL409:0.9857,RAL40:1.0000,RAL426:1.0000,RAL437:583272,RAL437:0.9828,RAL439:1.0000,RAL440:0.1250,RAL443:1.0000,RAL461:1.0000,RAL492:1.0000,RAL502:0.9811,RAL508:0.9348,RAL517:0.8750,RAL531:1.…
chr3R	585500	586929	M4DM	RAL321:0.4915,RAL370:1.0000,RAL373:0.4333,RAL426:0.9667,RAL508:1.0000,RAL531:0.9167,RAL765:0.8750,RAL802:0.4286,RAL808:0.6716
chr3R	713256	720575	ROVER-LTR_DM,ROVER-I_DM	RAL109:1.0000,RAL177:1.0000,RAL229:0.8837,RAL235:1.0000,RAL320:1.0000,RAL321:0.9565,RAL370:1.0000,RAL371:0.9492,RAL373:1.0000,RAL377:1.0000,RAL383:1.0000,RAL38:0.9000,RAL391:1.0000,RAL392:0.8333,RAL405:0.9000,RAL406:0.7273,RAL409:0.9286,RAL40:0.8824,RAL42:0.6667,RAL437:1.0000,RAL443:1.0000,RAL492:0.8750,RAL502:0.8889,RAL508:1.0000,RAL513:1.0000,RAL517:0.5000,RAL531:1.0000,RAL75:1.0000,RAL765:1.00…
chr3R	828110	834856	DM176_LTR,DM176_I	RAL377:0.8077,RAL38:0.6875,RAL802:0.3478
chr3R	871622	878666	DMLTR5,HMSBEAGLE_I	RAL109:0.9041,RAL142:1.0000,RAL177:0.9831,RAL229:0.8269,RAL235:0.9773,RAL320:0.9556,RAL321:0.9737,RAL370:0.8000,RAL371:0.9344,RAL373:1.0000,RAL377:0.9643,RAL383:0.9600,RAL38:0.9351,RAL391:0.9535,RAL392:0.9211,RAL405:0.9583,RAL406:0.9815,RAL409:0.9600,RAL40:0.9365,RAL426:0.6000,RAL42:0.9630,RAL437:878671,RAL437:0.9630,RAL439:1.0000,RAL440:0.7273,RAL443:1.0000,RAL461:0.9524,RAL492:0.8824,RAL502:0.9…
chr3R	893758	898951	MDG3_LTR,MDG3_I	RAL109:0.9487,RAL142:1.0000,RAL377:1.0000,RAL406:1.0000,RAL409:1.0000,RAL855:1.0000
chr3R	893758	899217	MDG3_LTR,MDG3_I	RAL109:1.0000,RAL142:1.0000,RAL177:1.0000,RAL229:0.9943,RAL320:0.9730,RAL321:1.0000,RAL370:1.0000,RAL371:1.0000,RAL373:0.9889,RAL377:0.9811,RAL383:1.0000,RAL38:0.9375,RAL391:0.9524,RAL392:1.0000,RAL405:0.9545,RAL406:1.0000,RAL409:1.0000,RAL40:0.9733,RAL426:0.9600,RAL42:1.0000,RAL437:899222,RAL437:1.0000,RAL439:1.0000,RAL440:0.9583,RAL461:0.9808,RAL492:1.0000,RAL502:1.0000,RAL508:0.9804,RAL513:1.0…
chr3R	1164177	1169203	DMRT1B	RAL109:1.0000,RAL142:1.0000,RAL177:1.0000,RAL229:0.9924,RAL320:1.0000,RAL321:1.0000,RAL370:1.0000,RAL371:0.9917,RAL373:0.3333,RAL377:1.0000,RAL383:1.0000,RAL38:0.9857,RAL391:0.9808,RAL392:0.9836,RAL405:1.0000,RAL406:1.0000,RAL409:1.0000,RAL40:1.0000,RAL426:1.0000,RAL42:1.0000,RAL437:1169302,RAL437:1.0000,RAL439:1.0000,RAL440:0.4091,RAL443:1.0000,RAL461:1.0000,RAL492:1.0000,RAL502:1.0000,RAL508:1.…
chr3R	1191090	1192717	FB4_DM	RAL321:0.3750,RAL75:1.0000
chr3R	1191090	1192727	FB4_DM	RAL109:1.0000,RAL321:0.3889,RAL508:1.0000,RAL75:0.9474
chr3R	1271738	1278140	BURDOCK_LTR,BURDOCK_I	RAL109:1.0000,RAL142:1.0000,RAL177:1.0000,RAL229:1.0000,RAL235:1.0000,RAL320:1.0000,RAL321:1.0000,RAL370:0.9792,RAL371:1.0000,RAL373:1.0000,RAL377:0.9574,RAL383:1.0000,RAL38:1.0000,RAL391:1.0000,RAL392:1.0000,RAL405:0.9583,RAL406:1.0000,RAL409:1.0000,RAL40:1.0000,RAL426:1.0000,RAL42:1.0000,RAL437:1278145,RAL437:0.9565,RAL439:1.0000,RAL440:0.8889,RAL443:0.9796,RAL461:0.9130,RAL492:1.0000,RAL502:1.…
chr3R	1572793	1578904	DIVER_LTR,DIVER_I	RAL109:1.0000,RAL142:0.9844,RAL177:1.0000,RAL229:1.0000,RAL235:1.0000,RAL320:1.0000,RAL321:1.0000,RAL370:0.7647,RAL371:1.0000,RAL373:1.0000,RAL377:1.0000,RAL383:0.9615,RAL38:1.0000,RAL391:1.0000,RAL392:1.0000,RAL405:1.0000,RAL406:1.0000,RAL409:1.0000,RAL40:1.0000,RAL426:1.0000,RAL42:1.0000,RAL437:1578932,RAL437:1.0000,RAL439:0.9744,RAL440:1.0000,RAL443:1.0000,RAL461:1.0000,RAL492:1.0000,RAL502:1.…
chr3R	1648157	1649263	PROTOP_A	RAL109:1.0000,RAL142:1.0000,RAL177:1.0000,RAL229:0.9907,RAL235:0.9750,RAL320:0.9800,RAL321:0.9857,RAL371:0.9912,RAL373:0.9884,RAL377:0.9706,RAL383:1.0000,RAL38:1.0000,RAL391:1.0000,RAL392:1.0000,RAL405:1.0000,RAL409:1.0000,RAL426:0.9730,RAL42:0.9800,RAL437:1649273,RAL437:0.9762,RAL439:1.0000,RAL440:0.2826,RAL443:1.0000,RAL461:0.9688,RAL492:1.0000,RAL502:0.9574,RAL508:1.0000,RAL513:0.9565,RAL531:1…
chr3R	1841739	1850162	TIRANT_LTR,TIRANT_I	RAL109:1.0000,RAL177:0.9722,RAL229:1.0000,RAL235:1.0000,RAL320:1.0000,RAL321:1.0000,RAL370:0.9167,RAL371:0.9333,RAL373:1.0000,RAL383:1.0000,RAL38:1.0000,RAL391:1.0000,RAL409:1.0000,RAL40:1.0000,RAL426:1.0000,RAL42:1.0000,RAL437:1850167,RAL437:0.9683,RAL440:1.0000,RAL492:1.0000,RAL502:1.0000,RAL508:1.0000,RAL513:1.0000,RAL517:1.0000,RAL75:1.0000,RAL765:1.0000,RAL774:1.0000,RAL801:1.0000,RAL802:1.0…
chr3R	1984286	1992811	TIRANT_LTR,TIRANT_I	RAL109:1.0000,RAL142:0.9444,RAL177:0.9750,RAL229:1.0000,RAL235:1.0000,RAL320:1.0000,RAL321:1.0000,RAL370:1.0000,RAL371:1.0000,RAL373:1.0000,RAL377:1.0000,RAL383:0.8571,RAL38:0.9512,RAL391:1.0000,RAL392:1.0000,RAL405:1.0000,RAL406:1.0000,RAL409:1.0000,RAL40:1.0000,RAL426:0.8261,RAL42:0.7778,RAL437:1992821,RAL437:0.9863,RAL440:0.9231,RAL443:0.9091,RAL461:0.9474,RAL492:1.0000,RAL502:0.9600,RAL508:1.…
chr3R	1984703	1992811	TIRANT_I,TIRANT_LTR	RAL321:1.0000,RAL373:0.8571,RAL377:1.0000,RAL38:0.8571,RAL391:1.0000,RAL439:1.0000,RAL882:0.8333,RAL908:1.0000
chr3R	2242536	2244781	DMRT1B	RAL109:0.6327,RAL177:1.0000,RAL391:0.6500,RAL40:0.4286,RAL531:1.0000,RAL765:1.0000,RAL83:1.0000,RAL882:1.0000,RAL894:1.0000
chr3R	2335803	2340819	LINEJ1_DM	RAL109:0.9385,RAL142:1.0000,RAL177:0.9535,RAL229:1.0000,RAL235:1.0000,RAL320:1.0000,RAL321:1.0000,RAL370:0.9783,RAL371:0.9846,RAL373:0.9524,RAL377:1.0000,RAL383:1.0000,RAL38:1.0000,RAL391:1.0000,RAL392:0.9773,RAL405:0.9667,RAL406:1.0000,RAL409:0.9459,RAL40:0.9344,RAL426:0.9000,RAL42:0.8621,RAL437:2340832,RAL437:0.9672,RAL439:1.0000,RAL443:0.9143,RAL461:1.0000,RAL492:0.8696,RAL502:0.9643,RAL508:1.…
chr3R	2563276	2565005	DOC	RAL109:1.0000,RAL177:1.0000,RAL229:1.0000,RAL235:0.9000,RAL321:1.0000,RAL370:0.8864,RAL371:1.0000,RAL373:1.0000,RAL383:1.0000,RAL38:0.9737,RAL391:0.9643,RAL409:0.9565,RAL40:1.0000,RAL426:0.7778,RAL42:0.8846,RAL437:2565012,RAL437:1.0000,RAL443:0.8889,RAL461:0.9375,RAL492:0.8846,RAL502:0.8462,RAL508:0.9545,RAL517:0.9286,RAL75:1.0000,RAL765:1.0000,RAL774:1.0000,RAL802:0.9848,RAL805:1.0000,RAL808:1.0…
chr3R	2907281	2907777	DNAREP1_DM	RAL774:1.0000
chr3R	3175486	3181170	MICROPIA_LTR,MICROPIA_I,POGON1	RAL38:0.8750,RAL437:0.3333
chr3R	3180985	3181170	POGON1	RAL75:1.0000
chr3R	3384183	3388996	DNAREP1_DM,DOC	RAL774:1.0000
chr3R	3384298	3388996	DOC	RAL109:1.0000,RAL142:1.0000,RAL371:1.0000,RAL373:1.0000,RAL437:1.0000,RAL517:1.0000,RAL531:0.9167,RAL75:1.0000,RAL765:1.0000,RAL774:1.0000,RAL882:1.0000,RAL892:1.0000
chr3R	3555243	3563123	Stalker2_LTR,Stalker2_I	RAL109:1.0000,RAL142:0.9792,RAL177:0.9375,RAL229:1.0000,RAL235:0.9778,RAL320:1.0000,RAL321:0.9500,RAL370:1.0000,RAL371:0.9907,RAL373:0.9469,RAL377:0.9750,RAL383:0.9792,RAL38:0.9104,RAL391:1.0000,RAL392:0.9667,RAL405:1.0000,RAL406:1.0000,RAL409:1.0000,RAL40:1.0000,RAL426:0.9643,RAL42:1.0000,RAL437:3563129,RAL437:1.0000,RAL439:0.9412,RAL440:1.0000,RAL443:0.9667,RAL461:1.0000,RAL492:1.0000,RAL502:1.…
chr3R	3675422	3676528	PROTOP_A	RAL142:1.0000,RAL321:0.3375,RAL370:1.0000,RAL373:0.9890,RAL383:1.0000,RAL38:0.9697,RAL391:1.0000,RAL392:0.1905,RAL40:1.0000,RAL426:0.9630,RAL42:0.9787,RAL437:3676536,RAL437:0.9524,RAL492:0.9677,RAL517:0.8000,RAL790:0.9677,RAL802:0.9733,RAL808:1.0000,RAL812:0.8800,RAL822:1.0000,RAL83:0.9412,RAL894:1.0000,RAL907:1.0000
chr3R	3799093	3800094	PROTOP_A	RAL109:1.0000,RAL142:1.0000,RAL177:1.0000,RAL229:0.9773,RAL235:1.0000,RAL321:1.0000,RAL370:1.0000,RAL371:1.0000,RAL373:0.9865,RAL377:0.9130,RAL383:1.0000,RAL38:0.9851,RAL391:1.0000,RAL392:1.0000,RAL409:1.0000,RAL40:0.9737,RAL426:0.8750,RAL42:0.9355,RAL437:0.9565,RAL439:0.5556,RAL440:1.0000,RAL443:1.0000,RAL461:0.8333,RAL492:0.9444,RAL502:1.0000,RAL508:1.0000,RAL531:1.0000,RAL75:1.0000,RAL765:1.00…
chr3R	3869589	3874710	BS	RAL109:1.0000,RAL142:0.9737,RAL177:1.0000,RAL229:1.0000,RAL235:1.0000,RAL320:0.9545,RAL321:1.0000,RAL370:0.9643,RAL371:1.0000,RAL373:1.0000,RAL377:0.9630,RAL383:1.0000,RAL38:1.0000,RAL391:1.0000,RAL392:1.0000,RAL405:1.0000,RAL406:1.0000,RAL40:1.0000,RAL42:1.0000,RAL437:3874726,RAL437:0.9444,RAL439:0.8750,RAL440:1.0000,RAL461:0.7647,RAL492:1.0000,RAL502:0.9804,RAL508:1.0000,RAL513:1.0000,RAL517:1.…
chr3R	3916315	3919320	DM297_LTR,DM297_I	RAL373:1.0000,RAL40:0.9130
chr3R	3916315	3919734	DM297_LTR,DM297_I	RAL109:0.8980,RAL142:1.0000,RAL177:1.0000,RAL229:0.9200,RAL235:1.0000,RAL320:1.0000,RAL321:0.9062,RAL370:1.0000,RAL371:0.9306,RAL373:0.9868,RAL377:0.9355,RAL383:0.9688,RAL38:0.9091,RAL391:1.0000,RAL392:1.0000,RAL405:0.9167,RAL406:1.0000,RAL409:1.0000,RAL40:0.9655,RAL426:0.9545,RAL42:1.0000,RAL437:3919740,RAL437:1.0000,RAL439:0.7143,RAL440:1.0000,RAL461:1.0000,RAL492:1.0000,RAL502:0.8966,RAL508:0.…
chr3R	3916729	3919734	DM297_I,DM297_LTR	RAL802:1.0000,RAL892:1.0000
chr3R	3920185	3925103	TRANSPAC_LTR,TRANSPAC_I	RAL109:1.0000,RAL508:0.3333,RAL531:0.8333,RAL75:1.0000,RAL808:1.0000,RAL907:1.0000
chr3R	3920185	3925432	TRANSPAC_LTR,TRANSPAC_I	RAL109:0.9877,RAL142:1.0000,RAL177:0.8537,RAL229:0.9111,RAL235:0.9286,RAL320:0.9556,RAL321:0.9577,RAL370:0.9231,RAL371:0.8243,RAL373:0.9277,RAL377:0.9388,RAL383:0.9259,RAL38:0.9848,RAL391:0.8966,RAL392:0.9583,RAL405:0.9130,RAL406:0.9831,RAL409:0.9400,RAL40:0.8841,RAL426:0.6875,RAL42:1.0000,RAL437:3925437,RAL437:0.8676,RAL439:0.6471,RAL440:0.9200,RAL443:0.9216,RAL461:0.8571,RAL492:0.9333,RAL502:0.…
chr3R	3927537	3930567	G2_DM	RAL142:1.0000,RAL177:1.0000,RAL229:0.9492,RAL235:1.0000,RAL321:1.0000,RAL370:1.0000,RAL371:1.0000,RAL373:1.0000,RAL377:1.0000,RAL383:0.8750,RAL38:1.0000,RAL391:1.0000,RAL409:1.0000,RAL40:0.9762,RAL42:1.0000,RAL437:3930569,RAL437:1.0000,RAL440:1.0000,RAL461:0.8571,RAL492:1.0000,RAL502:1.0000,RAL517:0.7143,RAL531:0.9130,RAL765:1.0000,RAL774:0.9167,RAL790:1.0000,RAL802:1.0000,RAL808:1.0000,RAL812:1.…
chr3R	4033334	4034119	FW_DM	RAL109:1.0000,RAL177:0.7895,RAL229:1.0000,RAL235:1.0000,RAL320:1.0000,RAL321:0.9688,RAL370:1.0000,RAL371:0.9344,RAL373:0.9841,RAL377:1.0000,RAL409:1.0000,RAL40:1.0000,RAL426:1.0000,RAL437:4034127,RAL437:0.9286,RAL443:1.0000,RAL492:0.9615,RAL502:1.0000,RAL508:1.0000,RAL513:0.9630,RAL517:1.0000,RAL531:0.6364,RAL765:0.8333,RAL774:0.9778,RAL790:1.0000,RAL801:1.0000,RAL802:1.0000,RAL805:1.0000,RAL808:…
chr3R	4228785	4237892	ROO_LTR,ROO_I	RAL109:0.9907,RAL142:0.8400,RAL177:0.9767,RAL229:0.9851,RAL235:0.9444,RAL321:0.9403,RAL370:0.9677,RAL371:0.9844,RAL373:0.9574,RAL377:1.0000,RAL38:1.0000,RAL391:1.0000,RAL392:1.0000,RAL409:1.0000,RAL40:1.0000,RAL426:0.9524,RAL42:0.8462,RAL437:4237899,RAL437:1.0000,RAL440:1.0000,RAL443:1.0000,RAL461:1.0000,RAL492:1.0000,RAL502:0.9310,RAL508:1.0000,RAL513:1.0000,RAL517:0.9000,RAL75:0.9714,RAL765:1.0…
chr3R	4229213	4237892	ROO_I,ROO_LTR	RAL426:0.8750
chr3R	4396255	4400833	DMLTR5,HMSBEAGLE_I	RAL109:0.9839,RAL142:0.7143,RAL177:0.9706,RAL229:0.9688,RAL235:1.0000,RAL370:0.9688,RAL371:1.0000,RAL373:1.0000,RAL377:1.0000,RAL383:1.0000,RAL38:0.9667,RAL392:1.0000,RAL409:1.0000,RAL40:0.9773,RAL426:1.0000,RAL437:1.0000,RAL439:1.0000,RAL440:1.0000,RAL461:1.0000,RAL492:1.0000,RAL502:1.0000,RAL508:1.0000,RAL513:1.0000,RAL531:1.0000,RAL75:0.5000,RAL765:1.0000,RAL774:1.0000,RAL802:1.0000,RAL805:0.9…
chr3R	4396521	4400833	HMSBEAGLE_I,DMLTR5	RAL383:1.0000,RAL409:1.0000,RAL83:1.0000
chr3R	4427544	4436638	ROO_LTR,ROO_I	RAL109:1.0000,RAL142:0.7500,RAL177:0.9167,RAL229:1.0000,RAL235:1.0000,RAL320:1.0000,RAL321:1.0000,RAL370:1.0000,RAL371:0.9833,RAL373:1.0000,RAL377:1.0000,RAL383:1.0000,RAL38:1.0000,RAL391:1.0000,RAL392:0.9474,RAL405:1.0000,RAL406:1.0000,RAL409:1.0000,RAL40:1.0000,RAL426:1.0000,RAL42:0.8333,RAL437:0.9836,RAL439:1.0000,RAL440:0.6923,RAL443:1.0000,RAL461:0.8333,RAL492:1.0000,RAL502:1.0000,RAL508:1.0…
chr3R	4427972	4436638	ROO_I,ROO_LTR	RAL235:1.0000,RAL38:1.0000,RAL508:1.0000,RAL774:1.0000,RAL802:1.0000
chr3R	4533183	4535508	LINEJ1_DM	RAL109:1.0000,RAL177:1.0000,RAL229:1.0000,RAL235:1.0000,RAL320:1.0000,RAL321:1.0000,RAL371:0.9800,RAL373:1.0000,RAL377:1.0000,RAL38:1.0000,RAL391:1.0000,RAL392:0.8667,RAL405:0.9286,RAL406:1.0000,RAL409:0.9048,RAL40:1.0000,RAL426:0.9091,RAL437:4535524,RAL437:0.9804,RAL439:1.0000,RAL440:0.6923,RAL492:0.9615,RAL502:0.9048,RAL513:1.0000,RAL517:0.6923,RAL531:1.0000,RAL75:0.8333,RAL765:1.0000,RAL774:0.…
chr3R	4694573	4698358	DM297_LTR,DM297_I	RAL109:1.0000,RAL177:0.9091,RAL229:0.9444,RAL321:0.7895,RAL370:0.1667,RAL371:0.9412,RAL373:0.5000,RAL38:0.9048,RAL391:1.0000,RAL392:0.7273,RAL405:0.7273,RAL406:0.7692,RAL409:0.6250,RAL40:0.9412,RAL437:0.8333,RAL439:1.0000,RAL443:0.7500,RAL502:0.8000,RAL508:1.0000,RAL517:1.0000,RAL531:0.9231,RAL774:0.6923,RAL802:0.9833,RAL812:0.6667,RAL83:0.6667,RAL892:0.7500,RAL907:0.9412
chr3R	4720650	4721745	PROTOP_A	RAL321:0.3151,RAL370:1.0000,RAL373:0.2500,RAL383:0.9697,RAL38:0.2373,RAL391:0.9697,RAL406:0.9730,RAL409:1.0000,RAL40:1.0000,RAL440:0.8125,RAL502:1.0000,RAL508:1.0000,RAL513:1.0000,RAL790:1.0000,RAL801:0.9365,RAL802:0.9902,RAL822:1.0000,RAL882:1.0000,RAL887:0.9643,RAL907:0.6190,RAL908:1.0000
chr3R	5104562	5109744	DMRT1A	RAL109:1.0000,RAL229:1.0000,RAL235:0.9062,RAL320:1.0000,RAL321:1.0000,RAL370:0.9535,RAL371:0.9821,RAL373:0.4381,RAL377:1.0000,RAL38:1.0000,RAL391:1.0000,RAL405:0.7692,RAL406:1.0000,RAL426:0.9130,RAL42:0.8182,RAL437:5109770,RAL437:0.9701,RAL440:1.0000,RAL443:1.0000,RAL502:1.0000,RAL508:0.9630,RAL531:0.8929,RAL765:0.9286,RAL790:0.9355,RAL801:0.9778,RAL802:1.0000,RAL882:0.9333,RAL887:1.0000,RAL892:0…
chr3R	5130306	5137531	STALKER4_LTR,STALKER4_I	RAL109:1.0000,RAL142:1.0000,RAL229:0.9817,RAL235:1.0000,RAL320:0.9615,RAL321:0.9474,RAL370:0.9737,RAL371:1.0000,RAL373:0.3214,RAL377:1.0000,RAL383:1.0000,RAL38:1.0000,RAL391:1.0000,RAL392:0.9583,RAL405:1.0000,RAL406:1.0000,RAL409:1.0000,RAL40:1.0000,RAL426:1.0000,RAL437:5137540,RAL437:0.9726,RAL439:1.0000,RAL440:1.0000,RAL443:0.9787,RAL461:1.0000,RAL492:1.0000,RAL502:1.0000,RAL508:1.0000,RAL513:0…
chr3R	5145353	5145716	LINEJ1_DM	RAL109:0.9756,RAL142:1.0000,RAL229:0.9722,RAL235:0.9697,RAL320:1.0000,RAL321:1.0000,RAL370:0.9773,RAL371:0.9022,RAL373:0.3621,RAL377:1.0000,RAL383:1.0000,RAL38:0.7368,RAL391:1.0000,RAL392:0.9459,RAL405:1.0000,RAL406:1.0000,RAL409:1.0000,RAL40:1.0000,RAL426:0.9512,RAL42:0.9355,RAL437:5145736,RAL437:0.8289,RAL439:1.0000,RAL440:0.9630,RAL443:0.9796,RAL461:1.0000,RAL492:1.0000,RAL502:1.0000,RAL508:0.…
chr3R	6022729	6028658	DM297_LTR,DM297_I	RAL229:1.0000,RAL321:0.9302,RAL370:1.0000,RAL371:0.9851,RAL373:0.9863,RAL377:1.0000,RAL383:0.9091,RAL405:1.0000,RAL40:0.9429,RAL426:1.0000,RAL42:1.0000,RAL437:6028664,RAL437:0.9661,RAL461:0.9767,RAL492:1.0000,RAL502:0.9535,RAL508:0.9500,RAL517:1.0000,RAL531:1.0000,RAL75:1.0000,RAL765:0.8667,RAL774:0.9778,RAL801:0.9524,RAL802:1.0000,RAL808:0.9787,RAL83:1.0000,RAL855:1.0000,RAL882:0.9444,RAL887:0.9…
chr3R	6057559	6063078	MDG3_LTR,MDG3_I	RAL109:0.9737,RAL142:0.8462,RAL177:0.8824,RAL229:0.9464,RAL235:1.0000,RAL320:0.9091,RAL321:1.0000,RAL370:1.0000,RAL371:1.0000,RAL373:1.0000,RAL377:0.9388,RAL383:0.9032,RAL38:1.0000,RAL391:1.0000,RAL392:0.9130,RAL405:0.9762,RAL406:0.9643,RAL409:1.0000,RAL40:0.9583,RAL426:0.9583,RAL42:1.0000,RAL437:0.9437,RAL439:0.9615,RAL440:0.9524,RAL443:0.9722,RAL461:1.0000,RAL492:0.9355,RAL502:0.9565,RAL508:1.0…
chr3R	6081131	6086524	I_DM	RAL109:0.9464,RAL142:0.9804,RAL177:0.9833,RAL229:1.0000,RAL235:0.9831,RAL320:0.9643,RAL321:1.0000,RAL370:1.0000,RAL371:0.9867,RAL373:0.9792,RAL377:1.0000,RAL383:0.9773,RAL38:1.0000,RAL391:1.0000,RAL392:1.0000,RAL406:1.0000,RAL409:1.0000,RAL40:0.9853,RAL426:1.0000,RAL42:0.9583,RAL437:6086545,RAL437:1.0000,RAL439:0.9149,RAL443:0.9623,RAL461:1.0000,RAL492:1.0000,RAL502:1.0000,RAL508:0.9615,RAL517:1.…
chr3R	6167388	6174304	DM297_LTR,DM297_I	RAL142:1.0000,RAL177:0.9643,RAL229:0.8571,RAL321:0.6000,RAL371:0.8571,RAL373:1.0000,RAL38:0.8000,RAL391:0.5000,RAL392:1.0000,RAL405:1.0000,RAL40:0.9048,RAL437:1.0000,RAL443:1.0000,RAL531:0.9286,RAL774:1.0000,RAL801:1.0000,RAL812:0.5000,RAL83:0.9286,RAL857:0.5000,RAL882:1.0000,RAL892:1.0000,RAL907:0.8182
chr3R	6243411	6243515	DNAREP1_DM	RAL177:1.0000,RAL370:1.0000,RAL406:1.0000,RAL492:1.0000,RAL765:1.0000,RAL805:1.0000,RAL894:1.0000,RAL908:0.8333
chr3R	6629952	6637451	DM176_LTR,DM176_I	RAL109:1.0000,RAL142:0.8889,RAL177:0.9310,RAL235:1.0000,RAL373:0.2059,RAL383:0.9375,RAL38:0.9706,RAL391:1.0000,RAL409:0.8438,RAL40:0.9200,RAL437:1.0000,RAL440:0.2500,RAL508:0.8182,RAL531:0.9091,RAL774:0.9200,RAL805:0.9286,RAL812:1.0000,RAL83:0.1667,RAL882:1.0000,RAL894:0.8125,RAL908:0.9459
chr3R	6783751	6788972	DMRT1B	RAL177:1.0000,RAL229:0.9000,RAL321:0.6000,RAL370:1.0000,RAL371:0.9783,RAL373:0.8462,RAL377:1.0000,RAL383:1.0000,RAL38:1.0000,RAL391:1.0000,RAL40:1.0000,RAL42:1.0000,RAL437:6788989,RAL437:0.9831,RAL440:0.8333,RAL443:1.0000,RAL508:1.0000,RAL513:1.0000,RAL517:1.0000,RAL765:0.8889,RAL774:0.9836,RAL805:0.8667,RAL808:0.8718,RAL812:1.0000,RAL83:1.0000,RAL857:1.0000,RAL882:0.8889,RAL887:1.0000,RAL908:0.9…
chr3R	6891362	6896962	DM297_LTR,DM297_I	RAL177:0.9524,RAL229:0.9091,RAL320:0.9286,RAL370:0.3333,RAL373:0.8333,RAL383:1.0000,RAL38:0.8125,RAL391:0.8462,RAL405:0.7778,RAL40:0.8235,RAL42:0.7000,RAL461:1.0000,RAL492:0.5000,RAL508:0.7273,RAL517:1.0000,RAL531:0.8889,RAL75:1.0000,RAL774:1.0000,RAL802:0.7727,RAL805:0.3333,RAL808:1.0000,RAL83:1.0000,RAL855:1.0000,RAL857:0.5000,RAL892:0.7143,RAL894:0.7500,RAL907:0.9355,RAL908:0.9688
chr3R	7205013	7213680	ROO_LTR,ROO_I	RAL38:1.0000,RAL409:1.0000
chr3R	7205013	7214109	ROO_LTR,ROO_I	RAL109:0.9756,RAL142:1.0000,RAL177:1.0000,RAL229:1.0000,RAL235:1.0000,RAL320:1.0000,RAL321:0.9286,RAL370:0.9667,RAL371:1.0000,RAL373:0.9333,RAL377:1.0000,RAL383:0.9091,RAL38:0.9412,RAL391:1.0000,RAL392:0.8750,RAL405:1.0000,RAL406:0.8667,RAL40:0.9167,RAL426:0.9091,RAL42:0.8462,RAL437:7214115,RAL437:0.9706,RAL440:0.8000,RAL443:0.8824,RAL461:0.9412,RAL492:0.8333,RAL502:1.0000,RAL508:1.0000,RAL513:0.…
chr3R	7666845	7671970	BS	RAL109:1.0000,RAL142:0.9231,RAL177:0.9667,RAL229:0.9897,RAL235:0.9697,RAL321:0.9623,RAL370:0.8400,RAL371:0.9775,RAL373:0.9737,RAL377:1.0000,RAL383:1.0000,RAL38:1.0000,RAL391:1.0000,RAL406:0.9524,RAL409:1.0000,RAL40:0.9556,RAL426:1.0000,RAL437:7671983,RAL437:1.0000,RAL440:1.0000,RAL443:0.9677,RAL492:0.9688,RAL502:0.9714,RAL508:0.9706,RAL513:0.9500,RAL517:1.0000,RAL531:0.8500,RAL75:0.7000,RAL765:0.…
chr3R	7848660	7850781	POGO	RAL109:0.9899,RAL142:1.0000,RAL177:0.9672,RAL229:0.9884,RAL235:0.9167,RAL320:0.9778,RAL321:0.9747,RAL370:0.9804,RAL371:0.9737,RAL373:1.0000,RAL377:0.9737,RAL383:1.0000,RAL38:1.0000,RAL391:0.9216,RAL392:1.0000,RAL405:1.0000,RAL409:0.9556,RAL40:0.9677,RAL42:0.9048,RAL437:7850784,RAL437:0.9420,RAL440:1.0000,RAL443:1.0000,RAL461:1.0000,RAL492:0.9792,RAL502:1.0000,RAL508:0.9796,RAL513:0.9459,RAL517:1.…
chr3R	8296795	8297901	PROTOP_A	RAL142:1.0000,RAL229:1.0000,RAL371:1.0000,RAL373:0.9565,RAL383:1.0000,RAL42:1.0000,RAL437:8297909,RAL437:1.0000,RAL508:1.0000,RAL517:1.0000,RAL765:1.0000,RAL774:1.0000,RAL802:0.9655,RAL808:0.9767,RAL812:1.0000,RAL83:1.0000,RAL882:1.0000
chr3R	8327524	8327684	S_DM	RAL177:1.0000
chr3R	8690339	8690766	ROO_LTR	RAL142:0.8889,RAL177:1.0000,RAL229:0.8125,RAL235:0.8333,RAL320:1.0000,RAL321:0.7778,RAL373:1.0000,RAL377:1.0000,RAL383:0.8125,RAL38:0.9767,RAL391:1.0000,RAL392:1.0000,RAL405:0.8095,RAL406:1.0000,RAL409:1.0000,RAL40:1.0000,RAL426:1.0000,RAL42:1.0000,RAL439:0.8571,RAL443:1.0000,RAL461:0.8750,RAL517:1.0000,RAL531:0.9545,RAL75:0.8667,RAL774:0.6667,RAL802:1.0000,RAL882:0.3333,RAL887:0.8333,RAL894:0.96…
chr3R	8745930	8750799	Copia_LTR,Copia_I	RAL40:1.0000,RAL892:1.0000
chr3R	8745930	8751074	Copia_LTR,Copia_I	RAL109:0.9767,RAL142:0.9412,RAL177:0.8387,RAL229:1.0000,RAL320:0.9697,RAL321:0.9231,RAL370:0.9677,RAL371:0.9412,RAL373:0.9891,RAL377:0.9706,RAL383:0.9565,RAL38:0.8846,RAL391:0.8710,RAL392:0.6923,RAL405:1.0000,RAL409:0.9778,RAL40:0.9851,RAL426:0.9643,RAL42:0.8571,RAL437:8751081,RAL437:0.9545,RAL439:0.7143,RAL443:0.9524,RAL461:0.9444,RAL492:1.0000,RAL502:0.9444,RAL508:0.9730,RAL517:0.7000,RAL531:0.…
chr3R	8961603	8963722	POGO	RAL109:0.9474,RAL142:0.8750,RAL177:0.9630,RAL229:1.0000,RAL320:1.0000,RAL321:0.6875,RAL370:0.9444,RAL371:0.9259,RAL373:0.8723,RAL377:0.8800,RAL383:0.9474,RAL38:0.9722,RAL391:1.0000,RAL392:0.7333,RAL406:1.0000,RAL409:0.9655,RAL40:0.9355,RAL426:0.9167,RAL42:1.0000,RAL437:8963725,RAL437:1.0000,RAL439:0.6923,RAL440:0.9130,RAL443:0.9333,RAL461:0.9375,RAL492:0.9412,RAL502:1.0000,RAL508:1.0000,RAL513:0.…
chr3R	8968810	8974329	MDG3_LTR,MDG3_I	RAL109:0.9863,RAL142:1.0000,RAL177:0.9500,RAL229:1.0000,RAL235:1.0000,RAL320:1.0000,RAL321:0.9825,RAL370:1.0000,RAL371:0.9853,RAL373:0.9787,RAL377:1.0000,RAL383:1.0000,RAL38:1.0000,RAL391:1.0000,RAL392:1.0000,RAL406:1.0000,RAL409:0.9412,RAL40:1.0000,RAL426:0.9706,RAL42:0.8750,RAL437:0.9767,RAL439:0.8333,RAL440:1.0000,RAL443:0.9355,RAL461:0.8462,RAL492:1.0000,RAL502:1.0000,RAL508:1.0000,RAL513:1.0…
chr3R	9139880	9144600	DOC	RAL142:1.0000,RAL177:1.0000,RAL320:1.0000,RAL321:1.0000,RAL370:1.0000,RAL373:1.0000,RAL377:1.0000,RAL383:0.9000,RAL38:1.0000,RAL392:1.0000,RAL409:1.0000,RAL40:1.0000,RAL426:1.0000,RAL42:1.0000,RAL439:1.0000,RAL461:1.0000,RAL492:1.0000,RAL502:0.9444,RAL508:1.0000,RAL531:1.0000,RAL765:1.0000,RAL774:1.0000,RAL802:1.0000,RAL805:1.0000,RAL808:1.0000,RAL812:0.8462,RAL822:1.0000,RAL83:1.0000,RAL882:1.00…
chr3R	9343025	9345756	LINEJ1_DM	RAL142:1.0000,RAL229:0.9744,RAL371:1.0000,RAL373:1.0000,RAL383:1.0000,RAL38:1.0000,RAL392:0.8438,RAL40:1.0000,RAL437:9345768,RAL437:1.0000,RAL492:1.0000,RAL531:1.0000,RAL75:1.0000,RAL765:1.0000,RAL774:1.0000,RAL801:1.0000,RAL83:0.8667,RAL892:0.9667,RAL894:1.0000,RAL907:1.0000,RAL908:1.0000
chr3R	9804515	9806619	DMRT1B	RAL109:0.9881,RAL142:1.0000,RAL177:1.0000,RAL229:1.0000,RAL235:0.9512,RAL320:1.0000,RAL321:0.9863,RAL370:1.0000,RAL371:1.0000,RAL373:1.0000,RAL377:1.0000,RAL383:1.0000,RAL38:1.0000,RAL391:1.0000,RAL392:0.9714,RAL405:1.0000,RAL406:1.0000,RAL409:1.0000,RAL40:1.0000,RAL426:1.0000,RAL42:1.0000,RAL437:9806634,RAL437:0.9882,RAL439:1.0000,RAL440:0.9091,RAL443:1.0000,RAL461:1.0000,RAL492:1.0000,RAL502:1.…
chr3R	9847424	9849185	S_DM	RAL109:1.0000,RAL142:0.9545,RAL177:0.8333,RAL229:0.9891,RAL235:1.0000,RAL320:0.9836,RAL321:1.0000,RAL370:1.0000,RAL371:1.0000,RAL373:0.9884,RAL377:1.0000,RAL383:1.0000,RAL38:0.9706,RAL391:1.0000,RAL392:0.9808,RAL405:0.9800,RAL40:1.0000,RAL426:0.9474,RAL42:0.8000,RAL440:1.0000,RAL443:0.9762,RAL461:0.9697,RAL502:0.9697,RAL508:1.0000,RAL517:0.8333,RAL531:0.9016,RAL774:0.9592,RAL802:0.9722,RAL808:0.9…
chr3R	10006589	10011276	FW_DM	RAL109:1.0000,RAL142:1.0000,RAL177:1.0000,RAL229:0.9890,RAL235:1.0000,RAL321:0.9859,RAL370:1.0000,RAL371:1.0000,RAL373:1.0000,RAL383:1.0000,RAL38:1.0000,RAL391:1.0000,RAL392:1.0000,RAL405:1.0000,RAL40:1.0000,RAL42:1.0000,RAL437:10011302,RAL437:1.0000,RAL443:1.0000,RAL492:0.8571,RAL502:0.7143,RAL508:1.0000,RAL517:1.0000,RAL531:1.0000,RAL75:0.9688,RAL765:1.0000,RAL774:1.0000,RAL790:1.0000,RAL802:1.…
chr3R	10020205	10029296	ROO_LTR,ROO_I	RAL109:0.9091,RAL142:1.0000,RAL229:1.0000,RAL235:0.9792,RAL321:0.9804,RAL371:1.0000,RAL373:0.9750,RAL377:0.9500,RAL383:0.9583,RAL38:1.0000,RAL392:0.9565,RAL405:0.9730,RAL409:1.0000,RAL40:0.9889,RAL437:1.0000,RAL439:0.9412,RAL492:0.9730,RAL508:1.0000,RAL517:0.7143,RAL531:0.9167,RAL75:1.0000,RAL765:1.0000,RAL774:0.9038,RAL790:0.9268,RAL802:0.8182,RAL805:1.0000,RAL808:1.0000,RAL83:0.9706,RAL855:0.92…
chr3R	10072162	10073597	LINEJ1_DM	RAL109:1.0000,RAL142:1.0000,RAL177:1.0000,RAL229:1.0000,RAL235:1.0000,RAL321:1.0000,RAL370:1.0000,RAL371:1.0000,RAL373:1.0000,RAL377:1.0000,RAL383:0.8333,RAL38:1.0000,RAL391:1.0000,RAL409:1.0000,RAL40:1.0000,RAL426:1.0000,RAL42:0.8235,RAL437:10073616,RAL437:1.0000,RAL440:1.0000,RAL443:1.0000,RAL492:1.0000,RAL502:1.0000,RAL508:1.0000,RAL517:0.9231,RAL531:1.0000,RAL75:0.5000,RAL765:1.0000,RAL774:1.…
chr3R	10867205	10870905	DOC	RAL177:1.0000,RAL229:1.0000,RAL321:1.0000,RAL370:1.0000,RAL377:1.0000,RAL383:1.0000,RAL38:1.0000,RAL406:1.0000,RAL42:0.9444,RAL437:1.0000,RAL443:0.9737,RAL461:1.0000,RAL502:1.0000,RAL517:0.7778,RAL531:1.0000,RAL765:1.0000,RAL774:0.7368,RAL790:1.0000,RAL812:1.0000,RAL882:1.0000,RAL892:1.0000,RAL908:1.0000
chr3R	10905583	10905768	POGON1	RAL142:0.8462,RAL75:0.7750
chr3R	10957850	10960827	DOC6_DM	RAL109:0.9787,RAL142:1.0000,RAL177:0.9273,RAL229:0.9850,RAL320:1.0000,RAL321:0.9231,RAL370:1.0000,RAL371:0.9919,RAL373:1.0000,RAL377:0.9756,RAL383:0.9737,RAL38:0.9649,RAL391:1.0000,RAL392:0.8974,RAL405:0.9091,RAL406:0.8491,RAL409:0.9565,RAL40:0.9796,RAL42:0.9167,RAL437:0.9844,RAL439:0.9500,RAL440:1.0000,RAL461:0.9355,RAL492:0.9787,RAL502:0.9697,RAL508:1.0000,RAL513:1.0000,RAL517:0.9643,RAL531:1.0…
chr3R	10988333	10993024	FW_DM	RAL109:0.9905,RAL142:0.5000,RAL177:0.9333,RAL229:0.7765,RAL320:1.0000,RAL321:1.0000,RAL370:1.0000,RAL371:0.7674,RAL373:0.8421,RAL383:0.8750,RAL38:0.7692,RAL391:0.9688,RAL392:0.8065,RAL405:0.7368,RAL406:0.9189,RAL40:0.8689,RAL426:1.0000,RAL437:10993042,RAL437:0.8500,RAL440:0.8333,RAL461:0.9130,RAL492:1.0000,RAL502:0.8696,RAL513:0.9412,RAL517:1.0000,RAL765:1.0000,RAL774:1.0000,RAL790:0.7000,RAL801:…
chr3R	11427313	11434405	DM412,T412LTR	RAL109:0.9167,RAL321:1.0000,RAL371:0.6667,RAL38:0.9000,RAL392:1.0000,RAL405:1.0000,RAL406:1.0000,RAL437:1.0000,RAL461:1.0000,RAL502:1.0000,RAL774:1.0000,RAL805:0.8750,RAL812:1.0000,RAL83:1.0000,RAL887:1.0000,RAL894:1.0000
chr3R	11444508	11451924	BLOOD_LTR,BLOOD_I	RAL109:0.9904,RAL177:0.8500,RAL229:0.9828,RAL320:0.9412,RAL321:0.9831,RAL371:1.0000,RAL373:0.9808,RAL377:1.0000,RAL383:1.0000,RAL38:0.9583,RAL392:0.9565,RAL40:1.0000,RAL437:0.9697,RAL461:0.9500,RAL492:0.9259,RAL517:1.0000,RAL765:1.0000,RAL774:0.9508,RAL801:1.0000,RAL802:1.0000,RAL805:1.0000,RAL808:1.0000,RAL812:1.0000,RAL83:1.0000,RAL882:0.9677,RAL894:0.9444,RAL907:0.9130,RAL908:0.8750
chr3R	11560981	11565672	FW_DM	RAL109:0.8636,RAL142:0.3333,RAL177:0.7619,RAL229:0.8438,RAL235:0.6957,RAL320:0.8182,RAL321:0.8485,RAL370:0.8667,RAL371:0.8966,RAL373:0.8857,RAL377:0.7143,RAL383:0.8276,RAL38:0.8125,RAL391:0.9048,RAL409:0.7857,RAL40:0.9333,RAL437:0.8387,RAL439:0.7857,RAL443:0.6923,RAL502:0.9412,RAL517:0.6250,RAL531:1.0000,RAL75:0.5000,RAL765:0.6000,RAL774:0.7692,RAL790:0.8235,RAL801:0.8929,RAL802:0.9348,RAL805:0.4…
chr3R	12015187	12015532	Invader4_LTR	RAL321:1.0000,RAL373:0.9615,RAL383:1.0000,RAL38:1.0000,RAL440:0.3333,RAL461:1.0000,RAL492:0.9444,RAL508:0.9091,RAL517:0.8333,RAL765:1.0000,RAL774:0.9722,RAL802:0.9897,RAL894:1.0000,RAL907:0.4773,RAL908:0.9825
chr3R	12582118	12588229	DIVER_LTR,DIVER_I	RAL109:1.0000,RAL177:1.0000,RAL229:1.0000,RAL235:0.8889,RAL320:1.0000,RAL321:1.0000,RAL371:1.0000,RAL373:0.9643,RAL383:1.0000,RAL38:0.9130,RAL391:1.0000,RAL40:0.9722,RAL426:1.0000,RAL42:1.0000,RAL437:12588235,RAL437:1.0000,RAL492:1.0000,RAL502:1.0000,RAL508:0.9630,RAL517:0.5000,RAL531:0.8000,RAL765:0.8333,RAL774:0.9783,RAL805:0.8750,RAL808:0.9677,RAL812:0.9512,RAL83:1.0000,RAL882:0.9630,RAL887:1.…
chr3R	13120449	13120806	BS	RAL109:0.9464,RAL142:0.9444,RAL229:0.9636,RAL235:1.0000,RAL320:1.0000,RAL321:0.9714,RAL370:1.0000,RAL371:0.8696,RAL373:0.9636,RAL377:0.9259,RAL383:1.0000,RAL38:1.0000,RAL391:1.0000,RAL392:0.8788,RAL409:1.0000,RAL426:1.0000,RAL42:1.0000,RAL437:0.5957,RAL440:1.0000,RAL461:1.0000,RAL492:1.0000,RAL502:1.0000,RAL508:1.0000,RAL531:1.0000,RAL75:0.9091,RAL765:0.8571,RAL774:1.0000,RAL802:1.0000,RAL805:1.0…
chr3R	13172466	13173957	FW_DM	RAL142:0.9565,RAL177:1.0000,RAL229:1.0000,RAL235:0.9565,RAL320:0.9756,RAL321:0.5811,RAL370:0.9800,RAL371:0.9865,RAL373:1.0000,RAL377:1.0000,RAL383:0.9811,RAL38:1.0000,RAL392:1.0000,RAL409:0.9714,RAL40:1.0000,RAL426:1.0000,RAL42:1.0000,RAL437:13173977,RAL437:1.0000,RAL439:0.8000,RAL440:1.0000,RAL508:1.0000,RAL513:0.9706,RAL517:0.9500,RAL75:0.9000,RAL774:1.0000,RAL790:1.0000,RAL801:0.9844,RAL802:0.…
chr3R	13334998	13342488	DM412	RAL109:1.0000,RAL142:1.0000,RAL229:0.9200,RAL370:1.0000,RAL371:0.9756,RAL373:1.0000,RAL377:0.9412,RAL38:0.9677,RAL391:0.8750,RAL40:0.9333,RAL437:0.6842,RAL443:0.8750,RAL492:0.7778,RAL502:0.9091,RAL508:1.0000,RAL513:1.0000,RAL75:0.3333,RAL765:1.0000,RAL774:0.9091,RAL805:0.8000,RAL808:0.9362,RAL812:0.8750,RAL83:1.0000,RAL882:0.7857,RAL887:1.0000,RAL908:0.8462
chr3R	13401108	13408516	BLOOD_LTR,BLOOD_I	RAL109:1.0000,RAL142:1.0000,RAL177:0.8065,RAL229:0.9890,RAL235:1.0000,RAL320:1.0000,RAL321:1.0000,RAL370:1.0000,RAL371:1.0000,RAL373:0.9844,RAL377:1.0000,RAL383:1.0000,RAL38:0.9796,RAL391:0.9444,RAL392:0.9583,RAL406:0.9565,RAL409:1.0000,RAL40:1.0000,RAL42:0.8333,RAL437:13408521,RAL437:0.9825,RAL443:1.0000,RAL461:1.0000,RAL492:1.0000,RAL508:0.9524,RAL513:1.0000,RAL517:1.0000,RAL531:1.0000,RAL75:1.…
chr3R	13417078	13417438	FW_DM	RAL109:0.7857,RAL142:1.0000,RAL177:0.9091,RAL229:0.9231,RAL235:0.7143,RAL320:1.0000,RAL321:0.9796,RAL370:1.0000,RAL371:0.8056,RAL373:0.9194,RAL377:1.0000,RAL383:0.8750,RAL38:0.8421,RAL391:0.8889,RAL392:0.8750,RAL405:1.0000,RAL406:1.0000,RAL409:0.8824,RAL40:1.0000,RAL426:1.0000,RAL42:0.8667,RAL437:0.6400,RAL439:1.0000,RAL440:0.8333,RAL443:1.0000,RAL461:0.8889,RAL492:0.8400,RAL502:0.9444,RAL508:1.0…
chr3R	13464095	13464522	ROO_LTR	RAL109:0.9828,RAL142:1.0000,RAL177:1.0000,RAL320:0.9259,RAL370:0.8889,RAL371:0.9459,RAL373:1.0000,RAL383:0.9231,RAL392:0.9706,RAL409:0.9667,RAL40:0.9538,RAL426:0.7000,RAL437:13464528,RAL437:0.8148,RAL443:0.9608,RAL461:0.9231,RAL502:0.9375,RAL508:0.6429,RAL517:1.0000,RAL531:1.0000,RAL765:1.0000,RAL774:0.8462,RAL808:1.0000,RAL83:0.9167,RAL855:1.0000,RAL857:0.9787,RAL892:1.0000,RAL894:1.0000,RAL908:…
chr3R	13588940	13589367	ROO_LTR	RAL109:0.9608,RAL142:0.6667,RAL177:0.7778,RAL229:0.9559,RAL235:0.7500,RAL320:0.9231,RAL321:0.9273,RAL370:1.0000,RAL371:0.9651,RAL373:0.9825,RAL383:1.0000,RAL38:0.8400,RAL391:0.8571,RAL392:0.3333,RAL409:0.9643,RAL40:0.9000,RAL426:0.9000,RAL42:0.6923,RAL437:13589373,RAL437:0.8182,RAL439:1.0000,RAL443:0.7333,RAL492:0.9643,RAL502:0.7241,RAL508:0.9630,RAL513:1.0000,RAL517:0.8333,RAL531:1.0000,RAL765:1…
chr3R	13751633	13753038	HOBO	RAL109:0.9306,RAL177:0.8929,RAL229:0.8830,RAL235:0.9333,RAL320:0.9375,RAL321:0.8750,RAL370:0.8000,RAL371:0.8987,RAL373:0.9600,RAL383:0.8276,RAL38:0.8696,RAL391:0.9091,RAL406:1.0000,RAL40:0.8333,RAL426:0.8571,RAL42:0.5556,RAL437:13753047,RAL437:0.8226,RAL439:0.8889,RAL440:0.8182,RAL443:0.6429,RAL461:1.0000,RAL492:0.9355,RAL502:0.8667,RAL508:0.9474,RAL513:0.8519,RAL517:0.8500,RAL765:0.9231,RAL774:0…
chr3R	13858555	13866170	NOMAD_LTR,NOMAD_I	RAL371:1.0000,RAL383:1.0000,RAL391:1.0000,RAL392:1.0000,RAL42:1.0000,RAL437:1.0000,RAL443:1.0000,RAL461:0.6667,RAL492:1.0000,RAL508:0.9091,RAL517:1.0000,RAL531:1.0000,RAL75:1.0000,RAL765:1.0000,RAL774:1.0000,RAL805:1.0000,RAL83:1.0000,RAL882:1.0000,RAL892:0.6250
chr3R	13887371	13888867	FW_DM	RAL109:1.0000,RAL142:1.0000,RAL383:1.0000,RAL38:1.0000,RAL406:1.0000,RAL409:1.0000,RAL426:1.0000,RAL437:13888879,RAL437:0.9783,RAL443:1.0000,RAL492:1.0000,RAL765:1.0000,RAL774:1.0000,RAL790:1.0000,RAL802:0.9906,RAL808:1.0000,RAL857:1.0000,RAL887:1.0000
chr3R	14157561	14158996	M4DM	RAL109:0.9367,RAL142:0.8857,RAL177:0.9800,RAL229:0.9683,RAL235:0.9825,RAL320:0.9362,RAL370:0.9048,RAL371:0.9231,RAL373:0.9725,RAL377:0.9744,RAL383:0.9318,RAL38:0.8462,RAL391:1.0000,RAL392:0.9583,RAL40:0.8871,RAL42:1.0000,RAL437:14159002,RAL437:0.8947,RAL439:1.0000,RAL440:0.9167,RAL443:0.9811,RAL461:1.0000,RAL513:1.0000,RAL517:1.0000,RAL531:0.9412,RAL75:0.9565,RAL765:0.8889,RAL774:0.9322,RAL805:0.…
chr3R	14432311	14436454	FW_DM	RAL109:1.0000,RAL142:1.0000,RAL229:1.0000,RAL235:0.9091,RAL320:1.0000,RAL321:0.9863,RAL370:1.0000,RAL371:1.0000,RAL373:1.0000,RAL377:1.0000,RAL383:1.0000,RAL38:1.0000,RAL391:1.0000,RAL392:1.0000,RAL405:1.0000,RAL406:1.0000,RAL409:1.0000,RAL40:1.0000,RAL42:1.0000,RAL437:14436460,RAL437:0.8500,RAL439:1.0000,RAL440:1.0000,RAL443:1.0000,RAL461:1.0000,RAL492:0.9394,RAL502:1.0000,RAL508:1.0000,RAL517:0…
chr3R	15018758	15022995	FW_DM	RAL109:0.9655,RAL142:1.0000,RAL177:1.0000,RAL229:0.7619,RAL320:1.0000,RAL321:1.0000,RAL371:1.0000,RAL373:0.9667,RAL377:1.0000,RAL383:1.0000,RAL38:1.0000,RAL391:0.6923,RAL40:1.0000,RAL42:1.0000,RAL437:0.9565,RAL439:1.0000,RAL443:1.0000,RAL517:1.0000,RAL531:1.0000,RAL75:1.0000,RAL774:0.9667,RAL790:1.0000,RAL802:0.8824,RAL805:1.0000,RAL808:1.0000,RAL812:1.0000,RAL83:1.0000,RAL882:0.9231,RAL887:1.000…
chr3R	15267283	15276380	ROO_LTR,ROO_I	RAL109:1.0000,RAL177:1.0000,RAL229:0.9818,RAL235:0.9600,RAL321:0.9565,RAL370:0.9630,RAL371:1.0000,RAL373:1.0000,RAL377:0.9524,RAL383:0.9167,RAL38:1.0000,RAL392:1.0000,RAL405:0.9429,RAL406:1.0000,RAL409:0.9062,RAL40:1.0000,RAL437:15276386,RAL437:0.9600,RAL439:1.0000,RAL440:1.0000,RAL443:1.0000,RAL492:0.9091,RAL502:0.9412,RAL508:0.9091,RAL513:1.0000,RAL517:0.9375,RAL531:1.0000,RAL75:1.0000,RAL765:0…
chr3R	15544492	15544540	DNAREP1_DM	RAL83:1.0000
chr3R	15570020	15575198	DMRT1A	RAL109:1.0000,RAL177:1.0000,RAL229:1.0000,RAL235:0.9167,RAL320:1.0000,RAL321:1.0000,RAL370:0.8462,RAL371:0.9844,RAL373:1.0000,RAL377:1.0000,RAL383:1.0000,RAL38:1.0000,RAL391:1.0000,RAL392:1.0000,RAL405:0.5000,RAL409:1.0000,RAL40:1.0000,RAL426:1.0000,RAL42:0.9474,RAL437:0.9767,RAL440:1.0000,RAL443:1.0000,RAL461:1.0000,RAL492:0.9706,RAL502:1.0000,RAL508:1.0000,RAL513:0.9333,RAL517:0.8000,RAL531:0.9…
chr3R	15935315	15940462	Copia_LTR,Copia_I	RAL109:0.8438,RAL142:0.8750,RAL177:0.9767,RAL229:0.9634,RAL235:0.9545,RAL320:0.9744,RAL321:0.9589,RAL370:1.0000,RAL371:0.9808,RAL373:0.9878,RAL377:1.0000,RAL383:0.9444,RAL38:1.0000,RAL391:1.0000,RAL392:1.0000,RAL405:0.9444,RAL406:0.9107,RAL40:0.9677,RAL42:0.8182,RAL437:15940468,RAL437:1.0000,RAL443:0.9821,RAL492:0.9535,RAL502:1.0000,RAL508:0.9444,RAL531:1.0000,RAL765:1.0000,RAL774:0.9808,RAL790:0…
chr3R	15982468	15991151	ROO_LTR,ROO_I	RAL373:0.9444,RAL377:0.8889,RAL38:0.8750,RAL40:0.8947,RAL439:0.7143,RAL502:1.0000,RAL790:0.9091,RAL808:0.7826
chr3R	15982468	15991579	ROO_LTR,ROO_I	RAL109:0.9818,RAL177:1.0000,RAL229:0.9829,RAL320:1.0000,RAL321:1.0000,RAL371:1.0000,RAL373:1.0000,RAL377:1.0000,RAL383:1.0000,RAL38:0.9615,RAL391:1.0000,RAL392:0.9767,RAL405:0.9688,RAL406:0.7097,RAL409:0.9706,RAL40:0.9636,RAL426:0.9677,RAL42:0.8966,RAL437:15991590,RAL437:0.9474,RAL439:0.9394,RAL440:1.0000,RAL443:1.0000,RAL461:1.0000,RAL492:1.0000,RAL502:1.0000,RAL508:0.6364,RAL517:0.9167,RAL531:1…
chr3R	15982896	15991579	ROO_I,ROO_LTR	RAL229:1.0000,RAL392:1.0000,RAL440:1.0000,RAL802:0.9091
chr3R	16071059	16074603	FW_DM	RAL371:1.0000,RAL383:1.0000,RAL406:1.0000,RAL437:0.7500,RAL531:1.0000,RAL75:1.0000,RAL765:1.0000,RAL790:1.0000,RAL887:1.0000,RAL894:0.9697
chr3R	16092293	16098706	BURDOCK_LTR,BURDOCK_I	RAL109:0.9744,RAL142:1.0000,RAL177:1.0000,RAL229:1.0000,RAL235:0.9512,RAL320:1.0000,RAL321:1.0000,RAL370:1.0000,RAL371:0.9701,RAL373:1.0000,RAL377:1.0000,RAL383:1.0000,RAL38:1.0000,RAL391:1.0000,RAL405:1.0000,RAL406:1.0000,RAL409:1.0000,RAL40:1.0000,RAL426:0.9744,RAL42:1.0000,RAL437:16098711,RAL437:0.9857,RAL443:1.0000,RAL461:1.0000,RAL492:1.0000,RAL502:1.0000,RAL508:1.0000,RAL513:1.0000,RAL517:1…
chr3R	16156776	16157203	ROO_LTR	RAL109:0.9494,RAL142:1.0000,RAL177:0.9625,RAL229:1.0000,RAL235:0.9636,RAL320:1.0000,RAL321:0.9867,RAL370:1.0000,RAL371:0.9870,RAL373:0.9804,RAL377:0.9362,RAL383:1.0000,RAL38:0.9904,RAL391:1.0000,RAL392:0.9853,RAL405:0.8269,RAL406:0.9589,RAL409:1.0000,RAL40:0.9412,RAL426:0.8571,RAL42:1.0000,RAL437:16157213,RAL437:0.8667,RAL439:0.9750,RAL440:0.9286,RAL443:0.9583,RAL461:0.9464,RAL492:0.9167,RAL502:1…
chr3R	16332363	16333108	BS	RAL142:0.8462,RAL370:0.9773,RAL371:1.0000,RAL373:0.9839,RAL383:0.7333,RAL38:0.5333,RAL406:1.0000,RAL426:1.0000,RAL440:0.7500,RAL492:0.9643,RAL508:1.0000,RAL531:1.0000,RAL765:1.0000,RAL774:1.0000,RAL790:1.0000,RAL802:0.1573,RAL805:1.0000,RAL808:0.9310,RAL812:1.0000,RAL822:0.9167,RAL882:0.8000,RAL907:0.2895
chr3R	16338781	16341426	NOMAD_LTR,NOMAD_I	RAL109:1.0000,RAL142:1.0000,RAL177:0.9859,RAL229:1.0000,RAL235:0.9783,RAL371:0.9643,RAL377:1.0000,RAL383:1.0000,RAL391:0.9318,RAL409:1.0000,RAL42:0.9630,RAL437:16341431,RAL437:1.0000,RAL443:0.9615,RAL461:0.9688,RAL502:0.5000,RAL513:0.9000,RAL517:1.0000,RAL531:0.9851,RAL75:1.0000,RAL765:0.6667,RAL774:1.0000,RAL790:1.0000,RAL805:1.0000,RAL855:1.0000,RAL882:1.0000,RAL887:1.0000,RAL892:0.9524,RAL894:…
chr3R	16671013	16671334	DMCR1A	RAL109:0.8400,RAL437:0.3846,RAL774:0.9167
chr3R	16680268	16684987	DOC	RAL109:0.9844,RAL142:1.0000,RAL177:0.7500,RAL229:1.0000,RAL235:1.0000,RAL320:0.8846,RAL321:1.0000,RAL370:1.0000,RAL371:1.0000,RAL373:0.9891,RAL377:1.0000,RAL383:0.7368,RAL38:1.0000,RAL391:0.9524,RAL405:1.0000,RAL406:1.0000,RAL409:0.9556,RAL40:0.8462,RAL42:0.9048,RAL437:16685001,RAL437:0.9623,RAL439:0.9412,RAL440:1.0000,RAL443:1.0000,RAL461:1.0000,RAL492:0.9773,RAL502:1.0000,RAL508:1.0000,RAL517:1…
chr3R	16967451	16975874	TIRANT_LTR,TIRANT_I	RAL109:1.0000,RAL229:1.0000,RAL235:1.0000,RAL320:1.0000,RAL321:1.0000,RAL371:0.9600,RAL373:1.0000,RAL38:1.0000,RAL391:1.0000,RAL406:0.8750,RAL40:1.0000,RAL426:1.0000,RAL437:1.0000,RAL508:1.0000,RAL513:1.0000,RAL517:1.0000,RAL531:1.0000,RAL75:1.0000,RAL765:0.9167,RAL774:1.0000,RAL790:0.9333,RAL802:0.9750,RAL805:0.9333,RAL808:0.9787,RAL812:1.0000,RAL83:1.0000,RAL882:1.0000,RAL887:0.9545,RAL908:1.00…
chr3R	17434786	17437357	FB4_DM	RAL177:1.0000,RAL229:0.9333,RAL371:0.9863,RAL373:0.3214,RAL392:0.7143,RAL502:1.0000,RAL802:0.4673,RAL805:0.9333,RAL812:1.0000,RAL83:1.0000,RAL892:0.7200,RAL908:1.0000
chr3R	17586899	17594147	MDG1_LTR,MDG1_I	RAL109:0.9885,RAL142:1.0000,RAL177:0.8776,RAL229:0.9911,RAL235:0.7000,RAL320:0.9643,RAL321:0.9726,RAL370:0.9643,RAL371:0.9677,RAL373:1.0000,RAL377:0.8571,RAL383:1.0000,RAL38:0.9231,RAL391:1.0000,RAL392:1.0000,RAL405:0.9231,RAL406:1.0000,RAL409:1.0000,RAL40:1.0000,RAL426:1.0000,RAL42:0.6667,RAL437:17594238,RAL437:1.0000,RAL440:0.8000,RAL443:0.9583,RAL492:0.9487,RAL502:0.9655,RAL508:0.9355,RAL513:1…
chr3R	18060459	18061722	POGO	RAL142:1.0000,RAL229:1.0000,RAL320:0.9545,RAL321:0.9512,RAL371:1.0000,RAL373:1.0000,RAL377:1.0000,RAL383:0.9825,RAL38:0.4750,RAL392:1.0000,RAL405:0.9091,RAL406:1.0000,RAL409:0.9333,RAL42:1.0000,RAL437:18061725,RAL437:0.9808,RAL439:1.0000,RAL440:1.0000,RAL443:0.9796,RAL461:1.0000,RAL492:0.9130,RAL508:0.8966,RAL517:1.0000,RAL531:0.9412,RAL75:1.0000,RAL765:1.0000,RAL805:1.0000,RAL808:0.9808,RAL822:1…
chr3R	18065269	18074270	ROO_LTR,ROO_I	RAL142:1.0000,RAL229:0.9200,RAL235:1.0000,RAL371:0.9730,RAL373:1.0000,RAL377:0.9697,RAL383:0.9677,RAL38:0.9839,RAL391:1.0000,RAL409:1.0000,RAL40:0.9531,RAL426:0.8824,RAL437:18074276,RAL437:0.9500,RAL440:0.7647,RAL443:0.9750,RAL461:0.8077,RAL492:0.9545,RAL513:0.8889,RAL517:1.0000,RAL531:1.0000,RAL75:1.0000,RAL765:1.0000,RAL774:0.8788,RAL802:0.9400,RAL805:1.0000,RAL812:1.0000,RAL83:1.0000,RAL855:1.…
chr3R	18277292	18277840	FB4_DM	RAL801:1.0000
chr3R	18706976	18710590	DOC	RAL142:0.9524,RAL177:0.8846,RAL229:1.0000,RAL371:1.0000,RAL373:1.0000,RAL383:1.0000,RAL38:1.0000,RAL391:1.0000,RAL392:1.0000,RAL406:0.9863,RAL40:0.7143,RAL42:1.0000,RAL437:0.8261,RAL440:1.0000,RAL443:1.0000,RAL461:1.0000,RAL502:1.0000,RAL517:1.0000,RAL531:1.0000,RAL765:1.0000,RAL774:0.9825,RAL790:1.0000,RAL805:0.8182,RAL808:0.7143,RAL812:0.6429,RAL83:1.0000,RAL882:0.9048,RAL887:0.9444,RAL894:1.00…
chr3R	19384173	19385900	BARI_DM	RAL109:1.0000,RAL142:1.0000,RAL177:1.0000,RAL229:0.9875,RAL235:1.0000,RAL321:1.0000,RAL370:0.9630,RAL371:1.0000,RAL373:0.9750,RAL377:1.0000,RAL383:1.0000,RAL38:0.9722,RAL391:1.0000,RAL405:1.0000,RAL409:1.0000,RAL40:1.0000,RAL426:1.0000,RAL42:1.0000,RAL437:19385902,RAL437:0.9487,RAL440:1.0000,RAL443:1.0000,RAL461:1.0000,RAL492:1.0000,RAL502:0.9677,RAL508:0.9000,RAL517:1.0000,RAL531:1.0000,RAL75:1.…
chr3R	19510474	19510901	ROO_LTR	RAL109:0.9737,RAL177:0.9412,RAL229:1.0000,RAL235:1.0000,RAL320:1.0000,RAL321:0.9787,RAL370:0.9167,RAL371:0.9020,RAL373:1.0000,RAL377:1.0000,RAL38:1.0000,RAL391:1.0000,RAL405:1.0000,RAL406:1.0000,RAL40:0.9474,RAL426:0.6250,RAL42:1.0000,RAL437:19510908,RAL437:0.7647,RAL440:0.8333,RAL443:1.0000,RAL508:0.9630,RAL513:0.9286,RAL765:1.0000,RAL774:1.0000,RAL802:1.0000,RAL805:0.7895,RAL808:0.9130,RAL812:1…
chr3R	19661181	19670273	ROO_LTR,ROO_I	RAL109:0.9737,RAL142:1.0000,RAL177:1.0000,RAL229:1.0000,RAL321:0.9701,RAL371:1.0000,RAL373:1.0000,RAL377:0.9655,RAL383:1.0000,RAL38:0.9375,RAL391:0.9167,RAL405:0.7500,RAL40:0.9565,RAL42:0.9643,RAL437:19670281,RAL437:0.9773,RAL440:1.0000,RAL443:0.9444,RAL492:1.0000,RAL508:0.9231,RAL513:1.0000,RAL517:0.9091,RAL531:0.9231,RAL765:1.0000,RAL774:0.9583,RAL790:1.0000,RAL802:0.9833,RAL805:0.9565,RAL812:0…
chr3R	19676835	19684444	NOMAD_LTR,NOMAD_I	RAL109:1.0000,RAL142:1.0000,RAL177:1.0000,RAL229:1.0000,RAL235:1.0000,RAL320:1.0000,RAL321:1.0000,RAL370:1.0000,RAL371:1.0000,RAL373:0.9759,RAL377:1.0000,RAL383:1.0000,RAL38:1.0000,RAL391:0.9767,RAL392:1.0000,RAL405:1.0000,RAL406:1.0000,RAL409:0.9756,RAL40:0.9804,RAL426:1.0000,RAL42:1.0000,RAL437:19684449,RAL437:0.9444,RAL440:1.0000,RAL443:0.9865,RAL461:0.9778,RAL502:1.0000,RAL508:1.0000,RAL517:1…
chr3R	19897883	19898242	LINEJ1_DM	RAL142:0.9500,RAL177:0.9500,RAL229:1.0000,RAL235:1.0000,RAL320:0.9231,RAL321:1.0000,RAL371:0.7765,RAL373:1.0000,RAL377:1.0000,RAL383:0.9643,RAL38:1.0000,RAL391:1.0000,RAL409:1.0000,RAL40:1.0000,RAL42:0.9412,RAL437:19898253,RAL437:0.4667,RAL443:0.9000,RAL508:1.0000,RAL513:1.0000,RAL517:0.9474,RAL531:1.0000,RAL75:0.9524,RAL765:0.9643,RAL774:0.9747,RAL805:0.9706,RAL808:1.0000,RAL812:0.9778,RAL83:1.0…
chr3R	19902693	19904098	HOBO	RAL109:1.0000,RAL177:1.0000,RAL229:1.0000,RAL235:0.9375,RAL320:0.9000,RAL321:0.9636,RAL370:0.7857,RAL371:1.0000,RAL373:0.9767,RAL377:0.9545,RAL383:1.0000,RAL38:0.7143,RAL391:1.0000,RAL405:0.7500,RAL409:0.9524,RAL40:0.9730,RAL426:0.9000,RAL42:1.0000,RAL437:19904109,RAL437:1.0000,RAL439:1.0000,RAL440:0.7143,RAL443:0.7619,RAL461:1.0000,RAL492:1.0000,RAL502:1.0000,RAL508:1.0000,RAL513:0.9200,RAL517:0…
chr3R	20032991	20037738	BLASTOPIA_LTR,BLASTOPIA_I	RAL229:0.7000,RAL320:0.8750,RAL383:0.8889,RAL40:0.7778,RAL812:0.8000,RAL892:0.7778,RAL908:0.8571
chr3R	20032991	20038009	BLASTOPIA_LTR,BLASTOPIA_I	RAL109:0.9383,RAL142:0.9600,RAL177:0.7561,RAL229:0.9136,RAL320:0.8158,RAL321:0.9365,RAL370:0.9773,RAL371:0.9538,RAL373:0.9851,RAL377:0.9167,RAL383:0.9355,RAL38:1.0000,RAL391:0.9062,RAL392:0.9412,RAL405:0.8182,RAL406:0.6923,RAL409:0.9429,RAL40:0.9041,RAL426:0.9459,RAL42:1.0000,RAL437:0.9545,RAL439:0.8571,RAL443:0.9667,RAL461:1.0000,RAL492:0.9655,RAL502:0.9231,RAL508:0.8800,RAL513:0.7826,RAL517:1.0…
chr3R	20033262	20038009	BLASTOPIA_I,BLASTOPIA_LTR	RAL177:0.5714,RAL235:1.0000,RAL371:0.8750
chr3R	20555877	20558187	DOC	RAL229:1.0000,RAL235:1.0000,RAL320:1.0000,RAL321:0.9722,RAL370:0.9000,RAL371:1.0000,RAL373:1.0000,RAL383:0.9474,RAL38:1.0000,RAL391:0.9333,RAL40:1.0000,RAL426:0.6364,RAL42:1.0000,RAL437:20558195,RAL437:1.0000,RAL443:1.0000,RAL461:1.0000,RAL492:0.9310,RAL502:1.0000,RAL508:0.9565,RAL517:1.0000,RAL531:0.6667,RAL75:1.0000,RAL765:0.9231,RAL774:1.0000,RAL805:1.0000,RAL808:1.0000,RAL812:0.9211,RAL83:1.0…
chr3R	20752908	20757632	DOC	RAL109:0.9780,RAL142:1.0000,RAL177:1.0000,RAL229:1.0000,RAL235:1.0000,RAL320:1.0000,RAL321:1.0000,RAL370:1.0000,RAL371:1.0000,RAL373:1.0000,RAL377:1.0000,RAL383:1.0000,RAL38:0.9857,RAL391:1.0000,RAL409:1.0000,RAL40:1.0000,RAL426:1.0000,RAL42:1.0000,RAL437:1.0000,RAL443:1.0000,RAL492:1.0000,RAL502:1.0000,RAL508:0.9231,RAL513:1.0000,RAL517:0.7333,RAL531:1.0000,RAL75:0.9881,RAL765:0.8889,RAL774:1.00…
chr3R	21150134	21154660	DOC	RAL373:0.3881,RAL42:0.7895,RAL437:0.9444,RAL443:1.0000,RAL802:1.0000
chr3R	21551606	21560707	ROO_LTR,ROO_I	RAL109:1.0000,RAL142:1.0000,RAL177:1.0000,RAL229:1.0000,RAL235:0.9630,RAL321:0.9867,RAL370:1.0000,RAL371:1.0000,RAL373:0.9839,RAL377:1.0000,RAL383:1.0000,RAL38:1.0000,RAL391:1.0000,RAL392:0.9655,RAL405:1.0000,RAL406:0.9792,RAL40:1.0000,RAL426:0.8696,RAL42:1.0000,RAL437:21560713,RAL437:0.9798,RAL439:1.0000,RAL440:0.9000,RAL443:1.0000,RAL461:1.0000,RAL492:0.9524,RAL502:1.0000,RAL508:0.8750,RAL513:1…
chr3R	21658468	21667591	ROO_LTR,ROO_I	RAL109:1.0000,RAL142:0.9545,RAL177:0.9667,RAL229:1.0000,RAL321:0.9512,RAL370:1.0000,RAL371:0.9792,RAL373:0.9828,RAL377:1.0000,RAL383:1.0000,RAL38:0.9200,RAL391:1.0000,RAL405:0.7778,RAL406:0.8824,RAL409:0.9677,RAL40:0.9429,RAL426:1.0000,RAL42:1.0000,RAL437:21667598,RAL437:0.9701,RAL439:1.0000,RAL461:0.8462,RAL492:0.9512,RAL502:1.0000,RAL508:1.0000,RAL513:0.9600,RAL517:0.8667,RAL75:0.9730,RAL765:1.…
chr3R	21658896	21667591	ROO_I,ROO_LTR	RAL908:0.8000
chr3R	21934603	21943128	TIRANT_LTR,TIRANT_I	RAL109:1.0000,RAL142:0.7857,RAL177:0.8529,RAL229:1.0000,RAL321:1.0000,RAL371:1.0000,RAL373:1.0000,RAL383:1.0000,RAL38:0.8400,RAL391:1.0000,RAL40:1.0000,RAL426:0.9286,RAL42:1.0000,RAL437:21943133,RAL437:0.9762,RAL443:0.6667,RAL492:0.9545,RAL502:0.9333,RAL508:1.0000,RAL517:1.0000,RAL75:1.0000,RAL765:1.0000,RAL774:0.9375,RAL790:1.0000,RAL805:1.0000,RAL83:1.0000,RAL882:0.8571,RAL887:0.9286,RAL892:0.9…
chr3R	22041552	22047431	DM297_LTR,DM297_I	RAL229:0.6154,RAL321:0.8500,RAL377:1.0000,RAL38:0.7857,RAL517:1.0000,RAL765:1.0000,RAL802:0.8667,RAL805:0.8571,RAL83:0.7857,RAL907:0.6364,RAL908:0.9375
chr3R	22202102	22211203	ROO_LTR,ROO_I	RAL142:0.9000,RAL320:1.0000,RAL321:1.0000,RAL371:0.9196,RAL373:0.9444,RAL383:1.0000,RAL391:1.0000,RAL405:1.0000,RAL40:0.9697,RAL437:22211213,RAL437:0.9245,RAL443:0.8372,RAL508:0.8889,RAL513:1.0000,RAL517:1.0000,RAL531:0.9444,RAL75:1.0000,RAL765:0.8462,RAL774:0.9535,RAL805:0.9444,RAL808:0.9600,RAL83:0.9375,RAL857:0.9677,RAL894:1.0000,RAL907:1.0000,RAL908:0.7273
chr3R	22336279	22345281	ROO_LTR,ROO_I	RAL109:0.9859,RAL142:0.8889,RAL177:0.9444,RAL229:1.0000,RAL235:0.9643,RAL320:0.9474,RAL370:0.9302,RAL371:0.8837,RAL373:0.9825,RAL377:1.0000,RAL383:1.0000,RAL38:0.9259,RAL391:0.9600,RAL392:1.0000,RAL405:1.0000,RAL406:0.9808,RAL409:0.9231,RAL40:0.8250,RAL426:0.9744,RAL42:0.9500,RAL437:0.9697,RAL439:0.9333,RAL440:0.8000,RAL443:0.9667,RAL461:0.9697,RAL492:0.7500,RAL508:0.9500,RAL513:1.0000,RAL517:1.0…
chr3R	22384105	22391355	STALKER4_LTR,STALKER4_I	RAL109:1.0000,RAL177:1.0000,RAL229:1.0000,RAL235:1.0000,RAL320:1.0000,RAL321:0.9783,RAL370:1.0000,RAL371:0.9853,RAL373:0.9697,RAL377:1.0000,RAL383:0.9667,RAL38:1.0000,RAL391:1.0000,RAL409:1.0000,RAL40:1.0000,RAL426:1.0000,RAL42:1.0000,RAL437:22391364,RAL437:1.0000,RAL439:1.0000,RAL443:1.0000,RAL461:1.0000,RAL492:1.0000,RAL502:1.0000,RAL508:1.0000,RAL517:1.0000,RAL531:1.0000,RAL765:1.0000,RAL774:1…
chr3R	22468506	22468828	LINEJ1_DM	RAL109:0.6800,RAL142:0.9259,RAL177:1.0000,RAL229:0.8750,RAL235:0.9412,RAL320:1.0000,RAL321:1.0000,RAL370:1.0000,RAL371:0.5660,RAL373:0.7045,RAL377:1.0000,RAL383:1.0000,RAL38:1.0000,RAL391:1.0000,RAL392:1.0000,RAL405:1.0000,RAL406:1.0000,RAL409:0.9583,RAL40:0.9783,RAL426:1.0000,RAL42:1.0000,RAL440:1.0000,RAL443:0.9333,RAL461:0.9474,RAL492:1.0000,RAL502:0.9722,RAL508:1.0000,RAL513:1.0000,RAL517:1.0…
chr3R	22636330	22636757	ROO_LTR	RAL109:0.8800,RAL177:0.9000,RAL229:0.8571,RAL235:1.0000,RAL320:0.8500,RAL321:0.9677,RAL370:0.8571,RAL371:0.5455,RAL373:1.0000,RAL377:0.7333,RAL383:0.9667,RAL38:0.7368,RAL391:0.9762,RAL405:0.6923,RAL406:0.7059,RAL409:0.9730,RAL40:0.7879,RAL426:0.7059,RAL437:22636763,RAL437:0.7606,RAL439:0.8235,RAL443:0.9231,RAL461:0.7500,RAL492:1.0000,RAL502:1.0000,RAL508:0.9444,RAL513:0.8182,RAL531:0.7500,RAL774:…
chr3R	22833182	22842258	ROO_LTR,ROO_I	RAL109:0.9804,RAL142:1.0000,RAL229:1.0000,RAL235:0.9500,RAL320:1.0000,RAL321:1.0000,RAL370:1.0000,RAL371:1.0000,RAL373:0.9815,RAL377:1.0000,RAL383:1.0000,RAL38:1.0000,RAL391:0.9615,RAL392:1.0000,RAL405:1.0000,RAL406:1.0000,RAL409:1.0000,RAL40:1.0000,RAL426:1.0000,RAL42:1.0000,RAL437:22842274,RAL437:0.9722,RAL439:1.0000,RAL443:1.0000,RAL461:1.0000,RAL492:1.0000,RAL502:1.0000,RAL517:0.8571,RAL531:0…
chr3R	22966292	22973844	DM412	RAL109:1.0000,RAL142:0.9688,RAL177:0.9804,RAL229:1.0000,RAL320:1.0000,RAL321:1.0000,RAL370:0.9825,RAL371:0.9915,RAL373:0.9895,RAL383:0.9750,RAL38:1.0000,RAL391:1.0000,RAL392:1.0000,RAL405:0.9375,RAL406:1.0000,RAL409:1.0000,RAL40:0.9672,RAL426:0.9744,RAL42:1.0000,RAL437:22973849,RAL437:0.9872,RAL439:1.0000,RAL440:0.9259,RAL443:1.0000,RAL461:1.0000,RAL492:0.9535,RAL502:1.0000,RAL508:1.0000,RAL513:0…
chr3R	23168570	23177093	TIRANT_LTR,TIRANT_I	RAL109:1.0000,RAL142:0.9600,RAL177:1.0000,RAL229:1.0000,RAL235:1.0000,RAL320:1.0000,RAL321:1.0000,RAL370:0.9630,RAL371:1.0000,RAL373:1.0000,RAL377:1.0000,RAL383:0.9688,RAL38:1.0000,RAL391:1.0000,RAL392:1.0000,RAL405:1.0000,RAL406:1.0000,RAL409:1.0000,RAL40:0.9848,RAL426:1.0000,RAL437:23177098,RAL437:1.0000,RAL439:1.0000,RAL440:1.0000,RAL461:1.0000,RAL492:0.9655,RAL502:0.9756,RAL508:1.0000,RAL513:…
chr3R	23346935	23356085	ROO_LTR,ROO_I	RAL177:0.9880,RAL229:0.8780,RAL235:0.9630,RAL321:0.9118,RAL370:0.8571,RAL371:0.9545,RAL373:1.0000,RAL377:1.0000,RAL383:0.9020,RAL38:0.8588,RAL391:0.7143,RAL405:0.8400,RAL426:1.0000,RAL42:1.0000,RAL443:0.9762,RAL461:0.9512,RAL492:0.6667,RAL508:0.8824,RAL517:1.0000,RAL531:0.9818,RAL75:0.9773,RAL774:0.9434,RAL790:1.0000,RAL802:0.9722,RAL805:1.0000,RAL808:0.9420,RAL882:0.5000,RAL894:0.9000,RAL907:0.9…
chr3R	23551346	23556705	I_DM	RAL109:0.9800,RAL177:1.0000,RAL235:0.9583,RAL321:0.8710,RAL371:0.9701,RAL373:0.7500,RAL383:1.0000,RAL38:0.9800,RAL391:0.8372,RAL392:0.7647,RAL406:0.9688,RAL40:0.9153,RAL42:0.9474,RAL437:23556737,RAL437:0.8814,RAL443:0.8372,RAL492:0.8000,RAL502:0.7778,RAL508:1.0000,RAL513:0.9600,RAL517:0.6667,RAL75:1.0000,RAL765:0.9524,RAL774:0.7037,RAL790:0.9310,RAL801:0.9167,RAL802:0.9167,RAL805:0.9375,RAL808:1.…
chr3R	23602406	23602523	XDMR_DM	RAL42:0.1818,RAL492:0.1111,RAL802:0.0260,RAL894:1.0000
chr3R	23617421	23620493	DMRT1B	RAL109:1.0000,RAL177:0.8571,RAL229:0.9872,RAL320:1.0000,RAL321:0.9821,RAL373:0.3133,RAL377:0.7500,RAL383:1.0000,RAL38:0.9474,RAL391:1.0000,RAL392:1.0000,RAL405:1.0000,RAL406:1.0000,RAL409:1.0000,RAL40:0.5833,RAL426:0.9231,RAL42:1.0000,RAL437:23620514,RAL437:0.9855,RAL439:0.8750,RAL440:0.8333,RAL443:0.8000,RAL461:0.8571,RAL492:0.8148,RAL502:0.8500,RAL508:1.0000,RAL517:0.9474,RAL531:0.7500,RAL75:0.…
chr3R	23682537	23683961	M4DM	RAL109:0.9545,RAL142:0.4000,RAL177:0.9444,RAL229:0.9792,RAL235:0.9032,RAL320:0.8621,RAL321:1.0000,RAL370:0.9512,RAL371:0.9783,RAL373:0.9535,RAL377:0.9583,RAL383:0.9259,RAL38:1.0000,RAL392:1.0000,RAL405:1.0000,RAL406:1.0000,RAL409:0.8889,RAL40:1.0000,RAL426:1.0000,RAL42:0.9545,RAL437:23683967,RAL437:0.9211,RAL439:0.9583,RAL440:0.8667,RAL443:0.8889,RAL461:0.8095,RAL492:0.9286,RAL502:0.9667,RAL508:1…
chr3R	23688731	23693978	TRANSPAC_LTR,TRANSPAC_I	RAL142:0.9545,RAL177:0.9722,RAL235:1.0000,RAL320:0.9333,RAL321:0.9571,RAL371:0.9600,RAL373:1.0000,RAL377:0.9500,RAL383:0.8696,RAL38:1.0000,RAL391:1.0000,RAL392:0.9800,RAL409:0.9130,RAL40:0.8421,RAL426:0.9655,RAL437:23693983,RAL437:0.8605,RAL440:0.5556,RAL443:0.9574,RAL461:0.9211,RAL508:0.8929,RAL517:0.9545,RAL531:1.0000,RAL75:0.7692,RAL765:0.9091,RAL774:0.9697,RAL790:0.9259,RAL801:0.9000,RAL802:0…
chr3R	23701477	23708474	DM297_LTR,DM297_I	RAL109:1.0000,RAL142:1.0000,RAL177:1.0000,RAL229:0.9851,RAL235:1.0000,RAL320:0.9706,RAL321:0.9688,RAL370:0.9836,RAL371:0.9747,RAL373:0.9643,RAL377:1.0000,RAL383:0.9787,RAL38:0.9286,RAL391:1.0000,RAL392:1.0000,RAL405:0.9412,RAL406:0.9825,RAL409:1.0000,RAL40:0.9706,RAL426:0.9535,RAL42:0.9412,RAL437:23708480,RAL437:0.9857,RAL440:1.0000,RAL443:0.9710,RAL461:1.0000,RAL492:1.0000,RAL502:1.0000,RAL508:1…
chr3R	23894270	23899657	I_DM	RAL109:0.8537,RAL235:0.9189,RAL371:0.8571,RAL373:0.9211,RAL437:0.8519,RAL75:1.0000,RAL774:0.9394,RAL805:0.8333,RAL808:0.7500,RAL812:1.0000,RAL83:0.8182,RAL882:0.9444
chr3R	23999533	24006819	MDG1_LTR,MDG1_I	RAL109:1.0000,RAL142:0.9091,RAL177:0.9333,RAL229:1.0000,RAL235:0.9412,RAL320:1.0000,RAL321:0.9512,RAL371:1.0000,RAL373:1.0000,RAL377:1.0000,RAL383:1.0000,RAL38:0.9600,RAL391:0.9706,RAL392:1.0000,RAL405:0.8500,RAL409:1.0000,RAL40:1.0000,RAL426:1.0000,RAL42:1.0000,RAL437:24006825,RAL437:1.0000,RAL440:1.0000,RAL461:0.9310,RAL492:1.0000,RAL502:1.0000,RAL508:1.0000,RAL517:1.0000,RAL531:0.9259,RAL75:1.…
chr3R	24079117	24081550	LINEJ1_DM	RAL109:0.9744,RAL142:0.9655,RAL177:0.6000,RAL229:0.9867,RAL235:0.8000,RAL320:0.9286,RAL321:1.0000,RAL370:0.9600,RAL371:1.0000,RAL373:0.9877,RAL377:1.0000,RAL383:1.0000,RAL38:0.8750,RAL391:0.9444,RAL392:1.0000,RAL406:1.0000,RAL409:1.0000,RAL40:0.9487,RAL426:0.8571,RAL42:0.9000,RAL437:24081574,RAL437:0.9535,RAL440:1.0000,RAL443:0.8889,RAL492:0.9630,RAL502:0.9143,RAL508:0.8974,RAL513:1.0000,RAL517:0…
chr3R	24127902	24128256	LINEJ1_DM	RAL109:1.0000,RAL142:0.9783,RAL177:1.0000,RAL229:0.9924,RAL235:1.0000,RAL320:1.0000,RAL321:1.0000,RAL370:0.9750,RAL371:0.8421,RAL373:0.9565,RAL377:1.0000,RAL383:1.0000,RAL38:0.9683,RAL391:1.0000,RAL392:1.0000,RAL405:1.0000,RAL406:1.0000,RAL40:1.0000,RAL42:1.0000,RAL437:24128272,RAL437:0.6667,RAL439:1.0000,RAL440:0.8462,RAL443:1.0000,RAL461:0.9783,RAL502:1.0000,RAL513:1.0000,RAL517:1.0000,RAL531:1…
chr3R	24584063	24589621	ROO_LTR,ROO_I	RAL508:0.8947,RAL774:0.9444
chr3R	24589692	24597050	STALKER4_LTR,STALKER4_I	RAL774:0.8182
chr3R	24618648	24623662	LINEJ1_DM	RAL109:0.9818,RAL142:0.9600,RAL177:1.0000,RAL229:1.0000,RAL320:1.0000,RAL370:1.0000,RAL371:0.9643,RAL373:1.0000,RAL377:1.0000,RAL383:1.0000,RAL38:1.0000,RAL392:0.9000,RAL409:0.9677,RAL40:0.9744,RAL426:0.9615,RAL42:1.0000,RAL437:24623694,RAL437:0.9767,RAL439:0.8750,RAL443:1.0000,RAL502:1.0000,RAL508:1.0000,RAL513:1.0000,RAL517:1.0000,RAL531:1.0000,RAL75:1.0000,RAL765:0.7143,RAL774:1.0000,RAL790:1.…
chr3R	24905161	24905967	FB4_DM	RAL513:1.0000
chr3R	24905161	24906470	FB4_DM	RAL321:0.9535,RAL370:0.9773,RAL371:0.9643,RAL373:0.9688,RAL392:1.0000,RAL406:1.0000,RAL409:1.0000,RAL40:0.9861,RAL437:24906480,RAL437:0.9878,RAL461:1.0000,RAL492:1.0000,RAL502:0.8148,RAL508:1.0000,RAL513:1.0000,RAL517:1.0000,RAL531:0.9412,RAL75:1.0000,RAL765:1.0000,RAL774:0.9388,RAL790:1.0000,RAL801:1.0000,RAL802:0.9800,RAL805:0.9750,RAL808:1.0000,RAL812:0.9762,RAL822:0.7273,RAL83:0.9655,RAL882:0…
chr3R	25145607	25145854	LINEJ1_DM	RAL370:1.0000,RAL377:1.0000,RAL383:1.0000,RAL38:0.9750,RAL40:1.0000,RAL426:1.0000,RAL42:1.0000,RAL443:0.9412,RAL517:0.8889,RAL531:0.8182,RAL774:0.7391,RAL801:0.9737,RAL802:0.8636,RAL83:0.8333,RAL882:0.7500,RAL887:0.3333,RAL894:1.0000,RAL908:0.9615
chr3R	25232396	25233593	LINEJ1_DM	RAL109:1.0000,RAL142:1.0000,RAL177:1.0000,RAL229:1.0000,RAL320:1.0000,RAL321:1.0000,RAL370:1.0000,RAL371:1.0000,RAL373:0.1463,RAL377:1.0000,RAL383:0.9474,RAL38:1.0000,RAL391:1.0000,RAL406:1.0000,RAL409:1.0000,RAL40:1.0000,RAL426:1.0000,RAL42:1.0000,RAL437:25233629,RAL437:1.0000,RAL443:1.0000,RAL492:1.0000,RAL502:1.0000,RAL513:0.5000,RAL517:0.9444,RAL531:1.0000,RAL75:0.8571,RAL765:0.8571,RAL774:1.…
chr3R	25564045	25565450	HOBO	RAL109:0.9452,RAL142:0.9565,RAL177:0.7917,RAL229:0.9286,RAL320:0.9286,RAL321:0.9412,RAL370:1.0000,RAL371:0.9714,RAL373:0.9825,RAL377:0.9615,RAL383:0.8947,RAL38:0.9706,RAL391:0.8333,RAL392:1.0000,RAL405:0.6667,RAL406:0.9600,RAL40:0.8696,RAL426:0.9545,RAL437:25565459,RAL437:0.9388,RAL439:1.0000,RAL440:1.0000,RAL461:0.9474,RAL492:0.9412,RAL502:1.0000,RAL508:1.0000,RAL513:0.9333,RAL517:0.8333,RAL531:…
chr3R	25586137	25587282	POGO	RAL229:0.8974,RAL320:0.9524,RAL371:0.9714,RAL373:0.1579,RAL38:0.9737,RAL392:0.9250,RAL405:0.9821,RAL426:0.9444,RAL42:0.9375,RAL437:25587285,RAL437:0.9474,RAL440:0.8462,RAL443:0.8182,RAL492:0.6364,RAL508:0.7273,RAL517:0.5000,RAL531:0.7600,RAL75:0.9000,RAL765:1.0000,RAL774:0.8438,RAL801:0.9552,RAL802:0.9685,RAL805:0.6000,RAL808:0.4783,RAL894:0.9062,RAL908:0.8276
chr3R	25707797	25716895	ROO_LTR,ROO_I	RAL109:1.0000,RAL142:1.0000,RAL177:0.9808,RAL229:0.9909,RAL235:1.0000,RAL321:0.9881,RAL370:1.0000,RAL371:0.9545,RAL373:0.9785,RAL377:0.9556,RAL383:1.0000,RAL38:1.0000,RAL391:0.9245,RAL392:0.9796,RAL405:1.0000,RAL406:0.9804,RAL409:1.0000,RAL40:0.9643,RAL426:1.0000,RAL42:1.0000,RAL437:25716901,RAL437:1.0000,RAL439:0.9714,RAL440:1.0000,RAL443:1.0000,RAL461:1.0000,RAL492:1.0000,RAL502:0.9655,RAL508:1…
chr3R	25910630	25912035	HOBO	RAL109:1.0000,RAL229:0.9778,RAL235:0.9655,RAL320:1.0000,RAL371:1.0000,RAL373:0.9855,RAL377:0.9667,RAL383:1.0000,RAL38:0.9688,RAL392:1.0000,RAL409:0.9600,RAL42:1.0000,RAL437:25912045,RAL437:0.9722,RAL439:1.0000,RAL492:1.0000,RAL502:0.9630,RAL517:1.0000,RAL531:0.8333,RAL765:0.9286,RAL774:1.0000,RAL802:1.0000,RAL805:0.9259,RAL808:0.9773,RAL812:0.9762,RAL83:0.9811,RAL882:0.8929,RAL887:1.0000,RAL892:1…
chr3R	26064541	26065644	PROTOP_A	RAL109:0.9867,RAL142:1.0000,RAL177:1.0000,RAL320:0.9744,RAL371:1.0000,RAL373:1.0000,RAL383:0.9836,RAL392:0.9855,RAL406:1.0000,RAL409:1.0000,RAL426:1.0000,RAL42:1.0000,RAL437:26065652,RAL437:1.0000,RAL492:1.0000,RAL502:1.0000,RAL531:0.9778,RAL774:1.0000,RAL790:1.0000,RAL801:0.9881,RAL802:1.0000,RAL805:0.9524,RAL822:1.0000,RAL855:1.0000,RAL892:0.9778,RAL894:1.0000,RAL907:0.9444,RAL908:1.0000
chr3R	26143103	26150636	ROO_LTR,ROO_I	RAL142:1.0000,RAL320:0.5000,RAL321:1.0000,RAL371:1.0000,RAL373:1.0000,RAL377:1.0000,RAL391:0.9167,RAL40:0.7500,RAL42:1.0000,RAL437:1.0000,RAL443:0.9167,RAL517:0.5000,RAL765:1.0000,RAL774:0.9524,RAL802:1.0000,RAL805:1.0000,RAL808:0.8462,RAL812:0.9444,RAL83:1.0000,RAL882:0.8696,RAL892:0.5000,RAL908:1.0000
chr3R	26201316	26208883	DM412	RAL109:0.9434,RAL142:1.0000,RAL177:0.9677,RAL229:0.8947,RAL235:0.8889,RAL320:0.8636,RAL321:1.0000,RAL371:0.9070,RAL373:0.8276,RAL377:0.9062,RAL38:0.9667,RAL391:0.9756,RAL426:0.9167,RAL42:0.9787,RAL437:26208888,RAL437:0.9355,RAL443:1.0000,RAL461:1.0000,RAL502:0.9091,RAL513:0.8750,RAL517:1.0000,RAL531:1.0000,RAL765:0.5000,RAL774:0.6667,RAL790:0.2000,RAL801:0.9565,RAL802:0.9579,RAL805:0.8636,RAL808:…
chr3R	26221995	26229774	ROO_LTR,ROO_I	RAL229:1.0000,RAL235:1.0000,RAL370:0.9091,RAL383:1.0000,RAL391:1.0000,RAL392:0.5000,RAL492:0.8889,RAL907:1.0000
chr3R	26221995	26230202	ROO_LTR,ROO_I	RAL109:0.9722,RAL177:0.9750,RAL229:1.0000,RAL235:1.0000,RAL320:1.0000,RAL321:0.9615,RAL370:0.9302,RAL371:0.9167,RAL373:0.8367,RAL377:0.8636,RAL383:1.0000,RAL38:0.9804,RAL391:0.9688,RAL392:1.0000,RAL406:1.0000,RAL40:0.8684,RAL426:0.7500,RAL42:0.9322,RAL437:26230208,RAL437:1.0000,RAL440:0.8000,RAL443:1.0000,RAL461:0.9062,RAL492:0.9697,RAL502:0.9310,RAL517:0.7647,RAL531:1.0000,RAL75:1.0000,RAL765:0.…
chr3R	26306265	26308661	LINEJ1_DM	RAL109:1.0000,RAL177:1.0000,RAL229:1.0000,RAL235:0.9583,RAL320:1.0000,RAL321:0.9464,RAL370:0.6875,RAL371:0.9800,RAL373:0.9583,RAL383:1.0000,RAL38:0.9615,RAL391:0.9091,RAL42:1.0000,RAL437:0.9750,RAL440:1.0000,RAL443:1.0000,RAL461:0.7778,RAL492:0.8889,RAL502:1.0000,RAL508:0.9444,RAL513:0.9333,RAL517:1.0000,RAL765:0.8125,RAL774:0.9706,RAL805:0.9778,RAL808:0.9286,RAL812:0.9231,RAL83:1.0000,RAL892:0.6…
chr3R	26505296	26512707	BLOOD_LTR,BLOOD_I	RAL109:1.0000,RAL142:0.9231,RAL177:1.0000,RAL229:1.0000,RAL235:1.0000,RAL320:0.8333,RAL321:1.0000,RAL370:0.9804,RAL371:1.0000,RAL373:0.9841,RAL377:1.0000,RAL383:0.9545,RAL38:1.0000,RAL391:0.9643,RAL392:1.0000,RAL406:0.9688,RAL409:1.0000,RAL40:0.9778,RAL426:1.0000,RAL42:1.0000,RAL437:1.0000,RAL439:1.0000,RAL440:1.0000,RAL443:0.9583,RAL461:1.0000,RAL492:1.0000,RAL502:1.0000,RAL508:1.0000,RAL513:1.0…
chr3R	26644590	26646094	PROTOP	RAL142:0.9556,RAL177:0.8750,RAL229:0.8529,RAL235:1.0000,RAL320:1.0000,RAL321:0.5556,RAL370:0.2000,RAL371:0.8864,RAL373:0.7000,RAL377:0.7857,RAL38:1.0000,RAL391:0.7500,RAL392:0.8182,RAL405:1.0000,RAL406:0.9474,RAL40:0.9831,RAL426:0.5000,RAL42:1.0000,RAL439:1.0000,RAL440:0.8824,RAL443:1.0000,RAL461:0.9355,RAL492:0.9118,RAL508:0.5000,RAL513:0.9474,RAL517:0.8000,RAL531:0.9762,RAL75:0.8333,RAL765:1.00…
chr3R	26900006	26907548	Gypsy6_LTR,Gypsy6_I	RAL109:0.9500,RAL142:1.0000,RAL177:1.0000,RAL229:0.9459,RAL320:0.9630,RAL321:0.9600,RAL370:0.9655,RAL371:0.9661,RAL373:1.0000,RAL377:1.0000,RAL383:0.9545,RAL38:0.7500,RAL391:1.0000,RAL392:0.7143,RAL405:0.6667,RAL406:1.0000,RAL409:0.9167,RAL40:1.0000,RAL426:0.9474,RAL42:0.9815,RAL437:26907564,RAL437:0.9744,RAL440:0.8333,RAL443:1.0000,RAL461:1.0000,RAL492:0.9500,RAL502:0.8529,RAL517:0.8750,RAL531:1…
chr3R	26900414	26907548	Gypsy6_I,Gypsy6_LTR	RAL235:1.0000,RAL320:1.0000,RAL370:0.5000,RAL392:0.5000,RAL443:1.0000,RAL461:0.8000,RAL492:0.3846,RAL502:0.7000,RAL805:0.7273,RAL855:1.0000,RAL907:1.0000
chr3R	27105153	27111264	DIVER_LTR,DIVER_I	RAL109:1.0000,RAL142:0.8889,RAL177:1.0000,RAL229:0.9889,RAL235:1.0000,RAL321:0.9762,RAL370:0.9444,RAL371:1.0000,RAL373:1.0000,RAL377:0.9706,RAL383:0.9512,RAL38:1.0000,RAL391:0.9697,RAL392:1.0000,RAL409:1.0000,RAL40:0.8800,RAL426:1.0000,RAL42:0.7857,RAL437:27111292,RAL437:1.0000,RAL439:1.0000,RAL440:1.0000,RAL443:1.0000,RAL461:0.9545,RAL492:1.0000,RAL502:1.0000,RAL513:1.0000,RAL517:0.9565,RAL531:1…
chr3R	27156213	27161356	Copia_LTR,Copia_I	RAL109:1.0000,RAL177:1.0000,RAL229:1.0000,RAL321:1.0000,RAL370:0.7500,RAL371:0.9726,RAL373:0.9706,RAL377:1.0000,RAL38:0.9375,RAL391:1.0000,RAL42:1.0000,RAL437:27161366,RAL437:1.0000,RAL440:1.0000,RAL461:1.0000,RAL508:1.0000,RAL513:1.0000,RAL517:0.8333,RAL765:1.0000,RAL774:1.0000,RAL805:1.0000,RAL808:0.9333,RAL812:1.0000,RAL83:1.0000,RAL882:1.0000,RAL887:0.7000,RAL892:1.0000
chr3R	27238867	27244008	Copia_LTR,Copia_I	RAL229:1.0000,RAL235:1.0000,RAL320:0.9048,RAL371:0.9722,RAL373:0.8286,RAL377:1.0000,RAL383:0.8750,RAL391:0.9722,RAL437:27244015,RAL437:0.8846,RAL443:0.5000,RAL502:1.0000,RAL517:0.3333,RAL774:0.7857,RAL805:1.0000,RAL812:0.9444,RAL83:0.6000,RAL882:1.0000,RAL887:0.9167
chr3R	27517308	27522017	DOC	RAL109:1.0000,RAL142:1.0000,RAL177:1.0000,RAL229:0.9880,RAL235:1.0000,RAL320:1.0000,RAL321:1.0000,RAL370:0.9565,RAL371:1.0000,RAL373:0.9882,RAL377:1.0000,RAL383:0.9714,RAL38:1.0000,RAL391:1.0000,RAL405:1.0000,RAL406:1.0000,RAL409:1.0000,RAL40:0.9464,RAL426:1.0000,RAL437:27522022,RAL437:0.9747,RAL492:0.9800,RAL502:1.0000,RAL508:1.0000,RAL513:0.9655,RAL517:0.9500,RAL531:1.0000,RAL75:1.0000,RAL765:0…
chr3R	27714617	27722378	ROO_LTR,ROO_I	RAL109:0.9286,RAL142:0.9600,RAL229:1.0000,RAL371:1.0000,RAL373:0.8696,RAL391:0.8750,RAL409:0.9167,RAL437:0.7692,RAL531:1.0000,RAL774:0.9556,RAL790:0.8421,RAL802:0.8621,RAL892:0.9524
chr3R	27823769	27831181	BLOOD_LTR,BLOOD_I	RAL109:0.9730,RAL142:1.0000,RAL177:1.0000,RAL229:1.0000,RAL235:0.9583,RAL320:1.0000,RAL321:1.0000,RAL370:1.0000,RAL371:1.0000,RAL373:0.9615,RAL377:0.9231,RAL383:1.0000,RAL38:1.0000,RAL391:0.9714,RAL392:1.0000,RAL405:1.0000,RAL40:0.9773,RAL426:1.0000,RAL42:1.0000,RAL437:27831186,RAL437:0.9420,RAL440:1.0000,RAL443:1.0000,RAL461:0.9643,RAL492:1.0000,RAL502:0.9778,RAL508:1.0000,RAL513:0.9583,RAL517:1…
chr3RHet	23702	23915	Gypsy8_I	RAL377:1.0000,RAL40:0.8182,RAL426:1.0000,RAL508:0.9231,RAL765:0.8667,RAL808:1.0000,RAL908:0.8750
chr3RHet	46540	51231	FW_DM	RAL142:0.2188,RAL229:0.3208,RAL373:0.2903,RAL38:0.2500,RAL40:0.9545,RAL437:0.0370,RAL75:0.0476,RAL802:0.1515,RAL808:0.9167
chr3RHet	132606	132657	Transib5	RAL321:0.1111,RAL370:1.0000
chr3RHet	168181	177189	STALKER4_LTR,DM297_LTR,DM297_I	RAL371:0.9706,RAL774:0.9615
chr3RHet	168333	177140	DM297_LTR,DM297_I	RAL513:1.0000
chr3RHet	168333	177189	DM297_LTR,DM297_I	RAL109:1.0000,RAL142:1.0000,RAL177:0.9444,RAL229:0.9853,RAL235:0.9000,RAL320:0.9615,RAL321:1.0000,RAL370:1.0000,RAL371:0.9762,RAL373:1.0000,RAL377:0.9677,RAL383:0.8929,RAL38:1.0000,RAL391:1.0000,RAL392:0.8462,RAL405:1.0000,RAL409:0.9583,RAL40:1.0000,RAL426:0.8889,RAL437:177195,RAL437:0.9592,RAL439:0.7500,RAL440:0.8750,RAL443:0.8947,RAL461:1.0000,RAL492:0.9444,RAL502:1.0000,RAL508:0.9032,RAL517:0.…
chr3RHet	385675	385979	G2_DM	RAL320:1.0000,RAL373:0.1515,RAL377:1.0000,RAL40:1.0000,RAL426:1.0000,RAL440:1.0000,RAL508:1.0000,RAL531:0.5714,RAL802:0.2581,RAL822:0.1250,RAL908:1.0000
chr3RHet	396242	403991	BLOOD_I,ROVER-LTR_DM,ROVER-I_DM	RAL320:1.0000,RAL373:1.0000,RAL377:0.5000,RAL40:0.5385,RAL440:0.3333,RAL531:0.3333,RAL765:1.0000,RAL808:1.0000,RAL822:1.0000,RAL908:0.2500
chr3RHet	396522	403991	ROVER-LTR_DM,ROVER-I_DM	RAL109:1.0000,RAL142:1.0000,RAL229:1.0000,RAL371:0.9231,RAL383:0.9167,RAL38:0.8889,RAL405:0.9286,RAL409:0.8824,RAL42:1.0000,RAL437:403997,RAL437:0.9000,RAL439:1.0000,RAL443:0.8500,RAL461:1.0000,RAL492:0.8750,RAL502:0.6250,RAL517:1.0000,RAL774:1.0000,RAL790:1.0000,RAL801:1.0000,RAL802:1.0000,RAL805:1.0000,RAL822:1.0000,RAL855:1.0000,RAL857:1.0000,RAL887:1.0000,RAL892:0.9000,RAL894:1.0000
chr3RHet	567162	567906	DMRT1B	RAL40:0.9841,RAL765:1.0000
chr3RHet	831938	835151	DOC	RAL109:1.0000,RAL142:0.7692,RAL177:1.0000,RAL229:1.0000,RAL235:0.7500,RAL320:1.0000,RAL321:0.8000,RAL370:1.0000,RAL371:0.9545,RAL373:0.9231,RAL377:0.8750,RAL383:0.8182,RAL38:1.0000,RAL391:0.9231,RAL392:0.8333,RAL406:0.6667,RAL409:0.9667,RAL40:0.6667,RAL426:0.8750,RAL42:0.7692,RAL437:835165,RAL437:0.9167,RAL439:1.0000,RAL440:1.0000,RAL443:1.0000,RAL461:0.6154,RAL492:1.0000,RAL502:1.0000,RAL508:1.0…
chr3RHet	831938	835240	DOC,Invader2_I	RAL142:0.7692,RAL229:1.0000,RAL371:0.8889,RAL38:0.3333,RAL42:0.6667,RAL443:0.0909,RAL517:0.3333,RAL765:1.0000,RAL774:1.0000,RAL805:0.2000,RAL855:1.0000,RAL882:0.5000
chr3RHet	845662	852674	BLOOD_LTR,BLOOD_I	RAL229:0.8000,RAL371:0.5714,RAL894:1.0000
chr3RHet	845662	853073	BLOOD_LTR,BLOOD_I	RAL109:0.9000,RAL142:1.0000,RAL177:0.4286,RAL229:0.9375,RAL235:1.0000,RAL320:0.6250,RAL321:0.7500,RAL371:0.7273,RAL373:0.7692,RAL377:1.0000,RAL383:0.8333,RAL38:0.9412,RAL391:0.4545,RAL392:0.9167,RAL405:0.4615,RAL406:0.6000,RAL409:1.0000,RAL40:0.9130,RAL42:0.7857,RAL437:853079,RAL437:1.0000,RAL439:0.8667,RAL443:0.8889,RAL461:0.6667,RAL492:0.3333,RAL502:1.0000,RAL531:0.9474,RAL75:0.8947,RAL774:0.78…
chr3RHet	1195988	1200680	FW_DM	RAL109:0.9524,RAL142:0.9545,RAL177:0.9143,RAL235:0.9545,RAL320:0.8421,RAL321:1.0000,RAL371:0.8889,RAL373:0.8000,RAL377:1.0000,RAL383:0.9333,RAL38:0.9643,RAL391:1.0000,RAL392:0.6667,RAL405:0.9583,RAL406:0.8125,RAL409:0.8182,RAL40:1.0000,RAL42:1.0000,RAL437:1200698,RAL437:1.0000,RAL439:0.9500,RAL440:1.0000,RAL443:1.0000,RAL461:0.7692,RAL492:1.0000,RAL508:1.0000,RAL517:1.0000,RAL531:0.8519,RAL75:1.0…
chr3RHet	1280153	1283051	DOC	RAL177:1.0000,RAL443:1.0000,RAL855:1.0000,RAL892:1.0000,RAL894:1.0000
chr3RHet	1342897	1348150	TRANSPAC_LTR,TRANSPAC_I	RAL109:1.0000,RAL142:0.9000,RAL229:0.7500,RAL320:1.0000,RAL370:0.6667,RAL371:0.8125,RAL373:0.8235,RAL377:0.8333,RAL38:0.2500,RAL391:0.5000,RAL409:0.8889,RAL42:1.0000,RAL437:0.7143,RAL440:0.5000,RAL443:0.8571,RAL502:0.5000,RAL517:0.5000,RAL531:0.7059,RAL75:1.0000,RAL765:0.6667,RAL774:0.5455,RAL790:0.4000,RAL801:1.0000,RAL802:0.7143,RAL808:0.7500,RAL822:1.0000,RAL855:1.0000,RAL857:0.8000,RAL882:1.0…
chr3RHet	1390961	1398083	PROTOP,DM297_LTR,DM297_I	RAL439:0.1250,RAL531:0.9545,RAL774:1.0000,RAL83:1.0000
chr3RHet	1391007	1398083	PROTOP,DM297_LTR,DM297_I	RAL371:1.0000,RAL391:1.0000,RAL437:1398089,RAL437:1.0000,RAL492:1.0000,RAL75:0.3333,RAL774:1.0000,RAL83:1.0000,RAL894:1.0000
chr3RHet	1391087	1398083	DM297_LTR,DM297_I	RAL109:0.9792,RAL142:0.8889,RAL177:1.0000,RAL229:0.9778,RAL235:0.8182,RAL320:0.9333,RAL321:0.9394,RAL370:0.6923,RAL371:1.0000,RAL373:0.9091,RAL377:0.9630,RAL383:0.9474,RAL38:0.7500,RAL391:1.0000,RAL392:0.7692,RAL405:0.8125,RAL406:0.9167,RAL409:0.9091,RAL40:1.0000,RAL426:1.0000,RAL42:0.8000,RAL437:1398089,RAL437:1.0000,RAL440:0.8750,RAL443:0.8636,RAL461:0.9231,RAL492:1.0000,RAL502:0.9474,RAL508:1.…
chr3RHet	1391501	1398083	DM297_I,DM297_LTR	RAL370:0.8000,RAL439:1.0000,RAL513:1.0000
chr3RHet	1517608	1525068	Gypsy_LTR,Gypsy_I	RAL109:0.8913,RAL177:0.8182,RAL229:0.9318,RAL235:0.7143,RAL320:0.2500,RAL321:0.9394,RAL370:0.7059,RAL371:0.9630,RAL373:0.9091,RAL383:1.0000,RAL38:0.8077,RAL391:0.9231,RAL409:1.0000,RAL40:0.8261,RAL426:0.7500,RAL437:1525076,RAL437:0.8500,RAL443:0.8125,RAL461:0.8750,RAL492:0.8000,RAL502:0.6667,RAL508:1.0000,RAL513:0.7895,RAL531:0.8333,RAL765:1.0000,RAL774:0.9130,RAL790:0.6250,RAL802:0.9608,RAL805:1…
chr3RHet	1719007	1725196	QUASIMODO2-I_DM,S_DM,DOC	RAL229:1.0000,RAL391:1.0000,RAL409:1.0000,RAL437:1.0000,RAL443:1.0000,RAL531:1.0000,RAL774:1.0000,RAL802:1.0000,RAL808:1.0000,RAL855:1.0000
chr3RHet	1766627	1768359	S_DM	RAL492:0.9565,RAL855:1.0000
chr3RHet	1766627	1768428	S_DM,MDG1_I	RAL855:1.0000
chr3RHet	1982293	1989559	MDG1_LTR,MDG1_I	RAL109:0.9877,RAL142:1.0000,RAL177:0.7143,RAL229:1.0000,RAL235:1.0000,RAL320:0.9677,RAL321:0.9846,RAL370:0.9200,RAL371:1.0000,RAL373:1.0000,RAL377:0.9355,RAL383:1.0000,RAL38:0.9375,RAL391:0.9697,RAL392:1.0000,RAL40:1.0000,RAL426:1.0000,RAL437:1989650,RAL437:1.0000,RAL440:1.0000,RAL443:0.8750,RAL492:0.9762,RAL508:1.0000,RAL513:0.9500,RAL517:1.0000,RAL75:1.0000,RAL765:1.0000,RAL774:0.9859,RAL790:1.…
chr3RHet	2336272	2336517	DOC5_DM	RAL229:0.9825,RAL774:0.9688
chr3RHet	2448859	2453728	Copia_LTR,Copia_I	RAL321:1.0000,RAL439:1.0000,RAL461:1.0000,RAL801:1.0000,RAL805:0.3333,RAL83:0.5000
chr3RHet	2448859	2454004	Copia_LTR,Copia_I	RAL109:1.0000,RAL142:0.9286,RAL177:0.8571,RAL229:0.9500,RAL235:0.5000,RAL320:0.8333,RAL321:0.9630,RAL370:1.0000,RAL371:0.6000,RAL373:0.9706,RAL377:1.0000,RAL383:0.8000,RAL38:0.9500,RAL391:1.0000,RAL392:1.0000,RAL405:1.0000,RAL409:0.8889,RAL40:1.0000,RAL426:0.4000,RAL42:0.7000,RAL437:0.8000,RAL440:1.0000,RAL443:1.0000,RAL461:1.0000,RAL502:1.0000,RAL508:1.0000,RAL513:1.0000,RAL531:0.9444,RAL75:0.83…
chr4	97160	102534	I_DM	RAL109:1.0000,RAL229:0.9878,RAL235:0.9231,RAL320:0.9706,RAL321:1.0000,RAL370:0.9375,RAL371:0.9655,RAL373:0.9306,RAL383:0.9231,RAL391:0.9231,RAL392:1.0000,RAL405:1.0000,RAL406:1.0000,RAL409:0.8182,RAL40:1.0000,RAL426:0.8182,RAL437:102567,RAL437:1.0000,RAL443:0.9714,RAL461:1.0000,RAL492:1.0000,RAL502:1.0000,RAL508:1.0000,RAL513:1.0000,RAL517:0.6667,RAL531:0.9600,RAL774:1.0000,RAL790:0.7500,RAL801:0…
chr4	340670	348788	Stalker2_LTR,Stalker2_I	RAL177:1.0000,RAL229:0.9714,RAL235:1.0000,RAL321:0.9310,RAL373:0.9500,RAL377:0.9524,RAL383:0.8000,RAL38:0.8947,RAL391:0.9143,RAL392:0.9111,RAL405:1.0000,RAL406:0.9778,RAL40:0.8929,RAL426:1.0000,RAL437:348793,RAL437:1.0000,RAL439:0.9750,RAL443:0.9677,RAL461:0.9032,RAL531:0.9796,RAL774:0.9444,RAL790:0.9600,RAL801:0.9667,RAL802:0.9933,RAL808:1.0000,RAL822:0.9697,RAL855:0.9667,RAL857:0.9429,RAL892:1.…
chr4	434564	435256	LINEJ1_DM	RAL109:1.0000,RAL371:0.9545,RAL373:1.0000,RAL383:1.0000,RAL391:1.0000,RAL392:1.0000,RAL409:1.0000,RAL437:435269,RAL437:0.6154,RAL517:1.0000,RAL531:1.0000,RAL774:1.0000,RAL802:1.0000,RAL805:1.0000,RAL812:1.0000,RAL882:1.0000,RAL907:1.0000
chr4	434564	436049	LINEJ1_DM,BS3_DM	RAL109:0.9623,RAL229:0.9851,RAL371:0.8958,RAL373:0.8941,RAL383:0.9524,RAL392:0.9000,RAL426:1.0000,RAL437:436062,RAL437:0.9714,RAL517:0.6154,RAL531:1.0000,RAL75:0.3333,RAL774:0.9697,RAL812:1.0000,RAL83:0.9310,RAL882:1.0000
chr4	434564	436168	LINEJ1_DM,BS3_DM	RAL371:0.8810,RAL774:0.9688
chr4	434659	435256	LINEJ1_DM	RAL109:1.0000,RAL177:1.0000,RAL229:1.0000,RAL320:1.0000,RAL321:1.0000,RAL370:1.0000,RAL373:1.0000,RAL377:1.0000,RAL383:1.0000,RAL391:1.0000,RAL405:1.0000,RAL409:1.0000,RAL40:1.0000,RAL426:1.0000,RAL42:1.0000,RAL492:1.0000,RAL502:1.0000,RAL508:1.0000,RAL513:1.0000,RAL517:1.0000,RAL531:1.0000,RAL765:1.0000,RAL774:1.0000,RAL802:1.0000,RAL805:1.0000,RAL808:1.0000,RAL812:1.0000,RAL822:1.0000,RAL83:1.0…
chr4	434659	436049	LINEJ1_DM,BS3_DM	RAL109:0.9643,RAL142:0.5882,RAL177:0.8235,RAL229:0.9855,RAL235:0.8400,RAL320:1.0000,RAL321:1.0000,RAL370:1.0000,RAL371:0.8864,RAL373:0.8989,RAL377:1.0000,RAL383:0.9545,RAL391:1.0000,RAL392:0.9000,RAL405:1.0000,RAL406:0.8500,RAL409:1.0000,RAL40:1.0000,RAL426:1.0000,RAL42:0.8667,RAL437:436062,RAL437:0.9697,RAL443:0.7647,RAL461:1.0000,RAL492:1.0000,RAL502:1.0000,RAL508:1.0000,RAL513:1.0000,RAL517:0.…
chr4	434659	436168	LINEJ1_DM,BS3_DM	RAL109:0.9630,RAL229:0.9846,RAL437:436062,RAL437:0.9706,RAL531:1.0000,RAL774:0.9706,RAL812:1.0000,RAL83:0.9310
chr4	452471	453815	PROTOP_B	RAL371:0.9800,RAL531:0.2667
chr4	452657	453815	PROTOP_B	RAL177:0.9655,RAL229:0.9914,RAL320:0.9737,RAL371:0.9848,RAL373:0.9907,RAL377:0.9333,RAL383:1.0000,RAL38:0.8182,RAL391:0.9286,RAL406:0.9730,RAL40:1.0000,RAL42:0.9444,RAL437:453824,RAL437:1.0000,RAL439:1.0000,RAL440:1.0000,RAL461:0.9545,RAL502:1.0000,RAL508:0.9778,RAL513:0.9737,RAL517:1.0000,RAL531:0.9333,RAL75:0.9167,RAL801:0.9828,RAL808:1.0000,RAL83:0.9091,RAL855:1.0000,RAL857:1.0000,RAL887:0.800…
chr4	456749	457138	DNAREP1_DM	RAL392:1.0000,RAL409:0.5789,RAL443:1.0000,RAL492:1.0000,RAL774:0.9091,RAL802:0.9815,RAL822:1.0000
chr4	456749	457311	DNAREP1_DM	RAL774:0.9167,RAL812:0.2000
chr4	477383	478488	PROTOP_A	RAL142:1.0000,RAL177:0.9167,RAL229:0.9490,RAL320:0.9459,RAL321:0.8947,RAL370:0.7742,RAL371:0.9074,RAL377:0.9048,RAL383:0.9000,RAL38:0.9348,RAL391:1.0000,RAL406:0.9844,RAL409:0.0128,RAL40:0.9467,RAL42:0.8333,RAL437:478496,RAL437:0.9589,RAL439:0.9811,RAL440:1.0000,RAL461:0.9737,RAL502:0.8846,RAL508:0.9355,RAL513:0.7273,RAL517:0.7500,RAL531:0.9649,RAL801:0.9733,RAL808:0.9583,RAL83:1.0000,RAL855:1.00…
chr4	533438	533532	DNAREP1_DM	RAL508:1.0000
chr4	683119	683314	DNAREP1_DM	RAL109:1.0000,RAL177:1.0000,RAL320:1.0000,RAL371:1.0000,RAL373:1.0000,RAL391:1.0000,RAL40:1.0000,RAL531:1.0000,RAL855:1.0000
chr4	692286	700394	TIRANT_LTR,TIRANT_I	RAL109:1.0000,RAL320:1.0000,RAL321:1.0000,RAL370:1.0000,RAL406:0.8750,RAL40:1.0000,RAL492:0.8750,RAL502:0.9412,RAL790:1.0000,RAL808:0.8929,RAL812:1.0000,RAL882:0.9000
chr4	692286	700811	TIRANT_LTR,TIRANT_I	RAL109:1.0000,RAL142:0.3333,RAL177:0.9767,RAL229:0.9916,RAL235:1.0000,RAL320:1.0000,RAL321:1.0000,RAL370:1.0000,RAL371:1.0000,RAL373:1.0000,RAL377:1.0000,RAL383:0.9833,RAL38:1.0000,RAL391:0.9706,RAL392:1.0000,RAL405:1.0000,RAL406:0.9767,RAL409:0.9636,RAL40:1.0000,RAL426:1.0000,RAL437:700816,RAL437:0.9588,RAL439:0.7667,RAL440:0.9744,RAL443:0.9649,RAL461:0.9730,RAL492:0.9714,RAL502:0.9828,RAL508:0.…
chr4	860542	862351	DNAREP1_DYak,BARI_DM	RAL109:1.0000,RAL142:0.2000,RAL229:0.9792,RAL371:0.9750,RAL373:1.0000,RAL383:1.0000,RAL391:0.0149,RAL40:0.9868,RAL437:862353,RAL437:1.0000,RAL517:1.0000,RAL531:0.9643,RAL774:1.0000,RAL805:1.0000,RAL812:1.0000,RAL83:1.0000,RAL882:0.9643
chr4	860624	862351	BARI_DM	RAL109:1.0000,RAL142:1.0000,RAL229:0.9818,RAL235:0.9583,RAL320:0.9811,RAL321:0.9286,RAL370:1.0000,RAL371:0.9773,RAL373:1.0000,RAL377:1.0000,RAL383:1.0000,RAL38:0.8143,RAL392:0.9524,RAL405:1.0000,RAL406:1.0000,RAL409:0.9836,RAL40:0.9890,RAL426:0.9762,RAL42:1.0000,RAL437:862353,RAL437:1.0000,RAL439:0.9200,RAL440:0.9412,RAL443:0.9865,RAL461:0.9796,RAL492:0.9857,RAL502:1.0000,RAL508:0.9818,RAL513:1.0…
chr4	860624	862447	BARI_DM,FB4_DM	RAL109:1.0000,RAL371:0.9744,RAL437:862353,RAL437:1.0000,RAL492:0.9815,RAL517:1.0000,RAL531:0.9630,RAL774:1.0000,RAL805:1.0000,RAL812:1.0000,RAL83:1.0000,RAL908:0.9697
chr4	1155043	1155603	DNAREP1_DM	RAL502:1.0000,RAL892:0.8889
chr4	1261822	1262861	PROTOP_A	RAL229:0.8824,RAL377:1.0000,RAL406:0.7931,RAL437:1262872,RAL437:0.8000,RAL440:0.6667,RAL461:0.9167,RAL502:0.9444,RAL808:0.8000,RAL887:0.8182,RAL892:0.9474,RAL908:0.9167
chr4	1261822	1262897	PROTOP_A	RAL229:0.8824,RAL437:1262872,RAL437:0.7931,RAL502:0.9375,RAL517:1.0000
chr4	1277672	1286266	TART_B1,TAHRE,PROTOP_A	RAL887:1.0000
chr4	1278509	1280716	PROTOP_A	RAL109:0.4278,RAL142:0.6471,RAL177:0.6967,RAL229:0.9792,RAL235:0.4706,RAL320:0.5287,RAL321:0.7818,RAL370:0.3088,RAL371:0.4887,RAL373:0.6842,RAL377:0.9926,RAL383:0.6617,RAL38:0.6890,RAL391:0.6557,RAL392:0.7378,RAL405:0.7852,RAL406:0.9556,RAL409:1.0000,RAL426:0.5289,RAL42:0.7170,RAL437:0.9211,RAL443:1.0000,RAL492:0.6460,RAL502:0.9773,RAL508:0.9412,RAL517:1.0000,RAL531:0.6623,RAL75:0.3571,RAL765:0.5…
chr4	1278509	1286266	PROTOP_A,TART	RAL40:0.3239,RAL443:1.0000,RAL774:0.6391
chr4	1285205	1286266	TART	RAL774:0.8108
chr4	1291840	1292824	TART	RAL812:1.0000
chr4	1291840	1298695	TART,HETA	RAL321:1.0000,RAL391:1.0000
chrU	47133	50298	FW_DM	RAL109:1.0000,RAL142:0.9333,RAL177:1.0000,RAL229:0.9512,RAL235:0.9000,RAL320:1.0000,RAL321:0.8214,RAL370:0.7000,RAL371:0.9487,RAL373:0.9153,RAL377:1.0000,RAL38:0.9600,RAL391:1.0000,RAL392:1.0000,RAL405:1.0000,RAL406:0.7500,RAL409:0.9524,RAL40:1.0000,RAL426:0.9375,RAL42:0.7778,RAL437:50323,RAL437:0.7826,RAL439:1.0000,RAL440:0.7000,RAL443:1.0000,RAL461:0.8333,RAL502:1.0000,RAL513:1.0000,RAL517:1.00…
chrU	90728	95437	DOC	RAL109:0.8333,RAL142:1.0000,RAL177:1.0000,RAL229:0.8667,RAL235:0.8750,RAL320:1.0000,RAL321:1.0000,RAL370:1.0000,RAL371:1.0000,RAL373:1.0000,RAL377:1.0000,RAL38:1.0000,RAL391:1.0000,RAL392:1.0000,RAL405:1.0000,RAL409:0.8889,RAL40:0.8947,RAL426:1.0000,RAL42:1.0000,RAL437:95472,RAL437:0.8571,RAL443:1.0000,RAL461:1.0000,RAL492:1.0000,RAL502:1.0000,RAL508:1.0000,RAL513:1.0000,RAL517:1.0000,RAL531:1.00…
chrU	106499	114742	MAX_LTR,MAX_I	RAL370:1.0000
chrU	106499	115065	MAX_LTR,MAX_I	RAL109:1.0000,RAL142:0.5000,RAL177:1.0000,RAL229:1.0000,RAL235:1.0000,RAL320:1.0000,RAL321:1.0000,RAL370:1.0000,RAL371:0.9903,RAL373:1.0000,RAL377:1.0000,RAL383:1.0000,RAL38:0.8667,RAL391:1.0000,RAL392:1.0000,RAL405:1.0000,RAL406:1.0000,RAL409:1.0000,RAL40:1.0000,RAL426:1.0000,RAL42:1.0000,RAL437:115071,RAL437:1.0000,RAL440:1.0000,RAL443:1.0000,RAL461:1.0000,RAL492:1.0000,RAL502:1.0000,RAL508:1.0…
chrU	129931	131088	PROTOP_B	RAL109:0.3478,RAL177:1.0000,RAL321:0.9714,RAL370:1.0000,RAL371:0.3816,RAL373:0.5000,RAL377:0.8000,RAL383:1.0000,RAL391:0.2203,RAL426:0.3182,RAL443:0.1111,RAL508:1.0000,RAL517:0.7500,RAL531:0.2500,RAL765:0.1176,RAL774:0.4766,RAL802:0.9259,RAL808:1.0000,RAL83:1.0000,RAL882:1.0000,RAL887:0.8947,RAL907:0.6154
chrU	178979	180463	PROTOP	RAL177:0.0323,RAL371:0.6939,RAL373:0.9118,RAL391:0.9412,RAL531:1.0000,RAL765:0.5000,RAL774:0.5610
chrU	276311	282469	DM297_LTR,DM297_I	RAL109:0.5385,RAL142:0.7778,RAL177:0.9574,RAL229:1.0000,RAL235:1.0000,RAL320:1.0000,RAL370:0.3333,RAL373:0.8667,RAL383:1.0000,RAL38:0.9394,RAL391:1.0000,RAL426:1.0000,RAL42:1.0000,RAL437:282475,RAL437:0.8000,RAL439:0.7692,RAL461:1.0000,RAL502:1.0000,RAL531:0.9630,RAL75:0.8333,RAL765:0.5000,RAL774:0.6250,RAL802:0.9773,RAL805:0.2500,RAL857:0.5000,RAL887:1.0000,RAL892:0.7500,RAL894:0.7500,RAL907:1.0…
chrU	320511	320657	Baggins1	RAL83:1.0000
chrU	366396	366708	BS3_DM	RAL320:1.0000,RAL377:1.0000,RAL40:1.0000,RAL531:1.0000,RAL765:1.0000,RAL808:1.0000,RAL822:0.1667
chrU	445816	446201	Gypsy4_I	RAL531:1.0000
chrU	495868	496347	TIRANT_LTR,BS2	RAL109:0.2000,RAL142:1.0000,RAL371:0.1333,RAL373:0.0741,RAL774:0.0500,RAL802:0.1220
chrU	496034	496347	BS2	RAL109:1.0000,RAL142:1.0000,RAL229:1.0000,RAL320:1.0000,RAL371:1.0000,RAL373:1.0000,RAL391:1.0000,RAL409:1.0000,RAL42:1.0000,RAL75:1.0000,RAL774:1.0000,RAL801:1.0000,RAL802:1.0000,RAL805:1.0000,RAL808:1.0000,RAL882:1.0000,RAL887:1.0000
chrU	947718	950768	Gypsy4_LTR,Gypsy4_I,FW_DM	RAL391:1.0000,RAL437:0.9091,RAL502:0.7143
chrU	948122	950768	FW_DM	RAL109:0.9000,RAL142:1.0000,RAL177:0.4167,RAL229:0.7826,RAL235:1.0000,RAL320:1.0000,RAL321:1.0000,RAL370:0.5000,RAL371:0.7647,RAL373:0.6250,RAL377:0.6667,RAL383:0.2000,RAL38:0.6667,RAL409:0.7500,RAL40:0.7500,RAL426:1.0000,RAL42:0.5000,RAL437:0.7273,RAL440:1.0000,RAL461:1.0000,RAL492:1.0000,RAL508:0.6250,RAL531:1.0000,RAL75:0.7500,RAL765:1.0000,RAL774:0.8333,RAL790:0.4000,RAL802:0.7692,RAL805:1.00…
chrU	977076	984431	TIRANT_LTR,DM297_LTR,DM297_I	RAL371:0.9538,RAL908:0.2692
chrU	977434	984431	DM297_LTR,DM297_I	RAL109:0.9471,RAL373:0.9672,RAL508:0.8810,RAL531:0.6667,RAL802:0.9316
chrU	992983	995028	G6_DM	RAL802:1.0000,RAL808:1.0000,RAL894:0.5000
chrU	1035039	1036694	DOC	RAL229:0.0286,RAL235:1.0000,RAL373:0.0588,RAL383:1.0000,RAL42:1.0000,RAL440:1.0000,RAL802:0.0192,RAL808:0.0233
chrU	1055377	1061397	Gypsy6_LTR,Gypsy6_I	RAL142:0.1786,RAL75:1.0000
chrU	1077230	1082147	TRANSPAC_LTR,TRANSPAC_I	RAL109:0.8333,RAL437:1.0000,RAL805:0.5000,RAL892:0.7143
chrU	1077230	1082477	TRANSPAC_LTR,TRANSPAC_I	RAL109:0.9565,RAL377:0.1429,RAL38:0.8889,RAL392:1.0000,RAL405:0.1818,RAL40:0.9000,RAL42:1.0000,RAL437:1082483,RAL437:0.9259,RAL461:0.9310,RAL75:1.0000,RAL805:0.8947,RAL812:0.4000,RAL822:1.0000,RAL882:0.8571,RAL892:0.8750,RAL908:0.9545
chrU	1281338	1282874	NOMAD_I	RAL383:1.0000,RAL855:1.0000
chrU	1331548	1335079	DIVER2_I	RAL492:1.0000
chrU	1376984	1378476	FW3_DM,TOM_I,Gypsy10_LTR,DIVER2_LTR,LINEJ1_DM	RAL907:1.0000
chrU	1442882	1450490	NOMAD_LTR,NOMAD_I	RAL109:1.0000,RAL142:1.0000,RAL177:0.8929,RAL229:0.9831,RAL235:1.0000,RAL320:0.9722,RAL321:0.9048,RAL370:1.0000,RAL371:0.9032,RAL373:0.9730,RAL377:0.9836,RAL383:0.9643,RAL38:0.9388,RAL391:0.9231,RAL392:0.9714,RAL405:1.0000,RAL406:1.0000,RAL409:1.0000,RAL40:0.9902,RAL426:1.0000,RAL437:1450495,RAL437:0.9487,RAL439:1.0000,RAL440:1.0000,RAL443:0.9643,RAL461:1.0000,RAL492:1.0000,RAL502:1.0000,RAL508:0…
chrU	1442882	1450621	NOMAD_LTR,NOMAD_I,Copia_I	RAL371:0.8889,RAL437:1450495,RAL437:0.9310,RAL531:0.9250
chrU	1498604	1503632	BLASTOPIA_LTR,BLASTOPIA_I	RAL321:1.0000,RAL40:0.5000,RAL517:1.0000,RAL531:1.0000,RAL801:1.0000,RAL908:1.0000
chrU	1904972	1909990	BLASTOPIA_LTR,BLASTOPIA_I	RAL109:1.0000,RAL142:0.8571,RAL235:1.0000,RAL320:1.0000,RAL321:1.0000,RAL370:1.0000,RAL371:1.0000,RAL373:0.9783,RAL377:1.0000,RAL383:1.0000,RAL38:0.9556,RAL391:0.9333,RAL405:1.0000,RAL406:1.0000,RAL409:1.0000,RAL40:1.0000,RAL42:1.0000,RAL437:1909996,RAL437:1.0000,RAL439:1.0000,RAL440:1.0000,RAL443:0.6667,RAL461:1.0000,RAL502:0.7500,RAL531:1.0000,RAL75:0.9091,RAL774:1.0000,RAL801:1.0000,RAL802:1.0…
chrU	1928372	1930273	BS	RAL177:1.0000,RAL235:0.3333,RAL370:1.0000,RAL371:0.6667,RAL437:0.6667,RAL492:0.3333,RAL502:0.5000,RAL774:1.0000,RAL802:0.3333
chrU	1934225	1935958	S_DM	RAL409:0.5000,RAL437:1935959,RAL437:0.9333,RAL802:0.8333
chrU	1991335	1993069	G2_DM,NTS_DM	RAL321:0.3214,RAL391:0.5161,RAL405:1.0000,RAL513:0.2941,RAL894:0.2500
chrU	1994152	1994199	NTS_DM	RAL109:0.9167,RAL320:0.1538,RAL321:0.1127,RAL373:0.0822,RAL377:0.1566,RAL392:0.1304,RAL40:0.0824,RAL808:0.0579,RAL908:0.0430
chrU	1994152	1994437	NTS_DM	RAL109:0.9231,RAL321:0.0606
chrU	1995701	1996162	NTS_DM	RAL177:1.0000,RAL373:0.3333,RAL38:1.0000,RAL42:1.0000,RAL907:1.0000
chrU	2002388	2002589	NTS_DM	RAL373:0.0435,RAL40:0.1667,RAL440:0.2500,RAL508:0.5000,RAL531:1.0000
chrU	2007471	2008233	NTS_DM	RAL177:0.0625,RAL321:0.1667,RAL383:0.0147,RAL801:0.0769,RAL805:1.0000
chrU	2009222	2009277	NTS_DM	RAL229:0.5333,RAL409:0.8000,RAL774:0.7000
chrU	2082745	2084474	S_DM	RAL320:0.9444,RAL373:0.3692,RAL440:0.6364,RAL508:1.0000
chrU	2096593	2097156	BATUMI_I,NOMAD_LTR	RAL109:0.3636,RAL142:0.5000,RAL371:0.7273,RAL373:0.5714,RAL383:0.2000,RAL40:0.7143,RAL461:0.1429,RAL492:1.0000,RAL517:0.5000,RAL531:0.8000,RAL75:1.0000,RAL765:0.5000,RAL774:1.0000,RAL790:0.2000,RAL801:0.8667,RAL802:0.3500,RAL805:0.3333,RAL812:1.0000,RAL887:1.0000,RAL907:1.0000,RAL908:0.5000
chrU	2096639	2097156	NOMAD_LTR	RAL109:1.0000,RAL142:0.5000,RAL229:0.7000,RAL321:0.1250,RAL371:0.4286,RAL373:0.7500,RAL377:1.0000,RAL440:1.0000,RAL461:1.0000,RAL508:1.0000,RAL513:0.5000,RAL75:1.0000,RAL774:1.0000,RAL802:0.6154,RAL808:1.0000,RAL855:0.8947,RAL892:0.5000,RAL907:1.0000,RAL908:1.0000
chrU	2110476	2111580	PROTOP_A	RAL109:0.2143,RAL229:0.4231,RAL235:0.2500,RAL320:0.2941,RAL321:0.7037,RAL370:0.4545,RAL38:0.9286,RAL391:0.1111,RAL405:0.1250,RAL492:0.4048,RAL508:0.1667,RAL790:0.1250,RAL801:0.4615,RAL802:0.2941,RAL805:0.2857,RAL812:0.3846,RAL83:0.2222,RAL892:0.5455
chrU	2185470	2190323	DOC,G2_DM	RAL377:1.0000,RAL443:0.2708,RAL790:0.8000
chrU	2236388	2244119	Gypsy6A_LTR,Gypsy6_I	RAL109:0.9756,RAL142:0.4118,RAL177:1.0000,RAL229:0.9778,RAL235:0.7500,RAL320:1.0000,RAL321:1.0000,RAL370:0.9286,RAL371:1.0000,RAL373:0.9677,RAL377:1.0000,RAL383:0.8824,RAL38:1.0000,RAL391:0.9375,RAL392:1.0000,RAL406:1.0000,RAL40:0.9756,RAL426:1.0000,RAL42:0.2105,RAL437:2244127,RAL437:0.8824,RAL439:1.0000,RAL443:1.0000,RAL461:1.0000,RAL492:1.0000,RAL502:1.0000,RAL508:1.0000,RAL513:0.5000,RAL517:0.…
chrU	2452499	2454959	DMRT1A	RAL373:0.1967,RAL377:0.8333,RAL392:0.2000,RAL440:0.7143,RAL531:1.0000,RAL765:1.0000,RAL802:0.1132,RAL808:1.0000
chrU	2610426	2615100	Gypsy9_I	RAL142:1.0000,RAL229:1.0000,RAL409:0.6250,RAL774:0.6667
chrU	3066272	3066650	DNAREP1_DM	RAL109:1.0000,RAL142:0.1000,RAL38:0.4783,RAL75:0.5000,RAL801:0.2000,RAL802:0.4390
chrU	3332848	3332912	CIRCE	RAL229:1.0000,RAL373:0.2500,RAL426:0.5000,RAL443:1.0000,RAL774:1.0000,RAL801:1.0000,RAL802:1.0000,RAL808:1.0000,RAL812:1.0000,RAL857:1.0000,RAL892:0.6667,RAL908:1.0000
chrU	3396602	3396802	DMCR1A,PROTOP_B	RAL790:0.9167
chrU	3396749	3396802	PROTOP_B	RAL790:0.6667,RAL882:1.0000
chrU	3423222	3424548	POGO	RAL802:1.0000,RAL882:1.0000
chrU	4358417	4358545	DOC2_DM	RAL229:1.0000
chrU	4951903	4952549	DMCR1A,DNAREP1_DYak	RAL109:0.4000,RAL321:0.3333,RAL370:0.3333,RAL371:0.5000,RAL383:1.0000,RAL391:0.8000,RAL40:0.7778,RAL42:0.1429,RAL492:0.2500,RAL508:0.3333,RAL517:0.5000,RAL774:0.2000,RAL790:1.0000,RAL805:0.3333,RAL812:0.6667,RAL83:0.5000,RAL892:0.5000
chrU	5525074	5526167	PROTOP,QUASIMODO_LTR	RAL109:0.6667,RAL142:0.5000,RAL229:1.0000,RAL371:0.8333,RAL373:0.4000,RAL409:0.2857,RAL437:1.0000,RAL508:0.2500,RAL531:0.4444,RAL802:1.0000,RAL808:0.3333,RAL822:0.5000,RAL892:0.7500,RAL894:0.5000,RAL907:0.2500,RAL908:1.0000
chrU	5790990	5791116	MAX_I	RAL373:1.0000
chrU	6119814	6120821	Copia2_LTR_DM,POGO	RAL373:0.1429,RAL765:0.5000,RAL802:0.7273,RAL808:0.9762
chrU	6119869	6120821	POGO	RAL320:0.3333,RAL373:0.1176,RAL377:1.0000,RAL38:0.0417,RAL391:0.9000,RAL392:0.8438,RAL406:0.3333,RAL40:1.0000,RAL426:1.0000,RAL508:0.6667,RAL531:0.9167,RAL790:1.0000,RAL802:0.7143,RAL808:0.9767,RAL908:0.9032
chrU	6565542	6567170	BARI_DM	RAL142:1.0000,RAL377:1.0000,RAL406:1.0000,RAL440:1.0000,RAL774:1.0000,RAL802:0.5000,RAL855:1.0000,RAL908:1.0000
chrU	6667924	6669553	TART,QUASIMODO_I	RAL774:0.8205,RAL83:0.8571
chrU	6964323	6964370	NTS_DM	RAL229:0.3000,RAL321:0.0769,RAL383:1.0000,RAL392:0.0769,RAL405:0.6667,RAL409:0.0625,RAL439:0.2941,RAL443:0.1509,RAL461:0.0556,RAL513:0.6667,RAL774:0.0556,RAL790:0.1667,RAL801:0.1000,RAL802:0.0943,RAL822:0.0833,RAL894:0.1429
chrU	7031780	7034114	R1_DM	RAL373:0.1613,RAL391:0.2000,RAL409:0.3158,RAL40:0.0421,RAL440:0.1667,RAL502:0.1429,RAL508:0.0755,RAL808:1.0000,RAL892:0.2500
chrU	7134137	7134547	TART_B1	RAL177:1.0000,RAL373:0.3333,RAL437:0.1250,RAL802:0.1111,RAL808:0.2500
chrU	7280386	7280516	ARS406_DM	RAL443:0.8750,RAL801:1.0000
chrU	8082854	8082909	G6_DM	RAL109:0.2062,RAL235:0.7273,RAL321:0.4828,RAL373:0.1744,RAL377:0.7000,RAL392:0.2941,RAL406:0.8182,RAL409:0.3182,RAL508:0.5714,RAL513:0.7419,RAL531:0.2857,RAL801:0.4828,RAL802:0.2527,RAL808:0.4080,RAL855:0.3871,RAL882:1.0000,RAL908:0.2759
chrU	8087366	8089441	ARS406_DM,QUASIMODO_I	RAL373:0.9412
chrU	8581792	8582922	BATUMI_I	RAL439:1.0000
chrU	8735476	8735956	NTS_DM	RAL405:0.1250,RAL406:0.3333,RAL439:0.1250,RAL502:1.0000,RAL857:0.1875
chrU	9124061	9124275	QUASIMODO2-LTR_DM	RAL109:0.5319,RAL229:0.2826,RAL75:0.1818,RAL802:0.2162,RAL908:1.0000
chrU	9602157	9603248	NTS_DM	RAL406:1.0000
chrU	10022414	10022834	BATUMI_I	RAL409:0.8333,RAL426:1.0000,RAL801:0.2500,RAL808:1.0000
chrX	57196	63963	ROO_LTR,ROO_I	RAL109:1.0000,RAL377:0.2000,RAL405:0.8000,RAL443:1.0000,RAL502:1.0000,RAL801:1.0000
chrX	57196	64391	ROO_LTR,ROO_I	RAL109:0.9459,RAL142:1.0000,RAL177:0.7692,RAL229:0.9423,RAL235:0.8000,RAL320:0.7143,RAL321:0.7647,RAL370:0.6364,RAL371:0.9231,RAL373:1.0000,RAL377:0.8000,RAL383:1.0000,RAL38:0.8462,RAL391:0.5556,RAL406:1.0000,RAL409:1.0000,RAL40:0.9412,RAL426:1.0000,RAL42:0.7778,RAL437:64397,RAL437:0.9500,RAL439:0.8333,RAL440:0.7500,RAL443:0.8182,RAL461:0.7143,RAL492:0.8000,RAL508:0.7000,RAL517:0.5000,RAL531:0.78…
chrX	57196	64471	ROO_LTR,ROO_I,DMCR1A	RAL109:0.9310,RAL229:0.9302,RAL371:0.9286,RAL373:1.0000,RAL383:0.0769,RAL437:64397,RAL437:0.9474,RAL517:0.4000,RAL531:0.7143,RAL774:0.7188,RAL812:0.1875
chrX	189895	197508	DM412	RAL109:0.9762,RAL177:0.9286,RAL229:0.9565,RAL370:0.9524,RAL371:0.9375,RAL373:0.9111,RAL377:0.9412,RAL383:0.9286,RAL391:0.9375,RAL409:1.0000,RAL40:0.9333,RAL426:0.8667,RAL437:0.9688,RAL443:1.0000,RAL492:0.8750,RAL502:1.0000,RAL508:0.9583,RAL517:0.6667,RAL531:1.0000,RAL765:0.8571,RAL774:0.9714,RAL802:1.0000,RAL805:0.9048,RAL808:0.9756,RAL812:1.0000,RAL822:1.0000,RAL83:1.0000,RAL857:1.0000,RAL882:1.…
chrX	212559	217587	BLASTOPIA_LTR,BLASTOPIA_I	RAL109:0.9904,RAL177:0.9333,RAL229:1.0000,RAL235:1.0000,RAL320:0.9020,RAL321:0.9804,RAL370:0.9231,RAL371:0.9839,RAL373:0.9898,RAL377:0.9762,RAL383:0.9667,RAL38:0.9677,RAL391:0.9762,RAL392:1.0000,RAL405:1.0000,RAL406:1.0000,RAL409:1.0000,RAL40:0.9730,RAL426:1.0000,RAL42:0.9000,RAL437:217593,RAL437:0.9692,RAL439:1.0000,RAL440:0.9630,RAL443:0.9811,RAL461:0.9773,RAL492:0.9231,RAL502:0.9375,RAL508:0.9…
chrX	322507	328633	BEL_LTR,BEL_I	RAL109:0.9405,RAL142:0.5000,RAL177:0.9024,RAL229:0.9524,RAL235:0.9130,RAL320:0.8529,RAL321:0.9792,RAL370:1.0000,RAL371:0.9265,RAL373:0.8400,RAL377:0.9833,RAL383:1.0000,RAL38:0.9583,RAL391:1.0000,RAL392:0.9636,RAL405:0.8400,RAL406:0.9298,RAL409:0.9737,RAL40:0.9130,RAL426:0.8400,RAL42:0.8000,RAL437:0.9298,RAL439:1.0000,RAL440:0.9000,RAL443:0.9403,RAL461:0.9259,RAL492:0.9429,RAL502:0.8974,RAL508:0.7…
chrX	445510	453014	DM412	RAL109:0.9804,RAL142:1.0000,RAL177:1.0000,RAL229:0.9655,RAL320:1.0000,RAL321:0.9318,RAL370:1.0000,RAL371:0.9500,RAL373:0.9524,RAL383:0.9524,RAL38:0.9737,RAL391:0.9737,RAL406:1.0000,RAL409:1.0000,RAL40:0.8182,RAL426:0.9583,RAL437:453019,RAL437:0.9844,RAL439:1.0000,RAL443:0.8571,RAL492:0.9200,RAL502:0.9375,RAL508:0.9643,RAL513:1.0000,RAL517:1.0000,RAL765:1.0000,RAL774:0.9375,RAL790:1.0000,RAL802:0.…
chrX	466629	466674	DNAREP1_DM	RAL320:1.0000
chrX	593757	593809	DNAREP1_DM	RAL822:1.0000
chrX	706355	711928	DM297_LTR,DM297_I	RAL109:1.0000,RAL142:1.0000,RAL177:1.0000,RAL229:1.0000,RAL320:1.0000,RAL321:0.9787,RAL370:1.0000,RAL371:1.0000,RAL377:0.9615,RAL383:0.9677,RAL38:0.9783,RAL391:1.0000,RAL392:1.0000,RAL405:1.0000,RAL409:1.0000,RAL40:0.9783,RAL426:1.0000,RAL42:0.9677,RAL437:0.9697,RAL439:1.0000,RAL440:1.0000,RAL443:0.9737,RAL492:0.9286,RAL502:1.0000,RAL508:1.0000,RAL513:1.0000,RAL517:0.6667,RAL531:1.0000,RAL75:1.00…
chrX	721690	729423	ROO_LTR,ROO_I	RAL109:1.0000,RAL142:1.0000,RAL177:1.0000,RAL229:1.0000,RAL235:1.0000,RAL320:1.0000,RAL321:0.9744,RAL370:1.0000,RAL371:1.0000,RAL373:1.0000,RAL377:1.0000,RAL383:1.0000,RAL391:0.9355,RAL392:1.0000,RAL406:1.0000,RAL409:0.9649,RAL40:1.0000,RAL426:1.0000,RAL42:1.0000,RAL437:729432,RAL437:0.9841,RAL439:1.0000,RAL440:1.0000,RAL443:1.0000,RAL492:1.0000,RAL502:1.0000,RAL508:1.0000,RAL517:0.8750,RAL531:1.…
chrX	800789	802522	S_DM	RAL109:0.9733,RAL142:0.9231,RAL177:0.9429,RAL229:0.9630,RAL235:1.0000,RAL320:1.0000,RAL321:0.9434,RAL370:1.0000,RAL371:1.0000,RAL373:0.9412,RAL377:0.9444,RAL383:0.9333,RAL38:0.8974,RAL391:0.9688,RAL392:1.0000,RAL409:0.9767,RAL40:0.9189,RAL426:1.0000,RAL42:0.9310,RAL437:802525,RAL437:0.9500,RAL439:0.3333,RAL461:1.0000,RAL492:0.9750,RAL502:0.9000,RAL508:0.9767,RAL513:0.9355,RAL517:0.9474,RAL531:1.0…
chrX	916267	916471	FB4_DM	RAL383:1.0000
chrX	927440	935019	DM412	RAL109:1.0000,RAL142:0.9524,RAL177:0.9722,RAL229:0.9714,RAL235:0.7500,RAL320:0.9167,RAL321:1.0000,RAL370:0.9655,RAL371:0.9111,RAL373:0.8889,RAL377:0.9474,RAL383:1.0000,RAL38:0.9615,RAL391:1.0000,RAL392:1.0000,RAL405:1.0000,RAL406:1.0000,RAL409:1.0000,RAL40:1.0000,RAL426:1.0000,RAL42:0.9643,RAL437:935020,RAL437:0.9722,RAL440:0.9167,RAL443:1.0000,RAL461:0.7273,RAL492:1.0000,RAL502:1.0000,RAL508:1.0…
chrX	957844	966151	ROO_LTR,ROO_I	RAL383:1.0000,RAL892:1.0000
chrX	957844	966579	ROO_LTR,ROO_I	RAL109:0.9492,RAL142:1.0000,RAL177:1.0000,RAL229:0.9167,RAL235:1.0000,RAL320:1.0000,RAL321:1.0000,RAL370:1.0000,RAL371:0.9722,RAL373:0.9091,RAL377:1.0000,RAL383:0.9412,RAL38:1.0000,RAL391:0.9487,RAL392:0.9444,RAL405:0.7778,RAL406:0.7857,RAL40:0.9091,RAL426:0.9600,RAL42:0.9643,RAL437:966588,RAL437:0.9818,RAL439:0.8636,RAL440:0.9583,RAL443:0.9792,RAL461:0.8667,RAL492:0.9706,RAL502:1.0000,RAL508:0.9…
chrX	958272	966579	ROO_I,ROO_LTR	RAL320:1.0000,RAL321:0.9000,RAL894:0.2500
chrX	1408223	1408417	PROTOP_A	RAL229:0.9524
chrX	1408223	1408485	PROTOP_A	RAL882:1.0000
chrX	1412196	1417216	LINEJ1_DM	RAL513:0.8333
chrX	1412196	1417467	LINEJ1_DM	RAL109:0.9836,RAL177:0.8684,RAL229:1.0000,RAL235:0.8500,RAL320:0.6667,RAL321:0.9310,RAL371:0.9423,RAL373:0.9423,RAL377:0.9524,RAL383:1.0000,RAL38:0.9524,RAL391:0.9524,RAL392:0.9565,RAL406:1.0000,RAL40:1.0000,RAL426:0.9000,RAL440:0.7500,RAL492:1.0000,RAL502:1.0000,RAL517:1.0000,RAL75:1.0000,RAL765:1.0000,RAL774:0.9375,RAL790:0.9091,RAL801:1.0000,RAL802:0.9643,RAL808:0.9783,RAL812:0.9667,RAL83:1.00…
chrX	1461763	1463476	I_DM	RAL109:0.9545,RAL177:1.0000,RAL229:0.9783,RAL320:1.0000,RAL321:0.9333,RAL370:0.7895,RAL371:0.9792,RAL373:1.0000,RAL377:0.7500,RAL383:1.0000,RAL38:0.9667,RAL391:0.8750,RAL392:0.7143,RAL405:0.3333,RAL406:0.4500,RAL40:1.0000,RAL426:0.7778,RAL437:1463489,RAL437:1.0000,RAL440:0.6667,RAL443:0.9545,RAL502:0.8000,RAL517:1.0000,RAL765:1.0000,RAL774:0.9688,RAL802:1.0000,RAL805:1.0000,RAL808:0.9545,RAL812:0…
chrX	1522062	1529472	GTWIN_LTR,GTWIN_I	RAL109:0.9853,RAL177:1.0000,RAL229:1.0000,RAL320:1.0000,RAL321:1.0000,RAL370:1.0000,RAL371:1.0000,RAL373:1.0000,RAL377:0.7500,RAL383:1.0000,RAL38:0.9697,RAL391:0.9394,RAL406:1.0000,RAL409:1.0000,RAL40:1.0000,RAL426:1.0000,RAL42:0.9444,RAL437:1529477,RAL437:0.9753,RAL443:1.0000,RAL492:0.9615,RAL502:1.0000,RAL508:0.9615,RAL517:0.9091,RAL531:1.0000,RAL75:0.9750,RAL765:1.0000,RAL774:1.0000,RAL790:0.9…
chrX	1631199	1640305	ROO_LTR,ROO_I	RAL109:0.9851,RAL142:1.0000,RAL177:1.0000,RAL229:0.9318,RAL235:1.0000,RAL321:1.0000,RAL371:0.9912,RAL373:0.9200,RAL377:1.0000,RAL383:1.0000,RAL38:0.9706,RAL391:0.8485,RAL405:0.9000,RAL406:0.9500,RAL409:0.9677,RAL40:0.9697,RAL426:0.8710,RAL42:1.0000,RAL437:1640311,RAL437:0.9808,RAL439:1.0000,RAL440:0.9444,RAL443:0.9615,RAL461:0.9583,RAL502:0.9706,RAL508:0.9333,RAL513:1.0000,RAL517:1.0000,RAL531:1.…
chrX	1824625	1832138	NOMAD_LTR,NOMAD_I	RAL109:1.0000,RAL142:1.0000,RAL177:0.9310,RAL229:1.0000,RAL235:1.0000,RAL320:1.0000,RAL321:0.9855,RAL370:0.9231,RAL371:0.9595,RAL373:1.0000,RAL377:1.0000,RAL383:0.9730,RAL38:0.9884,RAL391:1.0000,RAL392:0.9615,RAL405:1.0000,RAL406:0.9583,RAL409:1.0000,RAL40:0.9655,RAL426:1.0000,RAL42:1.0000,RAL437:1832143,RAL437:1.0000,RAL439:1.0000,RAL440:1.0000,RAL443:0.9836,RAL461:0.9730,RAL502:1.0000,RAL508:1.…
chrX	1848974	1856856	Stalker2_LTR,Stalker2_I	RAL109:1.0000,RAL142:0.9333,RAL229:0.9310,RAL321:0.9412,RAL371:1.0000,RAL373:1.0000,RAL377:1.0000,RAL383:0.7500,RAL38:1.0000,RAL391:0.9167,RAL409:0.9643,RAL40:1.0000,RAL426:1.0000,RAL437:1856861,RAL437:1.0000,RAL502:1.0000,RAL508:1.0000,RAL513:1.0000,RAL75:1.0000,RAL765:1.0000,RAL774:0.9524,RAL802:0.9643,RAL805:0.8889,RAL808:1.0000,RAL812:1.0000,RAL83:0.9655,RAL882:0.9000,RAL887:1.0000,RAL892:0.9…
chrX	2026138	2027583	FB4_DM	RAL109:0.9661,RAL142:1.0000,RAL177:0.9583,RAL229:0.9245,RAL235:0.8421,RAL321:0.9744,RAL370:0.8462,RAL371:0.8788,RAL373:0.9500,RAL377:0.8710,RAL383:0.7826,RAL38:0.7576,RAL391:0.9500,RAL392:0.8824,RAL405:0.9444,RAL409:0.9032,RAL40:0.9143,RAL426:1.0000,RAL42:0.9697,RAL437:2027593,RAL437:0.7750,RAL443:0.7826,RAL461:0.8000,RAL492:0.8571,RAL508:0.7727,RAL513:0.8750,RAL517:0.7778,RAL531:0.9333,RAL75:0.8…
chrX	2202881	2211406	TIRANT_LTR,TIRANT_I	RAL109:1.0000,RAL142:0.9167,RAL177:0.9500,RAL229:1.0000,RAL235:1.0000,RAL320:1.0000,RAL321:0.8462,RAL370:1.0000,RAL371:1.0000,RAL373:1.0000,RAL377:1.0000,RAL383:0.9091,RAL38:1.0000,RAL391:0.9333,RAL392:1.0000,RAL406:1.0000,RAL409:1.0000,RAL40:0.9615,RAL426:1.0000,RAL42:0.9000,RAL437:2211411,RAL437:1.0000,RAL492:1.0000,RAL502:0.7500,RAL508:1.0000,RAL517:1.0000,RAL531:1.0000,RAL75:0.8889,RAL765:0.9…
chrX	2293926	2302220	ROO_LTR,ROO_I	RAL109:0.9821,RAL142:1.0000,RAL177:1.0000,RAL229:0.9661,RAL235:1.0000,RAL320:1.0000,RAL370:0.8889,RAL371:1.0000,RAL373:1.0000,RAL377:0.9048,RAL38:1.0000,RAL391:0.8182,RAL392:1.0000,RAL405:1.0000,RAL406:1.0000,RAL40:0.9783,RAL426:0.9655,RAL42:1.0000,RAL437:2302226,RAL437:1.0000,RAL439:0.5000,RAL443:1.0000,RAL492:0.9655,RAL502:1.0000,RAL508:1.0000,RAL517:1.0000,RAL531:0.5833,RAL75:1.0000,RAL765:0.9…
chrX	2504473	2511532	DMLTR5,HMSBEAGLE_I	RAL109:1.0000,RAL142:0.9750,RAL229:0.9655,RAL235:0.9375,RAL320:0.8696,RAL321:1.0000,RAL370:1.0000,RAL371:0.9796,RAL373:0.9286,RAL377:0.9143,RAL383:0.9545,RAL38:0.9032,RAL391:0.9630,RAL392:1.0000,RAL405:0.9643,RAL406:0.9545,RAL409:0.9643,RAL40:1.0000,RAL426:0.9730,RAL42:0.9778,RAL437:2511537,RAL437:0.9800,RAL440:0.8333,RAL443:0.9355,RAL461:1.0000,RAL492:0.8000,RAL502:1.0000,RAL508:0.9565,RAL513:1.…
chrX	2558475	2559560	PROTOP_A	RAL177:0.9459,RAL229:1.0000,RAL370:0.9474,RAL371:1.0000,RAL391:0.8462,RAL392:1.0000,RAL405:0.8696,RAL40:0.8966,RAL437:2559569,RAL437:0.9836,RAL439:1.0000,RAL440:0.5000,RAL492:1.0000,RAL513:1.0000,RAL531:1.0000,RAL75:0.9706,RAL765:0.7778,RAL774:0.9545,RAL802:0.9804,RAL805:1.0000,RAL855:1.0000,RAL857:0.9667,RAL882:1.0000,RAL887:1.0000,RAL894:0.9000,RAL907:0.9643,RAL908:0.9783
chrX	2717876	2726365	ROO_LTR,ROO_I	RAL109:1.0000,RAL177:0.9545,RAL229:0.9524,RAL320:1.0000,RAL321:1.0000,RAL370:1.0000,RAL371:1.0000,RAL373:1.0000,RAL383:0.9565,RAL391:0.8750,RAL392:1.0000,RAL405:0.7273,RAL40:0.6364,RAL426:0.9286,RAL42:0.5000,RAL437:2726379,RAL437:0.9636,RAL440:1.0000,RAL443:1.0000,RAL461:0.4000,RAL492:1.0000,RAL508:0.9259,RAL517:0.8889,RAL531:1.0000,RAL765:1.0000,RAL774:1.0000,RAL790:0.6667,RAL802:0.9839,RAL805:0…
chrX	2718304	2726365	ROO_I,ROO_LTR	RAL229:0.8750,RAL321:1.0000,RAL377:1.0000,RAL808:0.8500,RAL887:0.8000,RAL892:0.9000,RAL908:0.8462
chrX	2738988	2746254	MDG1_LTR,MDG1_I	RAL109:1.0000,RAL177:1.0000,RAL229:1.0000,RAL235:0.7333,RAL320:0.8261,RAL321:0.9773,RAL370:1.0000,RAL371:1.0000,RAL373:1.0000,RAL377:0.9706,RAL383:1.0000,RAL38:0.9677,RAL391:1.0000,RAL392:0.7500,RAL405:0.7143,RAL406:0.8000,RAL409:1.0000,RAL40:0.9750,RAL426:0.9524,RAL42:0.9545,RAL437:2746346,RAL437:1.0000,RAL439:1.0000,RAL440:0.8000,RAL443:0.9500,RAL461:0.8000,RAL492:1.0000,RAL508:1.0000,RAL513:1.…
chrX	2964303	2967373	FB4_DM	RAL109:1.0000,RAL142:0.9167,RAL177:0.9583,RAL229:0.9730,RAL235:1.0000,RAL320:0.8462,RAL321:1.0000,RAL370:0.8000,RAL371:1.0000,RAL373:1.0000,RAL377:1.0000,RAL383:1.0000,RAL38:1.0000,RAL391:1.0000,RAL392:1.0000,RAL405:0.5000,RAL409:0.9688,RAL40:0.9574,RAL437:1.0000,RAL439:1.0000,RAL443:1.0000,RAL461:1.0000,RAL492:0.9231,RAL508:1.0000,RAL513:1.0000,RAL517:1.0000,RAL531:1.0000,RAL75:0.7778,RAL765:1.0…
chrX	2969722	2974970	TRANSPAC_LTR,TRANSPAC_I	RAL109:0.8923,RAL177:0.8293,RAL229:0.8852,RAL370:0.8929,RAL383:0.8276,RAL40:0.8537,RAL437:2974976,RAL437:0.7083,RAL439:0.9167,RAL443:0.9062,RAL461:0.9000,RAL492:0.8276,RAL502:0.9545,RAL508:0.8750,RAL513:0.7500,RAL774:0.8846,RAL805:0.9200,RAL808:0.7632,RAL83:0.7857,RAL855:0.3333,RAL882:0.9118,RAL887:0.9189,RAL892:1.0000,RAL907:0.3333
chrX	3072556	3080161	NOMAD_LTR,NOMAD_I	RAL177:0.8095,RAL320:0.6250,RAL321:0.6667,RAL370:0.2500,RAL371:0.2727,RAL383:0.7500,RAL38:0.7500,RAL391:0.7143,RAL40:0.8182,RAL426:0.7500,RAL42:0.5833,RAL437:0.2500,RAL461:0.9231,RAL492:0.8000,RAL502:0.6364,RAL517:1.0000,RAL531:0.8125,RAL75:0.9412,RAL765:1.0000,RAL802:0.9605,RAL808:0.9737,RAL822:0.7143,RAL855:0.8182,RAL882:1.0000,RAL892:0.6000,RAL894:1.0000,RAL907:1.0000,RAL908:0.9783
chrX	3112594	3121684	ROO_LTR,ROO_I	RAL177:0.8000,RAL235:1.0000,RAL320:0.5000,RAL321:0.8571,RAL371:0.7857,RAL373:1.0000,RAL383:1.0000,RAL38:0.9623,RAL391:0.8333,RAL392:0.9333,RAL405:0.1429,RAL406:0.8182,RAL40:0.7000,RAL437:0.5625,RAL439:1.0000,RAL443:0.8889,RAL461:0.9167,RAL502:0.6667,RAL513:0.8333,RAL517:0.3333,RAL765:1.0000,RAL774:0.2903,RAL790:1.0000,RAL802:0.2308,RAL805:0.5000,RAL808:0.8636,RAL882:0.5000,RAL887:0.5000,RAL892:0.…
chrX	3309106	3315232	BEL_LTR,BEL_I	RAL109:1.0000,RAL142:1.0000,RAL177:0.9565,RAL229:0.9697,RAL235:1.0000,RAL320:0.9722,RAL321:0.8125,RAL370:0.6667,RAL371:0.9231,RAL373:0.9180,RAL377:1.0000,RAL383:1.0000,RAL38:0.9375,RAL391:0.9545,RAL405:0.5833,RAL40:0.9512,RAL426:0.8710,RAL42:0.8333,RAL437:3315239,RAL437:0.8980,RAL440:0.8750,RAL443:0.9697,RAL461:0.3333,RAL492:0.7826,RAL502:0.9130,RAL508:0.9688,RAL513:0.8889,RAL517:1.0000,RAL531:0.…
chrX	3387180	3396280	ROO_LTR,ROO_I	RAL109:1.0000,RAL177:0.8571,RAL229:0.9512,RAL235:0.6667,RAL320:1.0000,RAL321:0.9744,RAL370:1.0000,RAL371:0.8462,RAL373:1.0000,RAL377:1.0000,RAL38:1.0000,RAL391:0.9048,RAL392:1.0000,RAL405:0.6000,RAL409:1.0000,RAL40:0.9677,RAL42:0.9444,RAL437:0.8000,RAL440:0.8750,RAL461:0.6667,RAL492:0.8333,RAL502:0.8125,RAL508:0.9524,RAL513:1.0000,RAL517:1.0000,RAL531:1.0000,RAL765:1.0000,RAL774:0.8519,RAL801:0.8…
chrX	3620852	3624186	FB4_DM	RAL109:0.9452,RAL142:0.9697,RAL235:0.8235,RAL370:0.9655,RAL371:0.9825,RAL373:1.0000,RAL377:0.8095,RAL409:1.0000,RAL40:1.0000,RAL437:0.7143,RAL440:0.9286,RAL513:1.0000,RAL517:0.8571,RAL765:0.9286,RAL774:0.9333,RAL790:1.0000,RAL812:0.7857,RAL855:0.9000
chrX	3647511	3655003	DM176_LTR,DM176_I	RAL371:1.0000,RAL531:1.0000,RAL802:0.8400,RAL808:0.8889,RAL855:1.0000
chrX	4051980	4058543	DM297_LTR,DM297_I	RAL502:0.8000
chrX	4051980	4058957	DM297_LTR,DM297_I	RAL109:0.8696,RAL177:0.8750,RAL229:0.7059,RAL320:0.8889,RAL321:0.8947,RAL371:0.9286,RAL373:1.0000,RAL377:0.6667,RAL383:0.8889,RAL38:0.8333,RAL391:0.8000,RAL392:0.7500,RAL426:0.9231,RAL42:0.8947,RAL437:0.8684,RAL439:0.6667,RAL440:0.8333,RAL492:0.7222,RAL502:0.9444,RAL508:1.0000,RAL517:0.8000,RAL531:0.8889,RAL774:0.9143,RAL790:0.8333,RAL802:0.8333,RAL805:0.8182,RAL808:0.6286,RAL812:1.0000,RAL83:0.9…
chrX	4178548	4183692	Copia_LTR,Copia_I	RAL109:0.8889,RAL142:1.0000,RAL177:1.0000,RAL229:1.0000,RAL235:0.9474,RAL320:1.0000,RAL321:0.9565,RAL370:1.0000,RAL373:0.9545,RAL377:0.8500,RAL383:1.0000,RAL38:0.9744,RAL392:1.0000,RAL405:1.0000,RAL406:1.0000,RAL40:1.0000,RAL426:1.0000,RAL42:0.9474,RAL437:4183698,RAL437:1.0000,RAL439:1.0000,RAL440:1.0000,RAL443:1.0000,RAL461:0.9167,RAL492:1.0000,RAL502:1.0000,RAL508:1.0000,RAL513:1.0000,RAL517:1.…
chrX	4594499	4594765	LINEJ1_DM	RAL109:0.7857,RAL142:1.0000,RAL177:0.9615,RAL229:0.9855,RAL235:1.0000,RAL320:1.0000,RAL321:1.0000,RAL370:1.0000,RAL371:0.7115,RAL373:0.7500,RAL377:1.0000,RAL383:0.9524,RAL38:1.0000,RAL391:1.0000,RAL392:1.0000,RAL405:0.7895,RAL406:0.9767,RAL409:0.9787,RAL40:1.0000,RAL426:0.8750,RAL42:0.8462,RAL437:4594775,RAL437:0.6444,RAL439:0.8571,RAL440:1.0000,RAL443:1.0000,RAL461:1.0000,RAL492:1.0000,RAL502:1.…
chrX	4625918	4630935	LINEJ1_DM	RAL109:0.9825,RAL142:1.0000,RAL229:0.9286,RAL320:0.9500,RAL321:0.9630,RAL370:0.9583,RAL371:0.9259,RAL373:0.9714,RAL377:0.9600,RAL383:1.0000,RAL38:0.8696,RAL391:0.9412,RAL392:0.9688,RAL405:1.0000,RAL406:0.8974,RAL409:0.9565,RAL40:0.9310,RAL437:4630949,RAL437:1.0000,RAL440:1.0000,RAL443:1.0000,RAL461:0.6923,RAL492:0.9355,RAL502:0.8947,RAL513:0.9750,RAL517:0.5000,RAL531:0.9643,RAL765:0.8235,RAL774:1…
chrX	4657340	4657742	STALKER4_LTR	RAL109:0.9434,RAL142:1.0000,RAL177:1.0000,RAL229:0.9878,RAL320:1.0000,RAL321:1.0000,RAL370:1.0000,RAL371:0.9273,RAL373:1.0000,RAL377:1.0000,RAL383:1.0000,RAL38:1.0000,RAL391:0.9706,RAL392:0.7619,RAL405:0.9474,RAL406:1.0000,RAL409:0.7619,RAL40:1.0000,RAL426:0.9444,RAL42:0.9333,RAL437:4657776,RAL437:0.7612,RAL440:1.0000,RAL443:0.9574,RAL461:0.9048,RAL492:1.0000,RAL502:1.0000,RAL513:0.8235,RAL517:0.…
chrX	4686485	4686843	LINEJ1_DM	RAL109:0.9821,RAL142:1.0000,RAL177:0.9375,RAL229:0.9706,RAL235:1.0000,RAL320:1.0000,RAL321:0.9714,RAL370:0.9375,RAL371:0.5238,RAL373:1.0000,RAL377:0.9500,RAL383:1.0000,RAL38:1.0000,RAL391:1.0000,RAL392:0.8667,RAL405:0.9474,RAL406:0.9375,RAL409:1.0000,RAL40:0.9744,RAL426:0.9474,RAL42:1.0000,RAL437:4686847,RAL437:0.5172,RAL440:1.0000,RAL443:1.0000,RAL461:1.0000,RAL492:1.0000,RAL502:1.0000,RAL508:1.…
chrX	4722083	4729369	STALKER4_LTR,STALKER4_I	RAL109:0.9815,RAL142:0.9231,RAL177:0.9630,RAL229:0.9882,RAL235:0.9231,RAL320:0.9697,RAL321:0.9750,RAL370:1.0000,RAL371:0.9420,RAL373:0.9524,RAL377:0.9474,RAL383:0.9545,RAL38:0.9706,RAL391:0.9667,RAL392:0.8947,RAL405:0.8462,RAL406:0.9412,RAL409:0.9756,RAL40:1.0000,RAL426:0.9714,RAL42:1.0000,RAL437:4729374,RAL437:0.9492,RAL439:1.0000,RAL440:1.0000,RAL443:0.8824,RAL461:1.0000,RAL492:0.9429,RAL502:0.…
chrX	4884132	4891287	ROO_LTR,ROO_I	RAL109:1.0000,RAL235:0.8333,RAL321:1.0000,RAL370:1.0000,RAL373:0.9655,RAL377:0.9615,RAL383:0.9091,RAL38:1.0000,RAL391:0.9444,RAL406:1.0000,RAL409:0.6429,RAL40:1.0000,RAL426:0.8125,RAL437:0.2877,RAL440:1.0000,RAL443:0.9286,RAL461:1.0000,RAL508:0.9091,RAL517:0.7500,RAL531:0.9000,RAL75:1.0000,RAL765:1.0000,RAL774:0.8750,RAL790:1.0000,RAL805:1.0000,RAL812:0.9474,RAL83:1.0000,RAL882:0.9412,RAL887:0.71…
chrX	4990361	4997870	Gypsy6_LTR,Gypsy6_I	RAL109:1.0000,RAL142:1.0000,RAL177:0.7059,RAL229:0.9839,RAL235:0.9231,RAL320:1.0000,RAL321:0.9298,RAL370:0.9375,RAL371:0.9286,RAL373:0.9667,RAL377:0.9500,RAL383:0.7143,RAL38:1.0000,RAL391:1.0000,RAL392:0.8889,RAL40:0.9630,RAL426:0.7059,RAL42:1.0000,RAL437:4997878,RAL437:0.9783,RAL443:0.9000,RAL492:0.6667,RAL502:0.7143,RAL508:0.8824,RAL513:1.0000,RAL517:1.0000,RAL765:1.0000,RAL774:0.7500,RAL801:0.…
chrX	5232815	5233987	LINEJ1_DM	RAL229:1.0000,RAL321:0.9565,RAL371:1.0000,RAL373:1.0000,RAL437:5233995,RAL437:1.0000,RAL75:1.0000,RAL774:1.0000,RAL802:1.0000,RAL805:1.0000,RAL812:0.7500,RAL83:0.3333
chrX	5283850	5286482	DM297_LTR,DM297_I	RAL437:0.7143,RAL461:0.5000,RAL801:1.0000,RAL802:0.9524,RAL855:0.8000,RAL857:1.0000,RAL887:1.0000,RAL908:1.0000
chrX	5283850	5286896	DM297_LTR,DM297_I	RAL109:0.9429,RAL229:1.0000,RAL235:1.0000,RAL320:1.0000,RAL321:0.9375,RAL370:0.8947,RAL371:0.9615,RAL373:0.9091,RAL377:1.0000,RAL38:1.0000,RAL391:1.0000,RAL392:0.8421,RAL405:1.0000,RAL406:0.9655,RAL426:1.0000,RAL42:0.8750,RAL437:0.9310,RAL439:1.0000,RAL443:0.8333,RAL461:0.9565,RAL492:0.6111,RAL502:1.0000,RAL508:0.9048,RAL513:1.0000,RAL517:0.8000,RAL531:1.0000,RAL75:1.0000,RAL765:1.0000,RAL774:0.4…
chrX	5284264	5286896	DM297_I,DM297_LTR	RAL371:0.8571,RAL461:1.0000,RAL502:1.0000,RAL508:1.0000
chrX	5375147	5379033	I_DM	RAL109:1.0000,RAL371:1.0000,RAL38:1.0000,RAL437:1.0000,RAL517:0.7778,RAL765:0.3333,RAL774:0.9167,RAL812:1.0000,RAL83:1.0000,RAL908:0.5652
chrX	5418929	5422734	DM412	RAL109:1.0000,RAL142:1.0000,RAL177:1.0000,RAL229:0.9844,RAL320:0.9655,RAL370:1.0000,RAL377:0.8750,RAL383:1.0000,RAL391:0.9762,RAL392:1.0000,RAL409:0.9091,RAL40:0.9767,RAL426:0.9412,RAL42:1.0000,RAL437:5422739,RAL437:1.0000,RAL443:0.9130,RAL502:0.9524,RAL508:1.0000,RAL531:1.0000,RAL75:0.9722,RAL765:1.0000,RAL774:1.0000,RAL790:0.9310,RAL801:1.0000,RAL802:1.0000,RAL808:1.0000,RAL822:1.0000,RAL855:1.…
chrX	5621471	5626191	DOC	RAL109:0.6757,RAL142:0.7045,RAL177:1.0000,RAL229:0.4909,RAL235:1.0000,RAL321:0.9667,RAL370:0.9231,RAL371:0.7581,RAL373:0.5614,RAL377:1.0000,RAL383:1.0000,RAL391:1.0000,RAL409:0.9583,RAL40:1.0000,RAL426:1.0000,RAL42:0.9545,RAL437:0.7297,RAL443:1.0000,RAL461:0.8750,RAL492:0.9375,RAL502:1.0000,RAL508:1.0000,RAL517:1.0000,RAL531:0.6667,RAL75:0.6939,RAL765:1.0000,RAL774:0.9750,RAL790:1.0000,RAL801:0.9…
chrX	5777896	5778081	POGON1	RAL142:0.6818,RAL177:1.0000,RAL492:0.2778,RAL75:0.6842,RAL802:0.4833
chrX	5821182	5826328	Copia_LTR,Copia_I	RAL109:1.0000,RAL177:0.8333,RAL229:0.9706,RAL320:0.9000,RAL321:0.9767,RAL370:0.8788,RAL371:1.0000,RAL373:0.9630,RAL377:0.8889,RAL383:0.9643,RAL38:0.7222,RAL391:0.6923,RAL392:1.0000,RAL406:0.8286,RAL40:1.0000,RAL426:1.0000,RAL42:0.8571,RAL437:5826338,RAL437:0.8400,RAL439:0.7619,RAL440:0.8889,RAL443:0.8929,RAL461:0.7895,RAL492:0.8750,RAL502:0.7619,RAL508:0.6250,RAL513:0.8947,RAL517:0.7273,RAL531:0.…
chrX	5821458	5826328	Copia_I,Copia_LTR	RAL892:1.0000
chrX	6065672	6073046	QUASIMODO_LTR,QUASIMODO_I	RAL109:1.0000,RAL142:1.0000,RAL177:0.9853,RAL229:0.8519,RAL235:0.9677,RAL320:0.9167,RAL321:0.9661,RAL370:1.0000,RAL371:1.0000,RAL373:1.0000,RAL377:0.9333,RAL383:1.0000,RAL38:1.0000,RAL391:0.9412,RAL392:1.0000,RAL405:1.0000,RAL406:0.9706,RAL409:0.9487,RAL40:0.9730,RAL426:1.0000,RAL42:1.0000,RAL437:0.9565,RAL439:1.0000,RAL443:0.9737,RAL461:0.8333,RAL492:1.0000,RAL502:0.9167,RAL508:0.9429,RAL513:1.0…
chrX	6229299	6231751	TIRANT_LTR,TIRANT_I	RAL109:0.9863,RAL229:1.0000,RAL235:1.0000,RAL320:1.0000,RAL321:1.0000,RAL370:1.0000,RAL371:1.0000,RAL373:1.0000,RAL383:1.0000,RAL38:1.0000,RAL391:1.0000,RAL392:1.0000,RAL40:1.0000,RAL426:1.0000,RAL437:1.0000,RAL443:1.0000,RAL492:1.0000,RAL502:1.0000,RAL508:1.0000,RAL517:1.0000,RAL531:1.0000,RAL75:1.0000,RAL765:1.0000,RAL774:1.0000,RAL790:1.0000,RAL802:1.0000,RAL805:1.0000,RAL808:1.0000,RAL812:1.0…
chrX	6286959	6291655	DOC	RAL109:1.0000,RAL142:0.9773,RAL229:0.9896,RAL235:1.0000,RAL320:1.0000,RAL321:1.0000,RAL370:1.0000,RAL371:1.0000,RAL373:1.0000,RAL377:1.0000,RAL383:1.0000,RAL38:1.0000,RAL391:0.9167,RAL405:0.9375,RAL406:1.0000,RAL409:1.0000,RAL40:0.9615,RAL426:1.0000,RAL437:6291672,RAL437:1.0000,RAL440:1.0000,RAL443:0.9808,RAL492:1.0000,RAL502:1.0000,RAL508:1.0000,RAL513:1.0000,RAL517:1.0000,RAL531:0.7692,RAL75:1.…
chrX	6324081	6329301	DMRT1B	RAL109:0.9211,RAL142:1.0000,RAL177:0.9286,RAL229:1.0000,RAL235:1.0000,RAL320:1.0000,RAL321:0.9500,RAL370:0.9231,RAL371:1.0000,RAL373:1.0000,RAL377:1.0000,RAL383:1.0000,RAL38:1.0000,RAL391:1.0000,RAL392:1.0000,RAL406:1.0000,RAL409:1.0000,RAL40:1.0000,RAL426:1.0000,RAL42:1.0000,RAL437:1.0000,RAL440:1.0000,RAL443:1.0000,RAL461:1.0000,RAL492:1.0000,RAL502:1.0000,RAL508:0.9167,RAL513:1.0000,RAL517:1.0…
chrX	6339391	6345091	DM297_LTR,DM297_I	RAL109:0.9677,RAL142:0.9375,RAL177:0.9643,RAL229:1.0000,RAL235:1.0000,RAL320:0.9804,RAL321:0.9615,RAL370:0.8667,RAL371:1.0000,RAL373:1.0000,RAL377:1.0000,RAL391:1.0000,RAL392:0.8235,RAL405:0.9655,RAL406:0.9565,RAL40:1.0000,RAL426:1.0000,RAL42:1.0000,RAL439:1.0000,RAL440:1.0000,RAL443:0.9583,RAL461:1.0000,RAL492:0.9524,RAL502:1.0000,RAL508:1.0000,RAL517:1.0000,RAL531:0.9444,RAL765:0.8000,RAL774:0.…
chrX	6456906	6465330	TIRANT_LTR,TIRANT_I	RAL109:0.9722,RAL142:0.8780,RAL177:0.9762,RAL229:0.9798,RAL235:1.0000,RAL320:0.8750,RAL321:0.9250,RAL370:0.9677,RAL371:0.9561,RAL373:0.9655,RAL377:1.0000,RAL383:0.9394,RAL38:0.9583,RAL391:0.9778,RAL405:0.9444,RAL406:0.9167,RAL409:0.9767,RAL40:0.8421,RAL426:0.8947,RAL42:0.9412,RAL437:6465335,RAL437:0.9091,RAL440:1.0000,RAL443:1.0000,RAL461:0.9600,RAL492:0.9038,RAL502:0.9615,RAL508:0.9737,RAL513:1.…
chrX	6499564	6502528	BURDOCK_LTR,BURDOCK_I	RAL109:1.0000,RAL142:1.0000,RAL235:0.9231,RAL320:0.9730,RAL371:0.8611,RAL377:0.9722,RAL383:0.9756,RAL38:0.9677,RAL391:0.8400,RAL392:0.8276,RAL40:1.0000,RAL437:0.9016,RAL440:0.7895,RAL492:0.9000,RAL517:1.0000,RAL531:0.8750,RAL75:0.8182,RAL765:0.6667,RAL774:0.8889,RAL805:0.9048,RAL808:0.9556,RAL812:0.9167,RAL822:0.8750,RAL83:0.2500,RAL855:1.0000,RAL857:0.9474,RAL887:0.8000,RAL892:1.0000
chrX	6917689	6925021	TABOR_LTR,TABOR_I	RAL109:0.9483,RAL142:0.9091,RAL229:0.9265,RAL235:0.8974,RAL320:0.9459,RAL321:0.9661,RAL370:0.8571,RAL371:0.9412,RAL373:0.9359,RAL377:0.9118,RAL383:0.8649,RAL38:0.8250,RAL391:0.8621,RAL392:0.9767,RAL405:0.6923,RAL406:0.7586,RAL409:0.9831,RAL40:0.8571,RAL426:0.7955,RAL42:0.8788,RAL437:6925027,RAL437:0.7969,RAL439:0.7667,RAL440:0.9231,RAL443:0.9143,RAL492:0.7917,RAL502:0.6774,RAL508:0.8529,RAL513:0.…
chrX	7019334	7028434	ROO_LTR,ROO_I	RAL109:0.9600,RAL177:1.0000,RAL229:0.9512,RAL320:0.9286,RAL321:0.9750,RAL370:1.0000,RAL371:0.9636,RAL373:0.9714,RAL377:0.9000,RAL383:0.9375,RAL38:0.9444,RAL391:0.9355,RAL405:0.8000,RAL406:0.9600,RAL409:1.0000,RAL40:0.5490,RAL42:0.9444,RAL437:7028440,RAL437:0.9677,RAL443:0.9231,RAL461:0.8571,RAL492:1.0000,RAL508:0.9583,RAL513:0.8667,RAL517:1.0000,RAL531:1.0000,RAL765:0.8000,RAL774:0.9250,RAL790:0.…
chrX	7374880	7376309	LINEJ1_DM	RAL109:1.0000,RAL142:0.5000,RAL177:1.0000,RAL229:1.0000,RAL320:1.0000,RAL321:1.0000,RAL370:1.0000,RAL371:0.9800,RAL373:0.9722,RAL377:1.0000,RAL383:0.9091,RAL38:0.8421,RAL391:0.8125,RAL392:1.0000,RAL409:1.0000,RAL40:1.0000,RAL426:0.9286,RAL437:1.0000,RAL440:0.9231,RAL443:0.9091,RAL461:0.7143,RAL492:1.0000,RAL502:1.0000,RAL508:1.0000,RAL513:0.7500,RAL517:1.0000,RAL531:0.8462,RAL75:1.0000,RAL765:1.0…
chrX	7596995	7597347	LINEJ1_DM	RAL109:0.9694,RAL142:0.9412,RAL177:1.0000,RAL229:1.0000,RAL235:1.0000,RAL320:1.0000,RAL321:0.9808,RAL370:1.0000,RAL371:0.8590,RAL373:0.9926,RAL377:1.0000,RAL383:1.0000,RAL38:0.9796,RAL391:1.0000,RAL392:1.0000,RAL405:0.9535,RAL406:1.0000,RAL409:1.0000,RAL40:0.9623,RAL426:1.0000,RAL42:1.0000,RAL437:7597381,RAL437:0.7027,RAL443:0.9796,RAL461:1.0000,RAL492:1.0000,RAL502:1.0000,RAL508:0.9429,RAL513:0.…
chrX	7678333	7678567	LINEJ1_DM	RAL177:1.0000,RAL229:0.5238,RAL235:1.0000,RAL373:0.7313,RAL383:0.9545,RAL391:1.0000,RAL392:1.0000,RAL40:1.0000,RAL443:1.0000,RAL492:0.9429,RAL502:1.0000,RAL508:0.9677,RAL517:1.0000,RAL531:0.3333,RAL765:1.0000,RAL774:0.6957,RAL801:1.0000,RAL802:0.8448,RAL808:0.8219,RAL812:1.0000,RAL83:1.0000,RAL857:1.0000,RAL882:1.0000,RAL894:1.0000
chrX	7739814	7741246	M4DM	RAL109:0.9737,RAL177:1.0000,RAL229:1.0000,RAL235:0.7143,RAL320:1.0000,RAL321:0.8372,RAL370:0.9333,RAL371:1.0000,RAL373:1.0000,RAL377:0.9697,RAL383:0.6500,RAL38:0.9556,RAL391:1.0000,RAL392:1.0000,RAL405:1.0000,RAL409:1.0000,RAL40:0.9394,RAL42:1.0000,RAL437:7741252,RAL437:0.8182,RAL440:0.7857,RAL443:1.0000,RAL461:1.0000,RAL492:1.0000,RAL502:0.9706,RAL508:1.0000,RAL517:0.8333,RAL531:0.8667,RAL75:0.3…
chrX	7925541	7929762	DOC6_DM	RAL109:0.9412,RAL142:1.0000,RAL177:0.8919,RAL229:0.9032,RAL235:0.9333,RAL321:1.0000,RAL370:0.7500,RAL371:0.9310,RAL373:0.8276,RAL377:0.8182,RAL391:0.8636,RAL392:0.8889,RAL405:0.9048,RAL406:0.8824,RAL40:0.8684,RAL426:0.6667,RAL42:0.9600,RAL437:7929776,RAL437:0.9355,RAL439:0.7857,RAL440:1.0000,RAL443:0.9487,RAL461:0.6786,RAL502:1.0000,RAL508:0.3333,RAL517:0.8125,RAL531:0.7143,RAL765:1.0000,RAL774:0…
chrX	8258938	8259264	BS	RAL109:0.8864,RAL177:0.8378,RAL235:0.8636,RAL370:0.9286,RAL377:0.8889,RAL38:0.9286,RAL392:0.8889,RAL405:0.8214,RAL40:0.8511,RAL443:0.8485,RAL492:1.0000,RAL774:0.9024,RAL790:0.7500,RAL802:0.7636,RAL812:1.0000,RAL83:1.0000
chrX	8360633	8360714	BS2	RAL391:1.0000
chrX	8472012	8472342	XDMR	RAL808:0.8462,RAL894:0.2500
chrX	8629106	8629460	XDMR	RAL177:0.8571
chrX	8696729	8696811	ROO_I	RAL492:1.0000
chrX	8816418	8816777	LINEJ1_DM	RAL109:0.9811,RAL142:1.0000,RAL177:1.0000,RAL229:0.9839,RAL235:0.9667,RAL320:0.9231,RAL321:0.9841,RAL370:1.0000,RAL371:0.8961,RAL373:0.9219,RAL377:1.0000,RAL383:1.0000,RAL38:0.9744,RAL391:1.0000,RAL392:1.0000,RAL409:1.0000,RAL40:1.0000,RAL426:0.9778,RAL42:1.0000,RAL437:8816798,RAL437:0.7581,RAL440:1.0000,RAL443:0.9259,RAL461:0.8333,RAL492:0.9667,RAL502:1.0000,RAL508:1.0000,RAL513:0.9778,RAL517:1.…
chrX	8821675	8823882	FB4_DM	RAL109:1.0000,RAL320:1.0000,RAL371:1.0000,RAL426:1.0000,RAL502:0.9722,RAL531:0.9118
chrX	8842847	8850298	ROO_LTR,ROO_I	RAL109:0.9483,RAL229:1.0000,RAL321:0.9811,RAL370:1.0000,RAL371:1.0000,RAL383:1.0000,RAL38:0.9412,RAL391:1.0000,RAL392:1.0000,RAL405:1.0000,RAL406:1.0000,RAL409:0.9697,RAL40:0.8667,RAL426:0.9375,RAL42:0.9091,RAL437:8850305,RAL437:1.0000,RAL443:0.9286,RAL492:0.8571,RAL502:0.9444,RAL513:0.9444,RAL517:1.0000,RAL531:1.0000,RAL75:0.9375,RAL765:1.0000,RAL774:1.0000,RAL802:0.9464,RAL805:0.7000,RAL808:1.0…
chrX	9190370	9190480	XDMR_DM	RAL765:1.0000
chrX	9402226	9403664	LINEJ1_DM	RAL142:1.0000,RAL177:1.0000,RAL229:1.0000,RAL235:0.7500,RAL320:0.9706,RAL321:1.0000,RAL370:1.0000,RAL371:1.0000,RAL373:1.0000,RAL377:1.0000,RAL383:0.9333,RAL38:0.9773,RAL391:1.0000,RAL392:0.9615,RAL406:1.0000,RAL409:0.9841,RAL40:0.9697,RAL426:0.9565,RAL42:1.0000,RAL437:9403691,RAL437:1.0000,RAL440:1.0000,RAL443:1.0000,RAL461:0.8125,RAL492:1.0000,RAL502:0.8750,RAL508:0.8235,RAL513:1.0000,RAL517:1.…
chrX	9469879	9470145	MDG3_LTR	RAL142:0.9143,RAL177:0.9778,RAL229:0.8218,RAL235:1.0000,RAL320:0.9545,RAL321:0.9091,RAL370:0.9688,RAL371:0.4754,RAL373:0.5765,RAL377:0.9333,RAL383:0.9714,RAL38:1.0000,RAL391:0.9677,RAL392:1.0000,RAL406:1.0000,RAL409:0.8478,RAL40:0.9574,RAL426:0.9130,RAL42:0.9429,RAL440:0.9630,RAL443:0.8919,RAL461:0.9677,RAL492:0.9512,RAL502:0.8571,RAL508:0.9167,RAL513:1.0000,RAL517:0.9583,RAL531:0.8065,RAL75:0.83…
chrX	9692612	9699605	DM297_LTR,DM297_I	RAL109:0.7500,RAL177:1.0000,RAL229:0.8333,RAL320:0.4000,RAL321:0.9375,RAL371:1.0000,RAL377:1.0000,RAL38:1.0000,RAL391:0.9231,RAL406:0.5556,RAL437:1.0000,RAL443:0.3333,RAL461:1.0000,RAL502:1.0000,RAL75:1.0000,RAL774:0.3333,RAL802:1.0000,RAL812:1.0000,RAL822:0.6667,RAL857:1.0000,RAL892:0.7143,RAL894:1.0000,RAL908:1.0000
chrX	9989251	9995124	DM297_LTR,DM297_I	RAL109:1.0000,RAL177:0.5556,RAL321:0.6667,RAL370:1.0000,RAL371:0.8333,RAL373:0.5714,RAL391:0.9167,RAL40:0.8333,RAL502:0.8333,RAL508:0.5000,RAL517:1.0000,RAL531:0.7778,RAL790:0.6429,RAL802:1.0000,RAL805:1.0000,RAL812:0.6250,RAL882:1.0000,RAL892:0.5000
chrX	9995847	9996852	PROTOP_A	RAL774:0.7778,RAL882:1.0000
chrX	10161391	10170482	ROO_LTR,ROO_I	RAL109:0.9118,RAL142:0.9643,RAL177:0.9825,RAL229:0.9615,RAL321:0.7500,RAL370:0.7778,RAL371:0.8000,RAL373:0.9143,RAL383:0.3333,RAL38:1.0000,RAL391:0.9565,RAL392:0.8889,RAL405:0.9130,RAL409:1.0000,RAL40:0.8889,RAL426:1.0000,RAL437:10170488,RAL437:0.9750,RAL443:1.0000,RAL502:0.8333,RAL517:1.0000,RAL531:0.9815,RAL75:1.0000,RAL774:0.9375,RAL790:1.0000,RAL801:1.0000,RAL802:1.0000,RAL805:0.6667,RAL808:0…
chrX	10242887	10249988	Gypsy6_LTR,Gypsy6_I	RAL321:1.0000,RAL373:1.0000,RAL377:1.0000,RAL42:1.0000,RAL443:1.0000,RAL808:1.0000,RAL907:0.8889
chrX	10242887	10250396	Gypsy6_LTR,Gypsy6_I	RAL109:0.9825,RAL142:0.9091,RAL177:0.9792,RAL229:1.0000,RAL235:1.0000,RAL320:0.9310,RAL321:0.9811,RAL370:0.5000,RAL371:0.9630,RAL373:1.0000,RAL377:1.0000,RAL383:0.9545,RAL38:0.9545,RAL391:0.9688,RAL392:0.9643,RAL406:1.0000,RAL409:1.0000,RAL40:0.8571,RAL42:1.0000,RAL437:10250399,RAL437:0.9583,RAL439:0.7692,RAL443:1.0000,RAL461:1.0000,RAL492:0.7333,RAL508:0.6875,RAL517:1.0000,RAL531:0.9756,RAL75:0.…
chrX	10419160	10426154	DM297_LTR,DM297_I	RAL109:0.8571,RAL142:1.0000,RAL177:1.0000,RAL229:1.0000,RAL235:1.0000,RAL320:0.8824,RAL321:0.8000,RAL371:1.0000,RAL377:1.0000,RAL383:0.8421,RAL38:0.9667,RAL392:0.7273,RAL406:1.0000,RAL409:1.0000,RAL40:0.6667,RAL426:1.0000,RAL437:10426166,RAL437:1.0000,RAL443:0.8636,RAL461:1.0000,RAL502:0.8750,RAL508:0.9091,RAL513:0.8182,RAL517:0.8333,RAL531:0.7059,RAL774:0.7143,RAL802:1.0000,RAL83:1.0000,RAL857:1…
chrX	10444944	10446349	HOBO	RAL177:0.8000,RAL229:0.9259,RAL320:0.7333,RAL321:0.9024,RAL370:0.9143,RAL371:0.9459,RAL373:0.8710,RAL383:0.9375,RAL38:0.9286,RAL405:1.0000,RAL406:0.7143,RAL409:0.9200,RAL40:0.9286,RAL426:0.9091,RAL437:10446360,RAL437:0.9286,RAL440:0.6364,RAL443:0.7778,RAL492:1.0000,RAL502:0.8750,RAL508:0.9000,RAL513:0.9167,RAL517:0.7500,RAL765:0.8571,RAL774:0.9318,RAL801:0.9630,RAL802:0.9783,RAL805:0.9500,RAL808:…
chrX	10580139	10585217	ROO_LTR,ROO_I	RAL177:1.0000,RAL320:0.8966,RAL321:0.5854,RAL370:0.9524,RAL371:0.9792,RAL373:0.9394,RAL377:0.9643,RAL383:1.0000,RAL38:0.6452,RAL391:0.9697,RAL392:0.3846,RAL406:1.0000,RAL409:0.9730,RAL40:0.9107,RAL42:0.8889,RAL437:10585223,RAL437:0.9767,RAL439:0.5000,RAL440:1.0000,RAL443:0.9167,RAL461:1.0000,RAL492:0.3077,RAL502:1.0000,RAL508:0.7857,RAL517:0.6667,RAL531:0.9231,RAL774:1.0000,RAL790:0.9750,RAL801:1…
chrX	10959446	10959826	XDMR_DM	RAL892:0.8182
chrX	10990086	10996864	DMLTR5,HMSBEAGLE_I	RAL177:0.7692,RAL440:1.0000,RAL443:0.8462,RAL461:0.7143,RAL790:1.0000,RAL822:0.8889,RAL894:0.8571
chrX	10990086	10997130	DMLTR5,HMSBEAGLE_I	RAL109:0.9180,RAL142:0.8947,RAL177:0.8511,RAL229:0.9178,RAL235:0.9302,RAL320:0.9750,RAL321:0.8727,RAL370:0.8378,RAL371:0.7778,RAL373:0.9180,RAL377:0.9474,RAL383:0.9062,RAL38:0.9365,RAL391:1.0000,RAL392:0.8800,RAL406:0.9020,RAL409:0.8846,RAL40:0.9107,RAL42:0.8571,RAL437:10997135,RAL437:0.9839,RAL439:1.0000,RAL440:0.5000,RAL443:0.9362,RAL461:0.8889,RAL492:0.9375,RAL502:0.6250,RAL508:0.8462,RAL517:0…
chrX	11078339	11083357	BLASTOPIA_LTR,BLASTOPIA_I	RAL177:0.8000,RAL229:0.8182,RAL235:0.5000,RAL320:0.9412,RAL321:0.8846,RAL370:1.0000,RAL371:0.9600,RAL373:0.9032,RAL377:0.3333,RAL38:0.8421,RAL391:1.0000,RAL409:0.6250,RAL40:0.8333,RAL42:0.7143,RAL437:11083363,RAL437:0.9000,RAL439:0.7778,RAL440:0.7778,RAL443:1.0000,RAL492:0.8571,RAL502:0.6667,RAL508:0.9286,RAL517:0.3333,RAL531:0.7143,RAL774:0.9375,RAL790:0.5000,RAL802:0.8333,RAL805:0.3333,RAL812:0…
chrX	11088517	11095880	Gypsy5_LTR,Gypsy5_I	RAL109:0.9808,RAL229:1.0000,RAL235:0.7143,RAL321:0.9655,RAL371:0.9875,RAL373:0.9808,RAL377:0.8667,RAL383:0.4419,RAL38:0.9474,RAL391:1.0000,RAL409:0.9583,RAL40:1.0000,RAL426:0.8824,RAL437:11095885,RAL437:1.0000,RAL443:0.8000,RAL502:1.0000,RAL508:0.3077,RAL513:1.0000,RAL517:0.8571,RAL75:0.8333,RAL765:0.8667,RAL774:0.8723,RAL801:0.1839,RAL802:1.0000,RAL805:0.9524,RAL808:1.0000,RAL812:1.0000,RAL83:1.…
chrX	11134585	11134997	DM297_LTR	RAL109:0.2500,RAL177:0.8235,RAL377:1.0000,RAL38:0.6364,RAL774:1.0000,RAL801:1.0000,RAL802:0.9444,RAL805:0.6667,RAL83:0.7778
chrX	11162651	11164085	M4DM	RAL177:1.0000,RAL229:0.9394,RAL371:0.9615,RAL373:0.8571,RAL377:0.7778,RAL383:0.8889,RAL391:1.0000,RAL437:11164091,RAL437:0.9630,RAL502:0.8571,RAL531:1.0000,RAL75:0.7000,RAL765:1.0000,RAL774:1.0000,RAL83:1.0000,RAL882:0.9333,RAL887:0.7143
chrX	11206152	11213440	Stalker2_LTR,Stalker2_I	RAL109:1.0000,RAL177:1.0000,RAL229:0.9643,RAL235:1.0000,RAL321:0.8929,RAL370:1.0000,RAL371:0.9667,RAL373:1.0000,RAL377:0.6923,RAL383:1.0000,RAL38:0.9500,RAL391:0.9500,RAL409:0.9444,RAL40:1.0000,RAL42:0.9091,RAL437:0.9677,RAL461:1.0000,RAL492:0.9500,RAL502:1.0000,RAL513:0.8750,RAL517:0.7500,RAL531:1.0000,RAL75:1.0000,RAL765:1.0000,RAL774:1.0000,RAL801:1.0000,RAL802:1.0000,RAL805:1.0000,RAL808:1.00…
chrX	11429129	11435541	BURDOCK_LTR,BURDOCK_I	RAL109:1.0000,RAL142:1.0000,RAL177:0.9630,RAL229:0.9872,RAL235:1.0000,RAL320:0.9167,RAL321:0.9833,RAL370:0.9394,RAL371:1.0000,RAL373:1.0000,RAL377:0.8333,RAL383:0.9130,RAL38:0.9048,RAL391:1.0000,RAL392:1.0000,RAL405:0.9545,RAL406:0.9643,RAL409:0.9535,RAL40:1.0000,RAL426:1.0000,RAL42:0.8182,RAL437:11435546,RAL437:0.9524,RAL440:1.0000,RAL443:1.0000,RAL461:0.9286,RAL492:0.8800,RAL502:0.9583,RAL508:0…
chrX	11527505	11534501	DM297_LTR,DM297_I	RAL109:0.9726,RAL142:1.0000,RAL177:1.0000,RAL229:0.9896,RAL235:1.0000,RAL320:0.9831,RAL321:0.9565,RAL370:0.9474,RAL371:1.0000,RAL373:1.0000,RAL377:0.9259,RAL383:1.0000,RAL38:0.9667,RAL391:1.0000,RAL392:0.9091,RAL406:0.9200,RAL409:1.0000,RAL40:0.9718,RAL426:0.9730,RAL42:0.7778,RAL437:11534506,RAL437:0.9841,RAL439:1.0000,RAL440:1.0000,RAL443:0.9574,RAL461:0.9655,RAL492:0.7333,RAL502:1.0000,RAL508:0…
chrX	11539201	11542308	FB4_DM	RAL109:1.0000,RAL177:1.0000,RAL229:0.9000,RAL235:0.9167,RAL320:1.0000,RAL321:0.9688,RAL370:0.9000,RAL371:1.0000,RAL373:0.9444,RAL377:1.0000,RAL383:0.8421,RAL38:1.0000,RAL391:1.0000,RAL392:1.0000,RAL406:1.0000,RAL409:1.0000,RAL40:1.0000,RAL42:0.8571,RAL437:1.0000,RAL439:1.0000,RAL443:0.7333,RAL461:0.7778,RAL502:1.0000,RAL508:1.0000,RAL517:1.0000,RAL531:1.0000,RAL75:0.5000,RAL765:1.0000,RAL774:1.00…
chrX	11783741	11784820	XDMR	RAL508:1.0000
chrX	12062226	12067582	I_DM	RAL177:0.7000,RAL229:0.9487,RAL371:1.0000,RAL373:0.9796,RAL377:1.0000,RAL383:0.7857,RAL392:1.0000,RAL406:1.0000,RAL437:12067617,RAL437:0.9655,RAL443:0.9048,RAL517:0.8500,RAL765:0.6667,RAL774:0.8182,RAL802:0.9211,RAL805:0.8000,RAL808:0.8235,RAL812:0.8000,RAL83:0.8462,RAL882:0.7143,RAL887:0.7778,RAL892:0.2500
chrX	12082285	12083364	XDMR	RAL229:1.0000,RAL801:0.6667,RAL802:1.0000,RAL822:0.0238
chrX	12196068	12197291	BS2	RAL177:1.0000,RAL321:0.9773,RAL409:0.9231,RAL439:1.0000,RAL443:1.0000,RAL492:1.0000,RAL765:1.0000,RAL805:1.0000,RAL812:1.0000,RAL892:1.0000
chrX	12275959	12279803	BLASTOPIA_LTR,BLASTOPIA_I	RAL109:1.0000,RAL142:0.4000,RAL229:1.0000,RAL235:1.0000,RAL320:1.0000,RAL321:0.9091,RAL370:1.0000,RAL371:0.6875,RAL373:0.9474,RAL383:0.8333,RAL38:0.8667,RAL392:1.0000,RAL409:0.8462,RAL40:1.0000,RAL426:0.6667,RAL437:0.9565,RAL440:0.3333,RAL461:0.8571,RAL492:1.0000,RAL502:1.0000,RAL508:0.7692,RAL517:0.5000,RAL531:0.8889,RAL75:1.0000,RAL765:1.0000,RAL774:0.9167,RAL802:0.9592,RAL805:0.5714,RAL808:0.8…
chrX	12824666	12831722	DMLTR5,HMSBEAGLE_I	RAL109:0.4828,RAL142:0.5000,RAL177:0.7121,RAL229:0.6531,RAL235:0.9500,RAL320:0.9474,RAL321:0.8333,RAL370:0.8387,RAL371:0.5250,RAL373:0.9355,RAL377:0.9388,RAL383:0.6818,RAL38:0.8028,RAL391:1.0000,RAL392:0.9574,RAL405:0.8667,RAL406:0.8485,RAL409:1.0000,RAL40:0.8140,RAL426:0.7391,RAL42:0.5250,RAL437:0.8519,RAL439:0.8929,RAL440:0.9412,RAL443:0.9362,RAL461:0.9375,RAL492:0.7391,RAL502:0.8636,RAL508:0.9…
chrX	13295577	13295845	LINEJ1_DM	RAL177:1.0000,RAL235:1.0000,RAL370:0.8000,RAL371:0.6757,RAL377:1.0000,RAL38:1.0000,RAL406:1.0000,RAL409:0.9429,RAL40:1.0000,RAL426:0.8750,RAL42:0.8462,RAL439:0.8800,RAL502:1.0000,RAL774:0.8333,RAL801:1.0000,RAL802:0.9781,RAL805:0.7500,RAL812:1.0000,RAL83:1.0000,RAL857:1.0000,RAL882:1.0000,RAL887:1.0000,RAL892:1.0000,RAL908:1.0000
chrX	13323552	13324614	LINEJ1_DM	RAL109:1.0000,RAL142:1.0000,RAL229:0.9600,RAL320:1.0000,RAL321:1.0000,RAL371:1.0000,RAL373:1.0000,RAL377:1.0000,RAL383:1.0000,RAL391:1.0000,RAL392:0.8125,RAL426:0.9706,RAL42:1.0000,RAL437:13324652,RAL437:1.0000,RAL439:1.0000,RAL440:0.9412,RAL443:0.9821,RAL461:1.0000,RAL492:0.9783,RAL502:1.0000,RAL508:1.0000,RAL513:1.0000,RAL517:0.9231,RAL531:0.9487,RAL75:1.0000,RAL765:0.7778,RAL774:1.0000,RAL790:…
chrX	13357733	13363252	MDG3_LTR,MDG3_I	RAL142:1.0000,RAL177:0.9545,RAL229:0.9848,RAL235:1.0000,RAL320:0.9130,RAL321:0.9841,RAL370:0.7143,RAL371:0.6875,RAL373:1.0000,RAL377:0.9000,RAL383:0.9231,RAL38:0.9130,RAL391:1.0000,RAL392:0.9677,RAL406:1.0000,RAL409:1.0000,RAL40:0.9259,RAL426:1.0000,RAL42:1.0000,RAL437:13363261,RAL437:1.0000,RAL439:1.0000,RAL443:1.0000,RAL461:1.0000,RAL492:1.0000,RAL502:0.9355,RAL508:1.0000,RAL513:1.0000,RAL517:1…
chrX	13357999	13363252	MDG3_I,MDG3_LTR	RAL377:0.5000,RAL40:0.8571,RAL443:1.0000,RAL531:0.9286,RAL774:0.7692,RAL857:1.0000,RAL907:1.0000
chrX	13832082	13835277	I_DM	RAL142:0.7000,RAL177:0.9524,RAL229:1.0000,RAL321:0.9800,RAL371:0.7647,RAL373:1.0000,RAL377:0.9583,RAL391:1.0000,RAL405:1.0000,RAL40:1.0000,RAL437:1.0000,RAL439:1.0000,RAL440:0.8824,RAL443:0.6667,RAL508:1.0000,RAL513:1.0000,RAL517:1.0000,RAL531:0.8889,RAL774:1.0000,RAL790:1.0000,RAL805:1.0000,RAL808:1.0000,RAL812:1.0000,RAL83:1.0000,RAL855:0.9565,RAL882:1.0000,RAL894:1.0000,RAL907:1.0000,RAL908:0.…
chrX	13895069	13901115	DNAREP1_DM,DIVER_LTR,DIVER_I	RAL109:0.9375,RAL142:0.9286,RAL371:0.9677,RAL383:0.8667,RAL38:1.0000,RAL391:1.0000,RAL42:1.0000,RAL437:13901144,RAL437:0.9722,RAL531:1.0000,RAL774:1.0000,RAL83:0.1667,RAL908:0.9091
chrX	13895151	13901115	DIVER_LTR,DIVER_I	RAL109:0.9464,RAL142:0.9231,RAL229:0.9667,RAL235:0.9394,RAL320:0.9697,RAL321:0.9348,RAL370:0.9310,RAL371:0.9783,RAL373:0.9815,RAL377:0.9630,RAL383:0.8947,RAL38:1.0000,RAL391:1.0000,RAL392:0.9655,RAL405:1.0000,RAL406:0.9231,RAL409:0.9677,RAL40:0.9348,RAL426:0.8462,RAL42:1.0000,RAL437:13901144,RAL437:0.9808,RAL439:0.9167,RAL440:1.0000,RAL443:1.0000,RAL461:0.9706,RAL492:0.7333,RAL502:0.9500,RAL508:0…
chrX	13895396	13901115	DIVER_I,DIVER_LTR	RAL377:0.8571,RAL774:1.0000,RAL802:0.8889
chrX	13924839	13929367	Copia_LTR,Copia_I	RAL109:1.0000,RAL142:0.9333,RAL177:1.0000,RAL229:1.0000,RAL320:1.0000,RAL321:1.0000,RAL370:0.9259,RAL371:1.0000,RAL373:1.0000,RAL377:0.9667,RAL383:0.9286,RAL38:1.0000,RAL391:1.0000,RAL392:1.0000,RAL409:1.0000,RAL40:0.9688,RAL426:0.9655,RAL42:1.0000,RAL437:13929373,RAL437:0.9688,RAL439:0.8571,RAL440:0.9333,RAL492:0.9375,RAL502:1.0000,RAL508:0.9630,RAL517:1.0000,RAL531:1.0000,RAL75:1.0000,RAL765:1.…
chrX	13999111	14008203	ROO_LTR,ROO_I	RAL109:1.0000,RAL177:1.0000,RAL229:0.9762,RAL320:1.0000,RAL321:0.9000,RAL370:0.9429,RAL371:0.9839,RAL373:0.9714,RAL377:1.0000,RAL38:0.9615,RAL391:1.0000,RAL40:1.0000,RAL42:1.0000,RAL437:0.9231,RAL443:1.0000,RAL461:0.9375,RAL492:1.0000,RAL502:0.9630,RAL508:0.9615,RAL513:1.0000,RAL517:0.9474,RAL531:1.0000,RAL765:0.8462,RAL774:0.8519,RAL801:0.8889,RAL802:1.0000,RAL805:0.9000,RAL808:0.9286,RAL812:1.0…
chrX	14051681	14057280	DM297_LTR,DM297_I	RAL109:0.9800,RAL142:1.0000,RAL177:1.0000,RAL229:0.9792,RAL235:1.0000,RAL320:1.0000,RAL321:1.0000,RAL370:0.9524,RAL371:0.9535,RAL373:0.9815,RAL377:0.8947,RAL383:0.9583,RAL38:0.9474,RAL391:1.0000,RAL392:0.9773,RAL405:1.0000,RAL406:1.0000,RAL40:0.9855,RAL426:0.9545,RAL42:0.9474,RAL437:14057285,RAL437:0.9565,RAL439:1.0000,RAL440:1.0000,RAL443:1.0000,RAL461:1.0000,RAL492:1.0000,RAL502:1.0000,RAL508:1…
chrX	14198172	14204320	DM176_LTR,DM176_I	RAL142:1.0000,RAL320:0.9375,RAL373:0.5000,RAL38:0.9355,RAL391:1.0000,RAL40:0.8667,RAL42:1.0000,RAL437:14204329,RAL437:0.7647,RAL531:1.0000,RAL765:1.0000,RAL774:0.8667,RAL801:0.8000,RAL802:0.6500,RAL83:1.0000,RAL892:0.5556
chrX	14310406	14315098	FW_DM	RAL109:0.8500,RAL142:0.9231,RAL177:0.9545,RAL229:1.0000,RAL235:1.0000,RAL320:0.9333,RAL321:0.9636,RAL370:0.8750,RAL371:1.0000,RAL373:1.0000,RAL377:1.0000,RAL383:1.0000,RAL38:0.8182,RAL391:1.0000,RAL392:0.5000,RAL405:0.9444,RAL406:1.0000,RAL409:0.9630,RAL40:0.9474,RAL426:0.8889,RAL42:1.0000,RAL437:14315112,RAL437:1.0000,RAL443:1.0000,RAL461:0.6667,RAL492:1.0000,RAL502:0.9583,RAL513:0.8889,RAL517:0…
chrX	14445732	14453333	NOMAD_LTR,NOMAD_I	RAL109:0.3333,RAL177:0.7222,RAL320:0.3333,RAL371:0.1818,RAL377:0.3333,RAL391:0.5000,RAL392:1.0000,RAL406:0.3636,RAL437:0.2500,RAL517:0.1667,RAL802:0.9677,RAL805:0.6429,RAL83:0.1111,RAL882:0.2500
chrX	14530553	14535929	I_DM	RAL109:0.9836,RAL142:1.0000,RAL177:0.8824,RAL229:0.9844,RAL235:0.7647,RAL320:1.0000,RAL321:0.9737,RAL370:0.9630,RAL371:0.9744,RAL373:1.0000,RAL377:1.0000,RAL383:1.0000,RAL38:0.6364,RAL391:0.9524,RAL409:0.9762,RAL40:0.9778,RAL426:0.9722,RAL42:0.8182,RAL437:14535943,RAL437:0.9706,RAL440:0.9500,RAL443:0.9677,RAL461:1.0000,RAL492:0.9429,RAL502:1.0000,RAL508:0.9706,RAL513:1.0000,RAL531:0.7143,RAL75:1.…
chrX	14672130	14676850	DOC	RAL109:0.9867,RAL142:0.9630,RAL177:1.0000,RAL229:1.0000,RAL235:1.0000,RAL320:1.0000,RAL321:0.9831,RAL370:1.0000,RAL371:0.9844,RAL373:1.0000,RAL377:1.0000,RAL383:1.0000,RAL38:1.0000,RAL391:0.9630,RAL392:1.0000,RAL405:1.0000,RAL406:1.0000,RAL409:1.0000,RAL40:1.0000,RAL426:1.0000,RAL42:1.0000,RAL437:14676864,RAL437:0.9778,RAL439:1.0000,RAL440:0.8421,RAL443:1.0000,RAL461:1.0000,RAL492:0.8947,RAL502:1…
chrX	14712853	14717998	Copia_LTR,Copia_I	RAL109:1.0000,RAL142:0.9091,RAL177:0.9333,RAL229:0.9756,RAL235:1.0000,RAL320:0.6667,RAL321:0.9773,RAL370:1.0000,RAL371:0.9701,RAL373:1.0000,RAL377:0.8462,RAL383:1.0000,RAL38:0.9545,RAL391:1.0000,RAL409:0.9487,RAL40:0.9259,RAL426:1.0000,RAL42:0.9500,RAL437:0.8788,RAL440:1.0000,RAL443:1.0000,RAL461:0.8125,RAL492:1.0000,RAL502:0.9677,RAL508:1.0000,RAL513:1.0000,RAL517:1.0000,RAL531:0.8824,RAL75:1.00…
chrX	14830948	14839718	ROO_LTR,ROO_I	RAL377:0.8750,RAL409:1.0000,RAL40:1.0000,RAL461:0.6364,RAL892:1.0000
chrX	14830948	14840146	ROO_LTR,ROO_I	RAL109:0.9857,RAL142:1.0000,RAL177:1.0000,RAL229:0.9857,RAL235:1.0000,RAL320:1.0000,RAL321:0.9302,RAL370:0.9048,RAL371:0.9483,RAL373:0.9722,RAL377:0.9630,RAL383:1.0000,RAL38:0.9600,RAL391:1.0000,RAL392:0.9545,RAL405:0.8750,RAL409:1.0000,RAL40:0.9661,RAL426:1.0000,RAL42:0.9697,RAL437:14840153,RAL437:0.9818,RAL439:0.8214,RAL440:0.9167,RAL443:1.0000,RAL461:0.8519,RAL492:1.0000,RAL502:1.0000,RAL508:0…
chrX	14928180	14935648	ROVER-LTR_DM,ROVER-I_DM	RAL177:0.8889,RAL321:0.8421,RAL370:0.5000,RAL373:0.6364,RAL377:0.7000,RAL391:0.5556,RAL40:0.7368,RAL426:0.8750,RAL42:0.8125,RAL461:1.0000,RAL502:0.3333,RAL75:1.0000,RAL790:0.6667,RAL812:0.2500,RAL83:0.5000
chrX	15167794	15168900	PROTOP_A	RAL109:0.9762,RAL177:0.9630,RAL229:0.9846,RAL235:0.8000,RAL320:1.0000,RAL321:0.8621,RAL370:0.8333,RAL371:0.9623,RAL373:0.9857,RAL377:0.8824,RAL38:0.8750,RAL391:0.8800,RAL392:0.9444,RAL406:0.8571,RAL409:0.9655,RAL40:0.8333,RAL437:0.9643,RAL440:0.8462,RAL443:0.8889,RAL461:0.7778,RAL492:1.0000,RAL502:0.8621,RAL508:0.9545,RAL513:0.5000,RAL517:0.7692,RAL531:1.0000,RAL765:0.6667,RAL774:0.9111,RAL790:0.…
chrX	15307143	15311364	DOC6_DM	RAL109:1.0000,RAL142:0.8947,RAL229:0.9432,RAL235:1.0000,RAL321:0.9636,RAL371:1.0000,RAL377:1.0000,RAL383:0.9737,RAL38:1.0000,RAL391:1.0000,RAL405:1.0000,RAL406:1.0000,RAL409:1.0000,RAL426:1.0000,RAL437:1.0000,RAL439:0.7778,RAL440:1.0000,RAL443:1.0000,RAL492:0.9821,RAL502:1.0000,RAL508:1.0000,RAL513:1.0000,RAL517:0.8000,RAL531:0.7857,RAL75:1.0000,RAL765:1.0000,RAL774:0.9600,RAL805:1.0000,RAL808:1.…
chrX	15316007	15317462	POGO	RAL229:0.9231,RAL320:0.9048,RAL321:0.9333,RAL373:1.0000,RAL38:0.9756,RAL391:0.8261,RAL392:1.0000,RAL40:1.0000,RAL42:0.9167,RAL439:0.7500,RAL461:0.8636,RAL513:1.0000,RAL531:0.9091,RAL802:0.9811,RAL808:0.9583,RAL822:1.0000,RAL83:1.0000,RAL882:1.0000,RAL887:0.9000,RAL892:0.9000,RAL894:0.9412,RAL907:1.0000
chrX	15329760	15330135	ROVER-LTR_DM	RAL229:0.9750,RAL371:0.8974,RAL373:0.9773,RAL383:1.0000,RAL392:0.9286,RAL406:0.9000,RAL40:0.8333,RAL426:0.8500,RAL42:1.0000,RAL437:0.4250,RAL492:0.8750,RAL517:1.0000,RAL765:1.0000,RAL774:0.9630,RAL802:0.9730,RAL805:1.0000,RAL808:0.9756,RAL83:1.0000,RAL882:0.8333,RAL892:1.0000,RAL894:0.6875
chrX	15542411	15542474	DNAREP1_DM	RAL177:1.0000,RAL373:1.0000,RAL42:1.0000,RAL513:1.0000
chrX	16116866	16125157	ROO_LTR,ROO_I	RAL177:0.9778,RAL235:1.0000,RAL320:1.0000,RAL321:0.9189,RAL370:0.9630,RAL371:0.8333,RAL373:0.9655,RAL383:0.7778,RAL392:1.0000,RAL405:0.9474,RAL406:1.0000,RAL40:0.9848,RAL426:0.7692,RAL42:1.0000,RAL437:1.0000,RAL439:1.0000,RAL440:0.8750,RAL443:1.0000,RAL461:0.8889,RAL492:0.8000,RAL513:0.1667,RAL517:0.7500,RAL531:0.9231,RAL774:0.9231,RAL790:1.0000,RAL801:0.9756,RAL802:0.9859,RAL805:0.8750,RAL812:0.…
chrX	16234756	16243854	ROO_LTR,ROO_I	RAL142:1.0000,RAL177:0.9778,RAL229:0.9608,RAL321:0.9348,RAL370:0.9524,RAL371:1.0000,RAL373:0.9000,RAL377:1.0000,RAL383:0.9583,RAL38:1.0000,RAL391:0.9231,RAL392:1.0000,RAL406:1.0000,RAL40:0.9706,RAL426:0.9600,RAL42:0.9167,RAL437:16243860,RAL437:0.7308,RAL440:0.8889,RAL443:0.9792,RAL461:0.9500,RAL492:0.8333,RAL513:0.9286,RAL517:1.0000,RAL531:1.0000,RAL765:1.0000,RAL774:1.0000,RAL790:0.9167,RAL801:0…
chrX	16386734	16392253	MDG3_LTR,MDG3_I	RAL109:0.9474,RAL142:1.0000,RAL177:0.9322,RAL229:0.9508,RAL235:0.9756,RAL320:0.9516,RAL321:0.9841,RAL370:0.9500,RAL371:0.9890,RAL373:0.9494,RAL377:1.0000,RAL383:1.0000,RAL38:1.0000,RAL391:0.9286,RAL392:0.9211,RAL405:0.9500,RAL409:0.9800,RAL40:0.9381,RAL426:1.0000,RAL42:1.0000,RAL437:16392261,RAL437:0.9831,RAL439:0.9655,RAL440:1.0000,RAL443:0.9615,RAL461:0.9630,RAL492:0.9608,RAL502:1.0000,RAL508:1…
chrX	16830097	16830436	LINEJ1_DM	RAL142:1.0000,RAL177:0.9608,RAL229:0.9048,RAL320:0.9615,RAL371:0.7857,RAL373:0.7500,RAL383:1.0000,RAL38:0.9130,RAL391:1.0000,RAL392:0.8889,RAL40:0.9130,RAL426:0.8000,RAL440:1.0000,RAL461:0.9167,RAL492:0.9231,RAL508:1.0000,RAL517:1.0000,RAL531:1.0000,RAL75:1.0000,RAL765:1.0000,RAL774:0.9000,RAL790:0.9333,RAL802:0.9333,RAL805:1.0000,RAL808:0.9189,RAL83:1.0000,RAL855:1.0000,RAL857:0.9167,RAL907:1.00…
chrX	17007837	17013406	TIRANT_LTR,TIRANT_I	RAL109:1.0000,RAL142:1.0000,RAL177:0.9310,RAL229:0.9767,RAL235:1.0000,RAL320:1.0000,RAL321:1.0000,RAL370:1.0000,RAL371:1.0000,RAL373:1.0000,RAL377:1.0000,RAL383:0.9286,RAL38:1.0000,RAL391:1.0000,RAL392:1.0000,RAL406:1.0000,RAL409:1.0000,RAL40:1.0000,RAL426:1.0000,RAL42:1.0000,RAL437:17013411,RAL437:0.9333,RAL439:1.0000,RAL440:1.0000,RAL443:1.0000,RAL461:0.9545,RAL492:1.0000,RAL502:0.9643,RAL508:1…
chrX	17089292	17094044	BLASTOPIA_LTR,BLASTOPIA_I	RAL373:0.9600,RAL409:0.8421,RAL437:1.0000,RAL461:0.9286,RAL774:1.0000,RAL790:0.8750,RAL802:0.9545
chrX	17089292	17094320	BLASTOPIA_LTR,BLASTOPIA_I	RAL109:0.9877,RAL142:1.0000,RAL177:0.9412,RAL229:0.9571,RAL235:0.9677,RAL320:0.9459,RAL321:0.9000,RAL370:1.0000,RAL371:0.9848,RAL373:0.9914,RAL377:0.9474,RAL383:0.9200,RAL38:0.9833,RAL391:0.9688,RAL392:0.8750,RAL405:0.8889,RAL406:1.0000,RAL409:0.9268,RAL40:0.9778,RAL426:0.9231,RAL42:0.9661,RAL437:17094326,RAL437:0.9474,RAL439:1.0000,RAL440:1.0000,RAL443:0.9474,RAL461:0.9744,RAL492:0.9286,RAL502:0…
chrX	17325455	17325722	LINEJ1_DM	RAL109:0.7816,RAL142:1.0000,RAL229:0.8696,RAL320:0.9722,RAL321:1.0000,RAL370:1.0000,RAL373:0.8657,RAL383:1.0000,RAL38:0.9730,RAL391:0.9688,RAL392:1.0000,RAL409:0.8235,RAL40:1.0000,RAL426:1.0000,RAL440:0.9500,RAL443:1.0000,RAL461:0.7143,RAL492:0.9688,RAL502:1.0000,RAL508:1.0000,RAL517:0.9048,RAL75:1.0000,RAL774:0.7959,RAL790:1.0000,RAL801:1.0000,RAL802:0.9661,RAL805:1.0000,RAL808:1.0000,RAL812:1.0…
chrX	17451117	17451472	MDG1_LTR	RAL109:0.9863,RAL142:0.9091,RAL177:0.9706,RAL229:0.9839,RAL320:1.0000,RAL321:1.0000,RAL370:0.8261,RAL371:0.9833,RAL373:1.0000,RAL377:1.0000,RAL383:0.7857,RAL38:0.8667,RAL391:0.8571,RAL392:0.8571,RAL406:0.6923,RAL409:1.0000,RAL40:1.0000,RAL426:0.9231,RAL42:0.7500,RAL437:0.7347,RAL443:1.0000,RAL461:1.0000,RAL492:1.0000,RAL502:0.9231,RAL513:0.9500,RAL517:1.0000,RAL75:1.0000,RAL765:1.0000,RAL774:1.00…
chrX	18088160	18088630	BS	RAL229:1.0000,RAL235:0.8333,RAL320:0.9697,RAL321:1.0000,RAL370:1.0000,RAL371:1.0000,RAL373:1.0000,RAL383:1.0000,RAL38:1.0000,RAL391:0.8000,RAL392:1.0000,RAL405:0.7143,RAL406:0.9615,RAL409:0.8750,RAL426:1.0000,RAL42:0.8333,RAL437:0.7917,RAL439:1.0000,RAL440:0.9524,RAL461:1.0000,RAL492:1.0000,RAL502:1.0000,RAL508:1.0000,RAL513:1.0000,RAL517:1.0000,RAL75:1.0000,RAL790:1.0000,RAL801:0.9783,RAL802:1.0…
chrX	18323582	18328835	TRANSPAC_LTR,TRANSPAC_I	RAL109:1.0000,RAL142:1.0000,RAL177:0.9302,RAL229:1.0000,RAL320:0.9556,RAL321:0.9467,RAL370:0.9333,RAL371:1.0000,RAL373:0.9403,RAL377:1.0000,RAL383:0.9250,RAL38:0.9589,RAL391:0.9388,RAL392:0.9744,RAL409:0.9767,RAL40:0.9565,RAL426:0.9583,RAL42:0.9804,RAL437:18328841,RAL437:0.9492,RAL439:1.0000,RAL443:0.8125,RAL461:0.9189,RAL492:0.8824,RAL513:0.7143,RAL517:0.6250,RAL531:0.9375,RAL75:1.0000,RAL765:0.…
chrX	18323913	18328835	TRANSPAC_I,TRANSPAC_LTR	RAL229:1.0000,RAL802:1.0000
chrX	18449467	18450930	TRANSIB2	RAL109:1.0000,RAL177:0.8824,RAL229:1.0000,RAL321:0.8621,RAL38:0.9143,RAL426:0.9091,RAL443:1.0000,RAL790:0.9167,RAL805:0.8571,RAL812:1.0000,RAL887:1.0000
chrX	18648426	18652032	DM297_LTR,DM297_I	RAL109:1.0000,RAL177:1.0000,RAL229:0.9688,RAL320:0.3333,RAL321:1.0000,RAL370:1.0000,RAL371:0.4444,RAL38:0.8667,RAL392:1.0000,RAL409:1.0000,RAL40:1.0000,RAL426:0.8571,RAL439:1.0000,RAL440:1.0000,RAL461:0.8667,RAL492:1.0000,RAL508:0.5000,RAL75:1.0000,RAL765:1.0000,RAL774:1.0000,RAL790:1.0000,RAL802:0.9412,RAL805:1.0000,RAL812:1.0000,RAL857:1.0000,RAL892:1.0000,RAL908:0.9615
chrX	18851158	18859762	ROO_LTR,ROO_I	RAL109:1.0000,RAL142:1.0000,RAL177:0.9286,RAL229:1.0000,RAL235:1.0000,RAL320:0.9600,RAL370:1.0000,RAL371:0.9167,RAL373:1.0000,RAL377:1.0000,RAL383:0.9444,RAL38:0.9828,RAL391:1.0000,RAL406:1.0000,RAL40:0.9362,RAL426:0.9167,RAL437:18859768,RAL437:0.9318,RAL439:1.0000,RAL440:1.0000,RAL443:1.0000,RAL492:0.9375,RAL502:0.9333,RAL508:0.9286,RAL513:1.0000,RAL517:0.7500,RAL765:1.0000,RAL774:0.9474,RAL790:…
chrX	18851586	18859762	ROO_I,ROO_LTR	RAL40:0.8750
chrX	18954502	18959219	DOC	RAL109:1.0000,RAL142:0.9677,RAL177:0.9750,RAL229:0.9831,RAL235:1.0000,RAL320:0.9333,RAL321:0.9833,RAL370:1.0000,RAL371:1.0000,RAL373:0.9600,RAL377:1.0000,RAL383:0.9231,RAL38:1.0000,RAL391:1.0000,RAL392:0.9444,RAL405:1.0000,RAL406:1.0000,RAL409:0.9615,RAL40:0.9783,RAL426:1.0000,RAL42:1.0000,RAL437:18959227,RAL437:1.0000,RAL439:0.9630,RAL440:1.0000,RAL443:0.9697,RAL461:0.9500,RAL492:1.0000,RAL502:0…
chrX	19251078	19252456	FB4_DM,NOF_FB	RAL38:0.8333,RAL405:0.9231,RAL437:19252468,RAL437:0.8571,RAL439:1.0000,RAL774:0.8400
chrX	19274243	19274428	POGON1	RAL142:0.8214,RAL177:1.0000,RAL38:0.9091,RAL75:0.4545
chrX	19366218	19366719	LINEJ1_DM	RAL109:1.0000,RAL142:1.0000,RAL177:1.0000,RAL229:1.0000,RAL235:1.0000,RAL370:1.0000,RAL371:1.0000,RAL373:1.0000,RAL377:1.0000,RAL383:1.0000,RAL38:1.0000,RAL391:0.9756,RAL392:1.0000,RAL409:1.0000,RAL40:0.9773,RAL426:1.0000,RAL42:0.9565,RAL437:19366736,RAL437:0.7500,RAL440:0.9545,RAL461:1.0000,RAL492:1.0000,RAL502:1.0000,RAL508:0.9737,RAL513:1.0000,RAL517:1.0000,RAL75:1.0000,RAL765:0.5833,RAL774:1.…
chrX	19604159	19605889	S_DM	RAL142:1.0000,RAL229:1.0000,RAL235:0.8000,RAL320:1.0000,RAL321:0.8857,RAL371:1.0000,RAL373:0.9804,RAL377:1.0000,RAL383:1.0000,RAL38:0.9487,RAL391:0.8182,RAL392:0.9286,RAL406:0.6875,RAL40:0.9750,RAL42:0.8571,RAL437:19605892,RAL437:0.9783,RAL439:1.0000,RAL443:1.0000,RAL461:1.0000,RAL492:0.8182,RAL502:1.0000,RAL513:0.9500,RAL517:1.0000,RAL531:1.0000,RAL75:1.0000,RAL765:1.0000,RAL774:1.0000,RAL790:1.…
chrX	19691440	19698691	STALKER4_LTR,STALKER4_I	RAL109:1.0000,RAL142:1.0000,RAL177:1.0000,RAL229:1.0000,RAL235:0.8333,RAL320:1.0000,RAL321:0.9844,RAL370:0.9796,RAL371:1.0000,RAL373:1.0000,RAL377:1.0000,RAL383:1.0000,RAL38:1.0000,RAL391:1.0000,RAL392:1.0000,RAL409:1.0000,RAL40:1.0000,RAL426:0.9677,RAL42:1.0000,RAL437:19698696,RAL437:0.9815,RAL439:0.2581,RAL440:1.0000,RAL443:1.0000,RAL461:1.0000,RAL492:1.0000,RAL502:1.0000,RAL508:1.0000,RAL517:0…
chrX	19927404	19930966	DM297_LTR,DM297_I	RAL109:1.0000,RAL142:1.0000,RAL177:1.0000,RAL229:0.9706,RAL320:0.9167,RAL370:0.9375,RAL373:1.0000,RAL383:0.9524,RAL38:0.9375,RAL391:1.0000,RAL437:19930972,RAL437:1.0000,RAL461:1.0000,RAL492:0.7857,RAL517:0.7143,RAL531:0.8182,RAL75:0.9048,RAL765:1.0000,RAL774:0.8667,RAL805:1.0000,RAL808:0.9706,RAL812:1.0000,RAL83:1.0000,RAL892:1.0000,RAL907:1.0000,RAL908:1.0000
chrX	20248400	20249805	HOBO	RAL109:1.0000,RAL142:1.0000,RAL177:0.9231,RAL229:0.9375,RAL235:0.9231,RAL320:0.8571,RAL321:0.9487,RAL370:1.0000,RAL371:0.9870,RAL373:0.9455,RAL377:1.0000,RAL383:1.0000,RAL38:1.0000,RAL391:1.0000,RAL392:0.7500,RAL405:1.0000,RAL409:0.8276,RAL40:1.0000,RAL426:1.0000,RAL42:0.9565,RAL437:20249814,RAL437:0.9333,RAL439:1.0000,RAL440:0.9565,RAL443:1.0000,RAL461:0.9524,RAL492:0.9231,RAL502:0.9412,RAL508:0…
chrX	20375207	20376669	TRANSIB2	RAL177:0.9643,RAL320:0.9583,RAL370:0.9474,RAL371:1.0000,RAL373:1.0000,RAL377:1.0000,RAL38:1.0000,RAL391:1.0000,RAL392:1.0000,RAL409:1.0000,RAL42:1.0000,RAL437:1.0000,RAL440:0.9333,RAL443:1.0000,RAL517:1.0000,RAL531:0.9500,RAL765:1.0000,RAL774:1.0000,RAL790:0.9545,RAL805:1.0000,RAL822:1.0000,RAL83:1.0000,RAL857:1.0000,RAL892:1.0000,RAL907:1.0000,RAL908:1.0000
chrX	20545192	20545748	DNAREP1_DM	RAL177:0.1176,RAL235:0.0741,RAL321:0.2500,RAL370:0.6667,RAL392:0.0357,RAL405:1.0000,RAL406:0.1942,RAL437:0.1154,RAL443:0.0625,RAL461:0.1081,RAL517:0.1132,RAL774:0.2667,RAL855:0.2353,RAL907:0.0877
chrX	20546448	20546679	DNAREP1_DM	RAL177:1.0000,RAL229:0.4444,RAL371:0.1000,RAL437:0.3333,RAL75:0.5000,RAL802:0.0714
chrX	20707808	20715352	ROO_LTR,ROO_I	RAL142:0.6000,RAL177:1.0000,RAL229:0.8000,RAL235:0.8333,RAL320:0.9583,RAL371:0.9394,RAL373:0.8000,RAL377:0.8889,RAL383:1.0000,RAL38:0.8571,RAL391:0.7778,RAL406:1.0000,RAL40:1.0000,RAL426:1.0000,RAL437:0.8125,RAL440:1.0000,RAL492:0.7143,RAL502:0.7778,RAL517:1.0000,RAL531:0.8000,RAL765:1.0000,RAL774:0.8333,RAL790:0.9500,RAL805:0.9333,RAL808:1.0000,RAL812:0.9524,RAL83:0.9091,RAL887:0.4286,RAL892:1.0…
chrX	20708236	20715352	ROO_I,ROO_LTR	RAL40:1.0000,RAL437:0.7692,RAL805:1.0000,RAL887:0.5000
chrX	20811805	20813210	HOBO	RAL109:1.0000,RAL142:1.0000,RAL321:1.0000,RAL371:0.9773,RAL373:1.0000,RAL383:1.0000,RAL38:1.0000,RAL391:0.9583,RAL406:0.6250,RAL40:0.9737,RAL42:1.0000,RAL437:20813221,RAL437:1.0000,RAL439:1.0000,RAL443:0.9750,RAL461:0.6429,RAL492:1.0000,RAL517:1.0000,RAL531:0.9375,RAL75:0.9167,RAL765:0.9600,RAL774:0.9655,RAL790:1.0000,RAL805:0.9655,RAL812:0.9778,RAL83:0.9474,RAL857:0.9565,RAL882:0.9091,RAL887:1.0…
chrX	20828085	20833443	I_DM	RAL109:1.0000,RAL235:0.8800,RAL371:0.9167,RAL373:0.9412,RAL377:0.9600,RAL383:1.0000,RAL391:1.0000,RAL405:0.9200,RAL42:0.9310,RAL437:1.0000,RAL443:1.0000,RAL502:1.0000,RAL508:0.8889,RAL517:1.0000,RAL531:1.0000,RAL75:0.6667,RAL774:0.8571,RAL790:0.9000,RAL805:1.0000,RAL812:1.0000,RAL882:0.8571,RAL887:0.7500,RAL894:1.0000,RAL907:1.0000,RAL908:1.0000
chrX	20932946	20933373	ROO_LTR	RAL142:1.0000,RAL229:1.0000,RAL235:1.0000,RAL321:0.9444,RAL371:0.8571,RAL373:1.0000,RAL377:0.7143,RAL38:0.9800,RAL391:1.0000,RAL392:0.9730,RAL406:1.0000,RAL40:0.8611,RAL42:0.9630,RAL437:0.6250,RAL439:1.0000,RAL440:1.0000,RAL443:0.9091,RAL508:1.0000,RAL513:0.8750,RAL517:0.7500,RAL531:1.0000,RAL75:1.0000,RAL765:1.0000,RAL774:0.9565,RAL801:0.9756,RAL802:0.9820,RAL805:1.0000,RAL808:1.0000,RAL812:0.66…
chrX	20957229	20958183	LINEJ1_DM	RAL109:1.0000,RAL142:0.6667,RAL177:0.9524,RAL229:0.9737,RAL235:1.0000,RAL320:1.0000,RAL321:1.0000,RAL370:1.0000,RAL371:1.0000,RAL373:0.9841,RAL377:0.8696,RAL383:1.0000,RAL38:1.0000,RAL391:1.0000,RAL392:1.0000,RAL405:1.0000,RAL406:1.0000,RAL409:1.0000,RAL40:1.0000,RAL426:1.0000,RAL42:0.8889,RAL437:20958192,RAL437:1.0000,RAL439:0.8000,RAL440:1.0000,RAL443:1.0000,RAL461:0.9730,RAL492:1.0000,RAL502:1…
chrX	20959285	20959575	DNAREP1_DM	RAL812:1.0000
chrX	21027832	21028118	LINEJ1_DM,DMRT1C	RAL373:0.0400,RAL437:0.8000
chrX	21043889	21044950	FB4_DM	RAL109:1.0000,RAL142:1.0000,RAL229:1.0000,RAL235:1.0000,RAL321:0.9811,RAL370:1.0000,RAL371:1.0000,RAL373:0.9677,RAL377:1.0000,RAL426:1.0000,RAL437:21044960,RAL437:0.8696,RAL443:1.0000,RAL461:1.0000,RAL492:1.0000,RAL517:1.0000,RAL531:1.0000,RAL75:1.0000,RAL83:1.0000,RAL882:1.0000,RAL894:1.0000
chrX	21125785	21126312	M4DM	RAL370:1.0000,RAL38:0.9500,RAL42:1.0000
chrX	21329782	21335151	IVK_DM	RAL142:1.0000,RAL177:1.0000,RAL229:0.9545,RAL320:1.0000,RAL321:0.9565,RAL370:0.9714,RAL371:1.0000,RAL373:0.9762,RAL377:0.9792,RAL383:1.0000,RAL38:1.0000,RAL392:0.9565,RAL405:0.9545,RAL406:1.0000,RAL409:1.0000,RAL40:0.9636,RAL426:0.9615,RAL42:1.0000,RAL437:21335164,RAL437:0.9691,RAL440:1.0000,RAL443:1.0000,RAL461:1.0000,RAL492:1.0000,RAL508:0.9524,RAL513:0.6471,RAL517:1.0000,RAL531:1.0000,RAL75:1.…
chrX	21345484	21345794	DM1731_LTR	RAL229:0.8909,RAL321:0.9677,RAL370:1.0000,RAL392:1.0000,RAL40:1.0000,RAL440:0.8667,RAL443:1.0000,RAL531:1.0000,RAL75:0.9600,RAL882:0.9259,RAL894:0.9286
chrX	21403648	21404659	G_DM	RAL109:0.2353,RAL142:1.0000,RAL371:1.0000,RAL437:0.7500,RAL802:1.0000
chrX	21407620	21415034	BLOOD_LTR,BLOOD_I	RAL406:1.0000,RAL443:1.0000
chrX	21466663	21469239	MICROPIA_LTR,MICROPIA_I	RAL229:0.8571,RAL235:0.8182,RAL406:1.0000,RAL40:1.0000,RAL461:1.0000,RAL513:1.0000,RAL882:0.5000
chrX	21466663	21469671	MICROPIA_LTR,MICROPIA_I	RAL229:1.0000,RAL373:1.0000,RAL383:1.0000,RAL40:0.9773,RAL437:21469664,RAL437:0.9118,RAL461:0.8571,RAL508:1.0000,RAL517:1.0000,RAL531:1.0000,RAL765:1.0000,RAL774:0.0104,RAL812:1.0000,RAL822:0.6667,RAL882:0.7500,RAL894:0.9524
chrX	21533233	21537974	Gypsy2_I,FW_DM	RAL109:0.9783,RAL142:1.0000,RAL229:0.8056,RAL235:0.5143,RAL320:0.9600,RAL370:0.6471,RAL371:0.7500,RAL373:0.6053,RAL383:0.7083,RAL391:0.8000,RAL392:1.0000,RAL40:1.0000,RAL426:0.7500,RAL440:0.7647,RAL443:0.7018,RAL502:1.0000,RAL508:0.9394,RAL513:0.5833,RAL517:0.5714,RAL531:1.0000,RAL75:0.4000,RAL774:0.5000,RAL790:1.0000,RAL802:1.0000,RAL805:0.8333,RAL808:0.7313,RAL812:0.8000,RAL822:0.7727,RAL894:0.…
chrX	21533283	21537974	FW_DM	RAL109:0.9773,RAL229:0.8056,RAL235:0.5526,RAL320:0.9643,RAL370:0.6250,RAL373:0.5890,RAL383:0.7021,RAL391:0.7931,RAL392:1.0000,RAL40:1.0000,RAL426:0.7727,RAL443:0.6909,RAL502:1.0000,RAL508:0.9412,RAL513:0.5833,RAL517:1.0000,RAL790:1.0000,RAL805:0.8462,RAL808:0.7143,RAL812:0.6000,RAL822:0.7917,RAL857:0.8214,RAL894:0.5833,RAL908:1.0000
chrX	21543415	21547761	STALKER4_I,DOC	RAL383:0.1613,RAL508:0.0370,RAL774:0.2500,RAL812:0.2000,RAL882:1.0000
chrX	21543537	21547761	DOC	RAL109:0.1212,RAL142:1.0000,RAL229:0.2063,RAL235:0.2069,RAL320:0.2895,RAL321:0.0606,RAL370:0.0476,RAL371:1.0000,RAL373:0.2727,RAL377:1.0000,RAL383:0.2571,RAL38:1.0000,RAL391:0.3684,RAL392:0.9167,RAL405:1.0000,RAL406:1.0000,RAL40:1.0000,RAL426:0.1429,RAL42:1.0000,RAL437:21547771,RAL437:1.0000,RAL439:1.0000,RAL440:0.3590,RAL443:0.0541,RAL492:1.0000,RAL508:0.2500,RAL513:0.3500,RAL75:0.1333,RAL765:1.…
chrX	21594972	21602619	Gypsy3_LTR,Gypsy6_I	RAL801:1.0000
chrX	21829119	21834850	Gypsy5_I,Gypsy6A_LTR,ROVER-I_DM	RAL774:0.8043
chrX	21840713	21843200	PROTOP,M4DM	RAL109:0.9333,RAL177:0.0385,RAL229:1.0000,RAL321:0.0250,RAL40:0.0667,RAL426:0.2000,RAL437:0.0577,RAL440:0.0312,RAL461:0.2667,RAL492:0.0208,RAL513:0.0244,RAL517:0.0667,RAL774:0.1412,RAL790:0.0833,RAL802:0.2078,RAL812:1.0000,RAL857:0.0385,RAL908:0.1944
chrX	21841727	21843158	M4DM	RAL109:0.9412,RAL405:0.3333,RAL406:0.8095,RAL790:0.5000,RAL805:1.0000,RAL882:0.5000
chrX	21841727	21843200	M4DM,PROTOP	RAL109:0.9444,RAL774:1.0000,RAL805:1.0000,RAL882:0.6000
chrX	21844208	21844452	PROTOP_A	RAL320:1.0000,RAL405:0.2979,RAL406:0.5000,RAL42:0.1905,RAL531:0.2203,RAL774:0.4444,RAL790:0.1429,RAL805:0.4286,RAL83:1.0000,RAL882:0.2615,RAL908:0.2794
chrX	21894697	21894832	DNAREP1_DM	RAL461:1.0000,RAL508:1.0000,RAL765:1.0000
chrX	21924519	21927276	FB4_DM	RAL109:0.9796,RAL373:1.0000,RAL377:1.0000,RAL391:0.5000,RAL406:0.9565,RAL426:1.0000,RAL437:21927287,RAL437:0.9474,RAL440:0.9615,RAL508:1.0000,RAL517:0.6667,RAL75:0.7500,RAL765:1.0000,RAL801:0.8974,RAL802:0.9867,RAL808:1.0000,RAL812:0.8462,RAL857:1.0000,RAL887:0.9000
chrX	21947174	21947478	DNAREP1_DM	RAL109:0.7083,RAL177:0.9375,RAL371:0.3448,RAL439:1.0000,RAL531:0.7692,RAL75:1.0000,RAL802:1.0000
chrX	21953677	21957892	DOC6_DM	RAL109:0.8000,RAL142:1.0000,RAL229:1.0000,RAL235:0.6250,RAL320:0.7273,RAL321:0.8750,RAL370:0.3333,RAL373:0.9412,RAL383:1.0000,RAL38:0.8000,RAL391:0.8000,RAL405:1.0000,RAL406:0.8000,RAL409:0.8667,RAL437:1.0000,RAL440:1.0000,RAL492:1.0000,RAL508:0.3333,RAL513:1.0000,RAL765:1.0000,RAL774:0.6000,RAL790:1.0000,RAL805:1.0000,RAL808:1.0000,RAL83:1.0000,RAL892:0.9091,RAL894:0.6250,RAL908:0.9333
chrX	21966895	21971917	LINEJ1_DM	RAL109:0.9762,RAL142:1.0000,RAL177:0.7333,RAL229:1.0000,RAL235:1.0000,RAL320:1.0000,RAL321:1.0000,RAL370:0.9388,RAL371:1.0000,RAL373:1.0000,RAL377:1.0000,RAL383:1.0000,RAL391:1.0000,RAL392:0.9565,RAL405:0.9744,RAL406:1.0000,RAL409:0.9783,RAL40:0.9737,RAL42:1.0000,RAL437:21971946,RAL437:0.9870,RAL439:1.0000,RAL440:1.0000,RAL443:0.9800,RAL461:1.0000,RAL492:0.8889,RAL502:1.0000,RAL508:0.9688,RAL513:…
chrX	22022378	22028588	DM297_LTR,DM297_I	RAL109:1.0000,RAL142:1.0000,RAL177:1.0000,RAL229:0.9592,RAL235:0.8500,RAL320:0.9167,RAL321:0.9839,RAL370:0.8182,RAL371:1.0000,RAL373:0.9744,RAL377:0.9286,RAL383:0.8889,RAL38:0.9286,RAL391:1.0000,RAL392:1.0000,RAL409:0.9615,RAL40:1.0000,RAL426:1.0000,RAL42:1.0000,RAL437:0.9062,RAL439:1.0000,RAL440:0.6000,RAL443:0.9091,RAL461:0.9091,RAL502:1.0000,RAL508:1.0000,RAL513:1.0000,RAL517:0.2000,RAL531:0.8…
chrX	22090944	22091014	Mariner2_DM	RAL142:0.2500,RAL383:0.8333,RAL42:0.5714
chrX	22099399	22103618	DOC6_DM	RAL109:0.9796,RAL142:1.0000,RAL177:0.9667,RAL229:1.0000,RAL320:0.9811,RAL321:0.8909,RAL370:0.9667,RAL371:0.9583,RAL373:0.9759,RAL377:1.0000,RAL383:0.9756,RAL38:0.9762,RAL391:1.0000,RAL392:0.9811,RAL405:1.0000,RAL409:0.9811,RAL40:0.9861,RAL426:1.0000,RAL42:1.0000,RAL437:22103633,RAL437:0.9762,RAL439:1.0000,RAL440:1.0000,RAL443:0.9714,RAL461:1.0000,RAL492:1.0000,RAL502:1.0000,RAL508:0.9767,RAL513:1…
chrX	22121520	22121938	DMRT1C	RAL857:1.0000
chrX	22172479	22172853	Transib5,HOBO	RAL235:1.0000,RAL383:1.0000,RAL38:1.0000,RAL42:1.0000
chrX	22173397	22176630	DM297_LTR,DM297_I	RAL109:1.0000,RAL142:1.0000,RAL177:0.8667,RAL229:0.9811,RAL320:0.9333,RAL321:0.9667,RAL370:1.0000,RAL371:1.0000,RAL373:1.0000,RAL377:0.9048,RAL383:0.8462,RAL38:1.0000,RAL391:0.9524,RAL392:1.0000,RAL405:1.0000,RAL406:0.8750,RAL409:1.0000,RAL40:1.0000,RAL426:0.9286,RAL42:1.0000,RAL437:22176636,RAL437:1.0000,RAL440:0.8750,RAL443:1.0000,RAL461:1.0000,RAL492:1.0000,RAL502:0.9375,RAL508:0.9200,RAL517:0…
chrX	22186128	22186409	DNAREP1_DM	RAL42:0.8571
chrX	22213908	22218593	FW_DM	RAL109:1.0000,RAL142:1.0000,RAL177:1.0000,RAL229:1.0000,RAL235:1.0000,RAL320:1.0000,RAL321:1.0000,RAL370:1.0000,RAL371:0.9815,RAL373:1.0000,RAL383:0.9762,RAL38:0.9815,RAL391:1.0000,RAL405:0.9375,RAL406:1.0000,RAL409:0.9444,RAL426:1.0000,RAL42:0.9821,RAL439:1.0000,RAL443:1.0000,RAL461:1.0000,RAL492:1.0000,RAL502:0.9000,RAL513:0.9688,RAL517:1.0000,RAL75:1.0000,RAL765:1.0000,RAL774:1.0000,RAL790:0.9…
chrX	22240436	22240488	DNAREP1_DM	RAL461:1.0000,RAL805:1.0000,RAL892:1.0000
chrX	22310854	22315021	BURDOCK_LTR,BURDOCK_I	RAL109:0.9773,RAL177:1.0000,RAL229:1.0000,RAL235:1.0000,RAL320:0.9643,RAL321:1.0000,RAL370:0.9333,RAL371:0.9091,RAL373:1.0000,RAL377:0.9524,RAL383:0.8667,RAL38:0.8125,RAL406:0.9333,RAL40:0.8889,RAL437:0.9730,RAL440:1.0000,RAL443:1.0000,RAL461:0.7273,RAL492:0.9474,RAL502:0.9167,RAL517:0.6667,RAL531:0.7778,RAL765:1.0000,RAL774:1.0000,RAL790:1.0000,RAL801:1.0000,RAL802:0.9231,RAL805:1.0000,RAL812:0.…
chrX	22310854	22315164	BURDOCK_LTR,BURDOCK_I,Transib-N1_DM	RAL371:0.8696,RAL774:1.0000
chrX	22311131	22315021	BURDOCK_I,BURDOCK_LTR	RAL426:0.8000,RAL822:1.0000
chrX	22333478	22334100	DNAREP1_DM,TC1_DM,Transib-N1_DM	RAL892:1.0000
chrX	22388994	22391595	BURDOCK_LTR,BURDOCK_I	RAL109:1.0000,RAL142:1.0000,RAL177:0.9815,RAL229:1.0000,RAL235:1.0000,RAL320:0.8438,RAL321:0.9535,RAL370:1.0000,RAL371:0.9773,RAL373:0.9545,RAL377:1.0000,RAL383:0.8500,RAL38:0.9796,RAL391:0.9310,RAL392:0.7037,RAL405:0.9630,RAL409:0.9750,RAL40:1.0000,RAL426:0.8235,RAL42:1.0000,RAL437:22391600,RAL437:1.0000,RAL443:0.9714,RAL461:0.6522,RAL502:1.0000,RAL517:1.0000,RAL531:0.8571,RAL75:0.9200,RAL774:1.…
chrX	22398199	22405374	ROO_LTR,ROO_I	RAL109:1.0000,RAL142:0.9189,RAL177:0.9643,RAL229:0.9877,RAL235:1.0000,RAL320:1.0000,RAL321:0.9733,RAL370:1.0000,RAL371:0.9875,RAL373:0.9556,RAL377:1.0000,RAL383:0.9091,RAL38:1.0000,RAL391:1.0000,RAL392:0.9821,RAL405:0.9474,RAL406:1.0000,RAL409:1.0000,RAL40:0.9818,RAL426:1.0000,RAL42:0.9744,RAL437:22405380,RAL437:1.0000,RAL439:1.0000,RAL440:1.0000,RAL443:0.9808,RAL461:0.9750,RAL492:0.9697,RAL502:0…
chrXHet	15254	16599	POGO	RAL142:1.0000,RAL229:0.9783,RAL235:1.0000,RAL371:1.0000,RAL377:1.0000,RAL38:1.0000,RAL391:1.0000,RAL405:1.0000,RAL40:1.0000,RAL517:1.0000,RAL808:0.9643,RAL822:0.9474,RAL855:1.0000,RAL887:1.0000
chrXHet	175570	176058	LSU-rRNA_Dme,R1_DM	RAL383:1.0000,RAL38:1.0000,RAL517:0.6250,RAL894:1.0000
chrXHet	175625	176058	R1_DM	RAL38:1.0000
