# Supplementary material for: TEMP: a computational method for analyzing transposable element polymorphism in populations
Source: Nucleic Acids Res. 2014 Apr 21;42(11):6826–38. doi: 10.1093/nar/gku323 (PMC4066757; doi:10.1093/nar/gku323)
Supplement: SUPPLEMENTARY DATA [file supp_gku323_nar-03732-z-2013-File008.zip › NAR_supplementary_material/TableS7 Insertion.xls]

## Sheet: Sheet1
Chr	Start	End	Name	Strand
chr2L	45819	45830	FBgn0000155_roo	antisense	RAL426:0.4167,RAL790:0.9655
chr2L	53421	53921	FBgn0000155_roo	sense	RAL440:0.9286
chr2L	57587	58087	FBgn0026065_Idefix	sense	RAL801:1.0000,RAL802:0.0465
chr2L	101813	101820	FBgn0000155_roo	sense	RAL371:0.9828
chr2L	113918	114418	FBgn0002698_mdg3	antisense	RAL765:1.0000
chr2L	116654	117154	FBgn0000155_roo	antisense	RAL808:0.9286
chr2L	120325	120332	FBgn0000155_roo	sense	RAL513:0.9286
chr2L	130872	130881	FBgn0000155_roo	sense	RAL371:0.9740
chr2L	161626	162126	FBgn0005673_1360	antisense	RAL406:0.8333,RAL894:1.0000
chr2L	169460	169960	FBgn0000638_FB	sense	RAL508:0.9474
chr2L	202882	203382	FBgn0000005_297	sense	RAL808:0.9706
chr2L	220489	220591	FBgn0003122_pogo	sense	RAL362:0.8667
chr2L	220689	220703	FBgn0003055_P-element	antisense	RAL492:0.9630
chr2L	222159	222263	FBgn0003055_P-element	sense	RAL531:0.9167
chr2L	225425	225440	FBgn0001283_jockey	sense	RAL373:0.2027,RAL40:0.8857,RAL426:0.1364,RAL42:0.3929,RAL517:0.2778,RAL774:0.9600,RAL790:1.0000,RAL857:0.0370,RAL907:0.0952
chr2L	245763	245771	FBgn0003055_P-element	sense	RAL908:1.0000
chr2L	249303	249359	FBgn0003055_P-element	sense	RAL83:1.0000
chr2L	267488	267522	FBgn0003055_P-element	antisense	RAL765:1.0000
chr2L	309593	309610	FBgn0010302_Burdock	sense	RAL774:0.9375
chr2L	310233	310254	FBgn0003055_P-element	sense	RAL531:1.0000
chr2L	321844	322344	FBgn0001210_hobo	antisense	RAL235:1.0000
chr2L	331683	332183	FBgn0003055_P-element	antisense	RAL907:1.0000
chr2L	332324	332341	FBgn0003122_pogo	sense	RAL437:0.9000
chr2L	383606	384106	FBgn0005673_1360	sense	RAL513:1.0000
chr2L	450747	451247	FBgn0000638_FB	antisense	RAL235:0.0500,RAL426:0.0588,RAL790:0.0588,RAL808:0.9167
chr2L	451290	451790	FBgn0000638_FB	sense	RAL235:0.8889,RAL405:0.0303,RAL808:0.0345
chr2L	479746	479776	FBgn0001283_jockey	antisense	RAL38:0.9600
chr2L	479830	479848	FBgn0003055_P-element	sense	RAL321:1.0000,RAL391:0.9091
chr2L	480492	480503	FBgn0043969_diver	antisense	RAL177:0.9474,RAL370:0.9091
chr2L	481369	481374	FBgn0042682_Rt1b	antisense	RAL882:0.9643
chr2L	494047	494547	FBgn0000155_roo	sense	RAL409:0.8235
chr2L	505641	506141	FBgn0000005_297	antisense	RAL320:1.0000
chr2L	506721	506749	FBgn0000006_412	sense	RAL373:0.9167
chr2L	512204	512704	FBgn0002698_mdg3	sense	RAL392:1.0000,RAL907:0.9333
chr2L	515742	515781	FBgn0042682_Rt1b	antisense	RAL406:0.8000,RAL894:0.2000
chr2L	530173	530673	FBgn0000349_copia	antisense	RAL229:1.0000
chr2L	546933	547433	FBgn0000199_blood	sense	RAL513:1.0000
chr2L	581633	581655	FBgn0005384_3S18	sense	RAL492:1.0000,RAL802:0.2679
chr2L	601747	601751	FBgn0000155_roo	sense	RAL508:0.9655
chr2L	615752	615764	FBgn0000155_roo	antisense	RAL235:0.8125,RAL908:0.0213
chr2L	623859	623876	FBgn0000481_Doc	antisense	RAL235:0.7143,RAL38:0.8889
chr2L	624536	625311	FBgn0000006_412	antisense	RAL774:0.9706,RAL882:1.0000
chr2L	628056	628062	FBgn0000155_roo	antisense	RAL377:0.4667,RAL461:1.0000
chr2L	636932	637432	FBgn0000638_FB	antisense	RAL855:1.0000
chr2L	661835	661907	FBgn0000155_roo	antisense	RAL440:0.9167
chr2L	667779	668279	FBgn0000155_roo	antisense	RAL531:0.0222,RAL887:0.9091
chr2L	678172	678174	FBgn0000155_roo	sense	RAL517:0.8235
chr2L	684726	684764	FBgn0000652_F-element	sense	RAL75:0.8182
chr2L	705491	705510	FBgn0000199_blood	sense	RAL391:0.9787
chr2L	770021	770038	FBgn0000155_roo	antisense	RAL142:1.0000,RAL409:0.8800,RAL517:1.0000,RAL774:0.9487,RAL822:1.0000,RAL882:1.0000
chr2L	839925	839935	FBgn0000155_roo	antisense	RAL40:0.9753
chr2L	852847	853347	FBgn0003055_P-element	antisense	RAL894:1.0000
chr2L	854998	855011	FBgn0040267_Transpac	sense	RAL392:0.9211,RAL765:0.7778,RAL802:0.2796,RAL805:0.9310
chr2L	866366	866370	FBgn0040267_Transpac	antisense	RAL383:0.9310
chr2L	866643	866775	FBgn0040267_Transpac	sense	RAL492:1.0000
chr2L	889993	890055	FBgn0000155_roo	antisense	RAL373:1.0000
chr2L	891808	892308	FBgn0002697_mdg1	antisense	RAL320:1.0000
chr2L	892524	893024	FBgn0000155_roo	sense	RAL75:1.0000
chr2L	903835	903857	FBgn0005673_1360	sense	RAL229:0.9722,RAL517:0.8750
chr2L	909855	909862	FBgn0000155_roo	sense	RAL321:0.9167
chr2L	917388	917398	FBgn0045970_Tabor	antisense	RAL229:0.9481,RAL774:0.9524,RAL882:0.9302
chr2L	920088	920098	FBgn0063897_Stalker4	antisense	RAL235:1.0000,RAL83:0.8723
chr2L	925718	925732	FBgn0000155_roo	antisense	RAL235:0.9333
chr2L	931855	932355	FBgn0001210_hobo	sense	RAL808:1.0000
chr2L	956980	957038	FBgn0040267_Transpac	antisense	RAL383:1.0000
chr2L	969043	969543	FBgn0000155_roo	antisense	RAL235:1.0000
chr2L	970290	970301	FBgn0040267_Transpac	antisense	RAL887:1.0000
chr2L	986157	986161	FBgn0023131_ZAM	sense	RAL437:0.9062
chr2L	987144	987153	FBgn0000155_roo	antisense	RAL235:0.9333
chr2L	992029	992036	FBgn0000155_roo	antisense	RAL887:1.0000
chr2L	995542	995556	FBgn0000155_roo	antisense	RAL405:0.0500,RAL492:1.0000
chr2L	1047877	1048377	FBgn0001283_jockey	sense	RAL857:1.0000
chr2L	1086022	1086032	FBgn0002697_mdg1	sense	RAL42:1.0000
chr2L	1089600	1090100	FBgn0014967_hopper	sense	RAL321:0.9600,RAL405:0.3333
chr2L	1093406	1093906	FBgn0000199_blood	sense	RAL392:1.0000
chr2L	1112881	1112901	FBgn0010302_Burdock	sense	RAL75:1.0000
chr2L	1127249	1127294	FBgn0001210_hobo	sense	RAL321:1.0000
chr2L	1178498	1178499	FBgn0040267_Transpac	antisense	RAL887:1.0000,RAL908:1.0000
chr2L	1203406	1203410	FBgn0000155_roo	sense	RAL801:0.8750,RAL802:0.6000
chr2L	1209557	1209595	FBgn0001210_hobo	sense	RAL513:1.0000
chr2L	1229167	1229667	FBgn0003007_opus	sense	RAL531:0.9259
chr2L	1229629	1230129	FBgn0000005_297	antisense	RAL321:1.0000,RAL373:0.9677
chr2L	1234402	1234430	FBgn0043055_Ivk	sense	RAL492:0.9333
chr2L	1235605	1235612	FBgn0040267_Transpac	antisense	RAL370:0.9091
chr2L	1242144	1242150	FBgn0000155_roo	antisense	RAL362:1.0000
chr2L	1252007	1252016	FBgn0000199_blood	sense	RAL437:0.9600
chr2L	1269888	1270388	FBgn0003007_opus	sense	RAL461:1.0000
chr2L	1283058	1283558	FBgn0044355_Quasimodo	antisense	RAL855:0.9333
chr2L	1291024	1291160	FBgn0000006_412	sense	RAL142:0.8333
chr2L	1296843	1296879	FBgn0003007_opus	sense	RAL320:0.8333
chr2L	1301788	1302288	FBgn0005773_Bari1	antisense	RAL392:1.0000
chr2L	1308461	1308587	FBgn0003007_opus	sense	RAL75:1.0000
chr2L	1312034	1312046	FBgn0001210_hobo	sense	RAL513:1.0000
chr2L	1331949	1331952	FBgn0000199_blood	antisense	RAL362:0.9706,RAL392:0.9600
chr2L	1340018	1340027	FBgn0000155_roo	sense	RAL40:0.8889
chr2L	1341577	1341580	FBgn0003122_pogo	sense	RAL774:0.9808,RAL882:1.0000
chr2L	1351325	1351327	FBgn0000155_roo	sense	RAL808:0.9487
chr2L	1360959	1361023	FBgn0000155_roo	antisense	RAL320:1.0000
chr2L	1369347	1369359	FBgn0044355_Quasimodo	antisense	RAL370:1.0000
chr2L	1376636	1376684	FBgn0043969_diver	sense	RAL235:1.0000,RAL409:0.9286,RAL441:0.9444
chr2L	1377198	1377698	FBgn0001210_hobo	sense	RAL887:0.9412
chr2L	1380545	1380593	FBgn0014947_flea	sense	RAL808:1.0000
chr2L	1380818	1380822	FBgn0001210_hobo	antisense	RAL371:0.9531
chr2L	1448645	1448648	FBgn0003007_opus	sense	RAL229:0.9286
chr2L	1457439	1457485	FBgn0002698_mdg3	sense	RAL774:1.0000
chr2L	1475045	1475067	FBgn0001207_HMS-Beagle	sense	RAL229:0.9512
chr2L	1479901	1480401	FBgn0000005_297	antisense	RAL790:0.9231
chr2L	1481577	1482077	FBgn0000006_412	sense	RAL405:0.6667,RAL409:1.0000,RAL440:1.0000
chr2L	1486527	1487027	FBgn0001249_I-element	sense	RAL40:0.2105,RAL882:0.8750
chr2L	1522054	1522554	FBgn0003007_opus	antisense	RAL812:0.9000
chr2L	1523499	1523549	FBgn0045970_Tabor	sense	RAL42:1.0000
chr2L	1540220	1540240	FBgn0003007_opus	sense	RAL882:1.0000
chr2L	1558358	1558858	FBgn0000004_17.6	antisense	RAL42:1.0000
chr2L	1558495	1558995	FBgn0063917_McClintock	sense	RAL765:1.0000
chr2L	1559130	1559132	FBgn0005384_3S18	antisense	RAL362:0.9706
chr2L	1574989	1574994	FBgn0003007_opus	antisense	RAL392:0.9474
chr2L	1618794	1618799	FBgn0004082_Tirant	antisense	RAL371:0.8889
chr2L	1627608	1628419	FBgn0001210_hobo	sense	RAL808:1.0000
chr2L	1642426	1642426	FBgn0000155_roo	sense	RAL508:1.0000
chr2L	1654233	1654733	FBgn0000638_FB	sense	RAL373:1.0000,RAL808:1.0000
chr2L	1655580	1655583	FBgn0000006_412	antisense	RAL40:0.9048
chr2L	1658195	1658695	FBgn0000481_Doc	antisense	RAL765:1.0000
chr2L	1719583	1720083	FBgn0000155_roo	sense	RAL808:1.0000
chr2L	1726420	1726920	FBgn0000638_FB	antisense	RAL383:1.0000
chr2L	1726818	1727318	FBgn0000638_FB	sense	RAL383:1.0000
chr2L	1730160	1730190	FBgn0000481_Doc	antisense	RAL362:0.8235
chr2L	1745585	1745632	FBgn0010302_Burdock	sense	RAL508:1.0000,RAL812:0.3333
chr2L	1749407	1749411	FBgn0003007_opus	antisense	RAL437:1.0000
chr2L	1756804	1756827	FBgn0044355_Quasimodo	antisense	RAL321:0.9500
chr2L	1782777	1782782	FBgn0000155_roo	sense	RAL774:1.0000
chr2L	1798353	1798853	FBgn0002698_mdg3	antisense	RAL75:1.0000
chr2L	1799344	1799844	FBgn0044355_Quasimodo	antisense	RAL765:1.0000
chr2L	1809945	1810445	FBgn0063919_Max-element	antisense	RAL383:1.0000
chr2L	1868203	1868219	FBgn0043969_diver	sense	RAL229:1.0000
chr2L	1875812	1875813	FBgn0063455_Stalker2	sense	RAL437:0.9792
chr2L	1877841	1877934	FBgn0000155_roo	sense	RAL440:1.0000
chr2L	1909598	1909656	FBgn0000199_blood	antisense	RAL441:1.0000
chr2L	1922535	1922565	FBgn0000224_BS	antisense	RAL177:1.0000,RAL362:0.8000,RAL370:1.0000,RAL391:1.0000,RAL392:1.0000,RAL40:1.0000,RAL42:1.0000,RAL907:1.0000
chr2L	1926099	1926104	FBgn0040267_Transpac	sense	RAL373:1.0000,RAL377:0.3438
chr2L	1933759	1933769	FBgn0010302_Burdock	antisense	RAL177:1.0000,RAL392:1.0000,RAL42:1.0000
chr2L	1934920	1934957	FBgn0000652_F-element	antisense	RAL508:1.0000
chr2L	1965250	1965750	FBgn0000652_F-element	antisense	RAL801:0.9545,RAL802:0.4750
chr2L	2000642	2000653	FBgn0000199_blood	antisense	RAL805:0.9773
chr2L	2004990	2004993	FBgn0001283_jockey	sense	RAL177:0.8182,RAL377:0.0588
chr2L	2010329	2010335	FBgn0040267_Transpac	sense	RAL774:0.9844,RAL801:0.0208
chr2L	2014794	2015294	FBgn0001210_hobo	sense	RAL887:0.8333
chr2L	2024457	2024957	FBgn0000155_roo	antisense	RAL513:1.0000,RAL790:0.0800
chr2L	2075472	2075972	FBgn0001210_hobo	antisense	RAL177:1.0000
chr2L	2079357	2079395	FBgn0040267_Transpac	antisense	RAL461:1.0000
chr2L	2109904	2109960	FBgn0003055_P-element	sense	RAL882:0.9231
chr2L	2125028	2125528	FBgn0000155_roo	sense	RAL75:1.0000
chr2L	2174792	2174814	FBgn0010302_Burdock	antisense	RAL373:1.0000
chr2L	2175341	2175350	FBgn0003055_P-element	sense	RAL370:0.9714
chr2L	2191781	2192281	FBgn0000638_FB	antisense	RAL531:1.0000
chr2L	2205863	2205906	FBgn0000199_blood	sense	RAL38:0.9429
chr2L	2220434	2220469	FBgn0001167_gypsy	sense	RAL513:0.8750
chr2L	2231749	2231755	FBgn0003007_opus	sense	RAL441:1.0000
chr2L	2242233	2242271	FBgn0003055_P-element	antisense	RAL882:0.9231
chr2L	2242259	2242310	FBgn0003055_P-element	sense	RAL320:1.0000
chr2L	2262574	2262583	FBgn0043969_diver	antisense	RAL38:0.9615,RAL908:0.9412
chr2L	2276500	2276506	FBgn0003007_opus	sense	RAL908:0.8235
chr2L	2279970	2279976	FBgn0001283_jockey	antisense	RAL908:0.9600
chr2L	2285516	2286016	FBgn0000155_roo	antisense	RAL887:1.0000
chr2L	2292265	2292293	FBgn0000349_copia	sense	RAL362:0.9286
chr2L	2299411	2299419	FBgn0000155_roo	sense	RAL391:1.0000
chr2L	2318985	2319001	FBgn0001249_I-element	sense	RAL371:0.9853
chr2L	2327836	2327848	FBgn0002698_mdg3	sense	RAL321:0.8929
chr2L	2328368	2328443	FBgn0003519_Stalker	sense	RAL42:1.0000
chr2L	2329915	2329928	FBgn0000155_roo	sense	RAL320:0.9500
chr2L	2345709	2345710	FBgn0014967_hopper	sense	RAL320:0.5000,RAL370:1.0000,RAL882:0.9773,RAL907:1.0000
chr2L	2371830	2372330	FBgn0000006_412	sense	RAL894:1.0000
chr2L	2394978	2395055	FBgn0000652_F-element	sense	RAL531:0.8889
chr2L	2398004	2398081	FBgn0000155_roo	sense	RAL362:0.9200
chr2L	2408625	2409125	FBgn0000349_copia	antisense	RAL406:0.8235
chr2L	2471263	2471316	FBgn0001207_HMS-Beagle	sense	RAL42:0.9444
chr2L	2471457	2471468	FBgn0005384_3S18	antisense	RAL531:0.9048
chr2L	2480970	2481470	FBgn0003007_opus	antisense	RAL441:1.0000
chr2L	2481083	2481100	FBgn0000155_roo	antisense	RAL383:1.0000,RAL492:0.9444
chr2L	2493722	2494222	FBgn0000006_412	antisense	RAL513:1.0000
chr2L	2494031	2494141	FBgn0003055_P-element	antisense	RAL443:0.2000,RAL887:0.9286
chr2L	2514784	2514792	FBgn0000155_roo	sense	RAL391:1.0000
chr2L	2515587	2515647	FBgn0000155_roo	sense	RAL177:0.9231,RAL812:0.2941
chr2L	2520556	2520570	FBgn0000006_412	antisense	RAL409:0.9091
chr2L	2522373	2522380	FBgn0000155_roo	antisense	RAL371:0.0133,RAL894:0.0417,RAL907:0.8261
chr2L	2535093	2535136	FBgn0000006_412	antisense	RAL531:0.9231
chr2L	2535676	2535683	FBgn0000155_roo	antisense	RAL109:0.0161,RAL229:0.9531
chr2L	2545259	2545270	FBgn0000155_roo	sense	RAL406:0.9375,RAL443:0.2174
chr2L	2548722	2548773	FBgn0000155_roo	sense	RAL531:0.8400
chr2L	2554278	2554349	FBgn0000155_roo	sense	RAL441:1.0000
chr2L	2561099	2561198	FBgn0000004_17.6	antisense	RAL765:1.0000
chr2L	2584788	2584801	FBgn0010302_Burdock	antisense	RAL362:0.9565
chr2L	2591992	2592044	FBgn0000155_roo	sense	RAL405:0.0833,RAL812:0.1071,RAL882:0.8125
chr2L	2621434	2621662	FBgn0000224_BS	antisense	RAL774:0.8125
chr2L	2631418	2631918	FBgn0000155_roo	sense	RAL907:1.0000
chr2L	2635199	2635699	FBgn0001207_HMS-Beagle	antisense	RAL440:1.0000
chr2L	2644499	2644507	FBgn0000155_roo	antisense	RAL808:1.0000
chr2L	2648386	2648393	FBgn0002697_mdg1	antisense	RAL392:1.0000
chr2L	2653937	2654437	FBgn0040267_Transpac	sense	RAL109:0.2500,RAL443:0.4118,RAL808:1.0000
chr2L	2677758	2677792	FBgn0001210_hobo	antisense	RAL908:1.0000
chr2L	2687281	2687781	FBgn0000155_roo	sense	RAL461:1.0000
chr2L	2691486	2691986	FBgn0000155_roo	sense	RAL907:1.0000
chr2L	2723421	2723430	FBgn0000155_roo	sense	RAL235:0.9697
chr2L	2781575	2781585	FBgn0000155_roo	sense	RAL40:0.9355
chr2L	2808085	2808097	FBgn0003055_P-element	antisense	RAL83:0.9677
chr2L	2808166	2808197	FBgn0003055_P-element	sense	RAL320:1.0000,RAL461:0.2222
chr2L	2822995	2823495	FBgn0000005_297	antisense	RAL805:1.0000
chr2L	2832751	2833251	FBgn0000005_297	antisense	RAL426:0.1429,RAL492:0.8182
chr2L	2860804	2860805	FBgn0000155_roo	sense	RAL790:0.9091
chr2L	2862056	2862556	FBgn0003055_P-element	sense	RAL857:1.0000
chr2L	2862482	2862982	FBgn0003055_P-element	antisense	RAL857:1.0000
chr2L	2891544	2892044	FBgn0000638_FB	sense	RAL406:1.0000,RAL894:0.0870
chr2L	2906935	2906944	FBgn0000155_roo	sense	RAL887:0.8667
chr2L	2914818	2915318	FBgn0014967_hopper	antisense	RAL508:1.0000
chr2L	2916976	2917476	FBgn0005384_3S18	sense	RAL513:0.8667
chr2L	2920736	2921236	FBgn0000638_FB	antisense	RAL439:1.0000
chr2L	2921222	2921722	FBgn0000638_FB	sense	RAL439:1.0000
chr2L	2924341	2924342	FBgn0000349_copia	antisense	RAL508:1.0000
chr2L	2942467	2942468	FBgn0003007_opus	antisense	RAL320:0.9130,RAL321:0.9474
chr2L	2997788	2998288	FBgn0003519_Stalker	sense	RAL894:1.0000
chr2L	2997788	2998288	FBgn0063897_Stalker4	sense	RAL894:1.0000
chr2L	2999062	2999072	FBgn0003122_pogo	sense	RAL377:0.5417,RAL383:0.8824,RAL426:0.4615,RAL492:1.0000
chr2L	3001176	3001184	FBgn0000155_roo	sense	RAL42:0.9167
chr2L	3007563	3007564	FBgn0000155_roo	antisense	RAL235:1.0000
chr2L	3008305	3008805	FBgn0000638_FB	antisense	RAL371:0.9286,RAL774:0.9091
chr2L	3008589	3009089	FBgn0004082_Tirant	sense	RAL383:1.0000
chr2L	3008809	3009309	FBgn0000638_FB	sense	RAL371:0.9167,RAL774:0.9231
chr2L	3018388	3018393	FBgn0003055_P-element	sense	RAL377:0.6333,RAL75:1.0000
chr2L	3092919	3093419	FBgn0000199_blood	sense	RAL391:0.9231
chr2L	3104104	3104114	FBgn0001210_hobo	sense	RAL362:1.0000
chr2L	3108222	3108722	FBgn0003007_opus	sense	RAL508:1.0000
chr2L	3112377	3112877	FBgn0003007_opus	sense	RAL235:1.0000
chr2L	3117721	3118221	FBgn0040267_Transpac	sense	RAL441:1.0000
chr2L	3125040	3125540	FBgn0001207_HMS-Beagle	antisense	RAL513:1.0000
chr2L	3127915	3127951	FBgn0000155_roo	antisense	RAL42:0.9500
chr2L	3131345	3131845	FBgn0001283_jockey	antisense	RAL406:1.0000
chr2L	3133778	3133788	FBgn0000349_copia	antisense	RAL894:0.8750
chr2L	3135759	3135759	FBgn0002698_mdg3	sense	RAL177:1.0000
chr2L	3136891	3136918	FBgn0001210_hobo	sense	RAL513:1.0000
chr2L	3137921	3138421	FBgn0000349_copia	sense	RAL142:0.8571
chr2L	3142924	3142931	FBgn0000155_roo	sense	RAL40:0.9756
chr2L	3156160	3156660	FBgn0000638_FB	antisense	RAL235:1.0000
chr2L	3165665	3166165	FBgn0000638_FB	antisense	RAL887:0.8571
chr2L	3166115	3166615	FBgn0000638_FB	sense	RAL887:0.9231
chr2L	3169536	3170036	FBgn0000199_blood	sense	RAL75:1.0000
chr2L	3217179	3217187	FBgn0045970_Tabor	sense	RAL774:0.9630,RAL887:0.8667
chr2L	3221710	3221768	FBgn0000199_blood	sense	RAL83:1.0000
chr2L	3247399	3247404	FBgnnnnnnnn_HMS-Beagle2	antisense	RAL373:0.9730
chr2L	3248873	3248934	FBgn0000006_412	antisense	RAL392:1.0000
chr2L	3251432	3251436	FBgn0010302_Burdock	sense	RAL362:1.0000,RAL441:0.8824,RAL443:0.4074
chr2L	3265157	3265164	FBgn0063507_G2	sense	RAL235:1.0000,RAL907:0.6500
chr2L	3273432	3273932	FBgn0000155_roo	sense	RAL229:0.8125
chr2L	3281595	3281633	FBgn0000652_F-element	antisense	RAL371:1.0000
chr2L	3327054	3327060	FBgn0001283_jockey	sense	RAL362:0.4444,RAL441:1.0000,RAL857:0.2500
chr2L	3333055	3333133	FBgn0002697_mdg1	sense	RAL765:0.8571
chr2L	3354854	3354862	FBgn0003055_P-element	sense	RAL177:0.8571
chr2L	3402054	3402056	FBgn0000155_roo	sense	RAL790:0.9412
chr2L	3435338	3435838	FBgn0000155_roo	antisense	RAL513:1.0000
chr2L	3436125	3436625	FBgn0003007_opus	sense	RAL492:0.9375
chr2L	3439967	3440467	FBgn0046110_Juan	antisense	RAL321:0.0968,RAL383:0.5833,RAL801:0.1176,RAL802:0.1176,RAL805:0.3500,RAL857:1.0000,RAL907:0.3333
chr2L	3444127	3444199	FBgn0026065_Idefix	sense	RAL440:0.8000
chr2L	3444179	3444188	FBgn0003007_opus	sense	RAL229:0.9796
chr2L	3508453	3508953	FBgn0004082_Tirant	sense	RAL882:0.9474
chr2L	3519602	3520102	FBgn0001249_I-element	antisense	RAL392:1.0000
chr2L	3553971	3553983	FBgn0000155_roo	antisense	RAL805:0.8929
chr2L	3563959	3564459	FBgn0000155_roo	sense	RAL42:1.0000
chr2L	3619236	3619242	FBgn0003055_P-element	antisense	RAL83:0.9091
chr2L	3630004	3630017	FBgn0003055_P-element	sense	RAL383:0.9524
chr2L	3631883	3631914	FBgn0003055_P-element	antisense	RAL887:0.9231
chr2L	3632218	3632285	FBgn0003055_P-element	antisense	RAL370:0.2778,RAL371:0.6250,RAL40:0.0426,RAL502:0.2069,RAL887:1.0000
chr2L	3648346	3648846	FBgn0000638_FB	antisense	RAL75:1.0000
chr2L	3654565	3655065	FBgn0000638_FB	antisense	RAL812:0.8462
chr2L	3664914	3664933	FBgn0003007_opus	antisense	RAL805:1.0000
chr2L	3670666	3670744	FBgn0045970_Tabor	antisense	RAL437:1.0000
chr2L	3687580	3688080	FBgn0000005_297	antisense	RAL508:0.9286
chr2L	3688445	3688522	FBgn0000155_roo	sense	RAL774:0.9677
chr2L	3699813	3699855	FBgn0003122_pogo	sense	RAL406:1.0000
chr2L	3740553	3740566	FBgn0001283_jockey	antisense	RAL531:0.9667
chr2L	3753036	3753038	FBgn0003490_springer	antisense	RAL437:0.9667
chr2L	3776920	3777420	FBgn0000638_FB	antisense	RAL437:0.9286
chr2L	3792566	3792567	FBgn0000155_roo	antisense	RAL42:1.0000
chr2L	3835638	3836138	FBgn0000006_412	antisense	RAL441:0.9231
chr2L	3877151	3877161	FBgn0044355_Quasimodo	sense	RAL235:1.0000,RAL392:0.9231
chr2L	3877230	3877234	FBgn0000155_roo	sense	RAL40:0.9714
chr2L	3880323	3880823	FBgn0002698_mdg3	sense	RAL907:0.8421
chr2L	3880327	3880331	FBgn0003007_opus	antisense	RAL801:1.0000,RAL802:0.3860
chr2L	3890234	3890734	FBgn0001283_jockey	antisense	RAL887:1.0000
chr2L	3895537	3896037	FBgn0026065_Idefix	sense	RAL235:0.9286
chr2L	3895546	3895551	FBgn0044355_Quasimodo	antisense	RAL38:0.9231,RAL440:0.8750
chr2L	3896258	3896272	FBgn0003055_P-element	antisense	RAL437:0.8958
chr2L	3898295	3898414	FBgn0000481_Doc	antisense	RAL373:1.0000
chr2L	3905216	3905219	FBgn0000155_roo	sense	RAL808:1.0000
chr2L	3908490	3908501	FBgn0001283_jockey	sense	RAL109:0.3143,RAL765:0.8000
chr2L	3924323	3924823	FBgn0000155_roo	antisense	RAL894:0.8000
chr2L	3931027	3931032	FBgn0000155_roo	sense	RAL439:0.8462
chr2L	3953102	3953602	FBgn0040267_Transpac	sense	RAL321:0.9524
chr2L	3974287	3974787	FBgn0000155_roo	sense	RAL320:0.8750
chr2L	3981397	3981429	FBgn0003007_opus	antisense	RAL441:1.0000
chr2L	3996398	3996475	FBgn0063919_Max-element	antisense	RAL371:0.9048
chr2L	3996448	3996459	FBgn0000349_copia	antisense	RAL461:1.0000
chr2L	4000943	4000959	FBgn0001283_jockey	sense	RAL371:0.8000
chr2L	4009472	4009482	FBgn0001207_HMS-Beagle	antisense	RAL38:0.9767,RAL440:1.0000
chr2L	4009483	4009500	FBgn0003122_pogo	antisense	RAL882:0.9500
chr2L	4016419	4016919	FBgn0003007_opus	sense	RAL142:1.0000
chr2L	4020293	4020330	FBgn0014967_hopper	sense	RAL83:0.9231
chr2L	4034519	4034531	FBgn0000006_412	antisense	RAL531:1.0000
chr2L	4043331	4043339	FBgn0000155_roo	sense	RAL109:0.0156,RAL373:0.8333
chr2L	4083155	4083158	FBgn0000349_copia	antisense	RAL461:1.0000
chr2L	4129591	4129625	FBgn0003007_opus	sense	RAL177:0.9200
chr2L	4132790	4133290	FBgn0000155_roo	antisense	RAL441:1.0000
chr2L	4145031	4145531	FBgn0014967_hopper	antisense	RAL857:1.0000
chr2L	4180671	4181171	FBgn0010302_Burdock	antisense	RAL822:1.0000
chr2L	4180905	4181405	FBgn0003122_pogo	sense	RAL371:1.0000
chr2L	4188804	4189304	FBgn0001210_hobo	antisense	RAL790:0.9333
chr2L	4233608	4233628	FBgn0000652_F-element	sense	RAL371:0.8125
chr2L	4239869	4240369	FBgn0061485_rover	sense	RAL517:1.0000
chr2L	4240330	4240341	FBgn0003007_opus	sense	RAL882:0.9565
chr2L	4249624	4249632	FBgn0003055_P-element	antisense	RAL908:0.9500
chr2L	4261597	4261618	FBgn0002697_mdg1	sense	RAL371:0.8824,RAL443:0.0769
chr2L	4262411	4262911	FBgn0000155_roo	antisense	RAL409:0.9091
chr2L	4268311	4268315	FBgn0003519_Stalker	sense	RAL229:0.9722
chr2L	4268311	4268315	FBgn0063897_Stalker4	sense	RAL229:0.9744
chr2L	4306941	4306950	FBgn0000481_Doc	antisense	RAL321:1.0000
chr2L	4313269	4313301	FBgn0000155_roo	antisense	RAL439:0.8889
chr2L	4324275	4324295	FBgn0045970_Tabor	sense	RAL790:1.0000
chr2L	4332531	4333031	FBgn0000155_roo	sense	RAL857:1.0000
chr2L	4362069	4362086	FBgn0000006_412	antisense	RAL177:0.9444
chr2L	4422116	4422128	FBgn0001283_jockey	antisense	RAL321:0.5882,RAL461:0.5000,RAL517:0.8750
chr2L	4426304	4426308	FBgn0000349_copia	sense	RAL38:0.9167,RAL908:0.9643
chr2L	4433796	4434296	FBgn0000638_FB	antisense	RAL405:0.1333,RAL406:0.6000,RAL426:0.4211,RAL492:1.0000,RAL812:0.4333,RAL894:1.0000
chr2L	4463449	4463949	FBgn0003055_P-element	sense	RAL892:0.9500
chr2L	4469823	4469828	FBgn0003122_pogo	sense	RAL371:0.9753
chr2L	4473346	4473354	FBgn0000155_roo	sense	RAL370:0.9500,RAL373:0.0294
chr2L	4514574	4514626	FBgn0000155_roo	sense	RAL409:0.8571
chr2L	4564425	4564445	FBgn0000199_blood	antisense	RAL83:0.9412
chr2L	4596385	4596885	FBgn0003007_opus	sense	RAL409:0.9231
chr2L	4627766	4628266	FBgn0000155_roo	sense	RAL370:0.9231
chr2L	4628563	4628585	FBgn0000199_blood	sense	RAL42:0.9474
chr2L	4656869	4656887	FBgn0000155_roo	sense	RAL383:0.9000,RAL426:0.1579
chr2L	4659227	4659236	FBgn0000155_roo	sense	RAL40:0.9722
chr2L	4677410	4677421	FBgn0000481_Doc	sense	RAL371:0.9268
chr2L	4677981	4677982	FBgn0005384_3S18	antisense	RAL391:0.9167
chr2L	4692966	4692989	FBgn0000155_roo	antisense	RAL440:0.8000
chr2L	4701662	4701710	FBgn0002698_mdg3	sense	RAL805:0.9545
chr2L	4715419	4715476	FBgn0000652_F-element	antisense	RAL362:1.0000,RAL908:1.0000
chr2L	4723559	4723564	FBgn0000155_roo	antisense	RAL801:0.9286,RAL802:0.5111
chr2L	4731456	4731583	FBgn0000006_412	antisense	RAL765:1.0000
chr2L	4745134	4745634	FBgn0001283_jockey	sense	RAL406:0.9286
chr2L	4760042	4760051	FBgn0000481_Doc	sense	RAL801:0.9459,RAL802:0.6462
chr2L	4762349	4762353	FBgn0000349_copia	antisense	RAL373:1.0000
chr2L	4766789	4766797	FBgn0014967_hopper	antisense	RAL38:0.9545
chr2L	4767298	4767311	FBgn0000155_roo	sense	RAL371:1.0000
chr2L	4771225	4771301	FBgn0000155_roo	antisense	RAL373:0.0125,RAL887:1.0000
chr2L	4790266	4790766	FBgn0001210_hobo	antisense	RAL513:0.9091
chr2L	4793101	4793601	FBgn0000155_roo	antisense	RAL177:1.0000
chr2L	4856829	4857329	FBgn0014947_flea	antisense	RAL362:0.9600
chr2L	4864805	4864901	FBgn0000652_F-element	antisense	RAL790:0.9565
chr2L	4866614	4866686	FBgn0063897_Stalker4	antisense	RAL320:0.8909,RAL437:0.0075
chr2L	4893319	4893819	FBgn0000005_297	antisense	RAL42:1.0000
chr2L	4906780	4906781	FBgn0003055_P-element	sense	RAL441:1.0000
chr2L	4924109	4924110	FBgn0003007_opus	sense	RAL812:0.8491
chr2L	4936835	4937335	FBgn0000349_copia	antisense	RAL83:1.0000
chr2L	4939132	4939632	FBgn0063429_invader2	antisense	RAL83:1.0000
chr2L	5020712	5020720	FBgn0003007_opus	antisense	RAL882:1.0000
chr2L	5023532	5024032	FBgn0010302_Burdock	sense	RAL805:0.9000
chr2L	5029538	5029557	FBgn0003055_P-element	antisense	RAL857:1.0000
chr2L	5052502	5052508	FBgn0003055_P-element	sense	RAL790:0.8462
chr2L	5069571	5069571	FBgn0005384_3S18	antisense	RAL765:1.0000
chr2L	5083180	5083221	FBgn0004082_Tirant	sense	RAL765:1.0000
chr2L	5087628	5088128	FBgn0000638_FB	antisense	RAL894:0.8750
chr2L	5105509	5106009	FBgn0014947_flea	antisense	RAL362:1.0000
chr2L	5106321	5106821	FBgn0002698_mdg3	antisense	RAL235:0.8462
chr2L	5150652	5151152	FBgn0003007_opus	sense	RAL531:1.0000
chr2L	5214516	5215016	FBgn0000155_roo	antisense	RAL177:0.9167
chr2L	5223243	5223249	FBgn0000349_copia	sense	RAL362:0.9091
chr2L	5302322	5302822	FBgn0003007_opus	antisense	RAL790:1.0000
chr2L	5304315	5304331	FBgn0000155_roo	sense	RAL40:0.8919
chr2L	5337978	5338017	FBgn0000652_F-element	antisense	RAL142:1.0000
chr2L	5338820	5339320	FBgn0001283_jockey	antisense	RAL229:0.9333
chr2L	5339084	5339584	FBgn0001283_jockey	sense	RAL42:1.0000,RAL441:0.8750
chr2L	5367544	5367550	FBgn0005673_1360	sense	RAL371:0.9574
chr2L	5409806	5409817	FBgn0000199_blood	antisense	RAL405:0.1176,RAL492:0.9474
chr2L	5418818	5418835	FBgn0000481_Doc	sense	RAL441:1.0000
chr2L	5434778	5434870	FBgn0000155_roo	sense	RAL383:0.9091
chr2L	5453770	5453802	FBgn0003007_opus	antisense	RAL790:1.0000
chr2L	5460968	5461468	FBgn0003055_P-element	sense	RAL805:1.0000
chr2L	5474114	5474614	FBgn0000155_roo	sense	RAL177:1.0000
chr2L	5497675	5498175	FBgn0000349_copia	sense	RAL801:0.9000,RAL802:0.5000
chr2L	5505317	5505817	FBgn0061485_rover	sense	RAL75:1.0000
chr2L	5516488	5516988	FBgn0001210_hobo	sense	RAL229:0.9600
chr2L	5574326	5574366	FBgn0000199_blood	antisense	RAL409:0.8000
chr2L	5574602	5575102	FBgn0001210_hobo	sense	RAL38:0.9231
chr2L	5595037	5595537	FBgn0063919_Max-element	sense	RAL142:0.8333,RAL908:0.6667
chr2L	5600714	5601214	FBgn0000349_copia	sense	RAL907:0.9286
chr2L	5600848	5600853	FBgn0000006_412	antisense	RAL177:0.8750
chr2L	5610337	5610341	FBgn0003007_opus	antisense	RAL517:0.9333
chr2L	5614522	5615022	FBgn0001283_jockey	antisense	RAL370:1.0000
chr2L	5615100	5615109	FBgn0001210_hobo	antisense	RAL229:0.9737,RAL391:0.0357,RAL802:0.0167
chr2L	5616831	5616886	FBgn0063455_Stalker2	antisense	RAL790:0.9412
chr2L	5617214	5617260	FBgn0001210_hobo	sense	RAL801:0.8421
chr2L	5618437	5618937	FBgn0062343_Dm88	sense	RAL83:1.0000
chr2L	5633456	5633510	FBgn0000155_roo	sense	RAL765:0.8889
chr2L	5647514	5648014	FBgn0001210_hobo	antisense	RAL805:0.8571
chr2L	5649569	5649603	FBgn0001283_jockey	antisense	RAL405:0.2000,RAL492:0.8000
chr2L	5651110	5651610	FBgn0001210_hobo	sense	RAL235:1.0000
chr2L	5651408	5651451	FBgn0063455_Stalker2	antisense	RAL391:1.0000
chr2L	5659857	5659869	FBgn0000652_F-element	sense	RAL894:1.0000
chr2L	5665308	5665310	FBgn0000199_blood	sense	RAL441:1.0000
chr2L	5666002	5666005	FBgn0000652_F-element	sense	RAL371:0.9804
chr2L	5672896	5672919	FBgn0000199_blood	antisense	RAL907:0.8571
chr2L	5681891	5681896	FBgn0000652_F-element	sense	RAL441:1.0000,RAL83:1.0000,RAL908:0.0345
chr2L	5683184	5683684	FBgn0001210_hobo	antisense	RAL362:0.9375
chr2L	5684714	5684788	FBgn0001210_hobo	sense	RAL765:1.0000
chr2L	5705230	5705730	FBgn0000155_roo	antisense	RAL235:1.0000
chr2L	5707861	5707879	FBgn0000155_roo	antisense	RAL235:0.8636
chr2L	5710960	5711460	FBgn0000005_297	antisense	RAL513:0.8750
chr2L	5714541	5714543	FBgn0000155_roo	antisense	RAL908:1.0000
chr2L	5724222	5724427	FBgn0005673_1360	antisense	RAL362:1.0000,RAL774:0.0833
chr2L	5724314	5724402	FBgn0005673_1360	sense	RAL437:0.8333
chr2L	5731111	5731611	FBgn0001249_I-element	antisense	RAL440:1.0000
chr2L	5747557	5748057	FBgn0000155_roo	antisense	RAL892:0.8000
chr2L	5756404	5756414	FBgn0001210_hobo	antisense	RAL437:0.9535
chr2L	5757220	5757268	FBgn0001210_hobo	sense	RAL373:0.9600,RAL502:0.0476,RAL808:0.0290
chr2L	5757460	5757462	FBgn0014967_hopper	sense	RAL38:1.0000
chr2L	5764661	5765161	FBgn0000155_roo	sense	RAL441:1.0000
chr2L	5786883	5787383	FBgn0003007_opus	antisense	RAL857:1.0000
chr2L	5790915	5791415	FBgn0000638_FB	sense	RAL109:0.0811,RAL362:0.8947,RAL38:0.9375,RAL391:1.0000,RAL443:0.3000,RAL808:0.6667
chr2L	5793869	5794369	FBgn0000638_FB	antisense	RAL320:0.0833,RAL383:0.0811,RAL492:0.0500,RAL894:1.0000
chr2L	5794379	5794879	FBgn0000638_FB	sense	RAL383:0.9333,RAL439:1.0000,RAL492:0.9167,RAL502:0.2333,RAL894:0.9000
chr2L	5796535	5797035	FBgn0000155_roo	sense	RAL362:0.9231
chr2L	5804154	5804297	FBgn0001283_jockey	antisense	RAL437:0.9302,RAL531:1.0000,RAL774:0.7931,RAL790:1.0000,RAL812:0.3000
chr2L	5805315	5805343	FBgn0003122_pogo	sense	RAL409:1.0000,RAL812:0.4400
chr2L	5805894	5805907	FBgn0014967_hopper	sense	RAL320:1.0000,RAL362:0.9000,RAL38:1.0000,RAL822:1.0000
chr2L	5827646	5827654	FBgn0000199_blood	antisense	RAL517:1.0000
chr2L	5864779	5864780	FBgn0000155_roo	sense	RAL373:1.0000
chr2L	5898211	5898711	FBgn0003007_opus	antisense	RAL857:0.9231
chr2L	5906964	5907464	FBgn0003055_P-element	antisense	RAL370:0.9444
chr2L	5907444	5907454	FBgn0003055_P-element	sense	RAL508:0.9667
chr2L	5943858	5943898	FBgn0003055_P-element	sense	RAL440:0.9333
chr2L	5943950	5943996	FBgn0003055_P-element	antisense	RAL42:0.9000
chr2L	5944656	5944658	FBgn0003055_P-element	antisense	RAL371:0.9796
chr2L	5945998	5946498	FBgn0063455_Stalker2	sense	RAL321:0.9231
chr2L	5976902	5977402	FBgn0000155_roo	antisense	RAL392:1.0000
chr2L	6002544	6002562	FBgn0005773_Bari1	sense	RAL812:0.8571
chr2L	6071082	6071100	FBgn0003055_P-element	sense	RAL42:0.8333,RAL83:0.9512
chr2L	6081988	6082488	FBgn0000349_copia	antisense	RAL440:1.0000
chr2L	6089875	6089922	FBgn0001207_HMS-Beagle	antisense	RAL42:1.0000
chr2L	6100753	6100757	FBgn0003055_P-element	sense	RAL371:0.8116
chr2L	6110261	6110360	FBgn0014967_hopper	sense	RAL765:0.9091
chr2L	6113944	6114444	FBgn0014967_hopper	sense	RAL439:0.9167
chr2L	6116323	6116823	FBgn0005673_1360	antisense	RAL38:1.0000
chr2L	6144950	6145450	FBgn0045970_Tabor	sense	RAL75:0.9474
chr2L	6159576	6159580	FBgn0000199_blood	antisense	RAL894:0.9286
chr2L	6160409	6160420	FBgn0000155_roo	sense	RAL371:0.9839
chr2L	6162393	6162432	FBgn0005384_3S18	antisense	RAL362:0.9630
chr2L	6222864	6222894	FBgn0000006_412	antisense	RAL75:1.0000
chr2L	6231673	6232173	FBgn0000652_F-element	sense	RAL83:1.0000
chr2L	6243711	6243755	FBgn0000006_412	antisense	RAL142:1.0000
chr2L	6244080	6244580	FBgn0003007_opus	antisense	RAL894:0.8889
chr2L	6246654	6246689	FBgn0000006_412	antisense	RAL362:0.9333
chr2L	6248558	6248563	FBgn0000006_412	antisense	RAL894:1.0000
chr2L	6251701	6251713	FBgn0002698_mdg3	sense	RAL229:1.0000
chr2L	6256758	6257258	FBgn0003007_opus	sense	RAL894:0.8000
chr2L	6256810	6256810	FBgn0000155_roo	antisense	RAL229:1.0000
chr2L	6260355	6260357	FBgn0000155_roo	sense	RAL774:0.9773
chr2L	6281583	6281594	FBgn0001283_jockey	sense	RAL774:1.0000,RAL882:0.8636,RAL887:1.0000
chr2L	6292226	6292241	FBgn0001210_hobo	antisense	RAL805:1.0000
chr2L	6301657	6302157	FBgn0010302_Burdock	antisense	RAL461:0.8667
chr2L	6316697	6316720	FBgn0014967_hopper	antisense	RAL437:0.9200,RAL857:1.0000
chr2L	6318696	6319196	FBgn0003055_P-element	sense	RAL531:0.8000
chr2L	6349095	6349202	FBgn0000155_roo	antisense	RAL492:1.0000
chr2L	6358274	6358774	FBgn0026065_Idefix	sense	RAL908:1.0000
chr2L	6358436	6358461	FBgn0000155_roo	antisense	RAL362:0.9737
chr2L	6378490	6378512	FBgn0000155_roo	sense	RAL517:0.9167
chr2L	6457189	6457257	FBgn0003122_pogo	antisense	RAL517:1.0000
chr2L	6458954	6459454	FBgn0000155_roo	antisense	RAL320:0.8889
chr2L	6464593	6465093	FBgn0004904_TART-A	sense	RAL439:1.0000
chr2L	6470017	6470024	FBgn0000155_roo	antisense	RAL40:0.9429
chr2L	6474663	6474668	FBgn0000006_412	sense	RAL373:0.9762
chr2L	6483441	6483941	FBgn0044355_Quasimodo	sense	RAL177:1.0000
chr2L	6519840	6520340	FBgn0043969_diver	sense	RAL142:1.0000
chr2L	6523889	6524389	FBgn0044355_Quasimodo	sense	RAL392:0.8462
chr2L	6566402	6566420	FBgn0005384_3S18	antisense	RAL229:0.9091
chr2L	6569980	6569992	FBgn0001283_jockey	antisense	RAL437:1.0000
chr2L	6569983	6570483	FBgn0000224_BS	antisense	RAL857:1.0000
chr2L	6581716	6581724	FBgn0004082_Tirant	antisense	RAL774:0.9538
chr2L	6583391	6583891	FBgn0014967_hopper	antisense	RAL321:1.0000
chr2L	6592171	6592205	FBgn0000155_roo	antisense	RAL42:1.0000
chr2L	6596213	6596713	FBgn0000349_copia	antisense	RAL440:0.8824
chr2L	6597241	6597249	FBgn0000155_roo	antisense	RAL882:1.0000,RAL887:0.7692
chr2L	6605930	6606430	FBgn0000006_412	sense	RAL805:0.9000
chr2L	6618501	6619001	FBgn0000199_blood	sense	RAL461:1.0000
chr2L	6618754	6618763	FBgn0000006_412	sense	RAL437:0.9500
chr2L	6706919	6707419	FBgn0002697_mdg1	sense	RAL765:1.0000
chr2L	6715731	6715774	FBgn0001210_hobo	antisense	RAL83:0.9333
chr2L	6717244	6717251	FBgn0001283_jockey	sense	RAL229:0.9722,RAL42:0.1875
chr2L	6740373	6740377	FBgn0001249_I-element	antisense	RAL321:0.9200
chr2L	6743599	6743653	FBgn0026065_Idefix	antisense	RAL517:0.8750
chr2L	6746143	6746201	FBgn0043055_Ivk	antisense	RAL531:1.0000
chr2L	6808078	6808578	FBgn0001210_hobo	sense	RAL75:0.8889
chr2L	6813115	6813615	FBgn0000155_roo	sense	RAL38:0.9375
chr2L	6818608	6818620	FBgn0000155_roo	antisense	RAL75:1.0000
chr2L	6835064	6835564	FBgn0000155_roo	antisense	RAL406:1.0000
chr2L	6871056	6871062	FBgn0040267_Transpac	antisense	RAL409:0.9697
chr2L	6884812	6884871	FBgn0002698_mdg3	antisense	RAL373:1.0000
chr2L	6889627	6890127	FBgn0000005_297	antisense	RAL801:0.8667
chr2L	6905112	6905612	FBgn0000199_blood	sense	RAL855:1.0000
chr2L	6986036	6986081	FBgn0010302_Burdock	antisense	RAL38:1.0000
chr2L	7001878	7002378	FBgn0002698_mdg3	sense	RAL892:1.0000
chr2L	7055370	7055386	FBgn0000481_Doc	sense	RAL235:1.0000
chr2L	7056700	7057200	FBgn0001167_gypsy	antisense	RAL513:1.0000
chr2L	7077694	7077705	FBgn0005384_3S18	antisense	RAL440:1.0000,RAL441:0.0435
chr2L	7088331	7088831	FBgn0061485_rover	antisense	RAL142:1.0000
chr2L	7102167	7102167	FBgn0000006_412	sense	RAL774:0.9259
chr2L	7147265	7147335	FBgn0000481_Doc	sense	RAL75:1.0000
chr2L	7150360	7150368	FBgn0040267_Transpac	sense	RAL437:0.8571
chr2L	7159127	7159253	FBgn0001207_HMS-Beagle	antisense	RAL371:0.9722
chr2L	7166806	7167306	FBgn0014947_flea	sense	RAL441:1.0000
chr2L	7174044	7174544	FBgn0000155_roo	antisense	RAL887:1.0000
chr2L	7197489	7197490	FBgn0063455_Stalker2	antisense	RAL40:0.9259
chr2L	7232411	7232911	FBgn0026065_Idefix	sense	RAL321:0.9333
chr2L	7244948	7244991	FBgn0000199_blood	sense	RAL492:1.0000
chr2L	7249069	7249569	FBgn0003055_P-element	sense	RAL373:1.0000
chr2L	7249546	7250046	FBgn0003055_P-element	antisense	RAL373:1.0000
chr2L	7257305	7257313	FBgn0000349_copia	sense	RAL513:0.8750
chr2L	7297097	7297123	FBgn0000481_Doc	sense	RAL492:1.0000
chr2L	7310416	7310438	FBgn0000481_Doc	antisense	RAL508:1.0000
chr2L	7335825	7336325	FBgn0003007_opus	sense	RAL908:0.9333
chr2L	7350246	7350746	FBgn0014947_flea	sense	RAL492:1.0000
chr2L	7399198	7399698	FBgn0010302_Burdock	sense	RAL42:1.0000
chr2L	7401837	7401863	FBgn0042231_X-element	antisense	RAL405:0.1000,RAL441:0.3333,RAL765:0.8000,RAL774:0.4762
chr2L	7437335	7437835	FBgn0000155_roo	antisense	RAL531:1.0000
chr2L	7437411	7437438	FBgn0003055_P-element	antisense	RAL321:0.2500,RAL42:1.0000,RAL907:0.6667
chr2L	7457876	7457908	FBgn0010302_Burdock	sense	RAL513:0.9091
chr2L	7457877	7457891	FBgn0000005_297	sense	RAL371:1.0000,RAL437:0.9231
chr2L	7484223	7484238	FBgn0000155_roo	sense	RAL808:0.9667
chr2L	7485377	7485877	FBgn0000638_FB	sense	RAL907:1.0000
chr2L	7537040	7537068	FBgn0043969_diver	sense	RAL822:1.0000
chr2L	7548126	7548626	FBgn0002698_mdg3	antisense	RAL38:1.0000
chr2L	7559194	7559201	FBgn0001249_I-element	antisense	RAL371:0.8462
chr2L	7563487	7563497	FBgn0000155_roo	antisense	RAL882:1.0000
chr2L	7571779	7572279	FBgn0000638_FB	antisense	RAL409:0.8889
chr2L	7573638	7573712	FBgn0003055_P-element	antisense	RAL492:1.0000
chr2L	7575639	7575655	FBgn0003055_P-element	sense	RAL391:1.0000
chr2L	7596965	7597465	FBgn0000199_blood	sense	RAL907:1.0000
chr2L	7630298	7630798	FBgn0000005_297	sense	RAL882:0.8889
chr2L	7638654	7639154	FBgn0000155_roo	sense	RAL371:1.0000
chr2L	7644839	7644875	FBgn0000155_roo	antisense	RAL908:0.8333
chr2L	7710745	7711245	FBgn0000005_297	antisense	RAL38:0.8889
chr2L	7724702	7724707	FBgn0000155_roo	antisense	RAL391:1.0000
chr2L	7725698	7725731	FBgn0001249_I-element	sense	RAL177:0.8889
chr2L	7726170	7726670	FBgn0001207_HMS-Beagle	sense	RAL517:1.0000
chr2L	7750478	7750978	FBgn0003122_pogo	sense	RAL908:0.9000
chr2L	7765533	7765546	FBgn0001210_hobo	sense	RAL373:0.8833
chr2L	7766943	7766946	FBgn0000155_roo	sense	RAL383:0.9412
chr2L	7774902	7774931	FBgn0001210_hobo	sense	RAL83:0.9545
chr2L	7835495	7835497	FBgn0001210_hobo	antisense	RAL371:0.9459
chr2L	7842050	7842057	FBgn0000155_roo	sense	RAL177:0.9000
chr2L	7852776	7852799	FBgn0000155_roo	antisense	RAL320:0.9091
chr2L	7863132	7863632	FBgn0000005_297	sense	RAL440:1.0000
chr2L	7905915	7906415	FBgn0026065_Idefix	antisense	RAL40:0.9524
chr2L	7905932	7906432	FBgn0000004_17.6	sense	RAL177:1.0000
chr2L	7913762	7913884	FBgn0001210_hobo	sense	RAL492:1.0000
chr2L	7928531	7928572	FBgn0000155_roo	antisense	RAL908:0.8462
chr2L	7932738	7932759	FBgn0042682_Rt1b	sense	RAL321:0.1364,RAL377:0.0909,RAL805:0.6471,RAL822:1.0000,RAL882:0.8000
chr2L	7932746	7932896	FBgn0041728_Rt1a	sense	RAL517:1.0000
chr2L	7937275	7937373	FBgn0001283_jockey	sense	RAL109:0.3478,RAL443:0.1724,RAL502:0.0690,RAL802:0.0390,RAL83:0.8333,RAL894:0.1875
chr2L	7939399	7939399	FBgn0001210_hobo	sense	RAL437:0.9811
chr2L	7939963	7939991	FBgn0040267_Transpac	sense	RAL371:0.9714
chr2L	7940590	7940595	FBgn0041728_Rt1a	sense	RAL437:0.3077,RAL508:1.0000,RAL75:1.0000,RAL908:1.0000
chr2L	7983792	7984292	FBgn0005773_Bari1	antisense	RAL371:1.0000
chr2L	7991263	7991763	FBgn0003055_P-element	sense	RAL513:0.8333
chr2L	7992008	7992049	FBgn0010302_Burdock	sense	RAL531:0.9583
chr2L	8027302	8027305	FBgn0000481_Doc	sense	RAL801:0.9474,RAL802:0.5400
chr2L	8087833	8087881	FBgn0000006_412	antisense	RAL38:1.0000
chr2L	8103996	8104032	FBgn0000349_copia	sense	RAL765:0.8333,RAL774:0.3250
chr2L	8127699	8127702	FBgn0003055_P-element	antisense	RAL508:0.9259
chr2L	8128167	8128667	FBgn0000638_FB	antisense	RAL894:1.0000
chr2L	8162432	8162441	FBgn0003055_P-element	antisense	RAL40:0.9600
chr2L	8167249	8167261	FBgn0000155_roo	antisense	RAL321:0.9655
chr2L	8169175	8169236	FBgn0000652_F-element	antisense	RAL808:1.0000
chr2L	8229589	8229641	FBgn0000005_297	antisense	RAL437:0.9091
chr2L	8266915	8267415	FBgn0001283_jockey	antisense	RAL391:1.0000
chr2L	8271011	8271511	FBgn0000006_412	sense	RAL492:1.0000
chr2L	8285870	8285876	FBgn0003055_P-element	sense	RAL774:0.8103
chr2L	8355297	8355797	FBgn0003007_opus	sense	RAL320:0.9333
chr2L	8355943	8356443	FBgn0000155_roo	sense	RAL822:1.0000
chr2L	8393394	8393405	FBgn0000155_roo	sense	RAL38:1.0000
chr2L	8422353	8422377	FBgn0000155_roo	antisense	RAL790:0.9500
chr2L	8464068	8464074	FBgn0003055_P-element	sense	RAL321:0.9091
chr2L	8471878	8471882	FBgn0000155_roo	sense	RAL392:0.8519
chr2L	8476735	8476746	FBgn0046110_Juan	sense	RAL142:0.9091,RAL362:0.5625,RAL426:0.2857,RAL502:0.4444,RAL508:0.7647,RAL774:0.5410,RAL790:0.6364,RAL887:0.5294
chr2L	8500270	8500330	FBgn0014947_flea	sense	RAL805:1.0000
chr2L	8531637	8532137	FBgn0063432_gypsy5	antisense	RAL855:1.0000
chr2L	8532623	8532629	FBgn0000652_F-element	sense	RAL508:0.8500
chr2L	8535177	8535183	FBgn0003055_P-element	sense	RAL38:0.9333
chr2L	8539334	8539358	FBgn0046110_Juan	sense	RAL765:1.0000,RAL774:0.3333
chr2L	8550150	8550170	FBgn0000652_F-element	antisense	RAL391:0.8500
chr2L	8556128	8556132	FBgn0000349_copia	sense	RAL40:1.0000
chr2L	8557032	8557532	FBgn0003122_pogo	antisense	RAL887:0.8333
chr2L	8582126	8582626	FBgn0000481_Doc	sense	RAL177:1.0000
chr2L	8583338	8583344	FBgn0005773_Bari1	antisense	RAL461:0.9048
chr2L	8590229	8590264	FBgn0010302_Burdock	antisense	RAL75:1.0000
chr2L	8608533	8608543	FBgn0005773_Bari1	sense	RAL83:0.9688
chr2L	8633485	8633489	FBgn0000155_roo	sense	RAL373:0.9524
chr2L	8639213	8639239	FBgn0000652_F-element	sense	RAL805:0.9500
chr2L	8639566	8639595	FBgn0000005_297	sense	RAL437:0.8333,RAL441:0.9286
chr2L	8655440	8655940	FBgn0000155_roo	antisense	RAL894:0.8333
chr2L	8700107	8700258	FBgn0003122_pogo	antisense	RAL371:0.9130
chr2L	8705005	8705505	FBgn0040267_Transpac	antisense	RAL235:1.0000
chr2L	8737480	8737980	FBgn0005673_1360	sense	RAL531:0.9333
chr2L	8762413	8762480	FBgn0000006_412	sense	RAL857:1.0000
chr2L	8769551	8769560	FBgn0000155_roo	sense	RAL513:0.9091
chr2L	8808103	8808111	FBgn0001283_jockey	antisense	RAL517:0.8462,RAL75:1.0000
chr2L	8815384	8815409	FBgn0000155_roo	antisense	RAL508:0.9474
chr2L	8827271	8827771	FBgn0063534_Doc2-element	sense	RAL75:1.0000
chr2L	8832992	8832995	FBgn0000155_roo	antisense	RAL409:0.9286
chr2L	8842662	8842675	FBgn0004082_Tirant	sense	RAL801:1.0000,RAL802:0.5556
chr2L	8856944	8857062	FBgn0000155_roo	antisense	RAL517:1.0000,RAL83:0.0185
chr2L	8887484	8887984	FBgn0063919_Max-element	sense	RAL177:1.0000
chr2L	8906853	8906864	FBgn0000481_Doc	sense	RAL882:0.9630
chr2L	8940822	8940827	FBgn0002698_mdg3	sense	RAL177:0.9565
chr2L	8950683	8950691	FBgn0004905_S-element	sense	RAL437:0.8065,RAL75:0.5000
chr2L	8950772	8951272	FBgn0005673_1360	sense	RAL235:0.9231
chr2L	8951289	8951789	FBgn0005673_1360	antisense	RAL508:0.9375
chr2L	8951425	8951925	FBgn0010302_Burdock	antisense	RAL383:1.0000
chr2L	8951622	8951625	FBgn0003055_P-element	antisense	RAL492:0.9565
chr2L	8951940	8952440	FBgn0063429_invader2	sense	RAL75:1.0000
chr2L	8959951	8959952	FBgn0043055_Ivk	sense	RAL320:0.0833,RAL383:0.3158,RAL391:0.1905,RAL426:0.1176,RAL437:0.5000,RAL502:0.1111,RAL508:0.1818,RAL765:0.3333,RAL774:0.0500,RAL802:0.0222,RAL805:0.8750,RAL812:0.7273,RAL894:0.1000
chr2L	8961635	8961638	FBgn0000155_roo	sense	RAL229:0.8276
chr2L	8964953	8965453	FBgn0000006_412	sense	RAL907:0.9167
chr2L	8984884	8984986	FBgn0003122_pogo	sense	RAL517:0.8889
chr2L	8992667	8992669	FBgn0003122_pogo	sense	RAL235:1.0000,RAL371:1.0000,RAL373:1.0000,RAL441:0.9375,RAL502:0.0833,RAL531:1.0000,RAL774:0.5000,RAL83:1.0000,RAL857:1.0000,RAL908:1.0000
chr2L	8994004	8994014	FBgn0003122_pogo	antisense	RAL177:0.9524,RAL362:0.7647,RAL437:0.7742
chr2L	9009874	9010374	FBgn0000652_F-element	antisense	RAL371:0.0588,RAL83:1.0000
chr2L	9012089	9012589	FBgn0001210_hobo	sense	RAL406:1.0000
chr2L	9019491	9019991	FBgn0014967_hopper	sense	RAL437:1.0000
chr2L	9020761	9020804	FBgn0005384_3S18	sense	RAL320:0.8077
chr2L	9036214	9036233	FBgn0001210_hobo	antisense	RAL887:1.0000
chr2L	9037106	9037139	FBgn0001210_hobo	sense	RAL440:0.9333
chr2L	9042514	9042518	FBgn0000349_copia	sense	RAL441:0.9375
chr2L	9045763	9045777	FBgn0001210_hobo	antisense	RAL808:0.9677
chr2L	9050530	9050531	FBgn0000155_roo	sense	RAL321:0.9118
chr2L	9052677	9052703	FBgn0001207_HMS-Beagle	antisense	RAL38:0.9730
chr2L	9059371	9059376	FBgn0000155_roo	sense	RAL908:0.9375
chr2L	9064258	9064758	FBgn0000199_blood	sense	RAL808:0.9655
chr2L	9065313	9065316	FBgn0000155_roo	antisense	RAL765:0.8000,RAL774:0.3103,RAL812:0.0625
chr2L	9090769	9090785	FBgn0004082_Tirant	antisense	RAL40:0.9412
chr2L	9100571	9101071	FBgn0001210_hobo	sense	RAL887:0.8667
chr2L	9113301	9113312	FBgn0000155_roo	sense	RAL908:0.9412
chr2L	9136768	9137268	FBgn0000155_roo	antisense	RAL790:0.9130
chr2L	9147997	9148013	FBgn0000481_Doc	sense	RAL142:0.9500
chr2L	9153588	9153651	FBgn0000349_copia	antisense	RAL406:0.6667,RAL492:1.0000
chr2L	9158231	9158731	FBgn0005384_3S18	antisense	RAL461:0.9333
chr2L	9171038	9171538	FBgn0003007_opus	antisense	RAL142:1.0000
chr2L	9183798	9184298	FBgn0005673_1360	antisense	RAL83:1.0000
chr2L	9198444	9198465	FBgn0003007_opus	antisense	RAL492:1.0000
chr2L	9201750	9202250	FBgn0000349_copia	sense	RAL808:0.8462
chr2L	9204667	9204680	FBgn0040267_Transpac	antisense	RAL765:1.0000,RAL774:0.4902,RAL801:1.0000,RAL802:0.7119,RAL855:0.9583,RAL907:0.9231,RAL908:0.8710
chr2L	9237626	9238126	FBgn0003055_P-element	antisense	RAL822:1.0000
chr2L	9244220	9244720	FBgn0002697_mdg1	sense	RAL531:1.0000
chr2L	9257074	9257122	FBgn0001210_hobo	antisense	RAL321:1.0000,RAL805:0.0357
chr2L	9266116	9266129	FBgn0005384_3S18	antisense	RAL229:1.0000
chr2L	9268830	9268886	FBgn0000155_roo	antisense	RAL440:1.0000
chr2L	9282418	9282445	FBgn0014967_hopper	sense	RAL383:0.9355,RAL426:0.2381,RAL443:0.6154
chr2L	9290767	9291267	FBgn0000481_Doc	antisense	RAL320:1.0000
chr2L	9319765	9319827	FBgn0001210_hobo	sense	RAL383:0.8750
chr2L	9347403	9347903	FBgn0000006_412	antisense	RAL392:1.0000
chr2L	9349606	9349661	FBgn0002698_mdg3	sense	RAL370:1.0000
chr2L	9361837	9361911	FBgn0000155_roo	sense	RAL908:1.0000
chr2L	9376756	9377256	FBgn0001249_I-element	antisense	RAL439:1.0000
chr2L	9378218	9378718	FBgn0003908_R1A1-element	sense	RAL83:1.0000
chr2L	9383171	9383671	FBgn0000349_copia	sense	RAL362:1.0000
chr2L	9411822	9411890	FBgn0014967_hopper	sense	RAL383:0.9333
chr2L	9419560	9420060	FBgn0014967_hopper	antisense	RAL383:0.9000
chr2L	9437434	9437482	FBgn0003055_P-element	antisense	RAL42:1.0000
chr2L	9438736	9438788	FBgn0005773_Bari1	sense	RAL38:0.8667
chr2L	9444327	9444332	FBgn0000199_blood	sense	RAL373:0.9574
chr2L	9446735	9447235	FBgn0000652_F-element	antisense	RAL409:0.8750
chr2L	9467108	9467608	FBgn0001210_hobo	sense	RAL517:1.0000
chr2L	9471689	9471724	FBgn0001210_hobo	antisense	RAL882:1.0000
chr2L	9473746	9474246	FBgn0001210_hobo	sense	RAL513:1.0000
chr2L	9473958	9473961	FBgn0001210_hobo	antisense	RAL75:0.8571
chr2L	9485203	9485703	FBgn0001210_hobo	antisense	RAL513:1.0000
chr2L	9485781	9486281	FBgn0001283_jockey	antisense	RAL406:0.8182
chr2L	9485908	9485937	FBgn0041728_Rt1a	sense	RAL377:0.2778,RAL391:0.8000
chr2L	9488618	9489118	FBgn0000349_copia	sense	RAL42:1.0000
chr2L	9490326	9490826	FBgn0000199_blood	antisense	RAL383:1.0000
chr2L	9490717	9491217	FBgn0001210_hobo	sense	RAL531:0.8333
chr2L	9496299	9496799	FBgn0004082_Tirant	antisense	RAL142:1.0000
chr2L	9499790	9500290	FBgn0000638_FB	antisense	RAL229:0.9231
chr2L	9500297	9500797	FBgn0000638_FB	sense	RAL229:0.9286
chr2L	9521871	9521872	FBgn0044355_Quasimodo	sense	RAL502:0.3750,RAL790:0.9259
chr2L	9522589	9523089	FBgn0003055_P-element	sense	RAL392:0.9091
chr2L	9557012	9557030	FBgn0000155_roo	antisense	RAL894:0.8333
chr2L	9587522	9587537	FBgn0000481_Doc	sense	RAL882:1.0000
chr2L	9619471	9619971	FBgn0000638_FB	antisense	RAL109:0.1081,RAL362:0.2500,RAL373:0.3750,RAL40:1.0000,RAL513:1.0000
chr2L	9690408	9690908	FBgn0044355_Quasimodo	sense	RAL440:1.0000
chr2L	9705170	9705178	FBgn0000155_roo	sense	RAL765:1.0000,RAL774:0.9783,RAL908:0.5185
chr2L	9706826	9706951	FBgn0003122_pogo	sense	RAL517:0.8750
chr2L	9741882	9742382	FBgn0042682_Rt1b	sense	RAL440:1.0000
chr2L	9742009	9742040	FBgn0010302_Burdock	antisense	RAL508:1.0000
chr2L	9749743	9749752	FBgn0002698_mdg3	antisense	RAL765:1.0000,RAL774:0.9800,RAL908:1.0000
chr2L	9753563	9753586	FBgn0000006_412	sense	RAL362:0.9474
chr2L	9804978	9804991	FBgn0003122_pogo	antisense	RAL42:1.0000
chr2L	9830436	9830864	FBgn0000652_F-element	sense	RAL517:0.8571
chr2L	9839076	9839655	FBgn0000006_412	sense	RAL371:1.0000
chr2L	9848694	9849194	FBgn0001210_hobo	antisense	RAL40:0.9231
chr2L	9848741	9849241	FBgn0000481_Doc	sense	RAL75:1.0000
chr2L	9850202	9850214	FBgn0001283_jockey	sense	RAL371:0.8406,RAL531:0.7727
chr2L	9850436	9850443	FBgn0003007_opus	sense	RAL765:0.6667,RAL774:0.8000,RAL805:0.9583
chr2L	9851017	9851069	FBgn0001283_jockey	sense	RAL371:0.5333,RAL426:0.0769,RAL439:0.6000,RAL531:0.9310
chr2L	9855801	9856301	FBgnnnnnnnn_HMS-Beagle2	antisense	RAL383:1.0000
chr2L	9865229	9865729	FBgn0004082_Tirant	sense	RAL383:1.0000
chr2L	9879631	9879744	FBgn0014967_hopper	antisense	RAL765:1.0000,RAL774:0.9615,RAL805:0.9474
chr2L	9882784	9882797	FBgn0001210_hobo	sense	RAL383:1.0000
chr2L	9884176	9884207	FBgn0014967_hopper	sense	RAL370:0.9231
chr2L	9885539	9885550	FBgn0001210_hobo	antisense	RAL371:0.9808
chr2L	9887409	9887414	FBgn0000155_roo	sense	RAL908:0.8571
chr2L	9906729	9906749	FBgn0000155_roo	antisense	RAL229:0.9211
chr2L	9950222	9950231	FBgn0001283_jockey	sense	RAL362:0.8333,RAL371:0.9412,RAL857:0.1053
chr2L	9970881	9970904	FBgn0003007_opus	sense	RAL391:1.0000
chr2L	10019097	10019597	FBgn0001207_HMS-Beagle	antisense	RAL513:0.8333
chr2L	10029690	10029692	FBgn0001283_jockey	antisense	RAL42:0.4000,RAL882:0.8235
chr2L	10029878	10029882	FBgn0001249_I-element	antisense	RAL517:1.0000
chr2L	10040089	10040589	FBgn0000155_roo	antisense	RAL822:1.0000
chr2L	10043214	10043409	FBgn0003122_pogo	antisense	RAL517:1.0000
chr2L	10044755	10044765	FBgn0000155_roo	sense	RAL383:1.0000
chr2L	10065402	10065902	FBgn0000005_297	antisense	RAL235:1.0000
chr2L	10089498	10089560	FBgn0000155_roo	antisense	RAL362:0.8462
chr2L	10101856	10101885	FBgn0044355_Quasimodo	antisense	RAL531:1.0000,RAL75:1.0000
chr2L	10108674	10108687	FBgn0001249_I-element	sense	RAL229:0.9792
chr2L	10109903	10110403	FBgn0003007_opus	sense	RAL391:1.0000
chr2L	10121231	10121328	FBgn0001249_I-element	antisense	RAL83:1.0000
chr2L	10121515	10121597	FBgn0000349_copia	sense	RAL377:0.3571,RAL440:1.0000
chr2L	10128662	10128749	FBgn0000349_copia	sense	RAL142:1.0000
chr2L	10219934	10220774	FBgn0000005_297	sense	RAL42:1.0000,RAL894:1.0000
chr2L	10292783	10292789	FBgn0005384_3S18	sense	RAL83:1.0000
chr2L	10305102	10305602	FBgn0000349_copia	antisense	RAL908:0.9091
chr2L	10314433	10314933	FBgn0000006_412	sense	RAL83:1.0000
chr2L	10333223	10333723	FBgn0005673_1360	sense	RAL882:0.9167
chr2L	10335275	10335282	FBgn0003055_P-element	antisense	RAL321:0.9623
chr2L	10340799	10341299	FBgn0001249_I-element	sense	RAL75:1.0000
chr2L	10345589	10345589	FBgn0000155_roo	sense	RAL370:1.0000
chr2L	10352895	10352988	FBgn0063455_Stalker2	antisense	RAL805:1.0000
chr2L	10376934	10377434	FBgn0010302_Burdock	sense	RAL177:0.9130
chr2L	10446089	10446589	FBgn0044355_Quasimodo	antisense	RAL513:1.0000
chr2L	10456855	10456871	FBgn0044355_Quasimodo	sense	RAL320:0.8750
chr2L	10466650	10466690	FBgn0000155_roo	antisense	RAL373:0.8305
chr2L	10469554	10469559	FBgn0003055_P-element	antisense	RAL40:1.0000
chr2L	10474586	10474594	FBgn0005384_3S18	antisense	RAL882:1.0000
chr2L	10479606	10479607	FBgn0000349_copia	sense	RAL437:0.9000
chr2L	10480851	10480857	FBgn0014967_hopper	sense	RAL461:0.9474
chr2L	10496621	10497121	FBgn0005673_1360	antisense	RAL531:0.9091
chr2L	10504064	10504564	FBgn0000638_FB	antisense	RAL805:0.8667
chr2L	10504562	10505062	FBgn0000638_FB	sense	RAL805:0.8696
chr2L	10522459	10522959	FBgn0000652_F-element	sense	RAL441:1.0000
chr2L	10536773	10536792	FBgn0000652_F-element	antisense	RAL235:0.8750
chr2L	10555066	10555079	FBgn0000155_roo	sense	RAL441:0.8000
chr2L	10560457	10560957	FBgn0001283_jockey	sense	RAL392:1.0000
chr2L	10563205	10563216	FBgn0000349_copia	antisense	RAL808:0.8710
chr2L	10566060	10566560	FBgn0000155_roo	antisense	RAL907:1.0000
chr2L	10570497	10570997	FBgn0001283_jockey	sense	RAL229:1.0000
chr2L	10570748	10570785	FBgn0002697_mdg1	antisense	RAL517:0.8333
chr2L	10587951	10587963	FBgn0000349_copia	sense	RAL109:0.4588,RAL409:0.8125,RAL40:0.9434
chr2L	10600204	10600704	FBgn0000155_roo	sense	RAL177:1.0000
chr2L	10600848	10600872	FBgn0045970_Tabor	antisense	RAL83:0.9130
chr2L	10637293	10637793	FBgn0061485_rover	sense	RAL320:0.9200
chr2L	10671888	10671899	FBgn0043055_Ivk	sense	RAL229:0.9091
chr2L	10681400	10681415	FBgn0000349_copia	antisense	RAL502:0.1538,RAL887:1.0000
chr2L	10687635	10688135	FBgn0000349_copia	sense	RAL882:0.8000
chr2L	10691171	10691671	FBgn0001283_jockey	antisense	RAL441:0.8182
chr2L	10707552	10707561	FBgn0061485_rover	sense	RAL801:0.9000,RAL802:0.6042
chr2L	10740779	10740791	FBgn0000155_roo	antisense	RAL801:0.9375
chr2L	10746584	10747084	FBgn0014947_flea	sense	RAL142:0.8750
chr2L	10750120	10750126	FBgn0000006_412	antisense	RAL765:1.0000,RAL774:0.9655
chr2L	10779237	10779247	FBgn0043055_Ivk	sense	RAL235:0.2083,RAL362:0.9048,RAL370:0.3000
chr2L	10794608	10794620	FBgn0000155_roo	sense	RAL42:1.0000
chr2L	10807746	10807758	FBgn0001283_jockey	antisense	RAL83:0.8049
chr2L	10814930	10814975	FBgn0001249_I-element	antisense	RAL392:1.0000
chr2L	10829848	10830348	FBgn0000006_412	antisense	RAL822:1.0000
chr2L	10838269	10838344	FBgn0001249_I-element	sense	RAL805:0.8000
chr2L	10870104	10870604	FBgn0001210_hobo	sense	RAL440:0.8333
chr2L	10871891	10871895	FBgn0005384_3S18	sense	RAL373:0.9600
chr2L	10873652	10874152	FBgn0043055_Ivk	antisense	RAL517:0.8571,RAL808:0.7143
chr2L	10896573	10897073	FBgn0004082_Tirant	sense	RAL531:0.8462
chr2L	10900119	10900157	FBgn0014947_flea	sense	RAL508:0.9600
chr2L	10901880	10902380	FBgn0043969_diver	sense	RAL177:0.9412
chr2L	10908948	10909448	FBgn0026065_Idefix	antisense	RAL391:1.0000
chr2L	10931276	10931776	FBgn0000155_roo	antisense	RAL857:1.0000
chr2L	10934477	10934479	FBgn0014947_flea	sense	RAL320:0.0385,RAL321:1.0000,RAL426:0.2963
chr2L	10937394	10937894	FBgn0040267_Transpac	sense	RAL855:0.8182
chr2L	10943494	10943530	FBgn0000155_roo	sense	RAL531:0.9444
chr2L	10956944	10957444	FBgn0000199_blood	antisense	RAL235:1.0000
chr2L	10961041	10961071	FBgn0000155_roo	sense	RAL531:0.9474
chr2L	11044975	11044979	FBgn0010302_Burdock	sense	RAL801:0.9333,RAL802:0.4444
chr2L	11045181	11045681	FBgn0001283_jockey	antisense	RAL461:0.2381,RAL855:0.8889
chr2L	11048010	11048022	FBgn0046110_Juan	antisense	RAL370:1.0000,RAL882:0.5333
chr2L	11073266	11073272	FBgn0000155_roo	sense	RAL38:0.9310
chr2L	11075966	11075974	FBgn0044355_Quasimodo	sense	RAL42:0.7500,RAL808:1.0000
chr2L	11120167	11120667	FBgn0000481_Doc	antisense	RAL83:0.8824
chr2L	11138721	11138732	FBgn0000481_Doc	sense	RAL517:0.5833,RAL892:0.8889
chr2L	11138931	11139431	FBgn0063455_Stalker2	antisense	RAL38:0.9556
chr2L	11177368	11177381	FBgn0001210_hobo	sense	RAL508:0.8571
chr2L	11177478	11177978	FBgn0003122_pogo	sense	RAL320:0.9231
chr2L	11241609	11241615	FBgn0001210_hobo	antisense	RAL83:1.0000
chr2L	11296270	11296310	FBgn0000349_copia	antisense	RAL790:1.0000
chr2L	11332646	11333146	FBgn0000349_copia	antisense	RAL370:0.9286
chr2L	11343812	11343849	FBgn0000155_roo	antisense	RAL805:0.8125
chr2L	11358566	11359066	FBgn0004082_Tirant	antisense	RAL321:1.0000,RAL426:0.3600
chr2L	11377824	11377859	FBgn0000155_roo	antisense	RAL439:1.0000
chr2L	11386553	11386560	FBgn0000652_F-element	antisense	RAL373:1.0000
chr2L	11411377	11411877	FBgn0000006_412	sense	RAL75:1.0000
chr2L	11424736	11424746	FBgn0000199_blood	antisense	RAL83:0.9444
chr2L	11474833	11475333	FBgn0000155_roo	antisense	RAL235:1.0000
chr2L	11477818	11478318	FBgn0000481_Doc	sense	RAL437:0.9375
chr2L	11489546	11490046	FBgn0063917_McClintock	sense	RAL892:0.8947
chr2L	11490497	11490501	FBgn0003007_opus	sense	RAL882:1.0000
chr2L	11518284	11518314	FBgn0000155_roo	sense	RAL42:1.0000,RAL808:0.9722
chr2L	11528379	11528412	FBgn0003122_pogo	sense	RAL437:0.8929
chr2L	11551569	11551584	FBgn0014967_hopper	sense	RAL370:1.0000
chr2L	11558110	11558121	FBgn0001283_jockey	antisense	RAL765:0.3750,RAL774:1.0000
chr2L	11573502	11573513	FBgn0003007_opus	sense	RAL362:0.9688
chr2L	11578851	11578888	FBgn0000349_copia	sense	RAL907:1.0000
chr2L	11581770	11581780	FBgn0001210_hobo	sense	RAL805:1.0000
chr2L	11595512	11596012	FBgn0000005_297	sense	RAL887:1.0000
chr2L	11599630	11600130	FBgn0063507_G2	sense	RAL406:0.8750
chr2L	11601024	11601061	FBgn0003007_opus	sense	RAL42:0.9630,RAL808:0.9583
chr2L	11628301	11628303	FBgn0000481_Doc	sense	RAL517:1.0000
chr2L	11633325	11633825	FBgn0003122_pogo	antisense	RAL892:1.0000
chr2L	11639554	11639556	FBgn0010302_Burdock	sense	RAL109:0.1389,RAL38:1.0000
chr2L	11649439	11649441	FBgn0000199_blood	antisense	RAL439:1.0000
chr2L	11659049	11659549	FBgn0000005_297	antisense	RAL805:1.0000
chr2L	11675441	11675454	FBgn0040267_Transpac	sense	RAL42:1.0000,RAL437:1.0000,RAL808:1.0000
chr2L	11683667	11683676	FBgn0003007_opus	antisense	RAL42:0.4615,RAL808:0.9524
chr2L	11688345	11688348	FBgn0063455_Stalker2	sense	RAL882:1.0000,RAL887:0.8000
chr2L	11689609	11689654	FBgn0014967_hopper	sense	RAL517:1.0000
chr2L	11694650	11694663	FBgn0000006_412	antisense	RAL373:0.9245
chr2L	11697355	11697380	FBgn0000006_412	sense	RAL441:0.9231,RAL812:0.4138
chr2L	11699234	11699734	FBgn0000005_297	sense	RAL373:0.8966
chr2L	11703987	11704487	FBgn0003007_opus	antisense	RAL894:1.0000
chr2L	11709645	11709654	FBgn0000155_roo	sense	RAL371:1.0000
chr2L	11711094	11711116	FBgn0000155_roo	antisense	RAL461:1.0000
chr2L	11735804	11735818	FBgn0001283_jockey	sense	RAL882:0.9524,RAL887:1.0000
chr2L	11741511	11742011	FBgn0000004_17.6	antisense	RAL440:1.0000
chr2L	11770305	11770805	FBgn0063433_gypsy4	antisense	RAL370:1.0000
chr2L	11771231	11771731	FBgn0014967_hopper	antisense	RAL822:1.0000
chr2L	11773615	11774115	FBgn0001210_hobo	sense	RAL801:0.9167,RAL802:0.4634
chr2L	11784507	11784514	FBgn0000155_roo	antisense	RAL371:1.0000
chr2L	11785243	11785245	FBgn0001210_hobo	antisense	RAL75:0.8000,RAL812:0.2414
chr2L	11797179	11797679	FBgn0000481_Doc	sense	RAL383:1.0000
chr2L	11809841	11810341	FBgn0014947_flea	sense	RAL882:0.8750,RAL887:0.7778
chr2L	11833778	11833780	FBgn0000481_Doc	sense	RAL42:0.7778,RAL517:0.8333,RAL808:0.5500
chr2L	11834105	11834136	FBgn0000349_copia	sense	RAL83:1.0000
chr2L	11835177	11835677	FBgn0003519_Stalker	antisense	RAL855:1.0000
chr2L	11835177	11835677	FBgn0063897_Stalker4	antisense	RAL855:1.0000
chr2L	11836732	11837232	FBgn0000155_roo	antisense	RAL177:1.0000
chr2L	11836800	11837300	FBgn0062343_Dm88	antisense	RAL177:1.0000
chr2L	11846238	11846259	FBgn0000199_blood	antisense	RAL513:1.0000
chr2L	11854033	11854039	FBgn0001210_hobo	sense	RAL508:0.9091
chr2L	11858360	11858364	FBgn0000155_roo	sense	RAL83:0.9333
chr2L	11864822	11865322	FBgn0045970_Tabor	sense	RAL508:1.0000
chr2L	11868938	11868948	FBgn0001210_hobo	sense	RAL437:1.0000,RAL790:0.1250
chr2L	11874764	11875264	FBgn0014967_hopper	antisense	RAL492:1.0000
chr2L	11883731	11883740	FBgn0000155_roo	antisense	RAL177:1.0000
chr2L	11916315	11916318	FBgn0045970_Tabor	sense	RAL805:0.9024,RAL808:0.5000
chr2L	11919559	11919688	FBgn0001210_hobo	antisense	RAL229:1.0000
chr2L	11948382	11948441	FBgn0000199_blood	sense	RAL517:0.9333
chr2L	11973876	11973883	FBgn0010302_Burdock	sense	RAL765:0.7778,RAL774:1.0000
chr2L	11977346	11977846	FBgn0001210_hobo	sense	RAL370:1.0000
chr2L	11980163	11980200	FBgn0000155_roo	antisense	RAL437:0.8846
chr2L	12022104	12022227	FBgn0014947_flea	antisense	RAL908:0.9583
chr2L	12034268	12034768	FBgn0014947_flea	sense	RAL320:0.8824
chr2L	12046521	12046567	FBgn0010302_Burdock	sense	RAL790:0.8462
chr2L	12091789	12091834	FBgn0000199_blood	antisense	RAL492:1.0000
chr2L	12138694	12138704	FBgn0000155_roo	antisense	RAL857:0.9412
chr2L	12143119	12143133	FBgn0000349_copia	antisense	RAL907:1.0000
chr2L	12143492	12143605	FBgn0040267_Transpac	sense	RAL517:1.0000
chr2L	12143496	12143503	FBgn0003122_pogo	antisense	RAL362:1.0000,RAL774:0.8571
chr2L	12144960	12144968	FBgn0045970_Tabor	sense	RAL461:0.9032
chr2L	12147456	12147468	FBgn0003007_opus	sense	RAL437:0.9000
chr2L	12154941	12155441	FBgn0000006_412	antisense	RAL908:1.0000
chr2L	12156506	12156537	FBgn0000155_roo	antisense	RAL83:0.9048
chr2L	12178655	12178657	FBgn0000006_412	antisense	RAL894:0.9500
chr2L	12189292	12189792	FBgn0000481_Doc	antisense	RAL38:0.9412
chr2L	12191480	12191490	FBgn0000155_roo	antisense	RAL908:1.0000
chr2L	12191680	12192180	FBgn0000349_copia	sense	RAL370:0.9333
chr2L	12224752	12225252	FBgn0014967_hopper	sense	RAL440:0.9048
chr2L	12234916	12234926	FBgn0003007_opus	antisense	RAL391:0.9444
chr2L	12243870	12243891	FBgn0002698_mdg3	antisense	RAL765:1.0000,RAL774:0.9783
chr2L	12246508	12246520	FBgn0001283_jockey	antisense	RAL461:1.0000
chr2L	12258600	12258614	FBgn0000652_F-element	antisense	RAL392:0.8667
chr2L	12265120	12265620	FBgn0014967_hopper	sense	RAL83:1.0000
chr2L	12293302	12293313	FBgn0000155_roo	antisense	RAL765:0.6364,RAL774:1.0000
chr2L	12321807	12322307	FBgn0014967_hopper	antisense	RAL42:1.0000
chr2L	12322371	12322412	FBgn0063919_Max-element	antisense	RAL517:1.0000,RAL531:0.7143
chr2L	12332177	12332677	FBgn0002697_mdg1	antisense	RAL907:1.0000
chr2L	12333320	12333820	FBgn0043969_diver	antisense	RAL321:1.0000,RAL426:0.4286
chr2L	12333722	12333731	FBgn0003519_Stalker	antisense	RAL177:0.4706,RAL229:0.9619,RAL320:0.3394,RAL362:0.5789,RAL370:0.4286,RAL409:0.5185,RAL461:0.5200,RAL508:0.4839,RAL790:0.5000,RAL907:1.0000
chr2L	12333722	12333731	FBgn0063897_Stalker4	antisense	RAL177:1.0000,RAL229:0.9784,RAL320:0.9588,RAL362:0.3514,RAL370:0.4286,RAL409:0.4800,RAL461:0.4783,RAL508:0.7778,RAL790:0.5000,RAL907:1.0000
chr2L	12351168	12351668	FBgn0042682_Rt1b	antisense	RAL513:0.8333
chr2L	12360371	12360383	FBgn0010302_Burdock	antisense	RAL40:0.9737
chr2L	12360870	12360922	FBgn0001210_hobo	sense	RAL383:1.0000
chr2L	12414104	12414118	FBgn0000652_F-element	sense	RAL439:1.0000
chr2L	12415389	12415461	FBgn0000155_roo	antisense	RAL517:0.8000,RAL531:1.0000,RAL83:0.0323
chr2L	12418683	12418739	FBgn0000155_roo	sense	RAL391:1.0000
chr2L	12440887	12441068	FBgn0043969_diver	antisense	RAL908:0.9286
chr2L	12441221	12441284	FBgn0000155_roo	antisense	RAL517:1.0000
chr2L	12444076	12444576	FBgn0000652_F-element	antisense	RAL441:1.0000
chr2L	12448350	12448850	FBgn0001207_HMS-Beagle	antisense	RAL235:0.9091
chr2L	12454615	12454720	FBgn0042231_X-element	sense	RAL109:0.4000,RAL441:1.0000,RAL83:1.0000
chr2L	12455242	12455245	FBgn0001283_jockey	sense	RAL392:0.9444,RAL492:0.2174
chr2L	12461471	12461556	FBgn0003007_opus	sense	RAL531:1.0000
chr2L	12468428	12468928	FBgn0063917_McClintock	sense	RAL83:1.0000
chr2L	12478341	12478841	FBgn0000199_blood	sense	RAL894:1.0000
chr2L	12483055	12483068	FBgn0003055_P-element	sense	RAL229:0.9560
chr2L	12489521	12489597	FBgn0014947_flea	antisense	RAL437:0.9375
chr2L	12507771	12507827	FBgn0003055_P-element	antisense	RAL492:1.0000
chr2L	12511525	12511597	FBgn0000349_copia	sense	RAL513:1.0000,RAL75:1.0000,RAL83:0.8571
chr2L	12520536	12521036	FBgn0014967_hopper	antisense	RAL321:0.9688
chr2L	12525547	12525574	FBgn0000006_412	sense	RAL907:0.9286
chr2L	12542286	12542322	FBgn0003122_pogo	antisense	RAL517:0.8333
chr2L	12551843	12551851	FBgn0044355_Quasimodo	sense	RAL383:0.4211,RAL882:0.8667,RAL887:0.9231
chr2L	12551872	12552372	FBgn0002697_mdg1	sense	RAL320:1.0000
chr2L	12555700	12555793	FBgn0044355_Quasimodo	sense	RAL426:0.2143,RAL894:1.0000
chr2L	12591746	12591766	FBgn0000155_roo	antisense	RAL142:0.9444
chr2L	12593511	12593667	FBgn0002698_mdg3	antisense	RAL531:1.0000
chr2L	12677589	12678089	FBgn0004082_Tirant	antisense	RAL83:1.0000
chr2L	12688362	12688862	FBgn0000155_roo	antisense	RAL370:1.0000
chr2L	12724985	12725485	FBgn0000652_F-element	antisense	RAL392:0.9565
chr2L	12744856	12744867	FBgn0000652_F-element	antisense	RAL109:0.1562,RAL855:0.8333
chr2L	12748901	12748910	FBgn0000199_blood	sense	RAL229:0.9464,RAL362:0.0175
chr2L	12757303	12757803	FBgn0000006_412	antisense	RAL441:0.8750
chr2L	12766592	12766599	FBgn0045970_Tabor	antisense	RAL109:0.3509,RAL383:0.9048
chr2L	12796431	12796439	FBgn0001167_gypsy	sense	RAL513:0.9167
chr2L	12796433	12796933	FBgn0000005_297	antisense	RAL907:0.8333
chr2L	12798851	12798905	FBgn0001210_hobo	sense	RAL229:0.9167
chr2L	12799726	12800226	FBgn0001210_hobo	antisense	RAL461:1.0000
chr2L	12823112	12823117	FBgn0000481_Doc	antisense	RAL765:1.0000,RAL774:0.9355
chr2L	12832915	12833415	FBgn0000006_412	antisense	RAL894:1.0000
chr2L	12834863	12834971	FBgn0001210_hobo	sense	RAL371:1.0000,RAL790:0.0303
chr2L	12835069	12835569	FBgn0001210_hobo	sense	RAL790:0.8462
chr2L	12841965	12841966	FBgn0001210_hobo	sense	RAL83:0.8571
chr2L	12854687	12854732	FBgn0003055_P-element	sense	RAL808:1.0000
chr2L	12856026	12856033	FBgn0000006_412	sense	RAL441:1.0000
chr2L	12858688	12859188	FBgn0040267_Transpac	antisense	RAL439:1.0000
chr2L	12862677	12863177	FBgn0001283_jockey	sense	RAL855:1.0000,RAL894:0.1429
chr2L	12878839	12878913	FBgn0044355_Quasimodo	sense	RAL109:0.1111,RAL405:0.0385,RAL406:1.0000,RAL802:0.1471
chr2L	12879003	12879003	FBgn0000006_412	antisense	RAL177:0.3478,RAL371:0.8000,RAL461:0.1250
chr2L	12889576	12890076	FBgn0000006_412	sense	RAL805:1.0000
chr2L	12896973	12896997	FBgn0001210_hobo	antisense	RAL371:0.9394
chr2L	12897089	12897099	FBgn0001210_hobo	sense	RAL371:1.0000
chr2L	12898193	12898196	FBgn0001210_hobo	sense	RAL409:1.0000
chr2L	12902252	12902275	FBgn0000155_roo	antisense	RAL908:1.0000
chr2L	12903203	12903703	FBgn0042682_Rt1b	sense	RAL42:0.8571,RAL75:1.0000
chr2L	12910748	12910757	FBgn0010302_Burdock	antisense	RAL373:1.0000,RAL440:0.7500
chr2L	12951512	12951520	FBgn0063919_Max-element	antisense	RAL882:1.0000,RAL887:1.0000
chr2L	12970236	12970237	FBgn0000155_roo	antisense	RAL894:0.9091
chr2L	12993345	12993378	FBgn0000155_roo	sense	RAL790:0.9677
chr2L	12994772	12994816	FBgn0001210_hobo	sense	RAL805:0.9583
chr2L	12997007	12997018	FBgn0001283_jockey	sense	RAL508:0.9048
chr2L	13033367	13033421	FBgn0001283_jockey	antisense	RAL142:0.8000
chr2L	13054029	13054529	FBgn0014967_hopper	antisense	RAL855:1.0000
chr2L	13085662	13086330	FBgn0000652_F-element	sense	RAL373:1.0000
chr2L	13139046	13139048	FBgn0063917_McClintock	sense	RAL75:0.5385,RAL765:0.6667,RAL774:0.9130
chr2L	13142303	13142803	FBgn0000155_roo	sense	RAL439:0.9091
chr2L	13147439	13147458	FBgn0001249_I-element	sense	RAL765:0.8333,RAL774:0.6667
chr2L	13155966	13155977	FBgn0063427_invader4	antisense	RAL109:0.2727,RAL383:0.7727,RAL426:0.3333,RAL443:0.2051,RAL492:0.4444,RAL894:0.9200
chr2L	13158307	13158311	FBgn0014967_hopper	sense	RAL370:0.9474
chr2L	13180476	13180535	FBgn0063455_Stalker2	sense	RAL517:1.0000
chr2L	13186204	13186327	FBgn0003122_pogo	sense	RAL83:0.9412
chr2L	13207536	13208036	FBgn0004082_Tirant	sense	RAL406:1.0000
chr2L	13215733	13215748	FBgn0001283_jockey	antisense	RAL229:0.1034,RAL83:0.8571
chr2L	13233138	13233158	FBgn0003007_opus	sense	RAL362:1.0000
chr2L	13250298	13250300	FBgn0001283_jockey	sense	RAL765:0.8333,RAL774:0.8684
chr2L	13253878	13253923	FBgn0000155_roo	antisense	RAL887:1.0000
chr2L	13303294	13303308	FBgn0001283_jockey	sense	RAL908:0.9697
chr2L	13311124	13311199	FBgn0001210_hobo	sense	RAL517:0.8750
chr2L	13321669	13321679	FBgn0001210_hobo	sense	RAL321:0.9333
chr2L	13341162	13341662	FBgn0063919_Max-element	antisense	RAL887:0.8462
chr2L	13345365	13345375	FBgn0045970_Tabor	antisense	RAL426:0.2778,RAL907:0.9792
chr2L	13345462	13345469	FBgn0002698_mdg3	antisense	RAL320:0.9000,RAL801:1.0000,RAL802:0.5135,RAL882:1.0000
chr2L	13346902	13347402	FBgn0010302_Burdock	antisense	RAL808:1.0000
chr2L	13346948	13346959	FBgn0003007_opus	sense	RAL391:1.0000
chr2L	13418534	13418572	FBgn0000199_blood	sense	RAL320:0.9130
chr2L	13423082	13423090	FBgn0000155_roo	antisense	RAL38:0.9615
chr2L	13432739	13432756	FBgn0000349_copia	sense	RAL235:1.0000
chr2L	13447149	13447209	FBgn0001207_HMS-Beagle	antisense	RAL808:1.0000
chr2L	13491309	13491316	FBgn0014967_hopper	antisense	RAL371:0.9800
chr2L	13511671	13511735	FBgn0004082_Tirant	sense	RAL508:0.9545
chr2L	13519235	13519283	FBgn0000005_297	sense	RAL371:0.3600,RAL765:0.8889,RAL774:0.6000
chr2L	13520865	13520871	FBgn0000155_roo	antisense	RAL392:0.9167
chr2L	13534686	13534874	FBgn0014947_flea	antisense	RAL371:0.8800,RAL75:0.0238,RAL765:0.8462,RAL774:0.9608,RAL907:0.8095
chr2L	13547803	13548303	FBgn0003055_P-element	antisense	RAL857:1.0000
chr2L	13555082	13555088	FBgn0010302_Burdock	antisense	RAL40:0.9737
chr2L	13557314	13557350	FBgn0000155_roo	antisense	RAL437:1.0000
chr2L	13557744	13558244	FBgn0000638_FB	antisense	RAL142:0.8000,RAL377:0.3571,RAL426:0.3333
chr2L	13558173	13558673	FBgn0000638_FB	sense	RAL142:0.8571,RAL426:0.3333,RAL822:0.0625
chr2L	13568776	13568781	FBgn0004082_Tirant	sense	RAL531:0.8571,RAL887:0.7500
chr2L	13569229	13569729	FBgn0000638_FB	antisense	RAL440:0.9000,RAL908:1.0000
chr2L	13569707	13570207	FBgn0000638_FB	sense	RAL908:1.0000
chr2L	13570385	13570885	FBgn0000638_FB	antisense	RAL235:0.0303,RAL802:0.2500,RAL882:1.0000
chr2L	13570857	13571357	FBgn0000638_FB	sense	RAL235:0.0357,RAL802:0.3143,RAL882:1.0000
chr2L	13571544	13572044	FBgn0046110_Juan	sense	RAL857:0.9091
chr2L	13573712	13574212	FBgn0000005_297	sense	RAL370:1.0000
chr2L	13580363	13580363	FBgn0040267_Transpac	antisense	RAL109:0.6316,RAL320:0.9394
chr2L	13620993	13621009	FBgn0045970_Tabor	sense	RAL801:0.9091
chr2L	13625811	13625865	FBgn0000155_roo	antisense	RAL235:0.9245
chr2L	13628781	13628782	FBgn0000155_roo	antisense	RAL805:1.0000
chr2L	13640733	13640735	FBgn0001167_gypsy	sense	RAL391:1.0000
chr2L	13666089	13666100	FBgn0003055_P-element	sense	RAL887:0.9375
chr2L	13675217	13675222	FBgnnnnnnnn_HMS-Beagle2	antisense	RAL765:0.7143,RAL774:0.8049,RAL808:0.9091
chr2L	13676403	13676430	FBgn0002697_mdg1	sense	RAL321:0.8333
chr2L	13680861	13680866	FBgn0001210_hobo	antisense	RAL321:0.9643
chr2L	13685766	13685780	FBgn0000155_roo	sense	RAL320:0.9286
chr2L	13688460	13688469	FBgn0000006_412	sense	RAL765:0.7727,RAL774:0.9333
chr2L	13710712	13710763	FBgn0000349_copia	antisense	RAL142:1.0000,RAL377:0.4286
chr2L	13713687	13713752	FBgn0000481_Doc	sense	RAL371:0.8000
chr2L	13717348	13717355	FBgn0003055_P-element	antisense	RAL75:1.0000,RAL887:0.1333
chr2L	13727588	13728088	FBgn0000199_blood	antisense	RAL392:0.9286
chr2L	13730750	13730751	FBgn0040267_Transpac	antisense	RAL439:0.7333,RAL513:0.9167,RAL822:0.6471
chr2L	13731773	13731797	FBgn0014967_hopper	sense	RAL235:0.8750,RAL362:0.2667,RAL40:0.8125,RAL802:0.1818,RAL805:0.6667,RAL812:0.4194,RAL882:0.1667
chr2L	13732401	13732901	FBgn0001210_hobo	antisense	RAL320:1.0000
chr2L	13742380	13742418	FBgn0005773_Bari1	sense	RAL229:1.0000
chr2L	13760822	13761322	FBgn0000155_roo	antisense	RAL370:0.9500
chr2L	13763529	13763539	FBgn0005773_Bari1	antisense	RAL142:0.1000,RAL38:1.0000,RAL437:0.9512
chr2L	13767560	13767568	FBgn0001210_hobo	sense	RAL229:0.9778
chr2L	13770323	13770337	FBgn0003122_pogo	sense	RAL908:0.8077
chr2L	13774639	13774643	FBgn0003519_Stalker	antisense	RAL229:0.9617
chr2L	13774639	13774643	FBgn0063897_Stalker4	antisense	RAL229:0.9548
chr2L	13798898	13799398	FBgn0000005_297	sense	RAL508:1.0000
chr2L	13804370	13804377	FBgn0000155_roo	antisense	RAL392:1.0000
chr2L	13844291	13844791	FBgn0063919_Max-element	antisense	RAL440:1.0000
chr2L	13879774	13879774	FBgn0000155_roo	antisense	RAL40:1.0000
chr2L	13881312	13881321	FBgn0040267_Transpac	antisense	RAL320:0.8667,RAL531:0.9706
chr2L	13892147	13892647	FBgn0000006_412	antisense	RAL235:1.0000
chr2L	13916841	13916990	FBgn0003122_pogo	antisense	RAL882:0.9375
chr2L	13932004	13932504	FBgn0000005_297	sense	RAL409:1.0000
chr2L	13947721	13947728	FBgn0014967_hopper	sense	RAL802:0.5400,RAL882:0.9545
chr2L	13950855	13950857	FBgnnnnnnnn_HMS-Beagle2	antisense	RAL908:0.9211
chr2L	13970915	13970959	FBgn0014947_flea	antisense	RAL439:0.8571,RAL765:0.6667,RAL774:0.9545
chr2L	13986038	13986043	FBgn0001249_I-element	sense	RAL765:0.6250,RAL774:0.8235
chr2L	13992744	13993244	FBgn0002698_mdg3	antisense	RAL508:0.8000
chr2L	14003388	14003399	FBgn0041728_Rt1a	antisense	RAL177:0.1667,RAL38:0.9286,RAL40:0.3810,RAL42:0.2143
chr2L	14010219	14010226	FBgn0000349_copia	sense	RAL371:0.8864
chr2L	14022857	14022867	FBgn0000481_Doc	sense	RAL235:1.0000,RAL373:1.0000,RAL790:0.9545,RAL907:1.0000
chr2L	14038096	14038596	FBgn0000006_412	antisense	RAL409:0.9333,RAL439:0.0476
chr2L	14048780	14048796	FBgn0000199_blood	sense	RAL38:0.9048
chr2L	14055594	14055606	FBgn0001207_HMS-Beagle	sense	RAL802:0.5345,RAL882:1.0000
chr2L	14056689	14056694	FBgn0063455_Stalker2	antisense	RAL321:0.9333
chr2L	14073720	14074220	FBgn0014947_flea	sense	RAL405:0.0625,RAL406:1.0000
chr2L	14074016	14074020	FBgn0000349_copia	sense	RAL40:0.9655
chr2L	14095873	14095879	FBgn0014967_hopper	sense	RAL441:0.4706,RAL908:0.8571
chr2L	14099269	14099280	FBgn0000155_roo	antisense	RAL320:0.9333
chr2L	14101591	14101606	FBgn0045970_Tabor	sense	RAL857:1.0000
chr2L	14109414	14109419	FBgn0045970_Tabor	antisense	RAL790:0.9730
chr2L	14114745	14114753	FBgn0000481_Doc	sense	RAL441:0.9231,RAL908:0.9583
chr2L	14115313	14115313	FBgn0001207_HMS-Beagle	antisense	RAL229:0.9688
chr2L	14138574	14139074	FBgn0001210_hobo	sense	RAL392:1.0000
chr2L	14154328	14154335	FBgn0014967_hopper	antisense	RAL109:0.3393,RAL765:1.0000,RAL774:0.9429
chr2L	14197974	14198080	FBgn0003122_pogo	sense	RAL774:0.9429
chr2L	14215205	14215705	FBgn0000155_roo	sense	RAL38:0.8947
chr2L	14222312	14222812	FBgn0000155_roo	sense	RAL790:0.9000
chr2L	14224784	14225284	FBgn0000155_roo	sense	RAL75:1.0000
chr2L	14226359	14226859	FBgn0003519_Stalker	antisense	RAL75:1.0000
chr2L	14226359	14226859	FBgn0063897_Stalker4	antisense	RAL75:1.0000
chr2L	14234472	14234972	FBgn0003122_pogo	sense	RAL83:0.8571
chr2L	14244417	14244917	FBgn0063919_Max-element	antisense	RAL383:0.1429,RAL492:1.0000
chr2L	14284597	14284613	FBgn0063507_G2	sense	RAL765:0.2500,RAL774:0.9259
chr2L	14293454	14293462	FBgn0000652_F-element	sense	RAL321:1.0000,RAL426:0.1176,RAL75:1.0000
chr2L	14297286	14297293	FBgn0000155_roo	antisense	RAL235:0.9231
chr2L	14313733	14313746	FBgn0000652_F-element	antisense	RAL371:0.9259
chr2L	14346841	14346852	FBgn0005384_3S18	antisense	RAL392:0.9429
chr2L	14348841	14348848	FBgn0000349_copia	sense	RAL508:0.9524,RAL812:0.0455
chr2L	14352140	14352152	FBgn0003055_P-element	sense	RAL83:1.0000
chr2L	14375440	14375940	FBgn0002698_mdg3	sense	RAL855:1.0000
chr2L	14381327	14381337	FBgn0043055_Ivk	antisense	RAL370:1.0000,RAL373:0.9062,RAL38:0.8788
chr2L	14391220	14391720	FBgn0042682_Rt1b	antisense	RAL383:1.0000
chr2L	14399863	14399902	FBgn0003007_opus	antisense	RAL229:0.9818
chr2L	14437792	14437871	FBgn0004082_Tirant	sense	RAL235:1.0000
chr2L	14439235	14439735	FBgn0000199_blood	antisense	RAL439:0.8571
chr2L	14476291	14476298	FBgn0003122_pogo	antisense	RAL362:0.9231,RAL371:1.0000,RAL405:0.4000,RAL75:0.5000,RAL790:0.9231,RAL808:0.9762
chr2L	14477437	14477482	FBgn0010302_Burdock	antisense	RAL40:1.0000
chr2L	14490567	14490628	FBgn0003055_P-element	sense	RAL377:0.1111,RAL40:0.9677,RAL894:1.0000
chr2L	14518460	14518960	FBgn0063503_G6	antisense	RAL383:1.0000,RAL492:0.7500
chr2L	14524729	14525229	FBgn0000349_copia	antisense	RAL373:1.0000
chr2L	14533668	14533692	FBgn0014947_flea	sense	RAL392:0.8824
chr2L	14536926	14536927	FBgn0000349_copia	sense	RAL437:0.9048
chr2L	14618910	14619410	FBgn0014967_hopper	antisense	RAL392:1.0000
chr2L	14618913	14619413	FBgn0001283_jockey	sense	RAL377:0.3333,RAL426:1.0000,RAL502:1.0000
chr2L	14625679	14625691	FBgn0000481_Doc	sense	RAL508:0.8125
chr2L	14662627	14662635	FBgn0005384_3S18	sense	RAL801:0.8750
chr2L	14665035	14665535	FBgn0000638_FB	sense	RAL391:0.9091
chr2L	14678790	14679290	FBgn0003007_opus	antisense	RAL83:1.0000
chr2L	14682161	14682661	FBgn0000638_FB	antisense	RAL887:1.0000
chr2L	14692088	14692112	FBgn0000155_roo	antisense	RAL371:0.0192,RAL508:1.0000
chr2L	14695697	14695702	FBgn0000349_copia	sense	RAL517:0.8571,RAL765:0.6667,RAL774:0.9500
chr2L	14697839	14697859	FBgn0001249_I-element	antisense	RAL406:0.9643
chr2L	14708882	14709382	FBgn0003007_opus	antisense	RAL142:0.8889
chr2L	14723049	14723066	FBgn0000652_F-element	antisense	RAL320:0.3158,RAL371:0.8333,RAL373:0.6275,RAL406:0.2800,RAL437:0.6176,RAL440:0.2857,RAL502:0.6000,RAL513:0.0909,RAL790:0.4000,RAL812:0.5714
chr2L	14743856	14743866	FBgn0000155_roo	sense	RAL229:0.1250,RAL441:1.0000,RAL461:0.9000,RAL908:0.9714
chr2L	14745587	14745599	FBgn0000349_copia	sense	RAL801:0.8500,RAL802:0.3770,RAL882:1.0000
chr2L	14750041	14750046	FBgn0063919_Max-element	sense	RAL517:1.0000,RAL765:1.0000,RAL774:1.0000
chr2L	14782981	14782983	FBgn0000155_roo	antisense	RAL177:0.5294,RAL229:0.9524,RAL405:0.0476
chr2L	14792529	14792544	FBgn0044355_Quasimodo	antisense	RAL177:0.9333,RAL229:1.0000,RAL405:0.3600
chr2L	14802236	14802736	FBgn0000349_copia	sense	RAL887:0.9231
chr2L	14843284	14843292	FBgn0000155_roo	sense	RAL409:1.0000
chr2L	14848436	14848936	FBgn0003122_pogo	sense	RAL142:0.8182,RAL235:0.9231,RAL805:1.0000
chr2L	14857485	14857501	FBgn0000199_blood	sense	RAL808:1.0000
chr2L	14861935	14861943	FBgn0000199_blood	antisense	RAL370:0.8800
chr2L	14875305	14875364	FBgn0000005_297	antisense	RAL802:0.2941,RAL882:0.8824
chr2L	14885880	14885913	FBgn0001210_hobo	sense	RAL908:0.8500
chr2L	14903355	14903359	FBgn0014967_hopper	antisense	RAL362:1.0000,RAL812:0.1786,RAL894:0.5000
chr2L	14907372	14907872	FBgn0003007_opus	antisense	RAL508:0.9231
chr2L	14931692	14931697	FBgn0063455_Stalker2	sense	RAL373:1.0000,RAL812:0.1538
chr2L	14934177	14934191	FBgn0000349_copia	sense	RAL508:0.8571
chr2L	14938556	14938573	FBgn0001207_HMS-Beagle	antisense	RAL321:0.9211,RAL801:0.8889
chr2L	14950986	14950988	FBgn0001249_I-element	antisense	RAL392:0.8000
chr2L	14963043	14963543	FBgn0044355_Quasimodo	sense	RAL531:1.0000
chr2L	14974278	14974292	FBgn0001283_jockey	antisense	RAL370:0.8966,RAL426:0.3333
chr2L	14981247	14981747	FBgn0000005_297	antisense	RAL373:0.9474,RAL812:0.5833
chr2L	14992515	14993015	FBgn0000638_FB	antisense	RAL83:1.0000
chr2L	14992913	14993413	FBgn0000638_FB	sense	RAL83:1.0000
chr2L	15013969	15013974	FBgn0001283_jockey	sense	RAL383:1.0000,RAL492:0.8000
chr2L	15019458	15019474	FBgn0000155_roo	sense	RAL437:0.9512
chr2L	15019918	15019936	FBgn0000224_BS	antisense	RAL321:0.6957,RAL42:0.6000,RAL531:0.3846,RAL774:0.6857,RAL822:0.8125,RAL894:0.5500
chr2L	15024723	15024790	FBgn0000006_412	antisense	RAL83:0.8571
chr2L	15034611	15034639	FBgn0003007_opus	antisense	RAL517:0.9545
chr2L	15078286	15078291	FBgn0000349_copia	antisense	RAL437:0.9167
chr2L	15128529	15128535	FBgn0000652_F-element	antisense	RAL377:0.3704,RAL406:0.3182,RAL42:0.4167,RAL443:0.1429,RAL907:1.0000
chr2L	15132629	15132664	FBgn0014967_hopper	antisense	RAL508:0.8000
chr2L	15142206	15142336	FBgn0001283_jockey	antisense	RAL805:1.0000,RAL894:0.4118
chr2L	15142297	15142304	FBgn0000224_BS	sense	RAL177:0.7273,RAL371:0.4211,RAL373:0.8000,RAL377:0.0526,RAL502:0.0714,RAL802:0.1500,RAL83:0.4667,RAL882:0.7333
chr2L	15143874	15143881	FBgn0003007_opus	sense	RAL373:0.9565
chr2L	15156921	15156924	FBgn0061485_rover	sense	RAL437:0.9744
chr2L	15158652	15158660	FBgn0001210_hobo	sense	RAL887:1.0000
chr2L	15180269	15180296	FBgn0001210_hobo	antisense	RAL908:0.8571
chr2L	15181919	15182419	FBgn0014947_flea	sense	RAL362:1.0000
chr2L	15186483	15186506	FBgn0044355_Quasimodo	sense	RAL907:0.9000
chr2L	15190119	15190133	FBgn0014947_flea	antisense	RAL439:1.0000,RAL774:0.7353
chr2L	15195123	15195623	FBgn0014967_hopper	sense	RAL855:1.0000
chr2L	15199315	15199815	FBgn0043055_Ivk	antisense	RAL822:1.0000
chr2L	15209538	15209561	FBgn0000652_F-element	antisense	RAL320:0.6429,RAL392:0.9412
chr2L	15225873	15225917	FBgn0000155_roo	sense	RAL802:0.5833,RAL882:1.0000
chr2L	15234162	15234662	FBgn0001210_hobo	sense	RAL391:1.0000
chr2L	15238671	15238690	FBgn0063455_Stalker2	antisense	RAL894:1.0000
chr2L	15264715	15264720	FBgn0003055_P-element	antisense	RAL383:1.0000,RAL492:0.9444
chr2L	15272591	15272598	FBgn0001283_jockey	sense	RAL492:0.9286
chr2L	15272741	15272756	FBgn0001210_hobo	sense	RAL391:0.8750
chr2L	15292262	15292762	FBgn0061485_rover	antisense	RAL513:1.0000
chr2L	15306301	15306801	FBgn0003007_opus	antisense	RAL907:0.9167
chr2L	15332834	15332849	FBgn0003055_P-element	sense	RAL177:0.9333
chr2L	15333596	15333606	FBgn0003055_P-element	sense	RAL377:0.0303,RAL83:1.0000
chr2L	15333756	15333768	FBgn0003055_P-element	antisense	RAL177:0.2143,RAL235:0.2000,RAL513:1.0000,RAL790:1.0000,RAL894:0.3750
chr2L	15341383	15341883	FBgn0001210_hobo	sense	RAL177:1.0000
chr2L	15353046	15353061	FBgn0010302_Burdock	sense	RAL75:0.9310
chr2L	15408900	15408901	FBgn0000006_412	sense	RAL373:0.9688
chr2L	15428820	15428829	FBgn0000652_F-element	sense	RAL109:0.2941,RAL531:0.8333
chr2L	15455081	15455084	FBgn0003007_opus	antisense	RAL765:1.0000,RAL774:0.3478
chr2L	15471287	15471333	FBgn0014947_flea	sense	RAL373:0.9545
chr2L	15525472	15525972	FBgn0000199_blood	antisense	RAL439:0.9000
chr2L	15534773	15534774	FBgn0000155_roo	antisense	RAL373:0.0137,RAL38:1.0000
chr2L	15552687	15553187	FBgn0003055_P-element	antisense	RAL42:1.0000
chr2L	15560441	15560451	FBgn0000481_Doc	antisense	RAL508:0.9231
chr2L	15564539	15564546	FBgn0002698_mdg3	antisense	RAL391:0.9524,RAL405:0.4667
chr2L	15566657	15566670	FBgn0000155_roo	antisense	RAL229:0.9744
chr2L	15572144	15572149	FBgn0000155_roo	sense	RAL370:0.9000
chr2L	15595076	15595101	FBgn0000652_F-element	antisense	RAL373:1.0000
chr2L	15595935	15595945	FBgn0010302_Burdock	sense	RAL907:0.8750
chr2L	15601956	15602047	FBgn0000005_297	antisense	RAL371:0.9429
chr2L	15610143	15610154	FBgn0000481_Doc	antisense	RAL40:0.9818
chr2L	15613121	15613151	FBgn0000199_blood	antisense	RAL517:1.0000
chr2L	15616562	15616655	FBgn0001249_I-element	antisense	RAL812:0.8333
chr2L	15642437	15642450	FBgn0001210_hobo	antisense	RAL808:0.9062
chr2L	15653065	15653565	FBgn0001210_hobo	sense	RAL83:1.0000
chr2L	15738144	15738644	FBgn0001283_jockey	sense	RAL370:0.9091
chr2L	15751672	15751694	FBgn0003055_P-element	sense	RAL409:0.8125
chr2L	15760676	15760716	FBgn0003122_pogo	sense	RAL441:0.9048
chr2L	15760988	15761022	FBgn0000652_F-element	sense	RAL531:1.0000
chr2L	15762776	15762785	FBgn0003055_P-element	antisense	RAL383:0.9167,RAL492:1.0000
chr2L	15768627	15768634	FBgn0003007_opus	antisense	RAL42:0.9643
chr2L	15774585	15774586	FBgn0000155_roo	antisense	RAL370:1.0000
chr2L	15778189	15778259	FBgn0001283_jockey	sense	RAL362:0.3077,RAL907:1.0000
chr2L	15778350	15778850	FBgn0000155_roo	antisense	RAL855:1.0000
chr2L	15778593	15778637	FBgn0001210_hobo	antisense	RAL774:0.8235
chr2L	15791216	15791716	FBgn0001210_hobo	antisense	RAL440:1.0000
chr2L	15791918	15792418	FBgn0014947_flea	antisense	RAL362:0.8750
chr2L	15799621	15800121	FBgn0000481_Doc	antisense	RAL801:0.8500
chr2L	15815121	15815131	FBgn0045970_Tabor	sense	RAL40:0.8837
chr2L	15828986	15829486	FBgn0063455_Stalker2	antisense	RAL774:1.0000
chr2L	15832935	15832954	FBgn0014967_hopper	sense	RAL83:0.9500
chr2L	15849354	15849356	FBgn0001210_hobo	antisense	RAL908:0.9167
chr2L	15850252	15850752	FBgn0000349_copia	sense	RAL441:1.0000
chr2L	15864323	15864418	FBgn0001210_hobo	sense	RAL109:0.3409,RAL75:1.0000
chr2L	15866258	15866758	FBgn0026065_Idefix	sense	RAL177:0.8571,RAL373:0.9474,RAL383:1.0000,RAL492:0.8333
chr2L	15871775	15871791	FBgn0000652_F-element	sense	RAL320:1.0000
chr2L	15873938	15873942	FBgn0001210_hobo	antisense	RAL370:1.0000
chr2L	15894247	15894747	FBgn0045970_Tabor	antisense	RAL892:0.8889
chr2L	15894720	15894729	FBgn0001210_hobo	sense	RAL443:0.3333,RAL887:0.9286
chr2L	15894857	15894910	FBgn0001210_hobo	antisense	RAL443:0.0250,RAL805:0.9286
chr2L	15901401	15901485	FBgn0046110_Juan	antisense	RAL805:0.8667
chr2L	15919749	15919761	FBgn0043969_diver	sense	RAL320:0.9286
chr2L	15927257	15927300	FBgn0003122_pogo	sense	RAL377:0.4286,RAL513:0.9333
chr2L	15931465	15931469	FBgn0000155_roo	sense	RAL177:0.9583
chr2L	15932440	15932453	FBgn0003122_pogo	sense	RAL40:1.0000
chr2L	15950037	15950537	FBgn0000004_17.6	sense	RAL40:1.0000
chr2L	15950280	15950780	FBgn0000155_roo	antisense	RAL40:1.0000
chr2L	15960200	15960209	FBgn0003055_P-element	sense	RAL531:0.4800,RAL802:0.6061,RAL882:0.8800
chr2L	15975461	15975506	FBgn0000155_roo	sense	RAL805:1.0000
chr2L	15978035	15978535	FBgn0000005_297	sense	RAL805:1.0000
chr2L	15978501	15978563	FBgn0044355_Quasimodo	sense	RAL440:1.0000
chr2L	15983143	15983163	FBgn0001283_jockey	antisense	RAL391:0.8750
chr2L	15987552	15987553	FBgn0045970_Tabor	sense	RAL461:0.8889,RAL908:1.0000
chr2L	15989150	15989154	FBgn0063919_Max-element	sense	RAL83:0.8788
chr2L	15998109	15998134	FBgn0000004_17.6	antisense	RAL362:1.0000,RAL42:0.3750
chr2L	16017259	16017301	FBgn0003007_opus	antisense	RAL321:1.0000
chr2L	16020000	16020500	FBgn0000652_F-element	antisense	RAL321:1.0000
chr2L	16021281	16021781	FBgn0000652_F-element	sense	RAL235:1.0000
chr2L	16036238	16036738	FBgn0004082_Tirant	sense	RAL391:0.9091
chr2L	16049646	16049661	FBgn0005384_3S18	sense	RAL83:0.8000
chr2L	16050622	16050658	FBgn0000481_Doc	sense	RAL383:0.9286,RAL492:0.4444
chr2L	16066440	16066940	FBgn0001210_hobo	sense	RAL801:0.8889
chr2L	16067119	16067125	FBgnnnnnnnn_HMS-Beagle2	antisense	RAL142:0.9565,RAL377:0.4167,RAL40:0.9744,RAL513:1.0000,RAL774:0.7500,RAL812:0.6316
chr2L	16067915	16068415	FBgn0000481_Doc	sense	RAL229:0.9000
chr2L	16081429	16081929	FBgn0000005_297	antisense	RAL42:0.8000
chr2L	16081888	16081901	FBgn0000652_F-element	antisense	RAL362:1.0000,RAL437:0.0204
chr2L	16092642	16092725	FBgn0000481_Doc	sense	RAL894:0.8333
chr2L	16097460	16097960	FBgn0000481_Doc	sense	RAL531:1.0000
chr2L	16097716	16097741	FBgn0001210_hobo	sense	RAL765:0.8333
chr2L	16118238	16118359	FBgn0040267_Transpac	antisense	RAL531:0.9091
chr2L	16129332	16129337	FBgn0000155_roo	sense	RAL440:0.8571
chr2L	16130031	16130531	FBgn0000005_297	sense	RAL229:0.9762
chr2L	16136615	16136652	FBgn0001210_hobo	sense	RAL908:1.0000
chr2L	16137788	16138288	FBgn0001210_hobo	antisense	RAL441:1.0000
chr2L	16138254	16138754	FBgn0000224_BS	antisense	RAL907:1.0000
chr2L	16138474	16138974	FBgn0014967_hopper	sense	RAL857:1.0000
chr2L	16139152	16139159	FBgn0000349_copia	antisense	RAL508:0.9412
chr2L	16164854	16165354	FBgn0014947_flea	sense	RAL808:0.8750
chr2L	16198827	16198958	FBgn0000155_roo	antisense	RAL531:1.0000
chr2L	16199876	16200376	FBgn0000155_roo	sense	RAL857:1.0000
chr2L	16203735	16203748	FBgn0000349_copia	antisense	RAL790:0.5000,RAL802:0.0566,RAL894:1.0000
chr2L	16205037	16205537	FBgn0014947_flea	sense	RAL373:1.0000
chr2L	16215160	16215165	FBgn0003122_pogo	sense	RAL406:0.9032
chr2L	16227904	16228404	FBgn0000349_copia	antisense	RAL907:1.0000
chr2L	16229954	16230454	FBgn0014967_hopper	sense	RAL801:0.9333
chr2L	16233487	16233498	FBgn0000652_F-element	antisense	RAL790:0.8571,RAL83:1.0000
chr2L	16245499	16245999	FBgn0069343_TAHRE	antisense	RAL83:1.0000
chr2L	16248579	16248601	FBgn0000155_roo	sense	RAL894:1.0000
chr2L	16250181	16250681	FBgn0000155_roo	sense	RAL802:0.2927,RAL882:1.0000
chr2L	16251810	16251826	FBgn0003055_P-element	sense	RAL370:1.0000,RAL391:1.0000,RAL439:1.0000
chr2L	16253631	16253640	FBgn0000155_roo	antisense	RAL38:1.0000
chr2L	16319374	16319874	FBgn0010302_Burdock	sense	RAL439:1.0000
chr2L	16325987	16326045	FBgn0003055_P-element	antisense	RAL321:0.1892,RAL377:0.4545,RAL75:0.8182
chr2L	16351343	16351843	FBgn0003055_P-element	sense	RAL805:0.8696
chr2L	16361827	16361894	FBgn0000006_412	sense	RAL517:0.9000
chr2L	16364516	16365016	FBgn0003490_springer	sense	RAL177:0.9545
chr2L	16368592	16369092	FBgn0002745_micropia	antisense	RAL383:1.0000
chr2L	16374461	16374469	FBgn0001283_jockey	sense	RAL765:1.0000,RAL774:0.2571
chr2L	16473457	16473957	FBgn0001249_I-element	sense	RAL406:1.0000
chr2L	16489172	16489176	FBgn0000652_F-element	antisense	RAL517:1.0000
chr2L	16494757	16495257	FBgn0000481_Doc	antisense	RAL40:0.9500
chr2L	16529231	16529731	FBgn0000199_blood	sense	RAL142:0.9565
chr2L	16534777	16534835	FBgn0003122_pogo	antisense	RAL109:0.5882,RAL437:1.0000
chr2L	16538089	16538100	FBgn0001210_hobo	sense	RAL887:0.9286
chr2L	16550981	16551481	FBgn0001283_jockey	sense	RAL907:0.9000
chr2L	16550994	16550995	FBgn0044355_Quasimodo	antisense	RAL391:1.0000
chr2L	16550996	16551496	FBgn0000005_297	antisense	RAL406:1.0000
chr2L	16552682	16552699	FBgn0000155_roo	sense	RAL908:0.9630
chr2L	16554869	16554877	FBgn0001210_hobo	antisense	RAL83:1.0000
chr2L	16555713	16555762	FBgn0042682_Rt1b	sense	RAL383:0.8824,RAL492:1.0000,RAL765:1.0000,RAL774:0.9286
chr2L	16570336	16570836	FBgn0014947_flea	antisense	RAL812:0.8571
chr2L	16574110	16574122	FBgn0000349_copia	antisense	RAL440:0.8182,RAL531:0.0500
chr2L	16583519	16583532	FBgn0000155_roo	sense	RAL801:0.9615
chr2L	16588115	16588615	FBgn0003122_pogo	antisense	RAL882:1.0000
chr2L	16597294	16597294	FBgn0040267_Transpac	antisense	RAL822:0.9286
chr2L	16597745	16598245	FBgn0044355_Quasimodo	antisense	RAL142:1.0000
chr2L	16606804	16606814	FBgn0000652_F-element	antisense	RAL142:0.8235,RAL439:0.8000
chr2L	16614255	16614755	FBgn0000199_blood	sense	RAL320:0.8571
chr2L	16616853	16616855	FBgn0001207_HMS-Beagle	antisense	RAL392:1.0000
chr2L	16633449	16633449	FBgn0000155_roo	sense	RAL802:0.1496,RAL882:0.8571
chr2L	16662682	16663182	FBgn0044355_Quasimodo	antisense	RAL855:1.0000
chr2L	16702714	16703214	FBgn0044355_Quasimodo	antisense	RAL855:1.0000
chr2L	16725228	16725728	FBgn0005673_1360	sense	RAL177:1.0000,RAL75:0.1852
chr2L	16725733	16726233	FBgn0005673_1360	antisense	RAL373:0.9375
chr2L	16742282	16742313	FBgn0000006_412	sense	RAL142:1.0000
chr2L	16742633	16742642	FBgn0045970_Tabor	sense	RAL391:0.8571
chr2L	16805859	16805878	FBgn0002698_mdg3	antisense	RAL109:0.4231,RAL40:0.9565,RAL531:0.9286
chr2L	16812622	16812982	FBgn0000652_F-element	antisense	RAL109:0.2692,RAL40:1.0000,RAL531:0.9286
chr2L	16858075	16858085	FBgn0000004_17.6	antisense	RAL109:0.3913,RAL383:0.9091,RAL492:1.0000,RAL502:0.6429
chr2L	16858825	16859325	FBgn0042231_X-element	antisense	RAL109:0.1633,RAL373:1.0000,RAL409:0.6667,RAL40:1.0000,RAL437:0.9130,RAL774:0.3333,RAL802:0.1389,RAL812:0.3333,RAL882:1.0000
chr2L	16859502	16860002	FBgn0000349_copia	antisense	RAL405:1.0000,RAL426:0.3571
chr2L	16880482	16880489	FBgn0000652_F-element	antisense	RAL409:0.9474,RAL802:0.3750,RAL882:1.0000
chr2L	16902226	16902726	FBgn0003122_pogo	sense	RAL805:1.0000
chr2L	16917720	16917758	FBgn0004082_Tirant	sense	RAL83:1.0000
chr2L	16921355	16921374	FBgn0000199_blood	antisense	RAL443:0.5714,RAL801:1.0000
chr2L	16946263	16946390	FBgn0001210_hobo	sense	RAL371:0.9375,RAL409:0.0435
chr2L	16948097	16948105	FBgn0001210_hobo	sense	RAL371:0.9821
chr2L	16965274	16965289	FBgn0000155_roo	antisense	RAL908:1.0000
chr2L	16982559	16983059	FBgn0000155_roo	sense	RAL383:1.0000,RAL492:0.9167
chr2L	16991484	16991490	FBgn0001207_HMS-Beagle	sense	RAL461:0.9474
chr2L	16995104	16995604	FBgn0000155_roo	antisense	RAL392:1.0000
chr2L	16999461	16999961	FBgn0000006_412	antisense	RAL373:0.9474
chr2L	16999949	17000449	FBgn0000006_412	sense	RAL373:0.9565
chr2L	17053460	17053534	FBgn0063455_Stalker2	antisense	RAL805:0.9231
chr2L	17090830	17090838	FBgn0000006_412	antisense	RAL383:1.0000,RAL492:1.0000
chr2L	17095379	17095386	FBgn0000006_412	antisense	RAL908:1.0000
chr2L	17108415	17108419	FBgn0000349_copia	antisense	RAL235:0.8667,RAL439:0.1667,RAL802:0.4510,RAL882:1.0000
chr2L	17116906	17116969	FBgn0001210_hobo	antisense	RAL765:0.3333,RAL774:0.8846
chr2L	17120947	17121447	FBgn0000155_roo	sense	RAL177:0.0476,RAL907:0.9167
chr2L	17123288	17123294	FBgn0000155_roo	antisense	RAL142:1.0000,RAL177:1.0000,RAL857:1.0000
chr2L	17134271	17134771	FBgn0014947_flea	antisense	RAL38:0.9655,RAL391:1.0000,RAL513:0.0455
chr2L	17135431	17135931	FBgn0001210_hobo	sense	RAL409:0.8095
chr2L	17156343	17156401	FBgn0014967_hopper	antisense	RAL371:0.9565
chr2L	17156673	17156677	FBgn0002698_mdg3	antisense	RAL109:0.3500,RAL40:0.9677,RAL508:0.9286,RAL531:1.0000
chr2L	17200319	17200819	FBgn0061485_rover	sense	RAL405:1.0000
chr2L	17203723	17203788	FBgn0000006_412	sense	RAL908:1.0000
chr2L	17205172	17205272	FBgn0001210_hobo	sense	RAL805:1.0000
chr2L	17207971	17208025	FBgn0014967_hopper	antisense	RAL383:0.9333,RAL492:1.0000
chr2L	17212437	17212462	FBgn0001210_hobo	antisense	RAL492:0.9333
chr2L	17212472	17212972	FBgn0004082_Tirant	antisense	RAL801:0.9231
chr2L	17242069	17242070	FBgn0063507_G2	antisense	RAL109:0.1500,RAL40:0.8333,RAL508:0.5000,RAL531:1.0000,RAL801:0.2500
chr2L	17250578	17251078	FBgn0063455_Stalker2	antisense	RAL75:1.0000
chr2L	17252787	17252810	FBgn0000652_F-element	sense	RAL391:1.0000
chr2L	17263169	17263179	FBgn0040267_Transpac	sense	RAL142:0.5000,RAL177:0.9375,RAL437:1.0000,RAL857:1.0000
chr2L	17271884	17272384	FBgn0000652_F-element	antisense	RAL790:1.0000
chr2L	17272959	17272968	FBgn0044355_Quasimodo	sense	RAL908:0.9091
chr2L	17280737	17280767	FBgn0000005_297	sense	RAL371:1.0000,RAL38:1.0000
chr2L	17283131	17283631	FBgn0026065_Idefix	antisense	RAL461:0.8750
chr2L	17288698	17288710	FBgn0040267_Transpac	sense	RAL109:0.4355,RAL362:0.9524,RAL406:0.9655,RAL40:0.9796,RAL508:0.9565,RAL513:0.8182,RAL531:1.0000,RAL801:0.9250,RAL802:0.2857,RAL812:0.3226
chr2L	17292971	17293042	FBgn0000155_roo	sense	RAL805:1.0000
chr2L	17294629	17295129	FBgn0000005_297	sense	RAL805:0.8750
chr2L	17319457	17319957	FBgn0045970_Tabor	antisense	RAL373:1.0000
chr2L	17333740	17333876	FBgn0014967_hopper	antisense	RAL802:0.3548,RAL882:1.0000
chr2L	17334539	17334545	FBgn0000349_copia	antisense	RAL142:1.0000,RAL177:0.6923,RAL426:0.3158,RAL437:0.7692
chr2L	17347945	17348445	FBgn0000349_copia	sense	RAL801:0.9474
chr2L	17379368	17379379	FBgn0002745_micropia	sense	RAL508:0.9286
chr2L	17392888	17393388	FBgn0000638_FB	antisense	RAL177:1.0000,RAL362:0.7692,RAL437:0.9545,RAL513:1.0000,RAL857:0.3889
chr2L	17404848	17405348	FBgn0014947_flea	sense	RAL437:0.2545,RAL83:0.9091
chr2L	17423360	17423374	FBgn0042682_Rt1b	antisense	RAL142:1.0000,RAL177:1.0000,RAL370:1.0000,RAL409:0.9231,RAL437:0.9130,RAL517:1.0000,RAL808:0.9643
chr2L	17429052	17429060	FBgn0000652_F-element	antisense	RAL406:1.0000,RAL802:0.2651,RAL812:0.4375
chr2L	17436870	17436877	FBgn0000349_copia	sense	RAL443:0.4157,RAL513:0.8000,RAL887:1.0000
chr2L	17447736	17448236	FBgn0000638_FB	antisense	RAL370:1.0000,RAL371:1.0000
chr2L	17448249	17448749	FBgn0000638_FB	sense	RAL371:1.0000,RAL855:0.7778
chr2L	17536228	17536728	FBgn0044355_Quasimodo	sense	RAL508:1.0000
chr2L	17539188	17539192	FBgn0010302_Burdock	antisense	RAL373:0.9167
chr2L	17545779	17545942	FBgn0003007_opus	antisense	RAL142:0.8667
chr2L	17547791	17547841	FBgn0014967_hopper	antisense	RAL405:0.5000,RAL440:1.0000,RAL907:1.0000
chr2L	17547812	17547821	FBgn0000349_copia	antisense	RAL373:0.8980
chr2L	17548748	17548753	FBgn0000155_roo	antisense	RAL371:1.0000
chr2L	17552653	17552758	FBgn0000652_F-element	antisense	RAL383:1.0000,RAL492:1.0000
chr2L	17552781	17552804	FBgn0000349_copia	sense	RAL790:1.0000
chr2L	17557477	17557477	FBgn0001283_jockey	antisense	RAL392:0.9091
chr2L	17574419	17574919	FBgn0014967_hopper	antisense	RAL142:1.0000,RAL373:1.0000,RAL409:1.0000,RAL40:1.0000,RAL508:0.8824,RAL531:1.0000,RAL774:0.4800,RAL802:0.4655,RAL812:0.3824,RAL822:0.1667
chr2L	17605301	17605798	FBgn0000652_F-element	sense	RAL391:0.9444
chr2L	17606295	17606407	FBgn0046110_Juan	antisense	RAL371:0.9231
chr2L	17609915	17610415	FBgn0001210_hobo	antisense	RAL441:1.0000
chr2L	17616438	17616440	FBgn0010302_Burdock	sense	RAL383:0.5000,RAL492:0.8667
chr2L	17642461	17642490	FBgn0000155_roo	sense	RAL765:0.8182,RAL774:0.1897
chr2L	17648555	17648559	FBgn0000199_blood	sense	RAL765:1.0000,RAL774:0.3846
chr2L	17663278	17663316	FBgn0045970_Tabor	sense	RAL894:1.0000
chr2L	17672804	17672845	FBgn0000652_F-element	sense	RAL908:1.0000
chr2L	17679133	17679633	FBgn0003007_opus	sense	RAL142:1.0000
chr2L	17694270	17694325	FBgn0001283_jockey	sense	RAL894:1.0000
chr2L	17701619	17701623	FBgn0000199_blood	antisense	RAL437:0.9775
chr2L	17704115	17704132	FBgn0001210_hobo	antisense	RAL808:0.8333
chr2L	17704966	17704984	FBgn0014967_hopper	antisense	RAL38:1.0000
chr2L	17713367	17713867	FBgn0003122_pogo	sense	RAL391:0.9375
chr2L	17717221	17717721	FBgn0014947_flea	sense	RAL229:0.9355
chr2L	17720229	17720258	FBgn0014967_hopper	antisense	RAL392:1.0000
chr2L	17729792	17730292	FBgn0001210_hobo	antisense	RAL373:1.0000
chr2L	17730481	17730489	FBgn0003122_pogo	antisense	RAL320:0.5676,RAL377:0.5789,RAL392:1.0000,RAL42:1.0000,RAL441:0.5385,RAL802:0.6379,RAL882:0.8947
chr2L	17730763	17731263	FBgn0003519_Stalker	sense	RAL801:0.8974
chr2L	17730763	17731263	FBgn0063897_Stalker4	sense	RAL801:0.8974
chr2L	17746470	17746477	FBgn0000349_copia	antisense	RAL109:0.0556,RAL40:0.9630,RAL508:1.0000
chr2L	17751521	17751534	FBgn0001283_jockey	sense	RAL229:0.9130,RAL801:0.0455
chr2L	17753167	17753667	FBgn0000004_17.6	sense	RAL75:1.0000
chr2L	17760155	17760655	FBgn0026065_Idefix	sense	RAL513:1.0000
chr2L	17762763	17762770	FBgn0000652_F-element	antisense	RAL38:0.9259
chr2L	17769089	17769101	FBgn0063447_accord	sense	RAL229:1.0000
chr2L	17774253	17774288	FBgn0000652_F-element	antisense	RAL235:0.9231
chr2L	17777024	17777047	FBgn0046110_Juan	sense	RAL894:0.9048
chr2L	17786608	17786650	FBgn0000652_F-element	sense	RAL362:0.8571
chr2L	17790547	17790563	FBgn0000652_F-element	antisense	RAL391:0.9333,RAL426:0.4545
chr2L	17809035	17809049	FBgn0001210_hobo	sense	RAL801:0.9375
chr2L	17811447	17811458	FBgn0040267_Transpac	sense	RAL774:0.8667
chr2L	17815426	17815437	FBgn0001207_HMS-Beagle	sense	RAL177:0.9000,RAL371:0.9623
chr2L	17819708	17820208	FBgn0002745_micropia	sense	RAL83:1.0000
chr2L	17831073	17831085	FBgn0000155_roo	sense	RAL321:0.9394
chr2L	17855998	17856006	FBgn0000199_blood	antisense	RAL805:0.9615
chr2L	17871284	17871285	FBgn0004082_Tirant	sense	RAL437:0.9474
chr2L	17920566	17920611	FBgn0000155_roo	antisense	RAL908:0.9500
chr2L	17926557	17926574	FBgn0000155_roo	sense	RAL508:1.0000
chr2L	17932577	17933077	FBgn0000006_412	antisense	RAL373:0.9583
chr2L	17942609	17943109	FBgn0040267_Transpac	sense	RAL822:0.8571
chr2L	17945368	17945381	FBgn0001210_hobo	sense	RAL765:1.0000,RAL774:0.2000
chr2L	17983489	17983496	FBgn0000652_F-element	antisense	RAL235:0.9333,RAL392:1.0000
chr2L	17985953	17986453	FBgn0001283_jockey	antisense	RAL894:1.0000
chr2L	17989306	17989315	FBgn0000155_roo	sense	RAL531:1.0000
chr2L	17992639	17993139	FBgn0000005_297	sense	RAL109:0.4694,RAL370:0.8500,RAL405:0.2308
chr2L	18007236	18007248	FBgn0003007_opus	sense	RAL502:0.8000
chr2L	18024388	18024398	FBgn0000199_blood	sense	RAL38:0.9756
chr2L	18032650	18032669	FBgn0042682_Rt1b	sense	RAL377:0.1667,RAL38:0.9091
chr2L	18074180	18074187	FBgn0040267_Transpac	antisense	RAL440:0.9091,RAL443:0.4286
chr2L	18075259	18075271	FBgn0000155_roo	antisense	RAL371:0.9619
chr2L	18100250	18100289	FBgn0000155_roo	sense	RAL370:1.0000,RAL405:0.2222
chr2L	18102706	18103206	FBgn0014967_hopper	sense	RAL894:1.0000
chr2L	18163800	18163844	FBgn0001207_HMS-Beagle	antisense	RAL908:0.9130
chr2L	18166646	18166655	FBgn0000006_412	antisense	RAL235:1.0000
chr2L	18177916	18177987	FBgn0000006_412	antisense	RAL373:1.0000
chr2L	18186228	18186243	FBgn0000652_F-element	antisense	RAL437:1.0000,RAL443:0.0645
chr2L	18212141	18212157	FBgn0001210_hobo	antisense	RAL805:1.0000
chr2L	18214003	18214011	FBgn0001210_hobo	sense	RAL370:0.9565
chr2L	18230268	18230335	FBgn0004082_Tirant	antisense	RAL440:0.8000,RAL443:0.2667
chr2L	18264021	18264521	FBgn0003122_pogo	antisense	RAL177:1.0000
chr2L	18293725	18294225	FBgn0000652_F-element	antisense	RAL229:0.9474
chr2L	18297327	18297336	FBgn0044355_Quasimodo	antisense	RAL235:0.9487
chr2L	18299851	18300351	FBgn0001210_hobo	sense	RAL531:1.0000
chr2L	18299883	18299893	FBgn0000155_roo	sense	RAL229:1.0000
chr2L	18302473	18302973	FBgn0000006_412	sense	RAL805:0.9412
chr2L	18359952	18359969	FBgn0000155_roo	antisense	RAL142:0.9375,RAL409:0.8824
chr2L	18364457	18364957	FBgn0000199_blood	sense	RAL235:1.0000
chr2L	18380654	18381154	FBgn0001249_I-element	sense	RAL887:1.0000
chr2L	18381568	18381572	FBgn0000199_blood	antisense	RAL805:0.8750
chr2L	18383026	18383069	FBgn0001249_I-element	sense	RAL235:1.0000
chr2L	18425905	18425941	FBgn0044355_Quasimodo	sense	RAL894:1.0000
chr2L	18429125	18429128	FBgn0044355_Quasimodo	sense	RAL38:0.9667
chr2L	18438796	18438814	FBgn0000481_Doc	antisense	RAL42:0.8462
chr2L	18439863	18440363	FBgn0010302_Burdock	sense	RAL801:0.8182
chr2L	18443603	18444103	FBgn0063507_G2	antisense	RAL83:1.0000
chr2L	18461538	18462038	FBgn0000155_roo	antisense	RAL439:0.8889
chr2L	18472545	18472560	FBgn0000155_roo	antisense	RAL362:1.0000
chr2L	18476615	18477115	FBgn0000652_F-element	sense	RAL907:1.0000
chr2L	18498855	18499355	FBgn0000155_roo	sense	RAL229:1.0000
chr2L	18539138	18539145	FBgn0000006_412	sense	RAL805:0.9545
chr2L	18570533	18571033	FBgn0000638_FB	sense	RAL229:0.8824,RAL320:0.0625,RAL321:1.0000,RAL40:1.0000,RAL426:0.0882,RAL437:0.8333,RAL508:0.0455,RAL517:1.0000,RAL805:0.7273,RAL812:0.4167,RAL894:0.0323
chr2L	18585800	18585808	FBgn0003122_pogo	antisense	RAL391:1.0000
chr2L	18612266	18612283	FBgn0040267_Transpac	antisense	RAL38:0.8000
chr2L	18613785	18613797	FBgn0000481_Doc	antisense	RAL177:0.0286,RAL908:0.9750
chr2L	18623505	18624005	FBgn0014947_flea	antisense	RAL229:1.0000,RAL812:0.2500
chr2L	18630849	18630881	FBgn0014947_flea	sense	RAL887:0.8571
chr2L	18632719	18632728	FBgn0000155_roo	sense	RAL320:1.0000
chr2L	18644870	18645370	FBgn0040267_Transpac	antisense	RAL887:0.8333
chr2L	18661638	18661675	FBgn0001207_HMS-Beagle	sense	RAL802:0.4714,RAL882:0.9286
chr2L	18672244	18672255	FBgn0000199_blood	sense	RAL177:1.0000,RAL808:1.0000
chr2L	18674078	18674086	FBgn0000155_roo	sense	RAL774:0.6744,RAL802:0.5472,RAL882:1.0000
chr2L	18683408	18683418	FBgn0000199_blood	sense	RAL790:1.0000
chr2L	18746148	18746180	FBgn0000652_F-element	sense	RAL362:0.9600
chr2L	18763168	18763200	FBgn0000006_412	antisense	RAL370:1.0000
chr2L	18802224	18802246	FBgn0000652_F-element	antisense	RAL320:0.5455,RAL441:0.8571
chr2L	18814572	18814596	FBgn0000481_Doc	sense	RAL517:0.8000
chr2L	18826634	18826809	FBgn0000349_copia	sense	RAL371:1.0000
chr2L	18844912	18844978	FBgn0000155_roo	antisense	RAL38:1.0000,RAL443:0.0213,RAL75:0.3333
chr2L	18845144	18845149	FBgn0003055_P-element	sense	RAL321:0.9583
chr2L	18928399	18928402	FBgn0000199_blood	sense	RAL38:1.0000
chr2L	19085247	19085259	FBgn0063427_invader4	antisense	RAL109:0.4679,RAL320:1.0000,RAL40:0.9302,RAL502:0.3333,RAL508:1.0000,RAL774:0.8750,RAL822:0.8000,RAL857:1.0000,RAL907:0.7674
chr2L	19087459	19087479	FBgn0001210_hobo	sense	RAL805:0.8182
chr2L	19098669	19098675	FBgn0001210_hobo	sense	RAL362:0.8148
chr2L	19100295	19100795	FBgn0063534_Doc2-element	antisense	RAL812:1.0000
chr2L	19133984	19134484	FBgn0001283_jockey	antisense	RAL320:0.8889,RAL441:0.7143,RAL802:0.1176,RAL812:0.2895
chr2L	19138475	19138478	FBgn0000155_roo	sense	RAL808:0.8571
chr2L	19144801	19145301	FBgn0000155_roo	antisense	RAL38:0.8529,RAL857:0.3000
chr2L	19155346	19155846	FBgn0000652_F-element	sense	RAL907:1.0000
chr2L	19197927	19198427	FBgn0000155_roo	antisense	RAL441:0.8667
chr2L	19211513	19211567	FBgn0002697_mdg1	antisense	RAL391:0.8571
chr2L	19212311	19212317	FBgn0014947_flea	antisense	RAL362:0.9259,RAL38:0.8571,RAL409:0.7917,RAL440:1.0000,RAL443:0.3438,RAL765:1.0000,RAL774:0.1094,RAL790:0.9000,RAL907:0.8750
chr2L	19219913	19219970	FBgn0000199_blood	sense	RAL461:0.9412
chr2L	19234171	19234203	FBgn0002697_mdg1	sense	RAL229:0.9000,RAL443:0.1905
chr2L	19257445	19257475	FBgn0063919_Max-element	sense	RAL808:0.8649
chr2L	19263113	19263114	FBgn0043969_diver	antisense	RAL391:0.9615
chr2L	19266151	19266179	FBgn0000199_blood	sense	RAL887:1.0000
chr2L	19270105	19270157	FBgn0014947_flea	antisense	RAL371:0.9130
chr2L	19286442	19286942	FBgn0001249_I-element	antisense	RAL855:1.0000
chr2L	19295955	19295966	FBgn0001249_I-element	antisense	RAL320:0.8182
chr2L	19320486	19320499	FBgn0046110_Juan	antisense	RAL142:0.2500,RAL362:1.0000,RAL391:0.6364,RAL409:0.4000,RAL426:0.2941,RAL531:0.6061,RAL790:0.7083,RAL907:0.5789
chr2L	19323161	19323174	FBgn0000481_Doc	antisense	RAL774:0.1250,RAL822:1.0000
chr2L	19330924	19330942	FBgn0000652_F-element	sense	RAL109:0.1864,RAL40:0.8056,RAL502:0.1200,RAL508:0.3750
chr2L	19343501	19344001	FBgn0000638_FB	antisense	RAL229:0.9737,RAL426:0.1852,RAL443:0.2692
chr2L	19343980	19344480	FBgn0000638_FB	sense	RAL229:0.9773,RAL426:0.2414,RAL443:0.2400
chr2L	19371336	19372083	FBgn0005773_Bari1	sense	RAL362:1.0000,RAL391:1.0000,RAL439:1.0000,RAL907:1.0000
chr2L	19374500	19374507	FBgn0002698_mdg3	sense	RAL320:1.0000,RAL774:0.2121,RAL822:0.3333
chr2L	19379333	19379347	FBgn0003007_opus	sense	RAL83:1.0000
chr2L	19411214	19411714	FBgn0000638_FB	antisense	RAL391:1.0000
chr2L	19411709	19412209	FBgn0000638_FB	sense	RAL391:1.0000
chr2L	19412476	19412511	FBgn0000155_roo	sense	RAL907:0.0476,RAL908:1.0000
chr2L	19416572	19417072	FBgn0001283_jockey	sense	RAL392:0.9333
chr2L	19416589	19417089	FBgn0000224_BS	antisense	RAL362:0.8947
chr2L	19420180	19420195	FBgn0003055_P-element	antisense	RAL802:0.5000,RAL882:1.0000
chr2L	19423560	19423565	FBgn0003055_P-element	sense	RAL371:0.9697
chr2L	19459134	19459258	FBgn0063507_G2	sense	RAL109:0.1905,RAL142:1.0000,RAL320:1.0000,RAL383:1.0000,RAL409:0.5000,RAL40:1.0000,RAL437:0.0133,RAL440:1.0000,RAL443:0.1481,RAL461:0.5000,RAL492:1.0000,RAL502:1.0000,RAL508:1.0000,RAL765:1.0000,RAL774:0.7241,RAL802:1.0000,RAL812:0.2500,RAL882:1.0000
chr2L	19459237	19459243	FBgn0000481_Doc	antisense	RAL531:0.8710
chr2L	19478165	19478665	FBgn0004082_Tirant	antisense	RAL492:1.0000,RAL502:0.1818
chr2L	19547037	19547537	FBgn0040267_Transpac	sense	RAL370:0.9167
chr2L	19547801	19547857	FBgn0000481_Doc	sense	RAL75:1.0000
chr2L	19562446	19562946	FBgn0000199_blood	sense	RAL531:1.0000
chr2L	19565502	19565507	FBgn0001283_jockey	antisense	RAL320:0.8571,RAL362:0.8750,RAL392:0.6667,RAL517:1.0000,RAL774:0.2143,RAL808:1.0000
chr2L	19572631	19572637	FBgn0003055_P-element	antisense	RAL391:1.0000
chr2L	19615703	19616203	FBgn0001210_hobo	sense	RAL908:1.0000
chr2L	19615959	19615962	FBgn0014967_hopper	antisense	RAL235:0.8750,RAL362:1.0000
chr2L	19617278	19617778	FBgn0000155_roo	antisense	RAL855:1.0000
chr2L	19635033	19635070	FBgn0044355_Quasimodo	antisense	RAL391:0.5833,RAL392:0.0833,RAL531:1.0000,RAL790:0.2500,RAL908:1.0000
chr2L	19642333	19642352	FBgn0044355_Quasimodo	antisense	RAL409:0.0263,RAL802:0.4750,RAL882:0.8824
chr2L	19644272	19644772	FBgn0063433_gypsy4	antisense	RAL439:1.0000
chr2L	19652406	19652906	FBgn0005673_1360	antisense	RAL177:1.0000
chr2L	19678147	19678157	FBgn0014947_flea	antisense	RAL409:1.0000,RAL765:0.5000,RAL774:0.9286,RAL882:1.0000
chr2L	19678733	19679233	FBgn0000155_roo	antisense	RAL513:1.0000
chr2L	19679106	19679148	FBgn0000199_blood	sense	RAL517:1.0000
chr2L	19679201	19679324	FBgn0000006_412	antisense	RAL83:1.0000
chr2L	19679908	19679914	FBgn0000006_412	antisense	RAL805:0.8571
chr2L	19680041	19680045	FBgn0001283_jockey	antisense	RAL177:0.7059,RAL371:0.9677
chr2L	19681451	19681483	FBgn0014967_hopper	antisense	RAL142:0.8571,RAL765:0.8000,RAL774:0.7500,RAL802:0.4878,RAL882:0.9167
chr2L	19681542	19682042	FBgn0001210_hobo	sense	RAL235:0.9231
chr2L	19697685	19697688	FBgn0000199_blood	sense	RAL109:0.2105,RAL426:0.1875,RAL808:1.0000,RAL907:1.0000
chr2L	19724178	19724210	FBgn0002698_mdg3	antisense	RAL440:1.0000
chr2L	19730186	19730686	FBgn0003122_pogo	antisense	RAL805:0.9286
chr2L	19764734	19765234	FBgn0063507_G2	antisense	RAL383:0.4054,RAL492:1.0000,RAL802:0.0805
chr2L	19791950	19792450	FBgn0000224_BS	antisense	RAL38:0.8571
chr2L	19801808	19801813	FBgn0000155_roo	antisense	RAL765:1.0000,RAL774:0.6579
chr2L	19806224	19806228	FBgn0000199_blood	sense	RAL908:0.9524
chr2L	19817870	19818370	FBgn0063505_G4	antisense	RAL362:0.2000,RAL437:0.8333,RAL774:1.0000
chr2L	19829977	19829994	FBgn0001249_I-element	sense	RAL855:1.0000
chr2L	19835045	19835046	FBgn0001210_hobo	sense	RAL765:0.8667,RAL774:0.6607
chr2L	19845833	19846333	FBgn0000005_297	sense	RAL440:1.0000
chr2L	19872203	19872275	FBgn0063432_gypsy5	sense	RAL502:0.9000
chr2L	19914583	19914715	FBgn0003122_pogo	antisense	RAL362:0.8929,RAL812:0.3333
chr2L	19921149	19921229	FBgn0000199_blood	antisense	RAL362:0.8983
chr2L	19936318	19936818	FBgn0063507_G2	antisense	RAL383:0.2075,RAL405:0.0385,RAL492:0.8000,RAL802:0.0238
chr2L	19936745	19936753	FBgn0000155_roo	sense	RAL441:0.9231
chr2L	19939666	19940166	FBgn0001207_HMS-Beagle	sense	RAL42:1.0000
chr2L	19951411	19951423	FBgn0000155_roo	antisense	RAL370:1.0000,RAL887:0.9333
chr2L	19973778	19973806	FBgn0003007_opus	antisense	RAL391:0.9000
chr2L	20002889	20002899	FBgn0000155_roo	antisense	RAL177:1.0000,RAL812:0.6667,RAL855:0.9091
chr2L	20018114	20018614	FBgn0002698_mdg3	antisense	RAL805:1.0000
chr2L	20082406	20082906	FBgn0005673_1360	sense	RAL371:0.9444
chr2L	20085128	20085132	FBgn0003055_P-element	antisense	RAL907:0.9000
chr2L	20098901	20099401	FBgn0003007_opus	antisense	RAL441:0.8889
chr2L	20107713	20107729	FBgn0000349_copia	antisense	RAL765:0.8000,RAL774:0.5000,RAL908:0.7097
chr2L	20108065	20108214	FBgn0000349_copia	antisense	RAL235:0.1667,RAL392:1.0000,RAL774:0.0196
chr2L	20124810	20124814	FBgn0000155_roo	sense	RAL40:0.9355,RAL508:0.9630
chr2L	20133038	20133045	FBgn0000005_297	sense	RAL437:0.8919
chr2L	20140408	20140417	FBgn0000155_roo	sense	RAL373:0.9789
chr2L	20149866	20150366	FBgn0000004_17.6	antisense	RAL75:1.0000
chr2L	20152946	20153057	FBgn0000349_copia	antisense	RAL371:0.9444,RAL377:0.1739,RAL383:0.5000,RAL405:0.0312,RAL492:0.7500,RAL802:0.0169
chr2L	20165878	20166378	FBgn0063428_invader3	sense	RAL765:0.3333,RAL83:1.0000
chr2L	20173680	20173685	FBgn0003122_pogo	antisense	RAL426:0.0769,RAL437:0.4872,RAL75:1.0000
chr2L	20174500	20175000	FBgn0000155_roo	sense	RAL765:1.0000,RAL774:0.5333
chr2L	20174723	20175223	FBgn0005673_1360	sense	RAL40:0.8000,RAL508:0.0250,RAL765:0.0769,RAL774:0.0781
chr2L	20174747	20174749	FBgn0026065_Idefix	sense	RAL320:0.8500
chr2L	20174747	20174765	FBgn0044355_Quasimodo	sense	RAL229:0.9565
chr2L	20175537	20176037	FBgn0063428_invader3	sense	RAL531:1.0000
chr2L	20175897	20176397	FBgn0003055_P-element	antisense	RAL808:0.8421
chr2L	20197671	20198171	FBgn0063429_invader2	sense	RAL142:1.0000
chr2L	20200791	20200922	FBgn0014947_flea	sense	RAL531:0.9000
chr2L	20201160	20201173	FBgn0003055_P-element	sense	RAL802:0.5797,RAL882:0.9655
chr2L	20202005	20202505	FBgn0003007_opus	antisense	RAL42:0.0238,RAL765:1.0000
chr2L	20202086	20202586	FBgn0063429_invader2	sense	RAL765:1.0000,RAL774:0.6111,RAL908:1.0000
chr2L	20204313	20204412	FBgn0063371_transib2	antisense	RAL765:1.0000,RAL774:0.7037,RAL83:1.0000,RAL908:0.5000
chr2L	20205422	20205922	FBgn0000005_297	sense	RAL383:0.9286,RAL405:0.1579,RAL492:0.6667,RAL802:0.1220
chr2L	20222502	20222514	FBgn0003122_pogo	sense	RAL109:0.3030,RAL235:0.7000,RAL392:0.6190,RAL426:0.0667,RAL774:0.0500,RAL822:1.0000
chr2L	20222961	20222966	FBgn0003122_pogo	sense	RAL377:0.2857,RAL383:1.0000,RAL492:0.9688,RAL502:0.0204,RAL802:0.2535
chr2L	20226939	20227439	FBgn0000199_blood	sense	RAL801:0.9231
chr2L	20229745	20229750	FBgn0000004_17.6	antisense	RAL40:0.8421,RAL508:1.0000
chr2L	20230831	20230833	FBgn0001249_I-element	antisense	RAL371:0.9600
chr2L	20243759	20243771	FBgn0001210_hobo	sense	RAL802:0.5405,RAL882:1.0000
chr2L	20244885	20244967	FBgnnnnnnnn_HMS-Beagle2	antisense	RAL805:1.0000
chr2L	20253221	20253250	FBgn0063507_G2	antisense	RAL109:0.2692,RAL362:0.6667,RAL371:0.9259,RAL373:0.8125,RAL405:0.1818,RAL406:0.4286,RAL40:0.6154,RAL42:0.7500,RAL508:0.8333,RAL513:0.4000,RAL812:0.5000,RAL83:1.0000,RAL857:0.0714,RAL894:0.6667
chr2L	20256624	20257124	FBgn0014967_hopper	sense	RAL370:0.2000,RAL887:1.0000
chr2L	20265786	20266286	FBgn0003908_R1A1-element	antisense	RAL83:1.0000
chr2L	20267205	20267215	FBgn0001283_jockey	antisense	RAL907:0.8462
chr2L	20267927	20267954	FBgn0001283_jockey	sense	RAL531:0.9167
chr2L	20287506	20287518	FBgn0001210_hobo	antisense	RAL383:0.7000,RAL492:1.0000
chr2L	20300281	20300302	FBgn0001249_I-element	sense	RAL321:0.9231
chr2L	20302921	20303421	FBgn0000155_roo	sense	RAL320:1.0000
chr2L	20311149	20311153	FBgn0003055_P-element	antisense	RAL321:0.0385,RAL502:0.9412
chr2L	20323772	20323819	FBgn0000155_roo	sense	RAL406:0.9091
chr2L	20342954	20343029	FBgn0043969_diver	antisense	RAL229:0.9818
chr2L	20350840	20351340	FBgn0000481_Doc	antisense	RAL907:0.8571
chr2L	20361522	20361532	FBgn0000155_roo	antisense	RAL802:0.4906,RAL882:1.0000
chr2L	20372198	20372459	FBgn0040267_Transpac	sense	RAL38:0.9474
chr2L	20390237	20390282	FBgn0000155_roo	sense	RAL461:1.0000
chr2L	20398509	20398536	FBgn0000155_roo	sense	RAL142:1.0000,RAL409:0.7500
chr2L	20429001	20429014	FBgn0003055_P-element	antisense	RAL321:1.0000
chr2L	20436631	20436667	FBgn0000155_roo	sense	RAL461:0.8333
chr2L	20472357	20472369	FBgn0000652_F-element	sense	RAL765:0.0556,RAL802:0.5957,RAL882:0.9429
chr2L	20478682	20478685	FBgn0014967_hopper	sense	RAL406:1.0000
chr2L	20494092	20494097	FBgn0040267_Transpac	antisense	RAL235:1.0000,RAL362:1.0000,RAL426:0.3600
chr2L	20508498	20508502	FBgn0040267_Transpac	sense	RAL908:1.0000
chr2L	20525623	20526123	FBgn0014967_hopper	sense	RAL409:1.0000
chr2L	20529520	20529528	FBgn0000006_412	antisense	RAL109:0.2273,RAL42:0.2000,RAL513:0.8000,RAL517:0.8750
chr2L	20539609	20539617	FBgn0042682_Rt1b	antisense	RAL373:0.9583,RAL405:0.1538
chr2L	20539707	20540207	FBgn0000349_copia	sense	RAL531:0.8182
chr2L	20542461	20542466	FBgn0002697_mdg1	antisense	RAL406:0.8889,RAL437:1.0000,RAL75:0.2500,RAL765:0.1250,RAL774:0.2903
chr2L	20550203	20550703	FBgn0001249_I-element	sense	RAL441:0.8571
chr2L	20567393	20567893	FBgn0000005_297	sense	RAL391:0.8889,RAL40:0.8333,RAL508:0.9091
chr2L	20572772	20572775	FBgn0000155_roo	sense	RAL808:0.9286
chr2L	20592213	20592221	FBgn0000155_roo	sense	RAL373:1.0000
chr2L	20597725	20598225	FBgn0042231_X-element	sense	RAL38:0.9444
chr2L	20623596	20624096	FBgn0000155_roo	antisense	RAL822:0.9091
chr2L	20640211	20640711	FBgn0040267_Transpac	antisense	RAL502:0.9000
chr2L	20671612	20672112	FBgn0000638_FB	antisense	RAL235:1.0000,RAL441:0.8462,RAL802:0.1607
chr2L	20681743	20682243	FBgn0003122_pogo	antisense	RAL391:1.0000
chr2L	20694858	20694860	FBgn0000155_roo	antisense	RAL443:0.4828,RAL907:1.0000
chr2L	20708410	20708440	FBgn0000481_Doc	antisense	RAL805:1.0000
chr2L	20708903	20708908	FBgn0063507_G2	sense	RAL235:1.0000,RAL371:0.8966,RAL377:0.2609,RAL383:1.0000,RAL405:0.0417,RAL426:1.0000,RAL440:1.0000,RAL441:1.0000,RAL492:0.9286,RAL502:0.0588,RAL802:0.7143,RAL83:1.0000,RAL882:0.8571,RAL908:0.9565
chr2L	20711691	20712191	FBgn0010302_Burdock	sense	RAL439:0.8000
chr2L	20716403	20716484	FBgn0003055_P-element	sense	RAL894:1.0000
chr2L	20719736	20719748	FBgn0003007_opus	sense	RAL805:0.9655
chr2L	20721359	20721417	FBgn0063507_G2	sense	RAL142:1.0000,RAL409:0.9000
chr2L	20721776	20721887	FBgn0044355_Quasimodo	antisense	RAL812:0.8571,RAL894:0.7692
chr2L	20797696	20797703	FBgn0003055_P-element	sense	RAL142:1.0000,RAL409:0.8947
chr2L	20800211	20800217	FBgn0010302_Burdock	antisense	RAL765:1.0000,RAL774:0.7407
chr2L	20817175	20817675	FBgn0014947_flea	antisense	RAL812:1.0000,RAL894:1.0000
chr2L	20820119	20820619	FBgn0000155_roo	antisense	RAL373:0.9524
chr2L	20820354	20820403	FBgn0000155_roo	sense	RAL373:0.9767,RAL437:0.0130
chr2L	20822842	20822843	FBgn0004082_Tirant	antisense	RAL406:1.0000,RAL437:0.8837,RAL75:0.1667
chr2L	20826238	20826277	FBgn0005673_1360	sense	RAL371:0.9474,RAL377:0.4444
chr2L	20861804	20861820	FBgn0000652_F-element	sense	RAL109:0.2979,RAL371:0.9487
chr2L	20862558	20862577	FBgn0001249_I-element	antisense	RAL802:0.3448,RAL882:0.8889
chr2L	20871737	20871781	FBgn0000006_412	sense	RAL441:0.9167
chr2L	20874483	20874493	FBgn0003055_P-element	antisense	RAL908:0.9524
chr2L	20878929	20878934	FBgn0000155_roo	sense	RAL441:1.0000
chr2L	20897213	20897713	FBgn0000638_FB	antisense	RAL109:0.2727,RAL371:0.8333
chr2L	20900528	20900535	FBgn0000349_copia	sense	RAL229:0.9623,RAL38:0.9667,RAL83:1.0000
chr2L	20917500	20917514	FBgn0003055_P-element	sense	RAL392:1.0000
chr2L	20932491	20932498	FBgn0000155_roo	antisense	RAL83:0.9250
chr2L	20934313	20934813	FBgn0000005_297	sense	RAL377:0.3333,RAL392:0.9000
chr2L	20941924	20941932	FBgn0063919_Max-element	sense	RAL235:0.8667,RAL406:0.6667,RAL437:0.9355,RAL75:0.8000,RAL765:0.7500,RAL774:0.7407
chr2L	20942004	20942504	FBgn0004082_Tirant	sense	RAL439:0.1111,RAL513:1.0000
chr2L	20942451	20942457	FBgn0041728_Rt1a	sense	RAL362:0.0400,RAL437:0.4615,RAL765:1.0000,RAL774:0.9048
chr2L	20945632	20946132	FBgn0000155_roo	antisense	RAL42:1.0000
chr2L	20959458	20959600	FBgn0014947_flea	antisense	RAL531:0.9630
chr2L	21003170	21003176	FBgn0003122_pogo	sense	RAL229:0.9792,RAL83:1.0000
chr2L	21003388	21003888	FBgn0000155_roo	sense	RAL177:1.0000,RAL855:1.0000
chr2L	21006860	21006860	FBgn0000155_roo	antisense	RAL801:0.9375
chr2L	21019428	21019928	FBgn0000638_FB	antisense	RAL887:1.0000
chr2L	21031080	21031580	FBgn0000638_FB	antisense	RAL531:1.0000
chr2L	21031485	21031985	FBgn0000638_FB	sense	RAL531:1.0000
chr2L	21031563	21032063	FBgn0000005_297	sense	RAL440:1.0000
chr2L	21032680	21032681	FBgn0004082_Tirant	antisense	RAL808:0.9667
chr2L	21035220	21035720	FBgn0005673_1360	antisense	RAL492:1.0000
chr2L	21035511	21036011	FBgn0000638_FB	antisense	RAL229:0.9062,RAL83:0.8966
chr2L	21035997	21036497	FBgn0000638_FB	sense	RAL229:0.9032,RAL83:0.8929
chr2L	21037884	21037947	FBgn0002698_mdg3	sense	RAL42:0.8462
chr2L	21039089	21039093	FBgn0040267_Transpac	sense	RAL805:0.9667
chr2L	21073334	21073834	FBgn0000155_roo	antisense	RAL38:1.0000
chr2L	21073700	21073708	FBgn0000155_roo	sense	RAL370:0.0417,RAL802:0.6588,RAL882:1.0000
chr2L	21078013	21078042	FBgn0001283_jockey	sense	RAL321:1.0000
chr2L	21090830	21091330	FBgn0000005_297	antisense	RAL492:1.0000
chr2L	21090926	21090955	FBgn0000004_17.6	sense	RAL229:0.8889,RAL765:1.0000,RAL774:0.7500,RAL83:0.0667
chr2L	21105339	21105345	FBgn0001283_jockey	antisense	RAL492:1.0000
chr2L	21105914	21105922	FBgn0063507_G2	sense	RAL142:0.8182,RAL177:0.7826,RAL409:0.8235,RAL443:0.9091,RAL517:0.9412,RAL801:0.6154,RAL83:0.8889,RAL855:0.9000,RAL908:0.7778
chr2L	21106060	21106064	FBgn0010302_Burdock	sense	RAL440:1.0000
chr2L	21109717	21109734	FBgn0026065_Idefix	antisense	RAL531:0.9643
chr2L	21113346	21113846	FBgn0000638_FB	antisense	RAL805:0.9200
chr2L	21113774	21114274	FBgn0000638_FB	sense	RAL805:0.8947
chr2L	21137199	21137204	FBgn0000481_Doc	sense	RAL83:1.0000
chr2L	21153364	21153369	FBgn0005384_3S18	antisense	RAL790:1.0000
chr2L	21191406	21191438	FBgn0000005_297	antisense	RAL142:1.0000,RAL177:1.0000,RAL321:0.8333,RAL409:0.6667,RAL443:0.3030,RAL517:1.0000,RAL801:0.9231,RAL855:0.9231,RAL908:0.9600
chr2L	21201187	21201211	FBgn0000006_412	sense	RAL805:0.8095
chr2L	21205739	21206239	FBgn0003055_P-element	sense	RAL406:0.8333
chr2L	21221205	21221220	FBgn0003055_P-element	sense	RAL383:0.9615,RAL492:0.9459,RAL855:1.0000
chr2L	21235384	21235884	FBgn0010302_Burdock	antisense	RAL229:1.0000
chr2L	21245116	21245616	FBgn0063429_invader2	sense	RAL177:1.0000
chr2L	21253199	21253699	FBgn0000155_roo	sense	RAL908:0.8125
chr2L	21268959	21268963	FBgn0042231_X-element	sense	RAL109:0.2295,RAL371:0.9778
chr2L	21276261	21276761	FBgn0005673_1360	sense	RAL502:0.9474
chr2L	21278778	21278791	FBgn0000155_roo	antisense	RAL109:0.3636,RAL440:1.0000
chr2L	21325174	21325187	FBgn0063427_invader4	antisense	RAL177:0.4211,RAL235:0.2667,RAL320:0.5263,RAL321:0.5417,RAL370:0.3333,RAL406:0.4375,RAL437:0.4000,RAL443:0.2222,RAL461:0.2667,RAL517:0.5000,RAL765:0.3333,RAL774:0.5357,RAL805:0.6364,RAL83:0.4444,RAL907:1.0000,RAL908:0.2857
chr2L	21340653	21340675	FBgn0000652_F-element	antisense	RAL142:0.9130,RAL177:0.6875,RAL235:0.6923,RAL406:0.3929,RAL409:0.6774,RAL437:1.0000,RAL443:0.3478,RAL517:0.5455,RAL75:1.0000,RAL801:0.8235,RAL83:1.0000,RAL908:0.9583
chr2L	21340919	21340928	FBgn0001210_hobo	antisense	RAL790:0.9259
chr2L	21343926	21344426	FBgn0000005_297	antisense	RAL805:0.8571
chr2L	21345581	21345584	FBgn0000349_copia	sense	RAL392:0.8750
chr2L	21357805	21358305	FBgn0000481_Doc	antisense	RAL83:1.0000
chr2L	21360145	21360645	FBgn0003519_Stalker	antisense	RAL370:0.8462
chr2L	21360451	21360458	FBgnnnnnnnn_HMS-Beagle2	antisense	RAL229:1.0000,RAL235:1.0000,RAL320:1.0000,RAL321:0.9722,RAL362:0.8182,RAL373:0.9846,RAL391:0.9615,RAL406:0.9524,RAL426:0.4194,RAL437:0.9783,RAL75:1.0000,RAL802:0.1746,RAL808:0.9744,RAL857:0.2667
chr2L	21360598	21360645	FBgn0063897_Stalker4	antisense	RAL370:0.9259
chr2L	21362716	21362831	FBgn0000155_roo	antisense	RAL373:0.9524,RAL774:0.2000
chr2L	21372737	21372746	FBgn0003055_P-element	antisense	RAL377:0.5200,RAL894:1.0000
chr2L	21378525	21379025	FBgn0014947_flea	sense	RAL383:0.9583,RAL492:0.7273,RAL855:0.4545
chr2L	21389378	21389398	FBgn0000349_copia	antisense	RAL508:1.0000
chr2L	21396933	21396950	FBgn0063432_gypsy5	sense	RAL38:0.9310,RAL774:0.1458
chr2L	21400108	21400608	FBgn0003122_pogo	antisense	RAL882:0.8667
chr2L	21545916	21545923	FBgn0000007_1731	antisense	RAL38:0.8095,RAL40:0.2857,RAL443:0.1481,RAL517:0.6250,RAL765:0.3000,RAL774:0.9091,RAL790:0.6000,RAL801:0.2727,RAL802:0.1034,RAL83:0.5600,RAL882:0.5000,RAL907:1.0000,RAL908:0.4286
chr2L	21546021	21546026	FBgn0000155_roo	antisense	RAL802:0.1579,RAL882:1.0000
chr2L	21584957	21585004	FBgn0000155_roo	antisense	RAL812:1.0000
chr2L	21610425	21610435	FBgn0000155_roo	antisense	RAL370:0.9355,RAL440:0.7500
chr2L	21611461	21611476	FBgn0000349_copia	antisense	RAL42:0.2000,RAL513:0.8235
chr2L	21613088	21613094	FBgn0000155_roo	sense	RAL109:0.0238,RAL812:1.0000
chr2L	21625068	21625083	FBgn0003055_P-element	antisense	RAL513:0.8667
chr2L	21625791	21626291	FBgn0005773_Bari1	sense	RAL812:1.0000
chr2L	21635308	21635320	FBgn0000652_F-element	antisense	RAL373:0.9211,RAL392:0.9167,RAL405:0.1026,RAL426:0.4167,RAL502:1.0000,RAL812:1.0000
chr2L	21648067	21648567	FBgn0001249_I-element	sense	RAL801:0.8889
chr2L	21649834	21649853	FBgn0002745_micropia	antisense	RAL531:0.9167
chr2L	21667125	21667141	FBgn0000155_roo	sense	RAL83:1.0000
chr2L	21677909	21677926	FBgn0003055_P-element	antisense	RAL177:0.9048
chr2L	21685984	21686484	FBgn0063371_transib2	sense	RAL812:0.9643
chr2L	21690203	21690264	FBgn0000155_roo	sense	RAL531:0.9756
chr2L	21705837	21706337	FBgn0000638_FB	antisense	RAL370:1.0000,RAL440:1.0000,RAL508:1.0000,RAL812:0.5000
chr2L	21706368	21706843	FBgn0000638_FB	sense	RAL75:0.1250,RAL790:0.0400,RAL805:1.0000
chr2L	21706758	21707258	FBgn0000638_FB	antisense	RAL320:1.0000,RAL426:0.1000,RAL439:0.8333,RAL443:1.0000,RAL531:0.1667,RAL790:1.0000,RAL805:1.0000
chr2L	21731708	21731745	FBgn0063919_Max-element	sense	RAL109:0.2895,RAL371:0.8966
chr2L	21732177	21732677	FBgn0003007_opus	antisense	RAL391:1.0000
chr2L	21733147	21733151	FBgn0000155_roo	sense	RAL109:0.3953,RAL371:0.8857
chr2L	21735042	21735124	FBgn0000481_Doc	sense	RAL142:0.9167,RAL371:1.0000
chr2L	21735058	21735060	FBgn0044355_Quasimodo	antisense	RAL373:0.9600,RAL426:0.3750,RAL502:0.2727,RAL812:1.0000
chr2L	21735061	21735109	FBgn0000004_17.6	sense	RAL109:1.0000,RAL229:1.0000,RAL371:1.0000,RAL38:1.0000,RAL391:0.7000,RAL805:1.0000
chr2L	21753675	21753711	FBgn0003055_P-element	antisense	RAL406:0.9048,RAL857:0.0800
chr2L	21768348	21768351	FBgn0014967_hopper	sense	RAL235:1.0000,RAL406:1.0000,RAL437:0.9677,RAL75:1.0000
chr2L	21775547	21776047	FBgn0005673_1360	sense	RAL391:1.0000
chr2L	21785541	21786041	FBgn0044355_Quasimodo	antisense	RAL177:0.9000
chr2L	21788536	21789036	FBgn0000004_17.6	sense	RAL83:1.0000
chr2L	21818007	21818507	FBgn0005673_1360	antisense	RAL391:0.9167
chr2L	21863387	21863393	FBgn0010302_Burdock	sense	RAL392:0.3333,RAL443:0.2222,RAL517:0.9000,RAL83:1.0000,RAL908:0.9444
chr2L	21864928	21864964	FBgn0000006_412	sense	RAL887:0.8235
chr2L	21882103	21882104	FBgn0000155_roo	sense	RAL805:0.7500,RAL812:0.8571
chr2L	21903095	21903108	FBgn0000006_412	sense	RAL177:0.7200,RAL40:0.9279
chr2L	21928717	21929217	FBgn0010302_Burdock	antisense	RAL907:1.0000
chr2L	21929114	21929614	FBgn0000005_297	antisense	RAL508:0.8333
chr2L	21998052	21998093	FBgn0014947_flea	sense	RAL461:1.0000
chr2L	22000997	22001497	FBgn0063919_Max-element	sense	RAL801:0.8095
chr2L	22004579	22004584	FBgn0000199_blood	antisense	RAL373:0.9815
chr2L	22029533	22029563	FBgn0003007_opus	antisense	RAL83:0.8235
chr2L	22044517	22044518	FBgn0044355_Quasimodo	sense	RAL377:0.6842,RAL383:0.9412,RAL409:0.9231,RAL426:1.0000,RAL492:1.0000,RAL855:1.0000,RAL907:1.0000
chr2L	22045098	22045116	FBgn0001283_jockey	antisense	RAL320:0.5714,RAL321:0.0204,RAL443:0.1379,RAL517:0.6250,RAL83:1.0000,RAL908:0.7857
chr2L	22049279	22049288	FBgn0044355_Quasimodo	sense	RAL321:0.8750
chr2L	22051794	22052236	FBgn0044355_Quasimodo	antisense	RAL109:0.0500,RAL371:1.0000,RAL38:1.0000,RAL774:0.1842
chr2L	22052822	22053322	FBgn0001283_jockey	sense	RAL409:0.8182
chr2L	22054448	22054468	FBgn0000481_Doc	sense	RAL229:0.8333,RAL392:0.8077
chr2L	22059401	22059413	FBgn0004082_Tirant	sense	RAL765:1.0000,RAL774:0.8519,RAL812:0.1111
chr2L	22063255	22063361	FBgn0063427_invader4	sense	RAL371:0.9167,RAL765:0.6667,RAL774:1.0000
chr2L	22064260	22064279	FBgn0000155_roo	sense	RAL391:0.9583
chr2L	22067994	22068042	FBgn0000005_297	antisense	RAL109:0.2424,RAL142:0.3333,RAL371:1.0000,RAL774:0.9091
chr2L	22081225	22081242	FBgn0000652_F-element	antisense	RAL377:0.0909,RAL805:0.4167,RAL812:0.7500,RAL894:1.0000
chr2L	22083896	22083912	FBgn0000652_F-element	antisense	RAL426:0.1538,RAL443:0.1875,RAL517:0.9000,RAL83:0.9630,RAL908:0.9500
chr2L	22083908	22083927	FBgn0061485_rover	sense	RAL377:0.5517,RAL894:1.0000
chr2L	22103953	22104453	FBgn0001207_HMS-Beagle	antisense	RAL513:0.8571
chr2L	22108532	22108544	FBgn0010302_Burdock	sense	RAL377:0.3929,RAL894:1.0000
chr2L	22113017	22113031	FBgn0003122_pogo	sense	RAL142:0.1000,RAL177:0.8889,RAL320:1.0000,RAL321:0.8857,RAL377:0.3333,RAL406:0.8333,RAL409:0.8611,RAL40:0.8846,RAL437:0.9412,RAL790:1.0000,RAL802:0.5962,RAL805:1.0000,RAL812:1.0000,RAL822:1.0000,RAL882:1.0000
chr2L	22119614	22120114	FBgn0002949_NOF	antisense	RAL83:1.0000
chr2L	22124430	22124930	FBgn0000005_297	antisense	RAL513:1.0000
chr2L	22134297	22134307	FBgn0003055_P-element	sense	RAL38:1.0000,RAL437:0.9649,RAL75:0.5000
chr2L	22135489	22135989	FBgn0005673_1360	antisense	RAL391:1.0000
chr2L	22146948	22147448	FBgn0000155_roo	antisense	RAL370:1.0000
chr2L	22147091	22147591	FBgn0005673_1360	antisense	RAL373:0.9500
chr2L	22171833	22171846	FBgn0014967_hopper	antisense	RAL42:0.9444
chr2L	22177415	22177431	FBgn0000481_Doc	antisense	RAL321:0.9737,RAL38:0.0278,RAL406:0.6129,RAL437:1.0000,RAL75:0.9091
chr2L	22193220	22193231	FBgn0014947_flea	sense	RAL406:0.7692,RAL437:0.9565
chr2L	22200109	22200166	FBgn0000652_F-element	sense	RAL440:0.8333
chr2L	22209379	22209395	FBgn0000155_roo	sense	RAL83:1.0000
chr2L	22212297	22212797	FBgn0001283_jockey	sense	RAL371:1.0000
chr2L	22216025	22216525	FBgn0000006_412	antisense	RAL409:0.9412
chr2L	22229043	22229543	FBgn0000155_roo	sense	RAL513:0.8333
chr2L	22238043	22238543	FBgn0003908_R1A1-element	antisense	RAL371:1.0000
chr2L	22241771	22241782	FBgn0003122_pogo	antisense	RAL362:0.9355
chr2L	22245154	22245167	FBgn0000481_Doc	sense	RAL177:1.0000,RAL320:0.5758
chr2L	22272468	22272968	FBgn0005673_1360	antisense	RAL362:0.2800,RAL373:0.9091
chr2L	22282866	22282870	FBgn0003122_pogo	antisense	RAL801:0.8571
chr2L	22295794	22296294	FBgn0005673_1360	sense	RAL801:0.8947
chr2L	22300275	22300282	FBgn0000155_roo	sense	RAL461:0.8824,RAL822:0.6667,RAL892:1.0000
chr2L	22304326	22304826	FBgn0014967_hopper	sense	RAL75:1.0000
chr2L	22310385	22310389	FBgn0014947_flea	antisense	RAL142:0.3333,RAL370:0.3750,RAL371:0.4615,RAL405:0.0606,RAL765:1.0000,RAL774:0.6364,RAL857:0.0500
chr2L	22314492	22314992	FBgn0001249_I-element	sense	RAL75:1.0000
chr2L	22318371	22318871	FBgn0003007_opus	sense	RAL83:1.0000
chr2L	22337973	22338473	FBgn0063454_Stalker3	antisense	RAL83:1.0000
chr2L	22340352	22340360	FBgnnnnnnnn_HMS-Beagle2	sense	RAL109:0.6296,RAL142:0.0250,RAL405:0.5714,RAL461:1.0000
chr2L	22360092	22360112	FBgn0063897_Stalker4	sense	RAL801:0.8723
chr2L	22360092	22360592	FBgn0003519_Stalker	sense	RAL801:0.8537
chr2L	22362079	22362201	FBgn0003122_pogo	sense	RAL805:1.0000,RAL812:0.9167
chr2L	22399371	22399448	FBgn0063507_G2	antisense	RAL142:0.5833,RAL370:0.1250,RAL371:0.9500,RAL405:0.1538,RAL765:1.0000,RAL774:0.0800,RAL802:0.0548,RAL808:0.3939,RAL857:0.0476
chr2L	22404548	22404554	FBgn0003519_Stalker	sense	RAL391:1.0000,RAL802:0.5833,RAL882:1.0000
chr2L	22423852	22423864	FBgn0000652_F-element	antisense	RAL229:0.9831,RAL392:1.0000,RAL502:1.0000
chr2L	22436060	22436079	FBgn0000155_roo	antisense	RAL409:0.8000
chr2L	22459107	22459607	FBgn0001249_I-element	sense	RAL362:1.0000
chr2L	22461569	22461599	FBgn0000155_roo	antisense	RAL517:0.9231
chr2L	22466019	22466519	FBgn0063435_gypsy2	sense	RAL177:1.0000
chr2L	22467907	22468407	FBgn0000005_297	sense	RAL790:1.0000
chr2L	22468376	22468387	FBgn0000199_blood	sense	RAL38:0.8846
chr2L	22484937	22484941	FBgn0000481_Doc	sense	RAL441:0.9091
chr2L	22489628	22489663	FBgn0000481_Doc	antisense	RAL109:0.0128,RAL229:0.0732,RAL502:1.0000,RAL531:0.4444
chr2L	22493572	22493585	FBgn0000349_copia	antisense	RAL502:1.0000
chr2L	22510377	22510877	FBgn0000481_Doc	antisense	RAL822:1.0000
chr2L	22524957	22524963	FBgn0000155_roo	antisense	RAL177:0.9286,RAL320:0.5000
chr2L	22530053	22530061	FBgn0003007_opus	antisense	RAL370:1.0000,RAL802:0.1286,RAL808:1.0000
chr2L	22533715	22533730	FBgn0000652_F-element	antisense	RAL177:0.9000,RAL320:0.7059
chr2L	22535417	22535420	FBgn0063455_Stalker2	sense	RAL321:0.5417,RAL377:0.4444,RAL894:1.0000
chr2L	22538492	22538499	FBgn0063919_Max-element	antisense	RAL802:0.5098,RAL882:0.9310
chr2L	22583626	22583642	FBgn0000155_roo	antisense	RAL40:0.9778,RAL805:1.0000,RAL812:0.9500
chr2L	22613310	22613325	FBgn0000652_F-element	antisense	RAL142:1.0000,RAL370:1.0000,RAL371:0.5789,RAL373:0.7500,RAL765:0.5000,RAL774:0.5385,RAL802:0.1127,RAL808:1.0000,RAL857:0.2222
chr2L	22620779	22621279	FBgn0000155_roo	sense	RAL370:1.0000
chr2L	22622079	22622579	FBgn0000155_roo	sense	RAL443:0.0682,RAL801:0.9375
chr2L	22622374	22622396	FBgn0003122_pogo	antisense	RAL391:1.0000
chr2L	22623899	22624399	FBgn0004082_Tirant	antisense	RAL38:1.0000
chr2L	22624135	22624139	FBgn0063919_Max-element	sense	RAL406:0.6364,RAL437:0.8966,RAL75:0.1579,RAL790:1.0000
chr2L	22637704	22637707	FBgn0000155_roo	antisense	RAL887:1.0000
chr2L	22640054	22640057	FBgn0063371_transib2	sense	RAL321:1.0000,RAL887:0.8750,RAL894:0.9167
chr2L	22650816	22650822	FBgn0010302_Burdock	antisense	RAL405:0.2609,RAL406:1.0000,RAL426:0.0833,RAL437:1.0000,RAL443:0.5143,RAL75:1.0000,RAL790:0.9444,RAL83:1.0000,RAL908:0.9091
chr2L	22652160	22652257	FBgn0003007_opus	sense	RAL887:0.9286
chr2L	22668030	22668530	FBgn0000006_412	sense	RAL142:0.8421
chr2L	22668265	22668275	FBgn0003122_pogo	sense	RAL142:1.0000,RAL362:0.9714,RAL370:1.0000,RAL371:0.9615,RAL373:0.9783,RAL383:1.0000,RAL391:0.9655,RAL439:1.0000,RAL492:0.9375,RAL508:1.0000,RAL531:0.9714,RAL765:1.0000,RAL774:0.9487,RAL802:0.2329,RAL808:0.9429
chr2L	22679468	22679475	FBgn0005384_3S18	antisense	RAL531:0.8205
chr2L	22685773	22685788	FBgn0000481_Doc	antisense	RAL383:0.0417,RAL40:0.6750,RAL805:0.7273,RAL812:0.8333
chr2L	22691292	22691301	FBgn0003007_opus	sense	RAL383:0.9000,RAL492:0.9375,RAL508:0.5769,RAL855:0.7647
chr2L	22697870	22697915	FBgn0000481_Doc	antisense	RAL371:0.8077
chr2L	22704282	22704782	FBgn0043969_diver	sense	RAL177:1.0000,RAL320:0.9167
chr2L	22719235	22719735	FBgn0000155_roo	sense	RAL907:1.0000
chr2L	22729095	22729595	FBgn0005773_Bari1	sense	RAL370:1.0000,RAL371:1.0000,RAL373:1.0000,RAL426:0.0667,RAL492:1.0000,RAL508:1.0000,RAL765:1.0000,RAL774:0.5714,RAL802:0.0222,RAL808:0.2500
chr2L	22729365	22729388	FBgn0003122_pogo	sense	RAL321:0.9355,RAL377:0.7273,RAL405:0.3077,RAL894:0.9500
chr2L	22732582	22732670	FBgn0000349_copia	sense	RAL502:1.0000
chr2L	22758783	22759283	FBgn0000155_roo	antisense	RAL383:0.3750,RAL492:0.1333,RAL508:0.0769,RAL855:1.0000
chr2L	22802773	22803273	FBgn0045970_Tabor	sense	RAL370:0.3846,RAL371:0.8000,RAL373:0.8000,RAL531:0.4706,RAL765:0.3333,RAL774:0.0857,RAL808:0.3077
chr2L	22804484	22804523	FBgn0000155_roo	sense	RAL371:1.0000,RAL383:1.0000,RAL391:1.0000,RAL42:0.0588,RAL75:0.1250,RAL765:1.0000
chr2L	22815321	22815821	FBgnnnnnnnn_HMS-Beagle2	sense	RAL531:1.0000
chr2L	22815490	22815501	FBgn0000481_Doc	sense	RAL802:0.9143,RAL882:0.8889
chr2L	22819571	22820071	FBgn0000638_FB	antisense	RAL109:0.2973,RAL42:0.6000,RAL461:1.0000,RAL822:1.0000
chr2L	22820039	22820539	FBgn0000638_FB	sense	RAL109:0.3158,RAL461:1.0000
chr2L	22841691	22841707	FBgn0000155_roo	antisense	RAL235:1.0000
chr2L	22869326	22869369	FBgn0001167_gypsy	antisense	RAL437:0.8333,RAL75:0.8750
chr2L	22903249	22903749	FBgn0000004_17.6	sense	RAL75:1.0000
chr2L	22912557	22912568	FBgn0000481_Doc	sense	RAL373:0.9091
chr2L	22914717	22914760	FBgn0014947_flea	antisense	RAL40:0.9459,RAL805:0.9167
chr2L	22916745	22916755	FBgn0000155_roo	antisense	RAL441:1.0000
chr2L	22944290	22944299	FBgn0000349_copia	sense	RAL229:0.9310,RAL392:0.8750,RAL443:0.5833
chr2L	22961627	22961634	FBgn0005673_1360	antisense	RAL321:0.8000,RAL405:0.9091,RAL40:0.9259,RAL437:0.9355,RAL513:1.0000,RAL517:0.8000,RAL75:0.5000,RAL805:0.8667,RAL812:1.0000,RAL83:0.8889,RAL882:0.9167,RAL887:1.0000,RAL908:0.8750
chr2L	22962422	22962425	FBgn0000155_roo	sense	RAL373:0.9412
chr2L	22975320	22975820	FBgn0001207_HMS-Beagle	sense	RAL229:1.0000,RAL392:0.1163,RAL443:0.0870
chr2L	22975893	22975908	FBgn0000481_Doc	sense	RAL142:1.0000,RAL370:0.8571,RAL371:0.0213,RAL765:0.8333,RAL774:0.9180,RAL802:0.1781,RAL808:0.7037
chr2L	22979241	22979741	FBgn0000004_17.6	sense	RAL38:1.0000
chr2L	22984689	22985189	FBgn0063455_Stalker2	sense	RAL321:0.8974,RAL377:0.2632,RAL405:0.5000,RAL894:0.8947
chr2L	23000612	23001112	FBgn0000155_roo	antisense	RAL109:1.0000
chr2L	23004381	23004881	FBgn0002698_mdg3	antisense	RAL75:1.0000
chr2LHet	26069	26080	FBgn0000155_roo	sense	RAL40:0.9649,RAL805:0.8846,RAL812:1.0000
chr2LHet	141164	141664	FBgn0063429_invader2	sense	RAL812:1.0000
chr2LHet	142408	142414	FBgn0063447_accord	sense	RAL109:0.6250,RAL142:0.3333,RAL177:0.7273,RAL229:0.6809,RAL235:0.3333,RAL320:0.7500,RAL370:0.5000,RAL371:0.7273,RAL373:0.6757,RAL377:0.1579,RAL383:0.9091,RAL391:0.7143,RAL392:0.8182,RAL405:0.0417,RAL40:0.9091,RAL426:0.6000,RAL437:0.7500,RAL439:0.6000,RAL441:0.8000,RAL443:0.8750,RAL461:0.2000,RAL492:0.7333,RAL502:0.6667,RAL508:0.8571,RAL513:0.8889,RAL517:1.0000,RAL531:0.8750,RAL75:1.0000,RAL765:0.…
chr2LHet	151348	151355	FBgn0002745_micropia	antisense	RAL109:0.3590,RAL177:0.9091,RAL229:0.8182,RAL235:0.7857,RAL320:0.9130,RAL362:0.7353,RAL371:0.3243,RAL373:0.5714,RAL377:0.2364,RAL383:0.7037,RAL391:1.0000,RAL392:0.7143,RAL406:0.9375,RAL409:0.5833,RAL40:0.9250,RAL426:0.8000,RAL42:0.6471,RAL437:0.9333,RAL440:0.7500,RAL441:0.8000,RAL443:0.6923,RAL461:0.8000,RAL492:0.7857,RAL502:0.9091,RAL508:0.9167,RAL517:1.0000,RAL531:0.5714,RAL75:0.8333,RAL774:0.7…
chr2LHet	189498	189998	FBgn0001167_gypsy	antisense	RAL383:1.0000,RAL443:0.5652,RAL492:0.5000,RAL508:0.8000,RAL855:0.8182
chr2LHet	196091	196591	FBgn0000652_F-element	sense	RAL83:1.0000
chr2LHet	213179	213679	FBgn0045970_Tabor	antisense	RAL38:1.0000
chr2LHet	213914	214414	FBgn0014947_flea	antisense	RAL109:0.5000,RAL177:0.9000,RAL320:1.0000,RAL42:1.0000,RAL461:1.0000
chr2LHet	244652	244660	FBgn0000652_F-element	antisense	RAL802:0.4750,RAL882:1.0000
chr2LHet	254434	254508	FBgn0003055_P-element	sense	RAL802:0.2889,RAL882:0.9091
chr2LHet	255513	256013	FBgn0063507_G2	sense	RAL383:1.0000
chr2LHet	260273	260276	FBgn0000652_F-element	antisense	RAL406:0.1250,RAL409:0.9091,RAL517:0.7778
chr2LHet	277782	278282	FBgn0003122_pogo	sense	RAL229:0.9773
chr2LHet	286078	286089	FBgn0005773_Bari1	antisense	RAL40:0.6579,RAL805:0.7407,RAL812:0.8421
chr2LHet	338394	338894	FBgn0014947_flea	sense	RAL320:0.9000
chr2LHet	359048	359548	FBgn0000481_Doc	antisense	RAL440:1.0000
chr2LHet	368686	369186	FBgn0000155_roo	antisense	RAL371:1.0000
chr2LHet	368686	369186	FBgn0045970_Tabor	sense	RAL437:1.0000
chr2LHet	368698	369198	FBgn0004905_S-element	sense	RAL373:1.0000
chr2R	10068	10081	FBgn0003007_opus	sense	RAL802:0.5500,RAL882:0.9500
chr2R	27197	27697	FBgn0063507_G2	sense	RAL409:0.8095
chr2R	27574	27579	FBgn0000199_blood	sense	RAL229:0.9778
chr2R	29229	29239	FBgn0000652_F-element	antisense	RAL362:1.0000,RAL373:1.0000,RAL391:0.9167,RAL426:0.1667,RAL531:0.8750,RAL765:0.5000,RAL774:0.8148,RAL801:0.8333
chr2R	50838	50846	FBgn0005673_1360	antisense	RAL109:0.0189,RAL229:0.8286,RAL38:0.2609,RAL40:0.1250,RAL42:0.1429,RAL437:0.2051,RAL443:0.8500,RAL75:0.1818,RAL802:0.0429,RAL805:0.8667,RAL812:0.4706,RAL882:0.3333,RAL908:0.0556
chr2R	68921	68925	FBgn0000155_roo	sense	RAL802:0.6034,RAL882:1.0000
chr2R	90922	91422	FBgn0003007_opus	antisense	RAL142:1.0000
chr2R	149487	149494	FBgn0001167_gypsy	sense	RAL440:0.2222,RAL790:0.1707,RAL83:0.9231
chr2R	212192	212692	FBgn0061485_rover	antisense	RAL371:0.9167
chr2R	215252	215752	FBgn0000349_copia	antisense	RAL371:0.8333,RAL383:0.6364,RAL492:0.5833,RAL855:0.6250
chr2R	218282	218782	FBgn0063440_baggins	sense	RAL362:0.5556,RAL437:0.8333,RAL774:1.0000,RAL805:0.0588,RAL808:0.8333,RAL812:0.0800,RAL83:0.0476,RAL882:1.0000
chr2R	240050	240067	FBgn0000199_blood	sense	RAL362:0.9091
chr2R	251239	251390	FBgn0000652_F-element	sense	RAL437:0.9375,RAL75:1.0000
chr2R	265119	265128	FBgn0000481_Doc	sense	RAL461:0.9000
chr2R	266919	267419	FBgn0061485_rover	sense	RAL373:1.0000
chr2R	286323	286329	FBgn0000155_roo	antisense	RAL373:0.9065
chr2R	291047	291053	FBgn0003007_opus	sense	RAL908:0.9500
chr2R	413774	413819	FBgn0014947_flea	sense	RAL321:0.9600,RAL377:0.7368
chr2R	413811	413828	FBgn0000481_Doc	antisense	RAL229:0.8333
chr2R	424850	425350	FBgn0063369_transib4	sense	RAL235:1.0000,RAL320:1.0000,RAL321:1.0000,RAL362:1.0000,RAL370:1.0000,RAL371:1.0000,RAL383:1.0000,RAL406:1.0000,RAL437:0.0135,RAL441:1.0000,RAL443:0.0455,RAL461:1.0000,RAL492:1.0000,RAL502:1.0000,RAL508:1.0000,RAL531:1.0000,RAL765:1.0000,RAL774:0.4444,RAL790:1.0000,RAL808:1.0000,RAL887:1.0000,RAL894:1.0000
chr2R	427657	427668	FBgn0002697_mdg1	sense	RAL38:0.9231,RAL40:0.8000,RAL805:0.4348,RAL812:0.9444,RAL908:0.4000
chr2R	428217	428222	FBgn0003007_opus	sense	RAL391:1.0000
chr2R	432202	432217	FBgn0003055_P-element	sense	RAL229:0.9483,RAL373:0.0116
chr2R	435833	436333	FBgn0000155_roo	antisense	RAL513:1.0000
chr2R	446585	447085	FBgn0003122_pogo	sense	RAL805:1.0000,RAL812:1.0000
chr2R	463584	464084	FBgn0042682_Rt1b	sense	RAL802:0.0250,RAL882:0.9231
chr2R	469180	469234	FBgn0003007_opus	sense	RAL887:1.0000
chr2R	472223	472232	FBgn0063919_Max-element	sense	RAL177:0.8462,RAL370:0.8750,RAL517:0.9231,RAL802:0.2083,RAL808:0.8750
chr2R	475503	476003	FBgn0003007_opus	sense	RAL812:1.0000
chr2R	483742	483762	FBgn0000199_blood	antisense	RAL177:0.9412,RAL320:0.6000
chr2R	486143	486643	FBgn0000005_297	antisense	RAL392:0.9000
chr2R	493112	493119	FBgn0004082_Tirant	antisense	RAL371:0.9574
chr2R	515930	515933	FBgn0001167_gypsy	antisense	RAL437:0.9375
chr2R	521236	521247	FBgn0003007_opus	antisense	RAL321:0.8889
chr2R	541463	541963	FBgn0000652_F-element	antisense	RAL377:0.5000,RAL406:0.5000,RAL42:1.0000,RAL443:0.1667,RAL894:0.5000,RAL907:0.4000
chr2R	545895	546395	FBgn0000155_roo	sense	RAL801:0.9333
chr2R	559165	559202	FBgnnnnnnnn_HMS-Beagle2	sense	RAL391:1.0000,RAL406:1.0000,RAL774:0.0926
chr2R	561124	561137	FBgn0044355_Quasimodo	antisense	RAL109:0.3548,RAL229:0.9524,RAL235:0.0526,RAL320:0.5000,RAL370:0.1667,RAL371:0.8966,RAL373:0.2174,RAL377:0.9375,RAL383:0.7857,RAL38:1.0000,RAL391:0.6818,RAL392:1.0000,RAL405:0.1765,RAL406:0.3125,RAL40:0.5263,RAL426:0.1111,RAL437:0.5161,RAL439:0.2308,RAL441:0.1111,RAL443:0.6250,RAL461:0.6250,RAL508:0.5000,RAL517:0.2727,RAL531:0.2727,RAL75:0.2308,RAL765:0.5000,RAL774:1.0000,RAL790:1.0000,RAL802:0.1…
chr2R	561275	561278	FBgn0001207_HMS-Beagle	sense	RAL371:0.8857,RAL513:0.9091,RAL802:0.1475
chr2R	611390	611471	FBgn0002698_mdg3	sense	RAL531:0.9048
chr2R	618597	618729	FBgn0000652_F-element	antisense	RAL40:1.0000,RAL75:1.0000,RAL805:1.0000,RAL812:1.0000
chr2R	623945	624445	FBgn0063534_Doc2-element	sense	RAL437:0.8571,RAL774:0.0351
chr2R	630062	630562	FBgn0000155_roo	sense	RAL235:1.0000
chr2R	639236	639242	FBgn0005773_Bari1	sense	RAL443:0.4062,RAL502:0.9200
chr2R	645511	646011	FBgn0042231_X-element	antisense	RAL109:0.1111,RAL142:0.5000,RAL383:0.5000,RAL492:1.0000,RAL508:0.5000
chr2R	670270	670273	FBgn0044355_Quasimodo	antisense	RAL437:0.9667
chr2R	708818	709318	FBgn0000638_FB	antisense	RAL177:0.9000,RAL320:0.8571,RAL405:0.2105,RAL808:1.0000
chr2R	742530	743030	FBgn0061485_rover	sense	RAL907:1.0000
chr2R	749307	749807	FBgn0001207_HMS-Beagle	sense	RAL177:1.0000
chr2R	764917	765417	FBgn0067383_gypsy8	sense	RAL377:0.0667,RAL765:1.0000,RAL774:0.3600
chr2R	767573	767582	FBgn0063919_Max-element	sense	RAL370:0.9615
chr2R	775161	775170	FBgn0000155_roo	sense	RAL371:1.0000
chr2R	783491	783568	FBgn0040267_Transpac	sense	RAL440:0.2500,RAL83:0.8500
chr2R	783782	783792	FBgn0001207_HMS-Beagle	antisense	RAL38:0.9737
chr2R	784382	784410	FBgn0000155_roo	sense	RAL392:0.9412
chr2R	789495	789995	FBgn0003519_Stalker	antisense	RAL392:0.9231,RAL802:0.1533
chr2R	789495	789995	FBgn0063897_Stalker4	antisense	RAL392:0.9000,RAL802:0.1655
chr2R	790118	790125	FBgn0000199_blood	antisense	RAL802:0.5541,RAL882:0.9286
chr2R	792302	792324	FBgn0000652_F-element	sense	RAL765:0.9000
chr2R	796780	797280	FBgn0000155_roo	sense	RAL409:0.9000
chr2R	809639	810139	FBgn0010103_aurora-element	antisense	RAL801:1.0000
chr2R	836953	836975	FBgn0003007_opus	sense	RAL83:1.0000
chr2R	846525	847025	FBgn0041728_Rt1a	antisense	RAL362:1.0000
chr2R	847889	847901	FBgn0045970_Tabor	sense	RAL109:0.4651,RAL409:0.8947,RAL461:0.8667,RAL774:0.1667,RAL887:1.0000
chr2R	859387	859398	FBgn0045970_Tabor	sense	RAL229:0.9841,RAL42:0.9286,RAL443:0.8333
chr2R	872926	873426	FBgn0000349_copia	sense	RAL373:1.0000
chr2R	895894	895934	FBgn0000349_copia	antisense	RAL802:0.5588,RAL882:0.9375
chr2R	907314	907327	FBgn0000481_Doc	antisense	RAL177:1.0000,RAL229:0.1786,RAL235:0.8000,RAL320:0.8889,RAL370:0.5000,RAL373:0.7143,RAL40:1.0000,RAL42:0.0556,RAL502:0.3333,RAL508:1.0000,RAL75:0.4286,RAL805:0.5000,RAL808:0.7368,RAL812:1.0000,RAL83:0.2222
chr2R	925085	925585	FBgn0045970_Tabor	antisense	RAL75:1.0000
chr2R	936628	937128	FBgn0005384_3S18	sense	RAL855:1.0000
chr2R	962298	962308	FBgn0000481_Doc	antisense	RAL362:0.6957,RAL406:0.6000,RAL774:0.6765,RAL801:0.8148
chr2R	985172	985177	FBgn0000155_roo	antisense	RAL391:0.8500
chr2R	998056	998075	FBgn0005673_1360	sense	RAL371:0.9333
chr2R	998134	998135	FBgn0000155_roo	sense	RAL502:1.0000
chr2R	1011468	1011968	FBgn0005673_1360	sense	RAL508:0.9333,RAL83:0.8182
chr2R	1017438	1017444	FBgn0005673_1360	antisense	RAL765:0.3333,RAL774:0.8485
chr2R	1022358	1022366	FBgn0000155_roo	antisense	RAL377:0.4138,RAL42:1.0000,RAL443:0.5000,RAL790:0.9600,RAL894:1.0000
chr2R	1027894	1027896	FBgn0000155_roo	sense	RAL377:0.5333,RAL42:0.9333,RAL443:0.3000,RAL790:0.9630,RAL894:0.9231
chr2R	1028450	1028466	FBgn0000481_Doc	sense	RAL439:0.1111,RAL461:0.2500,RAL765:0.6667,RAL774:0.9259,RAL802:0.1045
chr2R	1033169	1033198	FBgn0000155_roo	antisense	RAL531:0.9512
chr2R	1036826	1037326	FBgn0000005_297	antisense	RAL42:0.8750
chr2R	1058948	1059448	FBgn0003122_pogo	antisense	RAL109:0.3793,RAL235:1.0000,RAL426:0.2500
chr2R	1060683	1060689	FBgn0063897_Stalker4	sense	RAL109:0.0833,RAL142:0.0435,RAL370:1.0000,RAL405:0.0857,RAL40:0.8667,RAL440:0.7500,RAL508:1.0000,RAL517:0.6667,RAL75:0.3636,RAL805:0.3043,RAL812:0.3333,RAL83:0.6429,RAL908:0.0164
chr2R	1067142	1067145	FBgn0005673_1360	antisense	RAL406:0.3939,RAL765:0.3333,RAL774:0.8947
chr2R	1095685	1095691	FBgn0005673_1360	sense	RAL517:1.0000
chr2R	1102507	1103007	FBgn0063440_baggins	sense	RAL774:0.8000
chr2R	1110405	1110905	FBgn0063427_invader4	antisense	RAL907:1.0000
chr2R	1115521	1116021	FBgn0063394_rooA	sense	RAL774:0.0263,RAL812:1.0000
chr2R	1120394	1120894	FBgn0063394_rooA	sense	RAL229:1.0000,RAL383:0.0357,RAL437:0.0635,RAL882:1.0000
chr2R	1124914	1125414	FBgn0063394_rooA	sense	RAL229:1.0000
chr2R	1127513	1127625	FBgn0003122_pogo	sense	RAL882:1.0000
chr2R	1151711	1152211	FBgn0069587_Doc4-element	antisense	RAL882:1.0000
chr2R	1164672	1164707	FBgn0063427_invader4	sense	RAL371:0.9664
chr2R	1183831	1183893	FBgn0044355_Quasimodo	sense	RAL370:1.0000
chr2R	1184693	1185193	FBgn0044355_Quasimodo	sense	RAL441:1.0000
chr2R	1185098	1185598	FBgn0063430_invader1	antisense	RAL362:0.8750
chr2R	1221671	1222171	FBgn0005673_1360	antisense	RAL177:0.0833,RAL321:0.9524,RAL371:0.9167,RAL40:0.8571,RAL461:0.6667,RAL492:0.9333,RAL508:1.0000,RAL765:0.3333,RAL774:0.6316,RAL790:0.8750,RAL812:0.9091,RAL83:0.8333
chr2R	1243047	1243547	FBgn0003007_opus	sense	RAL38:1.0000
chr2R	1254950	1254953	FBgn0004082_Tirant	antisense	RAL38:1.0000
chr2R	1293942	1293945	FBgn0000155_roo	sense	RAL83:0.8182
chr2R	1296338	1296838	FBgn0063455_Stalker2	sense	RAL383:1.0000
chr2R	1308258	1308758	FBgn0014947_flea	antisense	RAL907:0.8125
chr2R	1310377	1310384	FBgn0003055_P-element	sense	RAL391:0.9268
chr2R	1316252	1316261	FBgn0000155_roo	antisense	RAL229:0.9756
chr2R	1317850	1318350	FBgn0003909_R2-element	antisense	RAL75:1.0000
chr2R	1321872	1322372	FBgn0000155_roo	sense	RAL908:1.0000
chr2R	1337785	1338285	FBgn0003007_opus	antisense	RAL406:1.0000
chr2R	1340405	1340414	FBgn0000349_copia	antisense	RAL377:0.5263,RAL383:1.0000,RAL426:0.4118,RAL440:0.9167,RAL443:0.2286,RAL492:0.8750,RAL508:1.0000,RAL790:1.0000,RAL83:0.7692,RAL887:0.8462,RAL894:1.0000
chr2R	1363156	1363190	FBgn0000199_blood	sense	RAL907:0.9091
chr2R	1369667	1370167	FBgn0000155_roo	sense	RAL42:0.8333
chr2R	1372602	1373102	FBgn0005673_1360	sense	RAL808:0.9231,RAL83:1.0000
chr2R	1383020	1383520	FBgn0005673_1360	antisense	RAL229:0.9062
chr2R	1390694	1391194	FBgn0002745_micropia	antisense	RAL75:1.0000
chr2R	1396179	1396180	FBgn0010302_Burdock	antisense	RAL802:0.6250,RAL882:1.0000
chr2R	1411657	1411663	FBgn0014947_flea	antisense	RAL437:1.0000,RAL502:0.9412
chr2R	1429772	1429786	FBgn0003007_opus	sense	RAL441:1.0000
chr2R	1442299	1442329	FBgn0000155_roo	sense	RAL320:0.6364,RAL370:1.0000
chr2R	1490819	1490840	FBgn0000481_Doc	antisense	RAL405:0.0833,RAL531:1.0000,RAL774:0.1081,RAL802:0.2407,RAL882:0.5625
chr2R	1493582	1494082	FBgn0003490_springer	sense	RAL908:1.0000
chr2R	1503758	1504258	FBgn0000155_roo	sense	RAL373:0.0145,RAL887:1.0000
chr2R	1503979	1504479	FBgn0000004_17.6	sense	RAL42:1.0000
chr2R	1520210	1520218	FBgn0000155_roo	antisense	RAL383:1.0000,RAL492:1.0000
chr2R	1520517	1520520	FBgnnnnnnnn_HMS-Beagle2	antisense	RAL320:0.8333
chr2R	1520838	1520870	FBgn0000006_412	sense	RAL235:0.9412
chr2R	1526807	1527307	FBgn0000199_blood	sense	RAL42:1.0000
chr2R	1537992	1538008	FBgn0044355_Quasimodo	sense	RAL409:0.8056,RAL887:1.0000
chr2R	1562160	1562660	FBgn0004905_S-element	sense	RAL774:1.0000
chr2R	1562585	1563085	FBgn0000005_297	antisense	RAL377:0.2258,RAL790:0.8571
chr2R	1594764	1594891	FBgn0003122_pogo	antisense	RAL805:0.9000,RAL812:1.0000
chr2R	1657555	1657667	FBgn0044355_Quasimodo	antisense	RAL812:0.9091
chr2R	1658634	1659134	FBgn0004082_Tirant	sense	RAL392:1.0000
chr2R	1661396	1661402	FBgn0000006_412	sense	RAL437:0.9318,RAL502:0.9259
chr2R	1664299	1664301	FBgn0000652_F-element	sense	RAL437:0.8182,RAL502:0.8333
chr2R	1681186	1681196	FBgn0000349_copia	sense	RAL38:0.9444
chr2R	1683800	1683811	FBgn0000155_roo	sense	RAL802:0.6275,RAL882:0.9545
chr2R	1702717	1703217	FBgn0002697_mdg1	sense	RAL531:1.0000
chr2R	1702979	1703518	FBgn0000155_roo	sense	RAL235:1.0000
chr2R	1707689	1708189	FBgn0001210_hobo	sense	RAL801:0.9167
chr2R	1728164	1728664	FBgn0043055_Ivk	antisense	RAL109:0.1562,RAL362:0.7059,RAL443:0.1944,RAL75:0.9000
chr2R	1732883	1732900	FBgn0000155_roo	sense	RAL802:0.6098,RAL882:0.9744
chr2R	1738886	1738952	FBgn0002697_mdg1	antisense	RAL383:0.3000,RAL492:1.0000
chr2R	1740180	1740214	FBgn0000155_roo	sense	RAL531:1.0000
chr2R	1750177	1750238	FBgn0000199_blood	antisense	RAL362:0.9062
chr2R	1752754	1752786	FBgn0000155_roo	sense	RAL38:0.9231
chr2R	1777877	1777887	FBgn0000155_roo	sense	RAL790:1.0000,RAL894:0.8333
chr2R	1819220	1819249	FBgn0000199_blood	sense	RAL887:1.0000
chr2R	1824053	1824078	FBgn0000349_copia	antisense	RAL531:0.9655
chr2R	1825849	1825855	FBgn0003007_opus	antisense	RAL383:0.9474,RAL492:0.9565,RAL812:0.0244
chr2R	1829122	1829148	FBgn0002697_mdg1	sense	RAL177:1.0000,RAL426:0.0714,RAL461:1.0000,RAL508:0.4286,RAL855:1.0000
chr2R	1836682	1836771	FBgn0000349_copia	sense	RAL517:0.9167
chr2R	1840616	1841116	FBgn0003007_opus	sense	RAL502:1.0000
chr2R	1840645	1840645	FBgn0000004_17.6	antisense	RAL391:0.7143,RAL531:0.9375
[truncated: 9,317 more rows]
