# Supplementary material for: TEMP: a computational method for analyzing transposable element polymorphism in populations
Source: Nucleic Acids Res. 2014 Apr 21;42(11):6826–38. doi: 10.1093/nar/gku323 (PMC4066757; doi:10.1093/nar/gku323)
Supplement: SUPPLEMENTARY DATA [file supp_gku323_nar-03732-z-2013-File008.zip › NAR_supplementary_material/TableS8.xls]

## Sheet: Sheet1
FlyBase ID	Family	Total sites	Motif1	# of sites	E-value	Motif2	# of sites	E-value
FBgn0000004	17.6	156		106	4.5e-237
FBgn0000005	297	451		364	0
FBgn0000155	roo	2909		77	6.4e-57
FBgn0001167	gypsy	79		65	3.5e-61
FBgn0001207	HMS-Beagle	192		179	3.3e-210
FBgn0001210	hobo	874		114	2.5e-84		87	4.7e-11
FBgn0001249	I-element	180		19	2.7e-08
FBgn0003007	opus	534		364	0		84	0.00068
FBgn0003122	pogo	510		67	4.9e-36
FBgn0003490	springer	82		69	8.5e-93
FBgn0004082	Tirant	214		207	8.3e-292
FBgn0004905	S-element	93		51	6.1e-86
FBgn0005673	1360	221		121	2.2e-18
FBgn0005773	Bari1	62		54	2.1e-19
FBgn0010302	Burdock	277		265	0
FBgn0014947	flea	326		227	0
FBgn0014967	hopper	412		374	8e-57
FBgn0026065	Idefix	72		59	3e-115
FBgn0040267	Transpac	349		319	2.2e-147
FBgn0042682	Rt1b	99		53	8.6e-30
FBgn0044355	Quasimodo	303		213	0		19	9e-28
FBgn0061485	rover	79		55	1.2e-132
