# Supplementary material for: TEMP: a computational method for analyzing transposable element polymorphism in populations
Source: Nucleic Acids Res. 2014 Apr 21;42(11):6826–38. doi: 10.1093/nar/gku323 (PMC4066757; doi:10.1093/nar/gku323)
Supplement: SUPPLEMENTARY DATA [file supp_gku323_nar-03732-z-2013-File008.zip › NAR_supplementary_material/TableS9.xlsx]

## Sheet: Sheet1
TE	TSD length in Linheiro & Bergman	# sites in Linheiro & Bergman	TSD length by TEMP	# sites by TEMP
hobo	8	1198	8	874
1360	7	279	7	221
P-element	8	1226	8	946
pogo	2	895	2	510
S-element	2	25	2	93
hopper	5	533	5	412
297	4	19	6	451
412	4	498	4	646
blood	4	378	4	425
Burdock	4	481	4,7	277
gypsy	4	92	4	79
HMS-Beagle	4	320	4	192
Idefix	5	1	6	72
mdg1	4	146	4	129
mdg3	4	5	5	334
opus	4	1030	4	534
Quasimodo	4	9	6	303
rover	4	3	6	79
Stalker2	4	84	4	141
Tabor	4	138	4	181
Tirant	2	2	4	214
Transpac	4	202	4,5	349
3S18	5	119	5	155
Max-element	5	100	5,6	134
roo	5	193	5	2909
